# Supplementary material for: Uncovering transcriptional reprogramming during callus development in soybean: insights and implications
Source: Front Plant Sci. 2023 Aug 4;14:1239917. doi: 10.3389/fpls.2023.1239917 (PMC10436568; doi:10.3389/fpls.2023.1239917)
Supplement: Supplementary file 1 [file Table_1.xlsx]

## Sheet: Table S1
Supplementary Table S1. List of qRT-PCR primers used in the study.
Annotation	Locus ID	Product size(bp)	Forword sequence(5'-3')	Reverse sequence(5'-3')
MYC2	Glyma.01G018400	202	CTTTTCTGAGTATGGTTTCGACCC	TTTGTTGGTGTTCTCATCCGC
ERF2	Glyma.01G206600	172	TAGGGTGGAGGTTTTGTTTGG	CGCCTTATAGTTAGTTGATTGATGG
WOX5	Glyma.02G254800	174	GCACCCACCATTAGACCTGC	TAAACGGTCCATGATGATACATCC
LBD	Glyma.03G161500	183	TTGCCATAAATAACCTTAGGTAGCC	TTCACTAGGTCCATAAACAAACCC
LOX	Glyma.03G264300	195	ACAGAGATCAGACGGATAGAGAACG	CTCTGACAAGTATTGAGGCTGAGC
AOS	Glyma.04G035000	204	GGGTTCTTCCCTTACCTTCACC	CTCTCGTACCAAATAAGAAACACCC
CYCA2;1	Glyma.04G071600	234	ACCCTGAATGAGTCAGAACATCC	AAAACAAAGAGACACTTGGTTCTGG
OBP4	Glyma.05G018100	184	TGCCTTCACATATCTCATCTCACC	AATCAAACTCAATCACCCCCC
NAC1	Glyma.08G173400	189	TAGTACTTAAACCCTCTCCTCCACC	TATATAGGGACACATCATGGATGG
ARF	Glyma.09G072200	206	TTGGCAAGGTACAGCCATATAGG	TTTCCACCATGAGAATAACGTGG
TUBB3	Glyma.03G124400	321	CGAGTGGATTCCCAACAATG	ATGTGGTCTGCTTCAACATCATC
MYC2; bHLH DNA-binding factor, ERF2; ethylene responsive factor 2, WOX5; WUSCHEL related homeobox 5, LBD; LOB domain containing protein, LOX; lipoxygenase, AOS; allene oxide synthase, CYCA2;1; cyclin-A2-1, OBP4; dof zinc finger protein, NAC1; nac domain- containing protein, ARF; auxin responsive tactor, TUBB3; tubulin beta 3
