# Supplementary material for: Uncovering transcriptional reprogramming during callus development in soybean: insights and implications
Source: Front Plant Sci. 2023 Aug 4;14:1239917. doi: 10.3389/fpls.2023.1239917 (PMC10436568; doi:10.3389/fpls.2023.1239917)
Supplement: Supplementary file 2 [file Table_2.xlsx]

## Sheet: Table S2
Supplementary Table S2. Statistics of 21 RNA sequencing samples.
Sample	Raw reads	Average length	Read1 Q30	Read1 Q20	Read1 GC content	Read2 Q30	Read2 Q20	Read2 GC content	Mapping rate	Unique mapping rate
day00_1	59519134	101	98.6863	99.9986	42	97.8846	99.8291	42	96.89	87.1261
day00_2	60634656	101	98.7059	99.9981	43	97.9308	99.8024	42	94.49	85.2303
day00_3	65755358	101	98.7005	99.9982	42	97.7966	99.7703	42	95.46	86.9269
day01_1	59071099	101	98.6209	99.999	43	97.6612	99.8043	43	96.87	87.2697
day01_2	65944607	101	98.8442	99.999	42	97.8625	99.7969	42	97.26	87.7653
day01_3	66147511	101	98.6942	99.9989	42	97.8492	99.7922	42	97.37	87.9999
day04_1	56317994	101	98.6869	99.9989	43	97.7292	99.7484	43	97.5	88.3391
day04_2	63722252	101	98.7745	99.9992	45	97.6893	99.7061	45	90.51	73.1745
day04_3	62951841	101	98.7257	99.999	43	97.8829	99.7768	43	97.35	88.6641
day07_1	62057858	101	98.8358	99.9987	42	97.8362	99.711	43	97.12	89.2234
day07_2	62660048	101	98.7949	99.9986	43	97.4944	99.5399	43	96.97	85.3929
day07_3	54974986	101	98.7084	99.9987	43	97.4154	99.4969	43	96.82	86.117
day14_1	65812649	101	98.8536	99.9989	43	97.7615	99.6962	43	96.25	83.2624
day14_2	66054961	101	98.7739	99.9987	42	97.9533	99.8039	42	97.06	87.5354
day14_3	65466761	101	98.673	99.9989	42	97.9994	99.7655	42	97.18	86.6408
day28_1	65509881	101	98.811	99.9985	43	96.8812	99.2817	43	95.18	85.8081
day28_2	60064063	101	98.3227	99.9989	42	97.3485	99.9134	42	96.78	90.6332
day28_3	54164134	101	98.7481	99.9985	43	97.1708	99.4924	43	96.21	88.0257
day42_1	64230388	101	98.7519	99.9989	43	97.9971	99.7674	43	97.62	89.5946
day42_2	66055466	101	98.7559	99.999	43	97.3161	99.479	43	96.42	87.7884
day42_3	64153656	101	98.709	99.9986	43	97.2671	99.451	43	95.18	84.6015
