# Supplementary material for: Uncovering transcriptional reprogramming during callus development in soybean: insights and implications
Source: Front Plant Sci. 2023 Aug 4;14:1239917. doi: 10.3389/fpls.2023.1239917 (PMC10436568; doi:10.3389/fpls.2023.1239917)
Supplement: Supplementary file 3 [file Table_3.xlsx]

## Sheet: Day01
Supplementary Table S3. List of DEGs identified by comparing day 1 to day 0.
Locus	BaseMean	log2FoldChange	lfcSE	P-value	FDR (adjusted p-value)	Symbol	Description	Type
Glyma.01G000700	266.372	1.72333	0.288469	0.00673338	0.0211309	Glyma.01G000700	uncharacterized LOC100779643	Up
Glyma.01G000900	1298.48	2.06222	0.103589	6.11459e-25	1.49802e-23	N/A		Up
Glyma.01G001600	1046.24	1.47187	0.142909	0.000645939	0.00241032	Glyma.01G001600	WD repeat-containing protein 36	Up
Glyma.01G002100	1523.26	1.58732	0.221813	0.00506071	0.0162185	Glyma.01G002100	auxin response factor 19	Up
Glyma.01G002400	647.257	10.1917	2.16335	1.35822e-13	1.45547e-12	Glyma.01G002400	phospholipase A2 homolog 3-like	Up
Glyma.01G002900	29.7554	2.65514	0.644382	0.00307717	0.0102718	N/A	N/A	Up
Glyma.01G003600	601.619	1.75737	0.124461	6.69637e-10	5.11529e-09	Glyma.01G003600	uncharacterized LOC100790501	Up
Glyma.01G003800	1569.32	1.99154	0.121379	1.50162e-16	2.05393e-15	Glyma.01G003800	probable protein arginine N-methyltransferase 1-like	Up
Glyma.01G003900	218.784	8.49237	2.16645	3.83145e-09	2.73261e-08	Glyma.01G003900	1-aminocyclopropane-1-carboxylate synthase 7	Up
Glyma.01G004300	4805.14	1.55225	0.119907	2.86178e-06	1.47204e-05	Glyma.01G004300	60S ribosomal protein L31	Up
Glyma.01G005600	191.052	7.26456	1.21944	1.89009e-08	1.25117e-07	Glyma.01G005600	leucine-rich repeat extensin-like protein 4-like	Up
Glyma.01G005800	16.6328	5.63112	2.35058	0.000717179	0.0026584	Glyma.01G005800	uncharacterized LOC100805866	Up
Glyma.01G006400	3208.41	1.63828	0.134709	1.34687e-06	7.20295e-06	ARGS	arginyl-tRN/A synthetase	Up
Glyma.01G006800	177.594	2.43438	0.518559	0.00193461	0.00668656	Glyma.01G006800	probable pectinesterase 53	Up
Glyma.01G007000	74.7265	2.79721	0.458801	2.86373e-05	0.000129788	IQD1	protein IQ-DOMAIN 1	Up
Glyma.01G007800	1590.74	6.87293	0.369208	1.05296e-57	1.76006e-55	Glyma.01G007800	DN/A (cytosine-5)-methyltransferase CMT3	Up
Glyma.01G008200	68.4865	4.54247	1.04255	0.000153926	0.000631364	Glyma.01G008200	putative ABC transporter B family member 8	Up
Glyma.01G008500	19825.4	2.74235	0.339684	8.12964e-08	5.02124e-07	Glyma.01G008500	N/ADP-dependent malic enzyme	Up
Glyma.01G009300	2196.13	2.04003	0.10168	6.6612e-25	1.62301e-23	Glyma.01G009300	dolichyl-diphosphooligosaccharide--protein glycosyltransferase subunit STT3A	Up
Glyma.01G009600	204.291	5.82648	1.99613	4.08677e-05	0.000181479	PHR1	MYB-CC domain-containing transcription factor PHR1	Up
Glyma.01G011000	16.4744	4.4984	2.18611	0.00406645	0.0132777	N/A	N/A	Up
Glyma.01G011300	67.7333	2.61507	0.679621	0.00458853	0.0148227	Glyma.01G011300	pentatricopeptide repeat-containing protein At1g31920	Up
Glyma.01G011600	88.4762	11.4603	2.96826	1.82919e-08	1.21309e-07	Glyma.01G011600	uncharacterized LOC100808014	Up
Glyma.01G014100	965.365	5.83078	0.806596	3.70539e-09	2.6467e-08	Glyma.01G014100	alpha/beta hydrolase domain-containing protein 17B	Up
Glyma.01G014500	904.559	1.78226	0.12038	4.62272e-11	3.94665e-10	Glyma.01G014500	uncharacterized LOC100792596	Up
Glyma.01G016500	381.342	4.17207	0.314272	1.11904e-24	2.69644e-23	Glyma.01G016500	ABC transporter B family member 2	Up
Glyma.01G017600	15.8227	4.69677	2.7247	0.00872194	0.0267679	N/A	N/A	Up
Glyma.01G018300	416.933	2.1528	0.330915	0.000203457	0.000818475	Glyma.01G018300	ubiquitin carboxyl-termiN/Al hydrolase 20	Up
Glyma.01G018600	197.042	2.08835	0.288201	7.42503e-05	0.000318912	Glyma.01G018600	uncharacterized LOC100817619	Up
Glyma.01G019000	144.512	2.10845	0.380934	0.00148098	0.00522895	Glyma.01G019000	mitochondrial carnitine/acylcarnitine carrier-like protein-like	Up
Glyma.01G019300	53.4161	3.50089	0.737728	0.000160791	0.000658122	Glyma.01G019300	probable E3 ubiquitin-protein ligase EDA40	Up
Glyma.01G019400	5179.76	1.69409	0.184475	9.4363e-05	0.000399258	GH1	AUX/IAA family protein	Up
Glyma.01G019800	6335.39	1.87108	0.24437	0.00017654	0.000718001	Glyma.01G019800	glycine-rich domain-containing protein 1	Up
Glyma.01G020400	30.1958	5.33901	2.13693	0.000480217	0.00182464	Glyma.01G020400	uncharacterized LOC100793129	Up
Glyma.01G020900	360.494	10.4497	2.8261	2.46043e-07	1.44006e-06	Glyma.01G020900	putative cinN/Amyl alcohol dehydrogeN/Ase	Up
Glyma.01G021200	527.582	4.59953	0.458732	8.82176e-16	1.13844e-14	Glyma.01G021200	kinesin-like protein KIN-14R	Up
Glyma.01G021400	1163.67	1.9637	0.145291	1.648e-11	1.47739e-10	Glyma.01G021400	KH domain-containing protein HEN4	Up
Glyma.01G022600	208.919	2.53631	0.630357	0.00526037	0.0168076	Glyma.01G022600	putative U-box domain-containing protein 50	Up
Glyma.01G022700	156.09	2.0257	0.295832	0.000249803	0.000991854	Glyma.01G022700	nucleobase-ascorbate transporter 11	Up
Glyma.01G023000	1321.18	2.12112	0.231946	6.21476e-07	3.46273e-06	Glyma.01G023000	uncharacterized LOC100791019	Up
Glyma.01G023500	591.294	2.32796	0.246695	3.25276e-08	2.09786e-07	Glyma.01G023500	MADS-box protein SVP	Up
Glyma.01G024000	617.845	3.63391	0.184639	1.08492e-46	9.41969e-45	Glyma.01G024000	mitochondrial uncoupling protein 5	Up
Glyma.01G024600	731.763	1.41836	0.167126	0.0087746	0.026912	Glyma.01G024600	uncharacterized LOC100499731	Up
Glyma.01G024700	841.063	2.69874	0.15608	4.26564e-28	1.28081e-26	Glyma.01G024700	cyclin-D4-1	Up
Glyma.01G025200	26.4673	5.50713	2.22029	0.000562613	0.00211688	Glyma.01G025200	protein DETOXIFICATION 27	Up
Glyma.01G025300	1153.15	4.19217	0.328532	3.74115e-23	8.14554e-22	N/A	N/A	Up
Glyma.01G026100	3254.1	2.67826	0.135076	5.86004e-36	2.75221e-34	Glyma.01G026100	60S ribosomal protein L27a	Up
Glyma.01G026200	812.527	6.38349	0.330102	1.42479e-59	2.60742e-57	Glyma.01G026200	protein DETOXIFICATION 29	Up
Glyma.01G027800	400.482	3.13507	0.323089	8.88936e-12	8.13922e-11	Glyma.01G027800	uncharacterized LOC100776639	Up
Glyma.01G028300	290.155	3.53012	0.276965	1.34908e-20	2.49795e-19	Glyma.01G028300	homeobox protein knotted-1-like 6	Up
Glyma.01G028600	254.147	4.0708	0.448022	1.05563e-12	1.04497e-11	Glyma.01G028600	protein trichome birefringence-like 2	Up
Glyma.01G028700	1719.08	1.72263	0.164363	6.50021e-06	3.20013e-05	Glyma.01G028700	protein NSP-INTERACTING KIN/ASE 3	Up
Glyma.01G028900	3812.04	1.48629	0.157278	0.00126848	0.00452684	Glyma.01G028900	ATP-citrate synthase alpha chain protein 1-like	Up
Glyma.01G030000	132.21	3.10988	0.374414	4.67856e-09	3.30897e-08	Glyma.01G030000	uncharacterized LOC100798784	Up
Glyma.01G030600	3055.58	1.52309	0.131968	7.57336e-05	0.00032479	Glyma.01G030600	uncharacterized LOC100499859	Up
Glyma.01G030900	1514.57	4.07653	0.279028	5.98418e-29	1.87922e-27	Glyma.01G030900	polygalacturoN/Ase 1 beta-like protein 3	Up
Glyma.01G031300	297.167	2.1745	0.432337	0.00252548	0.00855332	Glyma.01G031300	uncharacterized LOC100808883	Up
Glyma.01G031500	2305.02	2.68587	0.201422	1.6707e-17	2.46039e-16	ALDH2B1	aldehyde dehydrogeN/Ase family 2 member B1	Up
Glyma.01G031700	4521.77	3.47974	0.220076	3.11117e-30	1.05168e-28	Glyma.01G031700	spermidine synthase 1-like	Up
Glyma.01G032000	565.955	7.05093	0.527906	7.90579e-30	2.63466e-28	Glyma.01G032000	uncharacterized LOC100799483	Up
Glyma.01G032200	31.6682	3.87717	0.998395	0.000795375	0.00292958	Glyma.01G032200	RING-H2 finger protein ATL47	Up
Glyma.01G032300	1062.63	1.71005	0.329441	0.0165836	0.0481397	Glyma.01G032300	uncharacterized LOC100807284	Up
Glyma.01G032400	86.3518	3.393	1.8842	0.0138309	0.0408272	Glyma.01G032400	TMV resistance protein N	Up
Glyma.01G033700	18.3756	6.83179	2.30775	2.00118e-05	9.24127e-05	N/A	N/A	Up
Glyma.01G033800	30.6036	4.64214	2.08615	0.00208605	0.00716276	N/A	N/A	Up
Glyma.01G034600	279.164	8.13895	2.09559	4.69072e-09	3.31647e-08	Glyma.01G034600	protein ALTERED XYLOGLUCAN 4	Up
Glyma.01G035000	17.183	3.68481	2.24838	0.0164503	0.0478017	Glyma.01G035000	nucleobase-ascorbate transporter 7	Up
Glyma.01G035300	64.7188	5.30788	0.710052	2.99118e-10	2.36978e-09	Glyma.01G035300	uncharacterized LOC100777177	Up
Glyma.01G035700	387.17	1.7001	0.212731	0.000586923	0.00220152	Glyma.01G035700	ubiquitin carboxyl-termiN/Al hydrolase 36	Up
Glyma.01G036600	1402.06	4.24666	0.437256	5.95233e-14	6.55389e-13	Glyma.01G036600	C2H2-type zinc finger domain-containing protein	Up
Glyma.01G037500	64.848	4.31344	0.812453	6.57863e-06	3.23499e-05	Glyma.01G037500	two-component response regulator ARR5	Up
Glyma.01G038000	155.479	9.04823	2.17499	6.41164e-11	5.40546e-10	N/A	N/A	Up
Glyma.01G038400	1407.59	1.54059	0.200548	0.00433344	0.0140743	Glyma.01G038400	TORTIFOLIA1-like protein 4	Up
Glyma.01G038900	14.935	4.66223	1.42479	0.00117534	0.00421573	Glyma.01G038900	CLAVATA3/ESR (CLE)-related protein 34	Up
Glyma.01G039200	330.422	2.71199	0.197488	1.5895e-18	2.53896e-17	Glyma.01G039200	transcription factor BHLH094	Up
Glyma.01G039600	229.454	2.73956	0.852622	0.0109883	0.0330848	Glyma.01G039600	probable leucine-rich repeat receptor-like protein kiN/Ase	Up
Glyma.01G040200	8.91498	4.65786	1.83644	0.00480919	0.0154649	Glyma.01G040200	glutathione S-transferase GST 5	Up
Glyma.01G040500	49.4859	2.56946	0.509534	0.000707027	0.0026242	Glyma.01G040500	uncharacterized LOC100813905	Up
Glyma.01G041400	596.411	2.18953	0.417613	0.00172945	0.00603246	Glyma.01G041400	protein NRT1/ PTR FAMILY 2.13	Up
Glyma.01G044000	116.632	4.18831	0.580515	1.06897e-08	7.27563e-08	Glyma.01G044000	heme-binding protein 2	Up
Glyma.01G044600	96.6573	5.54693	0.764117	8.18753e-10	6.20746e-09	Glyma.01G044600	homeobox-leucine zipper protein ATHB-13-like	Up
Glyma.01G044800	23.5235	3.97965	2.32747	0.0123984	0.0369325	Glyma.01G044800	transcription factor PRE6	Up
Glyma.01G044900	520.868	1.72847	0.21542	0.000416671	0.00159908	N/A	N/A	Up
Glyma.01G045200	30.2589	3.375	0.55982	6.52516e-06	3.21167e-05	Glyma.01G045200	uncharacterized LOC100819761	Up
Glyma.01G045300	246.513	2.60955	0.263815	3.28483e-10	2.59275e-09	Glyma.01G045300	protein GAMETE CELL DEFECTIVE 1, mitochondrial	Up
Glyma.01G045400	516.607	9.78177	2.15511	1.53757e-12	1.50095e-11	Glyma.01G045400	uncharacterized LOC100306464	Up
Glyma.01G045500	19.2573	3.30291	1.45531	0.0166256	0.0482383	N/A	N/A	Up
Glyma.01G046300	7.2829	4.56376	2.84712	0.0116481	0.0349082	SG-4	UDP-arabinose glycosyltransferase	Up
Glyma.01G046400	171.855	2.98925	0.331548	5.44913e-10	4.20261e-09	Glyma.01G046400	origin of replication complex subunit 6	Up
Glyma.01G049100	1061.05	1.54168	0.230243	0.0119694	0.0357826	PHR2	MYB-CC domain-containing transcription factor PHR2	Up
Glyma.01G050100	568.557	4.22957	0.327357	1.24587e-23	2.80205e-22	Glyma.01G050100	expansin-A10	Up
Glyma.01G052200	303.47	1.94862	0.228596	1.60996e-05	7.5222e-05	Glyma.01G052200	uncharacterized LOC100817240	Up
Glyma.01G052300	18.27	3.4627	1.28471	0.0118068	0.0353462	Glyma.01G052300	uncharacterized LOC102666756	Up
Glyma.01G052500	299.25	2.37864	0.205931	9.81822e-12	8.94724e-11	Glyma.01G052500	rhamnogalacturoN/An I rhamnosyltransferase 1	Up
Glyma.01G053100	23.3476	7.51329	2.38691	5.03983e-06	2.51234e-05	Glyma.01G053100	protein argoN/Aute 7	Up
Glyma.01G053700	349.18	5.09864	0.369111	5.57518e-29	1.75337e-27	Glyma.01G053700	putative exosome complex component rrp40-like	Up
Glyma.01G054000	360.376	4.53138	0.463756	1.29036e-14	1.51147e-13	Glyma.01G054000	eukaryotic translation initiation factor 5A	Up
Glyma.01G054100	71.8429	8.03827	2.17735	1.58968e-08	1.06205e-07	Glyma.01G054100	mitotic checkpoint protein BUB3.3	Up
Glyma.01G054400	988.506	3.48358	0.244578	5.90873e-25	1.44842e-23	Glyma.01G054400	uncharacterized protein At5g01610	Up
Glyma.01G055000	70.917	3.02815	0.406634	1.76607e-07	1.05091e-06	Glyma.01G055000	clp protease adapter protein ClpF, chloroplastic	Up
Glyma.01G056800	95.4064	3.97385	0.968195	0.00118193	0.00423793	WRKY32	WRKY transcription factor 32	Up
Glyma.01G058000	2225.35	2.43122	0.164907	1.34511e-18	2.15752e-17	SGF14e	14-3-3 protein SGF14e	Up
Glyma.01G058100	59.3753	3.38093	0.541175	3.31063e-06	1.68962e-05	N/A	N/A	Up
Glyma.01G058200	368.775	2.68552	0.233604	1.64806e-13	1.75368e-12	Glyma.01G058200	pentatricopeptide repeat-containing protein At1g26460, mitochondrial	Up
Glyma.01G058400	47.4215	3.45878	0.758498	0.000335019	0.00130459	Glyma.01G058400	2-hydroxy-6-oxonoN/Adienedioate/2-hydroxy-6-oxonoN/Atrienedioate hydrolase	Up
Glyma.01G058500	800.506	5.461	1.94229	0.000117861	0.000491989	Glyma.01G058500	probable ureide permease A3	Up
Glyma.01G058700	121.795	2.18604	0.283998	1.33857e-05	6.32167e-05	Glyma.01G058700	putative pentatricopeptide repeat-containing protein At1g12700, mitochondrial	Up
Glyma.01G058900	9.94381	4.54723	2.21449	0.00402135	0.0131385	N/A	N/A	Up
Glyma.01G059000	61.711	3.82094	0.737501	6.53084e-05	0.000282708	Glyma.01G059000	putative pentatricopeptide repeat-containing protein At1g12700, mitochondrial	Up
Glyma.01G059900	286.046	2.25564	0.183361	3.82684e-12	3.60898e-11	Glyma.01G059900	putative pentatricopeptide repeat-containing protein At1g12700, mitochondrial	Up
Glyma.01G062100	271.596	2.06589	0.204584	1.19058e-07	7.23673e-07	Glyma.01G062100	fructokiN/Ase-like 2, chloroplastic	Up
Glyma.01G062200	197.587	1.63637	0.225668	0.00310435	0.0103528	N/A	N/A	Up
Glyma.01G062900	20.1033	6.07848	1.49066	5.16196e-05	0.000226453	Glyma.01G062900	LRR receptor-like serine/threonine-protein kiN/Ase RGI1	Up
Glyma.01G063000	4663.5	2.5475	0.224553	1.99903e-12	1.93113e-11	Glyma.01G063000	probable UDP-arabinopyranose mutase 1	Up
Glyma.01G064600	1154.79	1.61009	0.223271	0.00389924	0.0127631	Glyma.01G064600	ACT domain-containing protein ACR4	Up
Glyma.01G064800	36.9389	4.92839	2.00394	0.000637735	0.00238159	N/A	N/A	Up
Glyma.01G065800	969.948	2.56708	0.173795	6.42495e-20	1.13095e-18	Glyma.01G065800	disease resistance protein RGA2	Up
Glyma.01G067300	101.866	2.98962	0.40587	2.30042e-07	1.35107e-06	N/A	N/A	Up
Glyma.01G067600	809.514	2.92752	0.246135	1.62153e-15	2.04228e-14	Glyma.01G067600	sugar transport protein 12	Up
Glyma.01G067900	471.349	2.01651	0.187558	3.10119e-08	2.00407e-07	Glyma.01G067900	rae1-like protein At1g80670-like	Up
Glyma.01G068800	527.655	1.75946	0.289247	0.00479804	0.0154314	Glyma.01G068800	WPP domain-interacting tail-anchored protein 2	Up
Glyma.01G068900	782.306	1.45798	0.181228	0.00791969	0.0244917	N/A	N/A	Up
Glyma.01G069400	43.9389	6.22248	2.12539	3.19299e-05	0.000143774	Glyma.01G069400	phytosulfokines 1	Up
Glyma.01G070400	123.281	2.37559	0.472869	0.00118219	0.00423848	Glyma.01G070400	formimidoyltransferase-cyclodeamiN/Ase-like	Up
Glyma.01G074200	32.2037	4.48625	0.979031	0.000246013	0.000977901	Glyma.01G074200	ethylene-responsive transcription factor ERF034	Up
Glyma.01G074500	191.756	2.3699	0.342249	2.39491e-05	0.000109511	Glyma.01G074500	uncharacterized LOC100780830	Up
Glyma.01G074600	264.379	3.18366	0.378537	2.41597e-09	1.75432e-08	Glyma.01G074600	hydroquinone glucosyltransferase	Up
Glyma.01G077100	28.3231	3.62623	1.43036	0.00937844	0.0285967	Glyma.01G077100	CASP-like protein 4	Up
Glyma.01G077900	264.453	1.92828	0.181683	1.75627e-07	1.04595e-06	Glyma.01G077900	uncharacterized LOC100801971	Up
Glyma.01G078000	19.0199	2.82044	0.672409	0.00186283	0.00646057	Glyma.01G078000	plasmodesmata-located protein 8	Up
Glyma.01G078600	171.231	1.6441	0.241886	0.00451442	0.0146022	Glyma.01G078600	protein RGF1 INDUCIBLE TRANSCRIPTION FACTOR 1	Up
Glyma.01G078700	585.269	2.72843	0.480712	0.000106234	0.000445953	N/A	N/A	Up
Glyma.01G080200	3159.5	2.04944	0.125054	2.22083e-17	3.23908e-16	Glyma.01G080200	uncharacterized LOC100500678	Up
Glyma.01G080700	747.922	2.58864	0.209465	1.26109e-14	1.47906e-13	Glyma.01G080700	bifunctioN/Al dihydroflavonol 4-reductase/flavanone 4-reductase-like	Up
Glyma.01G080900	1148.79	4.03236	0.214132	3.54829e-46	2.99503e-44	Glyma.01G080900	uncharacterized LOC100306644	Up
Glyma.01G081300	5502.2	7.19376	0.432705	1.58163e-47	1.46939e-45	Glyma.01G081300	alpha-xylosidase 1	Up
Glyma.01G081900	25.1947	6.67503	2.17899	7.92968e-06	3.86489e-05	N/A	N/A	Up
Glyma.01G083100	80.851	2.20393	0.46728	0.00388458	0.01272	Glyma.01G083100	homologous-pairing protein 2 homolog	Up
Glyma.01G084600	62.2474	2.01917	0.465043	0.0120628	0.0360341	Glyma.01G084600	protein ASPARTIC PROTEASE IN GUARD CELL 1	Up
Glyma.01G085200	12.2651	3.64958	2.12679	0.0147009	0.0431672	Glyma.01G085200	uncharacterized LOC100816026	Up
Glyma.01G085800	659.807	8.89143	2.24229	3.55574e-09	2.54494e-08	Glyma.01G085800	UDP-glycosyltransferase 83A1	Up
Glyma.01G086800	18.1126	7.8782	2.45626	3.18925e-06	1.63061e-05	Glyma.01G086800	zinc finger protein WIP6	Up
Glyma.01G086900	112.543	2.55644	0.36325	6.52113e-06	3.21006e-05	AOC1	allene oxide cyclase 4, chloroplastic-like	Up
Glyma.01G088000	114.393	4.52919	0.90158	1.43024e-05	6.72241e-05	Glyma.01G088000	uncharacterized LOC100779124	Up
Glyma.01G088200	357.316	2.26546	0.24829	1.41591e-07	8.53908e-07	Glyma.01G088200	SUPPRESSOR OF GAMMA RESPONSE 1	Up
Glyma.01G088300	59.2374	4.63059	1.10409	0.000197292	0.000795331	Glyma.01G088300	transcription factor bHLH30	Up
Glyma.01G088400	93.99	2.54917	0.326177	8.49425e-07	4.66245e-06	N/A	N/A	Up
Glyma.01G088500	99.4031	2.18393	0.339609	0.000212419	0.000852184	N/A	N/A	Up
Glyma.01G090400	56.514	4.21039	1.01607	0.000773223	0.00285269	N/A	N/A	Up
Glyma.01G090700	6.73373	5.97699	2.38645	0.000413947	0.00158949	Glyma.01G090700	protein MIZU-KUSSEI 1	Up
Glyma.01G090900	99.7208	3.50132	1.21187	0.00724782	0.0225966	Glyma.01G090900	nudix hydrolase 1	Up
Glyma.01G097000	434.43	1.85929	0.294848	0.00181714	0.00631758	Glyma.01G097000	abscisic acid receptor PYR1-like protein	Up
Glyma.01G097100	156.804	3.38171	0.355145	7.58333e-12	6.96744e-11	Glyma.01G097100	mitochondrial carnitine/acylcarnitine carrier-like protein-like	Up
Glyma.01G098000	2651.18	1.94203	0.199147	1.11212e-06	6.0272e-06	Glyma.01G098000	AUX/IAA superfamily protein	Up
Glyma.01G098400	245.28	2.86676	0.379777	2.51379e-07	1.47008e-06	Glyma.01G098400	probable serine/threonine-protein kiN/Ase PBL10	Up
Glyma.01G099000	347.7	3.29973	0.319266	1.62637e-13	1.73103e-12	N/A	N/A	Up
Glyma.01G099800	1132.98	1.76198	0.243595	0.000966225	0.00350894	ALDH18B1	delta-1-pyrroline-5-carboxylate synthase	Up
Glyma.01G101800	298.986	2.06438	0.521859	0.0164035	0.0476884	Glyma.01G101800	zinc finger protein 10	Up
Glyma.01G102400	255.669	2.181	0.240443	4.22667e-07	2.40972e-06	Glyma.01G102400	MARVEL domain-containing protein	Up
Glyma.01G102900	78.9886	6.07172	0.754291	1.64255e-11	1.47282e-10	Glyma.01G102900	N/ADPH-dependent aldo-keto reductase, chloroplastic	Up
Glyma.01G104600	366.201	4.49984	0.33438	1.51422e-26	4.15036e-25	Glyma.01G104600	uncharacterized LOC100815294	Up
Glyma.01G106000	3250.51	2.00366	0.171591	2.43312e-09	1.76587e-08	GSTU4	tau class glutathione S-transferase	Up
Glyma.01G106500	507.582	1.79644	0.268562	0.0016463	0.00576281	Glyma.01G106500	uncharacterized LOC100782156	Up
Glyma.01G107000	1570.56	2.23048	0.228435	2.88833e-08	1.87336e-07	Glyma.01G107000	uncharacterized LOC102665709	Up
Glyma.01G107500	387.241	1.69735	0.264373	0.00470773	0.0151708	Glyma.01G107500	transcription factor MYB1	Up
Glyma.01G107700	142.557	3.09736	0.456219	1.24632e-06	6.71085e-06	Glyma.01G107700	uncharacterized LOC100812277	Up
Glyma.01G107900	723.835	3.1335	0.346491	2.09671e-10	1.68312e-09	N/A	N/A	Up
Glyma.01G108700	384.929	4.56781	0.529745	2.69798e-12	2.57527e-11	Glyma.01G108700	putative PAR1 protein	Up
Glyma.01G109200	316.409	2.04362	0.268077	4.53579e-05	0.000200391	Glyma.01G109200	L-type lectin-domain containing receptor kiN/Ase I.7	Up
Glyma.01G109300	6149.35	2.67445	0.202956	4.84039e-17	6.87779e-16	Glyma.01G109300	tubulin beta-2 chain-like	Up
Glyma.01G110200	541.128	1.83482	0.158437	7.97043e-08	4.9308e-07	Glyma.01G110200	GDP-mannose transporter GONST3	Up
Glyma.01G111500	77.9611	2.55663	0.468338	0.000343096	0.00133347	Glyma.01G111500	uncharacterized LOC100778224	Up
Glyma.01G112600	200.099	6.217	2.06977	2.13968e-05	9.85082e-05	Glyma.01G112600	laccase-4	Up
Glyma.01G112700	160.228	3.67681	0.678583	2.4415e-05	0.000111521	Glyma.01G112700	transcription factor DIVARICATA	Up
Glyma.01G113000	897.763	1.68492	0.2606	0.00490887	0.0157628	Glyma.01G113000	sulfoquinovosyl transferase SQD2	Up
Glyma.01G113900	23.1107	4.51093	1.03787	0.000352428	0.00136736	Glyma.01G113900	high mobility group B protein 7	Up
Glyma.01G115500	570.633	7.10048	2.01969	3.2727e-07	1.88969e-06	Glyma.01G115500	uncharacterized LOC100527430	Up
Glyma.01G115600	674.541	3.99776	0.273586	2.49776e-28	7.58566e-27	Glyma.01G115600	UPF0481 protein At3g47200	Up
Glyma.01G116100	275.016	1.7072	0.236524	0.00158451	0.0055644	Glyma.01G116100	probable pyridoxal 5`-phosphate synthase subunit PDX2	Up
Glyma.01G116300	286.176	9.95411	2.21622	1.21974e-12	1.19877e-11	Glyma.01G116300	alcohol dehydrogeN/Ase-like 4	Up
Glyma.01G116700	27.9108	6.65112	2.48304	0.000147368	0.00060677	Glyma.01G116700	alcohol dehydrogeN/Ase-like 4	Up
Glyma.01G117800	1019.81	1.58166	0.116046	3.64567e-07	2.09479e-06	Glyma.01G117800	transcription factor bHLH140	Up
Glyma.01G117900	1857.97	6.80059	1.17989	8.81018e-08	5.42107e-07	Glyma.01G117900	G-type lectin S-receptor-like serine/threonine-protein kiN/Ase At4g27290	Up
Glyma.01G119300	260.164	3.5014	0.372432	5.05902e-12	4.71239e-11	Glyma.01G119300	ran-binding protein 1 homolog b	Up
Glyma.01G119400	2404.6	1.29257	0.12556	0.0154456	0.0451231	Glyma.01G119400	ERBB-3 BINDING PROTEIN 1	Up
Glyma.01G120400	255.457	2.83394	0.248914	5.29293e-14	5.86282e-13	FAD8-1	omega-3 fatty acid desaturase	Up
Glyma.01G120800	243.07	2.99851	0.40127	1.66e-07	9.92517e-07	Glyma.01G120800	uncharacterized LOC102668485	Up
Glyma.01G121700	16.3568	6.70138	2.3677	5.93078e-05	0.000258101	Glyma.01G121700	rhodanese-like domain-containing protein 10	Up
Glyma.01G124500	673.204	3.37793	0.840369	0.00188079	0.00651965	SFERH-2	ferritin	Up
Glyma.01G125000	506.956	1.92923	0.205556	2.98106e-06	1.53006e-05	Glyma.01G125000	protein trichome birefringence-like 35	Up
Glyma.01G125400	2165.93	7.45115	1.98998	5.64339e-08	3.5507e-07	Glyma.01G125400	disease resistance protein RPV1	Up
Glyma.01G125500	158.932	3.48251	1.89924	0.0119446	0.0357162	Glyma.01G125500	uncharacterized LOC106798441	Up
Glyma.01G125800	470.055	9.45082	2.16781	2.57503e-11	2.25791e-10	Glyma.01G125800	probably iN/Active leucine-rich repeat receptor-like protein kiN/Ase IMK2	Up
Glyma.01G126200	64.2691	4.3953	1.27768	0.00117236	0.00420573	Glyma.01G126200	macrophage migration inhibitory factor homolog	Up
Glyma.01G127100	8.08194	5.96623	2.72113	0.00185903	0.00644897	Glyma.01G127100	dirigent protein 22	Up
Glyma.01G127200	300.873	6.81931	0.657859	3.1294e-19	5.26614e-18	DIR22	dirigent protein 22	Up
Glyma.01G127400	118.602	7.05785	2.13283	1.66986e-06	8.82683e-06	Glyma.01G127400	dirigent family protein	Up
Glyma.01G127500	514.899	2.48595	0.303109	3.36592e-07	1.94167e-06	Glyma.01G127500	patellin-6	Up
Glyma.01G129200	77.5166	5.71777	2.05673	9.42962e-05	0.000399037	N/A	N/A	Up
Glyma.01G130400	43.2102	8.01691	2.2561	8.86527e-08	5.45418e-07	Glyma.01G130400	uncharacterized LOC102666375	Up
Glyma.01G132000	637.633	6.94765	1.23335	1.12609e-07	6.86337e-07	Glyma.01G132000	probable serine/threonine-protein kiN/Ase WNK5	Up
Glyma.01G132200	23.3693	4.67822	1.07658	0.000141783	0.000585118	Glyma.01G132200	protein DETOXIFICATION 53	Up
Glyma.01G132500	2194.2	7.03908	0.564884	1.3386e-27	3.88202e-26	Glyma.01G132500	AAI_LTSS superfamily protein	Up
Glyma.01G132600	143.179	3.6405	0.375199	4.6786e-13	4.77499e-12	Glyma.01G132600	uncharacterized LOC100499726	Up
Glyma.01G133100	7.77149	4.70527	2.59493	0.00818444	0.025246	Glyma.01G133100	uncharacterized LOC102669362	Up
Glyma.01G133300	180.377	3.36451	0.457125	5.24638e-08	3.31269e-07	Glyma.01G133300	leucine-rich repeat receptor-like protein kiN/Ase PXC2	Up
Glyma.01G133900	71.4303	3.87875	0.60669	4.80676e-07	2.72035e-06	Glyma.01G133900	cyclin-U2-1	Up
Glyma.01G134600	1135.66	5.82975	0.760108	1.80585e-11	1.61108e-10	PT01	glycinol 2-dimethylallyl transferase	Up
Glyma.01G135200	1375.95	4.15483	0.532733	4.60074e-10	3.57557e-09	Glyma.01G135200	cytochrome P450 82A4	Up
Glyma.01G136400	8.21719	4.39488	2.44135	0.0091733	0.0280195	N/A	N/A	Up
Glyma.01G137000	172.256	2.13381	0.29638	5.46949e-05	0.000239055	Glyma.01G137000	spindle and kinetochore-associated protein 1 homolog	Up
Glyma.01G138500	7.74701	4.14926	2.31538	0.00987567	0.0299858	N/A	N/A	Up
Glyma.01G139100	125.529	4.89984	0.632301	3.47184e-10	2.73223e-09	Glyma.01G139100	uncharacterized protein ycf20	Up
Glyma.01G139600	2905.19	2.72985	0.135569	7.85444e-38	4.16324e-36	Glyma.01G139600	3-phosphoshikimate 1-carboxyvinyltransferase 2	Up
Glyma.01G140200	1445.22	1.78721	0.149405	7.61588e-08	4.71971e-07	Glyma.01G140200	argiN/Ase 1, mitochondrial	Up
Glyma.01G142800	540.816	5.84988	0.345936	1.53827e-45	1.2657e-43	GSTZ1	glutathione S-transferase zeta class	Up
Glyma.01G143900	193.326	3.96133	0.691906	7.53846e-06	3.68436e-05	LBD3	LBD domain-containing transcription factor	Up
Glyma.01G144500	277.833	4.27552	0.357971	1.31405e-20	2.43415e-19	Glyma.01G144500	kinesin-like protein KIN-UB	Up
Glyma.01G144700	703.482	1.72636	0.225365	0.000722196	0.00267512	N/A	N/A	Up
Glyma.01G145000	554.892	2.69834	0.26239	3.3369e-11	2.88838e-10	Glyma.01G145000	uncharacterized LOC100527451	Up
Glyma.01G145300	534.914	2.03454	0.189471	2.27776e-08	1.49193e-07	Glyma.01G145300	AdoMet-MTases superfamily protein	Up
Glyma.01G146300	101.632	1.93496	0.3062	0.00111396	0.00400944	GLYI-1	putative lactoylglutathione lyase	Up
Glyma.01G146600	429.533	1.89256	0.242942	0.000122904	0.000511781	Glyma.01G146600	protein phosphatase 2C and cyclic nucleotide-binding/kiN/Ase domain-containing protein	Up
Glyma.01G147500	206.764	7.74325	1.21526	1.57921e-09	1.16674e-08	Glyma.01G147500	probable glycosyltransferase At3g07620	Up
Glyma.01G147600	26.8689	4.39324	1.34356	0.00154652	0.00544358	Glyma.01G147600	ethylene-responsive transcription factor TINY	Up
Glyma.01G148700	133.452	3.68376	0.550894	2.47369e-07	1.44743e-06	Glyma.01G148700	SET domain-containing protein	Up
Glyma.01G149300	7007.21	3.89711	0.184796	1.86761e-56	2.96978e-54	Glyma.01G149300	probable methyltransferase PMT20	Up
Glyma.01G149800	541.115	1.6283	0.188787	0.000527271	0.00199161	Glyma.01G149800	protein NPG1	Up
Glyma.01G150700	1959.96	2.57953	0.158065	5.65277e-24	1.30434e-22	Glyma.01G150700	LRR receptor-like serine/threonine-protein kiN/Ase FEI 1-like	Up
Glyma.01G150900	57.8204	2.98534	0.531018	5.63466e-05	0.000245869	Glyma.01G150900	uncharacterized LOC102666803	Up
Glyma.01G151000	145.807	2.35232	0.444199	0.000819609	0.00300996	Glyma.01G151000	uncharacterized LOC102666935	Up
Glyma.01G151200	72.9247	4.62584	2.06736	0.00198185	0.00683537	Glyma.01G151200	uncharacterized LOC100817087	Up
Glyma.01G151600	804.622	2.16974	0.318578	9.90037e-05	0.000417542	Glyma.01G151600	pectin acetylesterase 8	Up
Glyma.01G151700	465.339	4.18608	0.233509	9.50169e-43	6.79147e-41	Glyma.01G151700	uncharacterized LOC100815830	Up
Glyma.01G152100	1717.84	4.33182	0.191426	2.48314e-68	6.98189e-66	Glyma.01G152100	rop guanine nucleotide exchange factor 14	Up
Glyma.01G152300	194.744	3.82865	1.90434	0.00624004	0.0196903	N/A	N/A	Up
Glyma.01G152700	137.056	5.92399	0.93974	3.73744e-07	2.14289e-06	Glyma.01G152700	uncharacterized LOC100820285	Up
Glyma.01G154400	118.392	4.13745	0.627909	1.49267e-07	8.97015e-07	Glyma.01G154400	ABC transporter G family member 14	Up
Glyma.01G155300	4335.75	2.15311	0.0967602	4.29299e-33	1.72765e-31	Glyma.01G155300	kinesin-like protein KIN-14I	Up
Glyma.01G156500	372.295	3.88903	1.85126	0.00459785	0.0148472	N/A	N/A	Up
Glyma.01G156700	390.999	1.88063	0.257596	0.00031862	0.00124415	Glyma.01G156700	3-hydroxy-3-methylglutaryl coenzyme A reductase 1	Up
Glyma.01G157100	69.2651	6.17768	1.2251	2.36526e-06	1.23096e-05	Glyma.01G157100	mitochondrial phosphate carrier protein 1, mitochondrial	Up
Glyma.01G157600	140.774	3.41256	0.405286	6.5007e-10	4.97656e-09	Glyma.01G157600	uncharacterized LOC100791540	Up
Glyma.01G158600	354.2	2.97798	0.304408	3.30325e-11	2.86275e-10	Glyma.01G158600	uncharacterized LOC100789616	Up
Glyma.01G158800	84.0347	2.33973	0.434495	0.000854037	0.00312855	Glyma.01G158800	uncharacterized LOC100527302	Up
Glyma.01G159100	154.613	1.79742	0.268819	0.00164308	0.00575294	Glyma.01G159100	pentatricopeptide repeat-containing protein At4g13650	Up
Glyma.01G159200	96.1135	1.82213	0.319988	0.00536698	0.0171315	N/A	N/A	Up
Glyma.01G159700	586.182	4.38652	0.357923	1.13513e-21	2.26157e-20	Glyma.01G159700	G2/mitotic-specific cyclin-1-like	Up
Glyma.01G160300	1107.04	5.29178	0.294633	1.28876e-48	1.2666e-46	Glyma.01G160300	putative DN/A (cytosine-5)-methyltransferase CMT1	Up
Glyma.01G160800	25.8746	3.24033	0.754437	0.00087458	0.00319718	Glyma.01G160800	uncharacterized LOC100801793	Up
Glyma.01G161100	2441.26	4.73824	0.316217	4.91384e-33	1.96458e-31	Glyma.01G161100	lysine histidine transporter-like 8	Up
Glyma.01G163100	636.386	1.93605	0.397855	0.00863987	0.026548	Glyma.01G163100	peroxidase 64	Up
Glyma.01G163200	268.847	2.27855	0.220096	2.40107e-09	1.7438e-08	Glyma.01G163200	methyltransferase-like protein 23	Up
Glyma.01G164200	1084.15	1.30364	0.10172	0.00224501	0.00766948	Glyma.01G164200	rac-like GTP-binding protein RHO1	Up
Glyma.01G164300	1517.95	2.36084	0.201021	4.88866e-12	4.56473e-11	Glyma.01G164300	3-dehydroquiN/Ate synthase-like	Up
Glyma.01G164400	145.706	2.96818	0.35063	8.16251e-09	5.63597e-08	Glyma.01G164400	L10-interacting MYB domain-containing protein	Up
Glyma.01G164700	12.6781	3.06259	1.00515	0.00793641	0.024538	Glyma.01G164700	L-ascorbate peroxidase 3	Up
Glyma.01G166300	261.548	2.26975	0.414341	0.000813881	0.00299073	Glyma.01G166300	uncharacterized LOC100818852	Up
Glyma.01G167000	65.4892	3.61976	0.702189	3.65707e-05	0.000163389	Glyma.01G167000	auxin-responsive protein SAUR50	Up
Glyma.01G167200	303.814	9.04122	2.14259	6.28763e-11	5.30513e-10	Glyma.01G167200	filament-like plant protein 4	Up
Glyma.01G168100	293.519	4.30492	0.377283	4.66171e-19	7.7486e-18	Glyma.01G168100	receptor-like protein kiN/Ase	Up
Glyma.01G168200	331.245	9.90176	2.1857	8.65527e-13	8.61207e-12	Glyma.01G168200	kinesin-like protein KIN-7C	Up
Glyma.01G169900	601.221	1.82517	0.151661	2.90098e-08	1.8807e-07	Glyma.01G169900	CDK5RAP1-like protein	Up
Glyma.01G170200	2430.42	5.33228	0.256671	1.0867e-64	2.60666e-62	N/A	N/A	Up
Glyma.01G170300	520.679	1.69256	0.293108	0.010153	0.0307597	Glyma.01G170300	thioredoxin h1	Up
Glyma.01G170600	3453.72	1.489	0.102177	1.19232e-06	6.43885e-06	Glyma.01G170600	uncharacterized LOC100787497	Up
Glyma.01G171300	726.641	4.85102	0.949665	4.60879e-05	0.000203405	Glyma.01G171300	AAA-ATPase At2g18193	Up
Glyma.01G171400	1477.47	1.74485	0.211275	0.000244877	0.00097357	Glyma.01G171400	AAA-ATPase At3g50940	Up
Glyma.01G171900	423.852	5.19367	0.485729	7.97033e-19	1.29853e-17	Glyma.01G171900	manN/An endo-1,4-beta-mannosidase 7	Up
Glyma.01G172400	1544.22	2.85701	0.17595	1.30762e-26	3.58872e-25	Glyma.01G172400	uncharacterized LOC100527574	Up
Glyma.01G172600	2203.45	2.57674	0.394706	2.07727e-05	9.57595e-05	Glyma.01G172600	N/ADPH:isoflavone reductase	Up
Glyma.01G172700	1073.4	4.75657	0.441967	3.92935e-18	6.06429e-17	Glyma.01G172700	phenylcoumaran benzylic ether reductase TP7	Up
Glyma.01G172900	68.0869	6.87593	2.12536	2.3561e-06	1.2265e-05	Glyma.01G172900	isoflavone reductase-like protein	Up
Glyma.01G173300	311.413	3.1656	0.277982	1.81124e-15	2.27245e-14	Glyma.01G173300	putative glucose-6-phosphate 1-epimerase	Up
Glyma.01G173600	209.825	6.11283	2.049	2.4467e-05	0.000111735	Glyma.01G173600	laccase-11	Up
Glyma.01G173800	306.22	2.23104	0.483083	0.00433363	0.0140743	Glyma.01G173800	U-box domain-containing protein 5	Up
Glyma.01G174000	1165.99	1.97526	0.121275	4.40441e-16	5.82367e-15	Glyma.01G174000	ATPase family AAA domain-containing protein 3-B	Up
Glyma.01G174200	50.736	2.77089	0.910032	0.0142978	0.0420914	Glyma.01G174200	zinc-finger homeodomain protein 6	Up
Glyma.01G175300	803.088	2.68582	0.167229	2.0342e-24	4.83032e-23	Glyma.01G175300	ATP-dependent DN/A helicase DDM1	Up
Glyma.01G176400	1677.94	2.79703	0.210137	3.09586e-18	4.81292e-17	Glyma.01G176400	nucleolar protein 6	Up
Glyma.01G176900	565.295	3.20075	0.236618	3.44094e-21	6.6315e-20	Glyma.01G176900	pentatricopeptide repeat-containing protein At4g38150	Up
Glyma.01G177100	14.1866	3.84473	1.20466	0.00472329	0.0152152	N/A	N/A	Up
Glyma.01G177400	447.72	3.37868	0.335752	2.62022e-13	2.73535e-12	Glyma.01G177400	G-box-binding factor 1	Up
Glyma.01G177500	63.8813	7.29914	2.20164	1.49325e-06	7.94074e-06	Glyma.01G177500	homeobox-leucine zipper protein ATHB-40	Up
Glyma.01G178100	500.589	1.8247	0.214049	6.19017e-05	0.000268893	Glyma.01G178100	probable L-galactoN/Ate transporter	Up
Glyma.01G178400	490.548	1.62995	0.151587	2.12882e-05	9.80401e-05	Glyma.01G178400	UPF0496 protein At2g18630	Up
Glyma.01G179700	34.0698	8.28359	2.33871	6.71094e-08	4.18517e-07	Glyma.01G179700	cytochrome P450 71D8-like	Up
Glyma.01G180200	148.086	4.20575	0.612366	3.28289e-08	2.11601e-07	Glyma.01G180200	uncharacterized LOC100787311	Up
Glyma.01G180700	140.919	2.04381	0.487724	0.013336	0.0394845	Glyma.01G180700	CASP-like protein At4g37235-like	Up
Glyma.01G180800	906.312	4.54082	0.351772	1.09697e-24	2.64474e-23	Glyma.01G180800	oxygen-evolving enhancer protein 1, chloroplastic-like	Up
Glyma.01G181000	974.237	1.62824	0.140373	4.70502e-06	2.35484e-05	N/A	N/A	Up
Glyma.01G181500	392.264	2.19496	0.186207	5.27736e-11	4.4875e-10	Glyma.01G181500	nuclear pore complex protein NUP58	Up
Glyma.01G181700	68.2291	7.91716	2.17772	3.32035e-08	2.13821e-07	Glyma.01G181700	cell division cycle-associated 7-like protein	Up
Glyma.01G181800	398.251	4.16336	0.572696	9.97035e-09	6.81331e-08	Glyma.01G181800	cytochrome P450 CYP82D47	Up
Glyma.01G183700	433.217	2.00056	0.264574	7.18423e-05	0.000309258	Glyma.01G183700	transcription factor HHO5	Up
Glyma.01G184300	294.96	4.7738	0.50823	6.68913e-14	7.34421e-13	Glyma.01G184300	CDPK-related kiN/Ase 5	Up
Glyma.01G184500	106.547	3.95143	1.91994	0.00507031	0.016248	Glyma.01G184500	uncharacterized LOC100787845	Up
Glyma.01G184700	768.671	1.48148	0.18418	0.00622423	0.0196478	Glyma.01G184700	uncharacterized LOC100795770	Up
Glyma.01G185700	576.209	1.49868	0.138962	0.000233268	0.00092994	Glyma.01G185700	ATP-dependent RN/A helicase eIF4A	Up
Glyma.01G186500	9.32709	4.42041	2.39671	0.00769702	0.0238569	Glyma.01G186500	uncharacterized LOC102666883	Up
Glyma.01G186600	1781.99	11.3034	2.16599	2.11247e-16	2.85907e-15	Glyma.01G186600	uncharacterized LOC100795779	Up
Glyma.01G186800	1444.45	1.78197	0.268771	0.00192395	0.00665366	Glyma.01G186800	RALF domain-containing protein	Up
Glyma.01G187200	18.8767	3.60038	0.884168	0.000881346	0.00322053	Glyma.01G187200	PI-PLC X domain-containing protein At5g67130	Up
Glyma.01G187300	343.044	2.37248	0.224504	3.92407e-10	3.07218e-09	Glyma.01G187300	probable serine/threonine-protein kiN/Ase At1g01540	Up
Glyma.01G187400	1548.66	3.92091	0.172296	2.21928e-65	5.51017e-63	Glyma.01G187400	DN/A polymerase alpha catalytic subunit	Up
Glyma.01G187700	1309.98	3.66744	0.565692	3.71937e-07	2.13338e-06	Glyma.01G187700	S-adenosyl-L-methionine-dependent methyltransferases superfamily protein	Up
Glyma.01G188000	1461.4	1.81356	0.0967513	2.38647e-17	3.47708e-16	Glyma.01G188000	histone-lysine N-methyltransferase CLF	Up
Glyma.01G188200	813.171	2.26237	0.135269	4.50703e-21	8.60409e-20	Glyma.01G188200	filament-like plant protein 7	Up
Glyma.01G189500	593.38	2.92585	0.234682	9.35997e-17	1.30251e-15	Glyma.01G189500	phosphatidylinositol 3,4,5-trisphosphate 3-phosphatase and protein-tyrosine-phosphatase PTEN2A	Up
Glyma.01G189700	95.9409	7.55843	2.13564	1.28382e-07	7.77676e-07	Glyma.01G189700	cyclin-D3-2	Up
Glyma.01G189800	68.4421	6.13087	2.06448	2.14241e-05	9.86234e-05	Glyma.01G189800	ADP-ribosylation factor A1E-like protein	Up
Glyma.01G190000	719.562	5.54475	0.509531	7.56732e-20	1.32489e-18	Glyma.01G190000	microtubule-associated protein RP/EB family member 1C	Up
Glyma.01G190500	385.222	4.21018	0.253481	2.12829e-37	1.09e-35	Glyma.01G190500	protein NONRESPONDING TO OXYLIPINS 2, mitochondrial	Up
Glyma.01G190600	445.643	6.45485	0.609566	6.05719e-20	1.07021e-18	Glyma.01G190600	probable indole-3-acetic acid-amido synthetase GH3.1	Up
Glyma.01G190700	1102.99	1.6327	0.152204	2.02561e-05	9.35001e-05	NRAMP1A	divalent metal ion transporter NRAMP1a	Up
Glyma.01G190900	41.0282	3.69274	0.847745	0.000428075	0.00163946	Glyma.01G190900	lysine-rich arabinogalactan protein 18	Up
Glyma.01G191400	30.1258	6.00494	2.14855	7.30938e-05	0.000314358	Glyma.01G191400	uncharacterized LOC102660882	Up
Glyma.01G192500	473.545	1.79574	0.347205	0.0111417	0.0335146	Glyma.01G192500	peroxidase 51	Up
Glyma.01G193000	603.226	6.31846	0.468669	6.15281e-31	2.17873e-29	Glyma.01G193000	probable N-acetyltransferase HLS1	Up
Glyma.01G193100	219.668	10.5358	2.26808	8.15884e-14	8.89345e-13	Glyma.01G193100	glucan endo-1,3-beta-glucosidase 13	Up
Glyma.01G193500	404.428	2.12456	0.261169	7.11664e-06	3.48945e-05	Glyma.01G193500	uncharacterized LOC100808524	Up
Glyma.01G193800	2032.47	1.68335	0.157279	7.15123e-06	3.50479e-05	Glyma.01G193800	60S ribosomal protein L26-1	Up
Glyma.01G193900	54.6418	2.12604	0.483855	0.00783487	0.0242541	Glyma.01G193900	BTB/POZ domain-containing protein At3g49900	Up
Glyma.01G194800	474.695	1.95141	0.181475	7.99302e-08	4.94405e-07	Glyma.01G194800	uncharacterized LOC100810145	Up
Glyma.01G195200	247.126	2.43246	0.435768	0.000337789	0.00131489	Glyma.01G195200	U-box domain-containing protein 30	Up
Glyma.01G196100	362.14	6.97021	0.591832	8.71043e-25	2.10723e-23	Glyma.01G196100	1-aminocyclopropane-1-carboxylate synthase 3	Up
Glyma.01G197400	36.7784	5.72197	1.23925	1.54375e-05	7.22554e-05	Glyma.01G197400	uncharacterized LOC102669227	Up
Glyma.01G197500	405.674	5.02266	0.594822	3.28949e-12	3.11746e-11	Glyma.01G197500	tubulin alpha-2 chain	Up
Glyma.01G197700	21.686	4.27868	0.838641	2.88103e-05	0.000130516	Glyma.01G197700	malate dehydrogeN/Ase, glyoxysomal	Up
Glyma.01G199600	157.742	2.58698	0.326676	4.15987e-07	2.37386e-06	Glyma.01G199600	protein phosphatase 2C 29	Up
Glyma.01G200800	3273.9	5.47415	0.296839	6.74769e-52	8.04738e-50	Glyma.01G200800	two-component response regulator-like APRR2	Up
Glyma.01G200900	549.514	1.45742	0.168959	0.00466076	0.0150321	Glyma.01G200900	uncharacterized LOC100779650	Up
Glyma.01G202000	2057.41	1.68623	0.138772	4.53833e-07	2.57702e-06	Glyma.01G202000	phosphatase YqaB-like	Up
Glyma.01G203000	466.814	2.00246	0.270973	0.00010243	0.000431308	Glyma.01G203000	uncharacterized LOC100784489	Up
Glyma.01G203600	403.846	2.07673	0.203797	5.96635e-08	3.74502e-07	Glyma.01G203600	60S ribosomal protein L37a	Up
Glyma.01G204400	23.014	5.21215	0.962213	2.67646e-06	1.38258e-05	Glyma.01G204400	protein TIFY 10a	Up
Glyma.01G205600	55.659	3.24374	0.572743	2.16081e-05	9.93843e-05	Glyma.01G205600	uncharacterized LOC100805515	Up
Glyma.01G205700	110.03	2.27906	0.391586	0.000419256	0.00160827	Glyma.01G205700	monooxygeN/Ase 2	Up
Glyma.01G207000	349.18	2.76741	0.204638	2.2921e-18	3.60295e-17	Glyma.01G207000	UPF0326 protein At4g17486-like	Up
Glyma.01G207200	857.025	2.80143	0.212585	7.7212e-18	1.16579e-16	Glyma.01G207200	palmitoyl-protein thioesterase 1	Up
Glyma.01G207300	746.768	2.91311	0.219122	7.38882e-19	1.20657e-17	Glyma.01G207300	homeobox-leucine zipper protein HAT4	Up
Glyma.01G207700	7315.5	1.8851	0.187627	9.52629e-07	5.20404e-06	Glyma.01G207700	uncharacterized LOC100305473	Up
Glyma.01G208700	332.108	2.6774	0.224271	2.49862e-14	2.85019e-13	Glyma.01G208700	O-fucosyltransferase 29	Up
Glyma.01G209100	31.742	4.46819	2.03715	0.00249506	0.00846042	Glyma.01G209100	C2H2-type zinc finger protein 1	Up
Glyma.01G209700	117.113	4.82853	1.99279	0.000864102	0.00316214	N/A	N/A	Up
Glyma.01G210400	2661.77	5.10525	0.353968	6.38174e-32	2.40203e-30	Glyma.01G210400	L-lactate dehydrogeN/Ase B	Up
Glyma.01G210800	348.831	5.84002	0.839847	8.69098e-09	5.98529e-08	Glyma.01G210800	uncharacterized LOC100526858	Up
Glyma.01G210900	22.2934	4.15637	2.07027	0.00538779	0.0171902	N/A	N/A	Up
Glyma.01G212400	79.8331	6.55605	1.22916	5.28792e-07	2.9756e-06	Glyma.01G212400	uncharacterized LOC100802491	Up
Glyma.01G212500	111.825	2.0977	0.535335	0.0171517	0.049582	Glyma.01G212500	uncharacterized protein At4g22758	Up
Glyma.01G213200	1948.58	4.36418	0.177882	4.3304e-80	1.93533e-77	Glyma.01G213200	kinesin-like protein KIN-UA	Up
Glyma.01G213300	195.689	3.85984	0.308823	9.13138e-21	1.70639e-19	Glyma.01G213300	ycf49-like protein	Up
Glyma.01G213400	221.85	8.81793	2.13808	1.55725e-10	1.26781e-09	Glyma.01G213400	probable sodium/metabolite cotransporter BASS5, chloroplastic	Up
Glyma.01G213600	437.689	2.32521	0.238103	1.11099e-08	7.55432e-08	Glyma.01G213600	probable LRR receptor-like serine/threonine-protein kiN/Ase At1g12460	Up
Glyma.01G213800	269.74	2.1829	0.26157	2.53283e-06	1.31302e-05	Glyma.01G213800	protein TPX2	Up
Glyma.01G214200	12.9424	4.97938	1.42685	0.000584784	0.00219408	ANS2	anthocyanidin synthase	Up
Glyma.01G215100	1624.51	4.61214	0.254169	1.07367e-46	9.34117e-45	Glyma.01G215100	phospholipase D gamma 1	Up
Glyma.01G215400	1446.17	4.73054	0.303587	2.19503e-35	9.93542e-34	N/A	N/A	Up
Glyma.01G215700	784.199	3.39029	0.178	9.50426e-42	6.40512e-40	Glyma.01G215700	DN/A-directed RN/A polymerase IV subunit 1	Up
Glyma.01G216200	17.3749	5.07343	1.42083	0.00096257	0.00349656	Glyma.01G216200	ethylene-responsive transcription factor ERF027	Up
Glyma.01G216900	122.909	11.8413	2.54105	1.11939e-15	1.42892e-14	Glyma.01G216900	cytochrome P450 87A3	Up
Glyma.01G217100	447.283	2.10873	0.249621	4.25786e-06	2.14316e-05	Glyma.01G217100	probable serine/threonine-protein kiN/Ase drkD	Up
Glyma.01G217200	236.681	2.66236	0.293446	5.01878e-09	3.53899e-08	IQD3	protein IQ-DOMAIN 3	Up
Glyma.01G217700	4654.15	2.10795	0.323069	0.000250257	0.000993561	OLPb	PR-5b protein	Up
Glyma.01G218100	612.415	2.30106	0.219312	1.27547e-09	9.49382e-09	Glyma.01G218100	myosin-11	Up
Glyma.01G218800	1227.75	3.58643	0.200559	1.98959e-38	1.10421e-36	Glyma.01G218800	probable LRR receptor-like serine/threonine-protein kiN/Ase At1g63430	Up
Glyma.01G219200	58.7157	9.47286	2.41927	2.46912e-09	1.79107e-08	Glyma.01G219200	FT-interacting protein 3-like	Up
Glyma.01G219600	1149.06	3.07229	0.186903	3.25729e-29	1.04531e-27	Glyma.01G219600	AT-hook motif nuclear-localized protein 5	Up
Glyma.01G220300	505.094	2.68003	0.18055	4.64261e-21	8.85496e-20	Glyma.01G220300	uncharacterized LOC113001967	Up
Glyma.01G220700	241.014	2.73817	0.252746	1.95255e-12	1.88837e-11	Glyma.01G220700	mitogen-activated protein kiN/Ase kiN/Ase kiN/Ase YODA	Up
Glyma.01G220900	77.8176	2.44612	0.56557	0.00315123	0.0104943	Glyma.01G220900	uncharacterized LOC100778407	Up
Glyma.01G222000	204.85	2.08187	0.299127	0.000143137	0.000590186	Glyma.01G222000	mitogen-activated protein kiN/Ase 4-like	Up
Glyma.01G222100	3404.54	1.8156	0.129862	1.83287e-10	1.48084e-09	Glyma.01G222100	transcription factor MYB72	Up
Glyma.01G223100	700.851	4.16034	0.368356	1.63892e-18	2.61396e-17	Glyma.01G223100	uncharacterized LOC100808011	Up
Glyma.01G223500	150.28	2.56339	0.30628	1.18471e-07	7.20411e-07	Glyma.01G223500	GDT1-like protein 1, chloroplastic-like	Up
Glyma.01G223700	273.879	2.97875	0.284071	8.3505e-13	8.32247e-12	Glyma.01G223700	uncharacterized protein At5g41620	Up
Glyma.01G223800	163.321	2.15554	0.336471	0.00023858	0.000950134	Glyma.01G223800	VOC domain-containing protein	Up
Glyma.01G223900	230.407	2.91355	0.531673	8.1891e-05	0.000349256	Glyma.01G223900	putative glucose-6-phosphate 1-epimerase	Up
Glyma.01G224000	563.509	4.15877	0.327147	1.37915e-22	2.91028e-21	Glyma.01G224000	probable iN/Active receptor kiN/Ase At4g23740	Up
Glyma.01G224100	8.67403	4.52268	2.24699	0.00464209	0.0149753	Glyma.01G224100	ethylene-responsive transcription factor CRF2	Up
Glyma.01G224700	185.925	3.1994	0.225746	7.6505e-23	1.63884e-21	Glyma.01G224700	protein SEH1	Up
Glyma.01G225600	89.2898	4.60038	1.31387	0.000818118	0.003005	Glyma.01G225600	uncharacterized LOC100816904	Up
Glyma.01G226200	238.036	2.31708	0.391026	0.000267879	0.00105887	Glyma.01G226200	phosphatidylinositol 4-kiN/Ase gamma 2	Up
Glyma.01G226600	79.8969	4.76102	0.872028	9.48207e-06	4.57686e-05	Glyma.01G226600	scarecrow-like protein 3	Up
Glyma.01G227200	426.077	5.72365	0.400213	2.72845e-32	1.04456e-30	Glyma.01G227200	zinc finger CCCH domain-containing protein 55	Up
Glyma.01G227500	87.3518	4.956	0.765372	1.46507e-07	8.81929e-07	Glyma.01G227500	uncharacterized LOC100791208	Up
Glyma.01G228300	371.699	2.49762	0.230274	2.65704e-11	2.32454e-10	Glyma.01G228300	protein SMG9	Up
Glyma.01G228600	162.799	2.82477	0.334594	1.43499e-08	9.63549e-08	N/A	N/A	Up
Glyma.01G229600	2498.6	6.73584	0.454735	8.2528e-37	4.06956e-35	Glyma.01G229600	cell division cycle 20.2, cofactor of APC complex	Up
Glyma.01G230000	88.497	5.23011	2.08419	0.000531346	0.00200599	Glyma.01G230000	aspartic proteiN/Ase CDR1	Up
Glyma.01G230600	50.1569	2.35896	0.499035	0.00228167	0.00778596	Glyma.01G230600	pentatricopeptide repeat-containing protein At5g42310, chloroplastic	Up
Glyma.01G230900	888.271	2.08459	0.18103	9.41452e-10	7.09339e-09	Glyma.01G230900	uncharacterized LOC100305937	Up
Glyma.01G231400	1016.23	3.56099	0.172778	2.01749e-50	2.19632e-48	Glyma.01G231400	peptidyl-prolyl cis-trans isomerase FKBP53	Up
Glyma.01G232400	347.999	3.86433	0.407627	3.69813e-13	3.80542e-12	4CL4	4-coumarate--CoA ligase 4	Up
Glyma.01G233100	109.537	2.24285	0.527176	0.00744141	0.0231373	Glyma.01G233100	uncharacterized LOC100805144	Up
Glyma.01G233900	190.193	1.91827	0.222377	1.85973e-05	8.62464e-05	N/A	N/A	Up
Glyma.01G234400	126.651	2.94784	0.425186	1.3333e-06	7.13757e-06	GRF2	growth-regulating factor	Up
Glyma.01G235200	1742.28	2.2314	0.109853	1.40504e-29	4.61717e-28	Glyma.01G235200	probable RN/A helicase SDE3	Up
Glyma.01G235300	431.155	4.32997	0.298751	1.3545e-29	4.45455e-28	Glyma.01G235300	type IV inositol polyphosphate 5-phosphatase 7	Up
Glyma.01G236300	1523.32	3.7484	0.305659	5.82266e-20	1.03091e-18	Glyma.01G236300	protein tesmin/TSO1-like CXC 2	Up
Glyma.01G236400	2362.74	2.62094	0.22794	4.6878e-13	4.78322e-12	Glyma.01G236400	protein NETWORKED 1A	Up
Glyma.01G236600	6328.4	1.87236	0.119248	1.17172e-13	1.26103e-12	Glyma.01G236600	40S ribosomal protein S3a-like	Up
Glyma.01G237000	115.639	6.83509	2.15129	4.29364e-06	2.15964e-05	Glyma.01G237000	uncharacterized LOC100810486	Up
Glyma.01G239800	15.4307	3.14258	0.955408	0.00608382	0.0192389	Glyma.01G239800	protein FANTASTIC FOUR 3	Up
Glyma.01G240000	3586.23	1.68862	0.125297	2.35549e-08	1.54023e-07	Glyma.01G240000	40S ribosomal protein S15a-1	Up
Glyma.01G240600	32.7526	3.28857	0.667699	0.000189051	0.000764285	N/A	N/A	Up
Glyma.01G240700	383.718	3.31928	0.247941	1.8191e-21	3.56902e-20	Glyma.01G240700	probable UDP-3-O-acylglucosamine N-acyltransferase 2, mitochondrial	Up
Glyma.01G240900	130.236	4.18913	1.9602	0.00350701	0.0115846	CRK4	cysteine-rich receptor-like protein kiN/Ase	Up
Glyma.01G242900	1289.92	1.9057	0.128053	8.18608e-13	8.16435e-12	Glyma.01G242900	40S ribosomal protein S29	Up
Glyma.01G243100	370.661	1.99265	0.206359	6.90186e-07	3.82249e-06	Glyma.01G243100	probable polyamine transporter At3g19553	Up
Glyma.01G244000	219.183	4.71622	0.449214	1.64115e-17	2.41938e-16	N/A	N/A	Up
Glyma.01G244100	50.2317	2.72673	0.64333	0.00206222	0.0070861	N/A	N/A	Up
Glyma.01G244200	445.083	1.64928	0.27858	0.00858783	0.0264021	N/A	N/A	Up
Glyma.01G245100	1408.1	2.35276	0.131408	2.84089e-25	7.14547e-24	HDA1	histone deacetylase	Up
Glyma.02G000500	3860.71	4.6681	0.492284	1.30653e-14	1.52898e-13	Glyma.02G000500	auxin-induced protein 22B	Up
Glyma.02G000600	2974.29	3.72708	0.175816	3.80966e-55	5.57748e-53	Glyma.02G000600	pentatricopeptide repeat-containing protein At1g80270, mitochondrial	Up
Glyma.02G000700	1042.8	3.73577	0.341114	2.00146e-16	2.71576e-15	SEOA	sieve element occlusion a	Up
Glyma.02G001000	209.002	9.03832	2.15851	6.93615e-11	5.83029e-10	Glyma.02G001000	DN/A-binding protein SMUBP-2	Up
Glyma.02G001100	1441.96	3.47959	0.417925	5.53098e-10	4.26341e-09	Glyma.02G001100	benzyl alcohol O-benzoyltransferase	Up
Glyma.02G001500	262.865	3.20001	0.455942	3.44445e-07	1.98481e-06	Glyma.02G001500	3-ketoacyl-CoA synthase 11	Up
Glyma.02G002000	122.412	2.43274	0.535972	0.00242033	0.00822474	Glyma.02G002000	2-methyl-6-phytyl-1,4-hydroquinone methyltransferase, chloroplastic	Up
Glyma.02G002300	4642.92	1.67381	0.118931	9.9346e-09	6.78997e-08	Glyma.02G002300	60S ribosomal protein L30-like	Up
Glyma.02G003800	127.047	9.03915	2.20727	2.15021e-10	1.72378e-09	Glyma.02G003800	KIN14B-interacting protein At4g14310	Up
Glyma.02G004200	1268.41	2.02062	0.141096	2.35142e-13	2.46079e-12	Glyma.02G004200	COP1-interacting protein 7	Up
Glyma.02G004400	1035.54	2.79638	0.167225	2.27084e-27	6.48809e-26	Glyma.02G004400	tetratricopeptide repeat-containing protein	Up
Glyma.02G004800	78.3367	3.92168	0.54926	2.00671e-08	1.32338e-07	Glyma.02G004800	uncharacterized LOC100802013	Up
Glyma.02G005100	256.759	2.64643	0.241833	3.03126e-12	2.88238e-11	Glyma.02G005100	VAN3-binding protein	Up
Glyma.02G005400	31.3368	6.91472	2.20677	4.05026e-06	2.04376e-05	Glyma.02G005400	uncharacterized LOC100779507	Up
Glyma.02G005500	12661.8	2.71969	0.197416	1.08643e-18	1.75387e-17	Glyma.02G005500	cytosolic malate dehydrogeN/Ase	Up
Glyma.02G005600	402.273	2.91872	0.361579	3.02696e-08	1.95848e-07	Glyma.02G005600	transcription factor MYB13	Up
Glyma.02G006400	348.079	1.82588	0.235331	0.000241319	0.000960592	Glyma.02G006400	protein COP1 SUPPRESSOR 2	Up
Glyma.02G006600	413.504	5.65648	0.518902	3.50255e-20	6.2852e-19	Glyma.02G006600	pectin acetylesterase 6	Up
Glyma.02G007100	80.5755	3.10717	0.529082	2.15341e-05	9.90977e-05	Glyma.02G007100	meiosis-specific protein ASY3	Up
Glyma.02G007300	350.132	10.923	2.30771	2.61411e-14	2.97553e-13	Glyma.02G007300	auxin-responsive protein IAA30	Up
Glyma.02G007400	103.125	5.11859	0.668237	1.37934e-10	1.12729e-09	Glyma.02G007400	chitiN/Ase 10	Up
Glyma.02G007600	334.041	3.57538	0.28876	1.65456e-19	2.84058e-18	Glyma.02G007600	probable polygalacturoN/Ase	Up
Glyma.02G008000	8395.81	2.08014	0.141667	1.07764e-14	1.27058e-13	Glyma.02G008000	ABC transporter B family member 4	Up
Glyma.02G008100	668.481	3.72324	0.324716	8.57766e-18	1.29051e-16	Glyma.02G008100	uncharacterized LOC100803234	Up
Glyma.02G009300	193.751	6.38349	0.492291	2.05709e-28	6.28331e-27	Glyma.02G009300	polygalacturoN/Ase At1g48100	Up
Glyma.02G010100	144.125	2.78785	0.543219	0.000288042	0.00113298	GA2OX1	gibberellin 2-beta-dioxygeN/Ase 1	Up
Glyma.02G010200	35.602	3.68704	0.621396	3.94861e-06	1.9946e-05	Glyma.02G010200	uncharacterized LOC100306404	Up
Glyma.02G010900	5073.99	1.85695	0.159636	4.23004e-08	2.69783e-07	Glyma.02G010900	probable WRKY transcription factor 23-like	Up
Glyma.02G011200	101.816	3.4165	0.357263	3.5233e-12	3.33086e-11	Glyma.02G011200	pentatricopeptide repeat-containing protein At1g02370, mitochondrial	Up
Glyma.02G011400	373.582	2.2278	0.273131	3.34175e-06	1.70391e-05	Glyma.02G011400	proline-rich receptor-like protein kiN/Ase PERK3	Up
Glyma.02G011800	499.169	1.92491	0.186498	3.67518e-07	2.11032e-06	Glyma.02G011800	ATP-dependent Clp protease proteolytic subunit 5, chloroplastic-like	Up
Glyma.02G012300	238.373	2.50438	0.377452	2.15915e-05	9.93184e-05	Glyma.02G012300	uncharacterized LOC100805536	Up
Glyma.02G013300	228.636	3.48229	0.472934	3.50333e-08	2.25112e-07	Glyma.02G013300	probable beta-D-xylosidase 2	Up
Glyma.02G014500	54.8825	2.76998	0.697299	0.00286166	0.00959545	N/A	N/A	Up
Glyma.02G015900	1787.58	1.42673	0.149894	0.00335135	0.0111119	Glyma.02G015900	60S ribosomal protein L19-3	Up
Glyma.02G016400	178.883	5.94118	0.841311	1.57931e-09	1.16674e-08	CEL7	alpha family endo-beta-1,4-glucaN/Ase	Up
Glyma.02G016500	429.698	8.88604	2.15272	5.31555e-10	4.10555e-09	Glyma.02G016500	pectinesterase	Up
Glyma.02G016900	492.646	1.93061	0.19238	6.57933e-07	3.65626e-06	Glyma.02G016900	uncharacterized LOC100500410	Up
Glyma.02G017100	1970.38	4.12359	0.235623	6.78149e-41	4.38905e-39	Glyma.02G017100	indole-3-acetic acid-induced protein ARG2-like	Up
Glyma.02G017800	499.5	2.58999	0.256468	1.78425e-10	1.44376e-09	Glyma.02G017800	60S ribosomal L22 family protein	Up
Glyma.02G018900	173.309	3.07579	0.625545	0.000256071	0.00101484	Glyma.02G018900	transcription factor PRE6	Up
Glyma.02G019300	97.7645	2.05525	0.386105	0.00280809	0.00942998	Glyma.02G019300	transcription factor MYB88	Up
Glyma.02G022300	1466.69	2.38795	0.244612	5.54464e-09	3.88849e-08	HDL57	homeodomain-leucine zipper protein 57	Up
Glyma.02G022700	72.8196	5.20442	1.34749	0.000199527	0.000803885	Glyma.02G022700	protein NRT1/ PTR FAMILY 2.13	Up
Glyma.02G023100	12.8405	5.46413	2.6864	0.00342561	0.0113387	Glyma.02G023100	thioredoxin H2	Up
Glyma.02G023900	1322.63	2.35621	0.195221	1.33179e-12	1.30616e-11	Glyma.02G023900	TIR-NBS disease resistance-like protein	Up
Glyma.02G024000	139.556	2.60919	0.719155	0.00918034	0.028037	Glyma.02G024000	TMV resistance protein N-like	Up
Glyma.02G024500	456.712	1.82571	0.206016	3.36022e-05	0.00015092	Glyma.02G024500	tetratricopeptide repeat protein 38	Up
Glyma.02G024600	1231.77	10.2855	2.12574	2.55128e-14	2.90635e-13	Glyma.02G024600	glutathione S-transferase U18-like	Up
Glyma.02G024700	32.4925	5.07169	2.07621	0.000685172	0.00254938	N/A	N/A	Up
Glyma.02G024800	441.943	8.57811	2.09584	4.13178e-10	3.22825e-09	GSTU8	glutathione S-transferase U17-like	Up
Glyma.02G025400	281.759	3.08082	0.326333	5.32022e-11	4.52123e-10	Glyma.02G025400	transcription factor BHLH089	Up
Glyma.02G025500	349.995	3.32908	0.26704	9.79601e-19	1.58381e-17	Glyma.02G025500	transcription factor BHLH094	Up
Glyma.02G026300	993.059	2.0567	0.181066	2.381e-09	1.7307e-08	MYB138	MYB transcription factor MYB138	Up
Glyma.02G028100	21.4815	3.3179	1.18325	0.0086348	0.026535	SLTI114	matrix metalloproteiN/Ase	Up
Glyma.02G029200	216.972	4.42127	0.338105	1.56486e-24	3.73255e-23	Glyma.02G029200	protein JINGUBANG	Up
Glyma.02G029400	1410.72	7.50412	0.707568	2.54649e-19	4.30914e-18	Glyma.02G029400	zinc finger protein 5	Up
Glyma.02G030200	480.576	3.23098	0.344651	2.60758e-11	2.28551e-10	Glyma.02G030200	cyclin-D1-1	Up
Glyma.02G030800	644.8	5.97643	0.379232	2.44642e-40	1.53423e-38	Glyma.02G030800	uncharacterized LOC100782731	Up
Glyma.02G030900	1215.16	3.66588	0.204521	2.42257e-39	1.41869e-37	Glyma.02G030900	putative methylsterol monooxygeN/Ase DDB_G0269788-like	Up
Glyma.02G031000	67.5096	7.5515	2.16011	1.7227e-07	1.02783e-06	Glyma.02G031000	nucleobase-ascorbate transporter 7	Up
Glyma.02G031600	14.2679	5.02763	1.30431	0.000448967	0.00171465	N/A	N/A	Up
Glyma.02G031900	475.487	2.97735	0.187877	2.15423e-26	5.84048e-25	Glyma.02G031900	protein ALTERED XYLOGLUCAN 4	Up
Glyma.02G032600	21.9506	8.58043	2.35355	1.32676e-08	8.94413e-08	Glyma.02G032600	WAT1-related protein At3g28050	Up
Glyma.02G032700	464.347	1.87522	0.278372	0.000866298	0.00316936	Glyma.02G032700	uncharacterized LOC100799671	Up
Glyma.02G032800	2001.86	1.92653	0.0838015	1.13625e-28	3.51871e-27	Glyma.02G032800	threonine--tRN/A ligase, mitochondrial 1	Up
Glyma.02G032900	40.5462	4.37262	0.869485	4.99912e-05	0.000219673	N/A	N/A	Up
Glyma.02G033200	45.009	2.74774	0.626613	0.0014655	0.00517959	Glyma.02G033200	RING-H2 finger protein ATL47	Up
Glyma.02G033400	429.308	5.52278	0.33383	4.45684e-42	3.05693e-40	Glyma.02G033400	uncharacterized LOC100797570	Up
Glyma.02G034400	626.603	2.48829	0.343349	4.90751e-06	2.45099e-05	Glyma.02G034400	deoxynucleoside triphosphate triphosphohydrolase SAMHD1 homolog	Up
Glyma.02G034700	1705.95	3.50718	0.252548	8.03843e-24	1.83784e-22	Glyma.02G034700	polygalacturoN/Ase 1 beta-like protein 3	Up
Glyma.02G035000	122.973	2.29613	0.466821	0.00200142	0.00689727	Glyma.02G035000	carbonic anhydrase 2	Up
Glyma.02G035400	117.636	2.1442	0.342695	0.00035	0.00135856	Glyma.02G035400	uncharacterized LOC100779866	Up
Glyma.02G035900	541.531	2.52103	0.162749	3.03015e-21	5.86377e-20	Glyma.02G035900	DN/A-directed RN/A polymerase subunit 10-like protein	Up
Glyma.02G036000	4647.81	1.33345	0.111406	0.00219582	0.00751534	Glyma.02G036000	putative ubiquitin-40S ribosomal protein S27a	Up
Glyma.02G036300	5611.97	1.41952	0.152375	0.00417854	0.0136125	Glyma.02G036300	ATP-citrate synthase alpha chain protein 1-like	Up
Glyma.02G036500	2155.84	3.07884	0.214327	1.07558e-22	2.28559e-21	Glyma.02G036500	protein NSP-INTERACTING KIN/ASE 3	Up
Glyma.02G036700	211.434	4.54549	0.400936	4.51187e-19	7.50924e-18	Glyma.02G036700	protein trichome birefringence-like 2	Up
Glyma.02G037000	62.2324	2.6388	0.378497	4.85342e-06	2.42568e-05	Glyma.02G037000	2-phytyl-1,4-beta-N/Aphthoquinone methyltransferase, chloroplastic	Up
Glyma.02G037400	237.04	3.57798	0.321651	3.55971e-16	4.73479e-15	Glyma.02G037400	uncharacterized LOC100776135	Up
Glyma.02G037500	525.063	2.18198	0.245029	5.79236e-07	3.24355e-06	Glyma.02G037500	uncharacterized protein	Up
Glyma.02G037600	113.144	7.02105	1.85427	0.000101327	0.000426789	Glyma.02G037600	L-tryptophan--pyruvate aminotransferase 1	Up
Glyma.02G037900	129.442	1.94468	0.321614	0.0015753	0.00553434	Glyma.02G037900	uncharacterized LOC100306334	Up
Glyma.02G038600	98.9029	2.65376	0.450511	7.4669e-05	0.000320548	Glyma.02G038600	protein DETOXIFICATION 29	Up
Glyma.02G038800	326.93	1.5477	0.153254	0.000246147	0.000978345	Glyma.02G038800	ABC transporter B family member 26, chloroplastic	Up
Glyma.02G039300	33.0618	4.62048	0.891616	6.98114e-06	3.42538e-05	ESR1	ethylene-responsive transcription factor ESR1	Up
Glyma.02G040000	367.122	2.51501	0.244132	2.06235e-10	1.65867e-09	N/A	N/A	Up
Glyma.02G040400	72.4861	2.80575	0.47786	4.26986e-05	0.000189174	N/A	N/A	Up
Glyma.02G040500	392.485	2.47672	0.187398	1.26688e-15	1.60994e-14	Glyma.02G040500	cyclin-D4-1	Up
Glyma.02G040600	850.62	1.84894	0.160903	7.04531e-08	4.38339e-07	Glyma.02G040600	uncharacterized LOC100305966	Up
Glyma.02G041500	422.492	4.73299	0.964016	8.46065e-05	0.00036015	SVPL	MADS-box protein SVP-like	Up
Glyma.02G042300	35.1105	4.3803	0.918342	8.43543e-05	0.000359148	Glyma.02G042300	protein STRICTOSIDINE SYNTHASE-LIKE 5	Up
Glyma.02G042500	8577.95	6.01398	0.544552	1.56137e-20	2.87347e-19	CHIA1	chitiN/Ase class I	Up
Glyma.02G042600	555.406	8.08657	2.07424	6.37448e-09	4.44841e-08	Glyma.02G042600	uncharacterized LOC100809654	Up
Glyma.02G043100	198.772	4.87502	0.806766	2.48223e-07	1.45203e-06	Glyma.02G043100	uncharacterized LOC100777026	Up
Glyma.02G043200	270.609	4.02687	0.419393	1.36573e-13	1.46278e-12	Glyma.02G043200	IST1-like protein	Up
Glyma.02G043500	502.418	3.85202	0.756051	7.19418e-05	0.000309623	Glyma.02G043500	F-box protein At2g26160	Up
Glyma.02G044300	52.8627	6.44222	2.15925	1.91211e-05	8.85209e-05	Glyma.02G044300	NEP1-interacting protein 2	Up
Glyma.02G045200	1423.19	2.00418	0.101883	3.03007e-23	6.6416e-22	Glyma.02G045200	pre-rRN/A-processing protein esf1	Up
Glyma.02G045600	202.216	1.57665	0.209336	0.00373725	0.0122831	Glyma.02G045600	uncharacterized LOC100305953	Up
Glyma.02G045900	51.63	7.30788	2.19976	1.21291e-06	6.54254e-06	Glyma.02G045900	F-box protein At4g35930	Up
Glyma.02G046200	544.116	6.1622	0.69159	3.49603e-14	3.92882e-13	Glyma.02G046200	protein POLLENLESS 3-LIKE 2	Up
Glyma.02G046800	2140.49	3.32328	0.20994	4.35571e-29	1.38111e-27	Glyma.02G046800	alpha-mannosidase	Up
Glyma.02G047600	114.13	3.29661	0.565756	1.014e-05	4.87283e-05	Glyma.02G047600	ferredoxin--N/ADP reductase, leaf isozyme, chloroplastic	Up
Glyma.02G048700	500.929	5.10701	0.699215	6.51375e-10	4.98566e-09	Glyma.02G048700	chromatin-remodeling ATPase INO80	Up
Glyma.02G049200	482.726	13.0843	2.39403	8.16767e-22	1.64115e-20	Glyma.02G049200	SAUR-like auxin-responsive family protein	Up
Glyma.02G050100	142.43	2.67715	0.458208	7.57983e-05	0.000325002	N/AC153	N/AC domain-containing protein 153	Up
Glyma.02G050300	112.33	5.21629	1.20657	6.52025e-05	0.000282327	Glyma.02G050300	probable LRR receptor-like serine/threonine-protein kiN/Ase At4g36180	Up
Glyma.02G050400	96.5337	2.13653	0.548118	0.0140188	0.041333	Glyma.02G050400	kinesin-like protein KIN-7F	Up
Glyma.02G050600	1208.49	2.04939	0.135621	4.9919e-15	6.05372e-14	Glyma.02G050600	protein CHAPERONE-LIKE PROTEIN OF POR1, chloroplastic	Up
Glyma.02G051500	341.922	3.4035	0.336937	2.15745e-13	2.26899e-12	ALDH3F1	aldehyde dehydrogeN/Ase family 3 member F1	Up
Glyma.02G051700	1511.6	6.15833	0.396842	2.01822e-39	1.19176e-37	Glyma.02G051700	beta-galactosidase 3	Up
Glyma.02G052400	154.262	1.62864	0.247772	0.0068108	0.0213549	Glyma.02G052400	folate transporter 1, chloroplastic	Up
Glyma.02G052600	600.274	2.15463	0.193455	1.02845e-09	7.71195e-09	Glyma.02G052600	50S ribosomal protein L7/L12	Up
Glyma.02G053000	286.675	3.29067	0.275184	2.77557e-17	4.0233e-16	Glyma.02G053000	uncharacterized LOC100791241	Up
Glyma.02G053700	10.5679	3.62069	1.42524	0.0101477	0.0307459	N/A	N/A	Up
Glyma.02G053800	1367.2	4.23698	0.239532	5.38954e-42	3.67294e-40	Glyma.02G053800	toMV susceptible protein tm-1(GCR26)	Up
Glyma.02G054400	13.8379	3.38511	1.39077	0.0140925	0.0415243	Glyma.02G054400	uncharacterized LOC102663539	Up
Glyma.02G054900	23.4441	5.50032	1.18083	4.69393e-05	0.000207098	Glyma.02G054900	uncharacterized LOC100527189	Up
Glyma.02G055000	49.1143	3.78603	0.517695	1.58023e-08	1.05626e-07	Glyma.02G055000	uncharacterized LOC100801665	Up
Glyma.02G055400	599.01	2.75947	0.256659	1.88374e-12	1.82556e-11	Glyma.02G055400	aN/Aphase-promoting complex subunit 10-like	Up
Glyma.02G055500	456.62	3.08227	0.319257	2.43351e-11	2.13868e-10	Glyma.02G055500	U-box domain-containing protein 5	Up
Glyma.02G055600	30.1303	5.5669	2.07438	0.000143094	0.00059007	N/A	N/A	Up
Glyma.02G056200	849.003	1.37455	0.163241	0.0161982	0.0471628	Glyma.02G056200	sugar transporter ERD6-like 6	Up
Glyma.02G056600	8.12588	6.45286	2.44388	0.000187222	0.000757237	Glyma.02G056600	GATA transcription factor 18	Up
Glyma.02G056900	90.3389	4.30457	0.621758	5.55805e-08	3.50012e-07	Glyma.02G056900	uncharacterized LOC100306517	Up
Glyma.02G057000	541.583	1.76502	0.182344	1.42053e-05	6.68123e-05	Glyma.02G057000	protein N-lysine methyltransferase METTL21A	Up
Glyma.02G057200	1005.59	5.22888	0.276468	4.80131e-53	6.29165e-51	Glyma.02G057200	CRAL-TRIO domain-containing protein C23B6.04c-like	Up
Glyma.02G057500	6.70997	3.62395	1.95912	0.0167724	0.0485947	Glyma.02G057500	cytochrome P450 90B1	Up
Glyma.02G058000	333.369	2.70154	0.45409	4.95344e-05	0.000217823	N/A	N/A	Up
Glyma.02G058200	327.509	1.51594	0.156541	0.000636577	0.00237747	Glyma.02G058200	uncharacterized LOC100527619	Up
Glyma.02G058900	322.22	6.69757	2.05606	3.74891e-06	1.89983e-05	Glyma.02G058900	homeobox-leucine zipper protein ATHB-40	Up
Glyma.02G059700	10.2538	4.34406	2.37669	0.00842462	0.0259342	Glyma.02G059700	lysM domain receptor-like kiN/Ase 4	Up
Glyma.02G059900	1733.34	1.53604	0.173991	0.00139655	0.00495019	Glyma.02G059900	protein DA1-related 1	Up
Glyma.02G060700	289.346	2.06189	0.233119	2.41048e-06	1.25296e-05	Glyma.02G060700	uncharacterized LOC100809267	Up
Glyma.02G061200	296.201	2.91204	0.258736	4.12872e-14	4.61176e-13	N/A	N/A	Up
Glyma.02G061400	390.263	2.41165	0.234268	6.67252e-10	5.09891e-09	Glyma.02G061400	BTB/POZ domain-containing protein At5g66560	Up
Glyma.02G063700	168.839	3.24573	0.555858	1.36962e-05	6.45752e-05	Glyma.02G063700	tetraspanin-6	Up
Glyma.02G063800	153.479	2.67049	0.92207	0.0172833	0.0499486	Glyma.02G063800	MLO-like protein 12	Up
Glyma.02G065000	9.34798	4.00006	1.6324	0.0075302	0.0233963	Glyma.02G065000	uncharacterized LOC100818889	Up
Glyma.02G065500	480.7	1.62578	0.20545	0.0014346	0.00507743	Glyma.02G065500	V-type proton ATPase subunit C	Up
Glyma.02G065600	267.722	2.96232	0.21722	5.21179e-20	9.25458e-19	Glyma.02G065600	DN/A polymerase lambda	Up
Glyma.02G067300	704.224	1.49037	0.195099	0.00785488	0.024309	N/A	N/A	Up
Glyma.02G068100	110.263	7.528	2.13907	1.64356e-07	9.83241e-07	Glyma.02G068100	uncharacterized LOC100780921	Up
Glyma.02G069700	416.72	9.78515	2.18885	4.28013e-12	4.01417e-11	Glyma.02G069700	syntaxin-related protein KNOLLE	Up
Glyma.02G070200	3.99966	5.24816	2.64538	0.00427124	0.0138833	N/A	N/A	Up
Glyma.02G070300	140.068	5.02027	0.494211	1.9777e-16	2.68437e-15	Glyma.02G070300	dynein light chain LC6, flagellar outer arm	Up
Glyma.02G071500	176.529	2.78504	0.434578	1.09558e-05	5.24112e-05	Glyma.02G071500	GATA transcription factor 2	Up
Glyma.02G071700	495.79	5.40079	0.549972	7.4448e-16	9.67801e-15	Glyma.02G071700	protein SINE1	Up
Glyma.02G071900	2877.27	1.98199	0.143835	4.29624e-12	4.02839e-11	Glyma.02G071900	T-complex protein 1 subunit theta	Up
Glyma.02G072200	139.749	4.20554	2.00074	0.00392008	0.0128274	Glyma.02G072200	glutamate dehydrogeN/Ase 1	Up
Glyma.02G072300	300.362	2.36946	0.252105	2.07143e-08	1.36372e-07	Glyma.02G072300	uncharacterized LOC100803573	Up
Glyma.02G072800	30.7893	3.15027	0.94333	0.00551826	0.0175694	Glyma.02G072800	ethylene-responsive transcription factor ERN1	Up
Glyma.02G073600	1525.82	4.76613	0.322117	6.39965e-32	2.40664e-30	PIP2-9	aquaporin PIP2-9	Up
Glyma.02G073700	223.072	4.40655	0.44774	1.02525e-14	1.21082e-13	PIP2-12	aquaporin PIP2-12	Up
Glyma.02G074500	337.476	3.04598	0.307508	8.50357e-12	7.79776e-11	Glyma.02G074500	FHA domain-containing protein PS1	Up
Glyma.02G074600	176.497	2.34689	0.261213	1.08378e-07	6.61979e-07	Glyma.02G074600	transmembrane protein 18	Up
Glyma.02G075100	1467.36	1.46917	0.198075	0.0125194	0.0372563	Glyma.02G075100	sucrose transport protein SUC8	Up
Glyma.02G076100	448.09	8.42338	0.945304	9.31215e-14	1.01039e-12	Glyma.02G076100	somatic embryogenesis receptor kiN/Ase 2	Up
Glyma.02G077500	55.6518	3.29229	0.498165	1.55735e-06	8.26195e-06	Glyma.02G077500	uncharacterized LOC100799512	Up
Glyma.02G078200	70.8148	2.60702	0.643977	0.0037441	0.0123027	Glyma.02G078200	uncharacterized LOC100801116	Up
Glyma.02G078600	352.036	2.11451	0.25087	4.30183e-06	2.1635e-05	Glyma.02G078600	dehydrogeN/Ase/reductase SDR family member 12-like	Up
Glyma.02G079000	643.52	2.58465	0.220396	1.98841e-13	2.09848e-12	Glyma.02G079000	40S ribosomal protein S18	Up
Glyma.02G079500	902.53	5.8585	0.382538	5.41185e-38	2.92702e-36	Glyma.02G079500	uncharacterized LOC100306191	Up
Glyma.02G080000	47.0063	5.35862	2.10929	0.000393848	0.00151643	Glyma.02G080000	uncharacterized LOC102660296	Up
Glyma.02G080600	1719.09	1.32558	0.12286	0.0057589	0.0182726	Glyma.02G080600	notchless protein homolog	Up
Glyma.02G080900	1953.98	2.98008	0.23321	7.33391e-18	1.10928e-16	Glyma.02G080900	cellulose synthase A catalytic subunit 2 [UDP-forming]	Up
Glyma.02G081100	1417.26	2.38297	0.327537	8.58042e-06	4.16723e-05	Glyma.02G081100	steroid 5-alpha-reductase DET2-like	Up
Glyma.02G081500	457.789	1.48857	0.161917	0.00167597	0.0058575	Glyma.02G081500	uncharacterized LOC100798984	Up
Glyma.02G082200	834.778	2.03389	0.120275	4.66375e-18	7.16126e-17	Glyma.02G082200	general transcription and DN/A repair factor IIH helicase subunit XPD	Up
Glyma.02G083600	124.884	7.90098	2.15113	3.5257e-08	2.26495e-07	N/A	N/A	Up
Glyma.02G083700	17.0758	6.2802	2.36805	0.000207622	0.000834203	N/A	N/A	Up
Glyma.02G085100	124.515	2.53526	0.321941	7.07295e-07	3.91112e-06	Glyma.02G085100	probable UDP-3-O-acyl-N-acetylglucosamine deacetylase 1, mitochondrial	Up
Glyma.02G086000	418.363	4.42766	0.442265	2.36894e-15	2.94346e-14	Glyma.02G086000	phosphatidylinositol transfer protein CSR1	Up
Glyma.02G086100	2921.06	3.73004	0.37033	4.88783e-14	5.42543e-13	Glyma.02G086100	RN/A-dependent RN/A polymerase 1	Up
Glyma.02G086600	511.024	1.61779	0.233032	0.00494831	0.0158786	Glyma.02G086600	uncharacterized LOC100812665	Up
Glyma.02G086700	32.2905	2.58141	0.586103	0.00225041	0.00768608	Glyma.02G086700	putative pentatricopeptide repeat-containing protein At1g12700, mitochondrial	Up
Glyma.02G087000	2322.32	6.52149	0.192822	3.97637e-181	4.22062e-177	Glyma.02G087000	histidine kiN/Ase 4	Up
Glyma.02G087700	441.599	1.46547	0.199782	0.0143754	0.042305	Glyma.02G087700	superoxide dismutase [Fe], chloroplastic	Up
Glyma.02G088100	91.1124	5.52042	2.02946	0.000142827	0.000589138	N/A	N/A	Up
Glyma.02G089000	2398.3	1.25027	0.0868695	0.00381471	0.0125144	Glyma.02G089000	RAB11-binding protein RELCH	Up
Glyma.02G089400	719.179	5.72842	0.555349	2.02204e-17	2.96544e-16	N/A	N/A	Up
Glyma.02G089900	14.938	5.22327	1.48344	0.000440716	0.00168526	Glyma.02G089900	protein DETOXIFICATION 3	Up
Glyma.02G092500	832.782	12.9945	2.35359	3.68503e-21	7.08904e-20	Glyma.02G092500	CASP-like protein 12	Up
Glyma.02G093000	285.082	2.47105	0.215541	3.35558e-12	3.17796e-11	Glyma.02G093000	geranylgeranyl transferase type-1 subunit beta	Up
Glyma.02G093100	187.694	2.39765	0.374397	6.35e-05	0.000275413	Glyma.02G093100	uncharacterized LOC100784512	Up
Glyma.02G093400	10.2721	4.94434	2.27466	0.00217611	0.00745331	Glyma.02G093400	subtilisin-like protease SBT1.1	Up
Glyma.02G093700	138.789	7.34431	1.22967	1.57714e-08	1.05466e-07	Glyma.02G093700	THO complex subunit 4B	Up
Glyma.02G094300	4089.51	2.51517	0.107658	1.86457e-45	1.53122e-43	Glyma.02G094300	2-oxoglutarate dehydrogeN/Ase, mitochondrial	Up
Glyma.02G094400	1938.54	2.78761	0.182481	3.60855e-23	7.86491e-22	Glyma.02G094400	uncharacterized LOC100787520	Up
Glyma.02G094500	224.261	3.39426	0.402116	6.85091e-10	5.22769e-09	Glyma.02G094500	C2H2-type zinc finger family protein	Up
Glyma.02G095000	1395.5	4.67574	0.187386	2.04874e-86	1.19155e-83	Glyma.02G095000	uncharacterized LOC100527754	Up
Glyma.02G095400	1516.23	3.71665	0.15754	3.93671e-67	1.06459e-64	Glyma.02G095400	metal tolerance protein 5-like	Up
Glyma.02G095600	41.9237	5.06225	0.89341	2.702e-06	1.39476e-05	Glyma.02G095600	histone-lysine N-methyltransferase ATXR6	Up
Glyma.02G096000	708.665	2.6115	0.199671	2.01211e-16	2.72828e-15	Glyma.02G096000	small nuclear ribonucleoprotein SmD1a	Up
Glyma.02G096300	200.82	7.17074	0.836729	1.87054e-14	2.15926e-13	Glyma.02G096300	glutaredoxin-C5	Up
Glyma.02G096800	910.528	1.69702	0.189954	0.000143506	0.000591652	Glyma.02G096800	glucose-6-phosphate 1-dehydrogeN/Ase, chloroplastic	Up
Glyma.02G097400	2309.98	5.60378	0.346939	4.29421e-41	2.8006e-39	Glyma.02G097400	probably iN/Active leucine-rich repeat receptor-like protein kiN/Ase At3g28040	Up
Glyma.02G098600	1143.94	2.67734	0.207948	2.64559e-16	3.55792e-15	Glyma.02G098600	apoptosis-linked gene 2-interacting protein X 1	Up
Glyma.02G099500	2295.81	1.4194	0.12374	0.000477613	0.00181605	Glyma.02G099500	AP2/ERF and B3 domain-containing transcription repressor TEM1	Up
Glyma.02G099900	522.257	2.14496	0.219274	8.00663e-08	4.95175e-07	Glyma.02G099900	probable galacturonosyltransferase-like 3	Up
Glyma.02G100100	175.89	4.27217	0.345815	6.36116e-22	1.28853e-20	Glyma.02G100100	uncharacterized LOC100802712	Up
Glyma.02G100200	543.454	2.57037	0.204127	5.82449e-15	7.01932e-14	Glyma.02G100200	SUPPRESSOR OF GAMMA RESPONSE 1	Up
Glyma.02G100700	7.11218	5.62854	2.70679	0.00290477	0.0097323	Glyma.02G100700	transcription factor bHLH30	Up
Glyma.02G102600	352.526	2.78657	0.233133	5.42418e-15	6.55735e-14	Glyma.02G102600	probable receptor-like protein kiN/Ase At1g49730	Up
Glyma.02G102800	145.002	6.39412	2.07529	1.18765e-05	5.64976e-05	Glyma.02G102800	PI-PLC X domain-containing protein At5g67130	Up
Glyma.02G103500	740.935	4.00928	0.335986	6.13845e-20	1.08321e-18	Glyma.02G103500	caffeoyl-CoA O-methyltransferase	Up
Glyma.02G104600	304.959	4.57369	0.495248	7.72586e-14	8.43447e-13	Glyma.02G104600	UDP-glucosyl transferase 73B2	Up
Glyma.02G105400	68.4613	2.60658	0.558871	0.00118312	0.00424146	Glyma.02G105400	protein IRX15-LIKE	Up
Glyma.02G105500	1320.3	1.92488	0.153869	1.01593e-09	7.6275e-09	CYP45	peptidyl-prolyl cis-trans isomerase CYP45	Up
Glyma.02G105900	42.4414	6.15067	2.10521	2.935e-05	0.000132819	Glyma.02G105900	transcription factor TCP15	Up
Glyma.02G106200	379.742	4.91134	1.9759	0.000695422	0.00258316	Glyma.02G106200	probable membrane-associated kiN/Ase regulator 6	Up
Glyma.02G106600	227.699	2.45744	0.312375	1.04839e-06	5.69418e-06	Glyma.02G106600	origin recognition complex subunit 6-like	Up
Glyma.02G108000	765.302	6.43988	1.98492	5.04833e-06	2.51628e-05	Glyma.02G108000	putative ribonuclease T2	Up
Glyma.02G108700	49.3768	9.74615	2.3578	5.00663e-11	4.26156e-10	Glyma.02G108700	calmodulin-like protein 7	Up
Glyma.02G109100	947.31	6.77886	0.528947	1.06826e-27	3.11506e-26	EXP4	expansin 4	Up
Glyma.02G109300	247.675	1.49157	0.187871	0.00607062	0.0192	Glyma.02G109300	methyltransferase-like protein 7A	Up
Glyma.02G109500	55.9008	7.29825	2.19746	1.26001e-06	6.78191e-06	N/A	N/A	Up
Glyma.02G110300	86.0883	3.16149	0.430189	1.5556e-07	9.33248e-07	Glyma.02G110300	uncharacterized LOC100794036	Up
Glyma.02G111600	55.2433	6.26345	1.23858	1.95558e-06	1.02618e-05	Glyma.02G111600	protein argoN/Aute 7	Up
Glyma.02G111800	890.461	1.8591	0.182284	1.33887e-06	7.16557e-06	Glyma.02G111800	probable protein S-acyltransferase 22	Up
Glyma.02G112000	636.695	4.54425	0.240221	1.06666e-49	1.10998e-47	Glyma.02G112000	putative exosome complex component rrp40	Up
Glyma.02G112500	82.2616	2.79054	0.421756	8.04696e-06	3.9207e-05	N/A	N/A	Up
Glyma.02G112900	588.535	4.08781	0.421245	5.01838e-14	5.56597e-13	Glyma.02G112900	uncharacterized LOC100527511	Up
Glyma.02G113400	62.0206	2.25063	0.424603	0.00125852	0.00449395	Glyma.02G113400	putative pentatricopeptide repeat-containing protein At1g69350, mitochondrial	Up
Glyma.02G113900	225.462	2.07866	0.249845	7.21705e-06	3.53501e-05	Glyma.02G113900	ankyrin repeats-containing protein	Up
Glyma.02G114000	771.353	4.91428	0.229733	2.11008e-65	5.26986e-63	Glyma.02G114000	ribosome biogenesis protein BRX1-like	Up
Glyma.02G115100	6.11527	5.14144	2.69471	0.00525624	0.0167957	Glyma.02G115100	putative SN/AP25 homologous protein SN/AP30	Up
Glyma.02G115900	2616.74	1.56893	0.125221	2.72119e-06	1.40411e-05	SGF14f	14-3-3 protein SGF14f	Up
Glyma.02G116200	395.821	1.47969	0.201743	0.0118554	0.0354743	Glyma.02G116200	2-hydroxy-6-oxonoN/Adienedioate/2-hydroxy-6-oxonoN/Atrienedioate hydrolase-like	Up
Glyma.02G116400	1320.55	1.91609	0.271963	0.000365476	0.00141553	Glyma.02G116400	ureide permease 1	Up
Glyma.02G116500	183.191	1.98921	0.277334	0.000164789	0.00067364	Glyma.02G116500	pentatricopeptide repeat-containing protein At5g50280, chloroplastic	Up
Glyma.02G116600	212.333	2.63765	0.339335	4.77237e-07	2.70266e-06	N/A	N/A	Up
Glyma.02G118800	646.74	2.39107	0.133012	6.06572e-26	1.59364e-24	Glyma.02G118800	cell division control protein 48 homolog B	Up
Glyma.02G119200	3643.38	1.73014	0.0942015	4.86114e-15	5.90022e-14	Glyma.02G119200	uncharacterized LOC100305520	Up
Glyma.02G120100	146.911	2.49768	0.262233	4.7736e-09	3.3717e-08	Glyma.02G120100	uncharacterized LOC100806065	Up
Glyma.02G120300	287.541	3.55085	0.300259	4.29089e-18	6.60544e-17	Glyma.02G120300	pfkB family carbohydrate kiN/Ase	Up
Glyma.02G120400	767.771	1.66603	0.126736	9.66809e-08	5.92748e-07	Glyma.02G120400	folate synthesis bifunctioN/Al protein, mitochondrial	Up
Glyma.02G120800	260.012	9.58769	1.25484	1.04368e-13	1.12896e-12	Glyma.02G120800	LRR receptor-like serine/threonine-protein kiN/Ase RGI1	Up
Glyma.02G121000	31.0713	2.59435	0.789397	0.0119891	0.0358391	N/A	N/A	Up
Glyma.02G121300	535.343	2.58781	0.233294	3.58853e-12	3.3895e-11	Glyma.02G121300	squamosa promoter-binding-like protein 6	Up
Glyma.02G122000	14.054	4.94098	2.20815	0.00182776	0.00634981	Glyma.02G122000	receptor-like protein kiN/Ase FERONIA	Up
Glyma.02G122500	757.565	3.17187	0.18775	1.75345e-31	6.41225e-30	Glyma.02G122500	ACT domain-containing protein ACR4	Up
Glyma.02G123100	442.832	2.23959	0.198384	1.94883e-10	1.57154e-09	Glyma.02G123100	protease 2	Up
Glyma.02G124100	1593.97	3.8719	0.252725	1.66751e-30	5.74656e-29	Glyma.02G124100	sugar carrier protein C	Up
Glyma.02G124400	1064.25	1.61467	0.173201	0.000278243	0.00109667	Glyma.02G124400	putative mRN/A export factor	Up
Glyma.02G124700	129.704	4.25743	1.24279	0.00135987	0.00482943	Glyma.02G124700	protein SRG1	Up
Glyma.02G125600	4153.5	4.12456	0.372929	9.18302e-18	1.37768e-16	Glyma.02G125600	probable indole-3-acetic acid-amido synthetase GH3.1	Up
Glyma.02G125700	140.595	2.22352	0.521208	0.00803312	0.0248153	N/A	N/A	Up
Glyma.02G125800	641.904	4.34908	1.93596	0.00225257	0.00769284	N/A	N/A	Up
Glyma.02G125900	1125.74	5.41996	0.790505	1.44695e-08	9.71428e-08	Glyma.02G125900	uncharacterized LOC100777541	Up
Glyma.02G126200	8.37887	3.6959	1.54911	0.0115248	0.0345729	PSK-GAMMA1	phytosulfokine-gamma1	Up
Glyma.02G127600	167.003	4.36866	0.476667	3.34303e-13	3.4534e-12	Glyma.02G127600	FTCD_N superfamily protein	Up
Glyma.02G128000	26641.6	2.82017	0.174554	5.32335e-26	1.40294e-24	SAMDC	S-adenosylmethionine decarboxylase	Up
Glyma.02G128200	469.221	6.96188	2.10143	1.27527e-06	6.85111e-06	Glyma.02G128200	probable methyltransferase At1g29790	Up
Glyma.02G129500	463.242	2.35183	0.343609	3.28545e-05	0.00014775	Glyma.02G129500	putative phospholipid-transporting ATPase 9	Up
Glyma.02G130400	297.296	4.27815	0.583096	3.96337e-09	2.82242e-08	CHS10	chalcone synthase 10	Up
Glyma.02G131200	32.7656	9.81001	2.5491	2.5781e-10	2.05324e-09	Glyma.02G131200	protein MIZU-KUSSEI 1	Up
Glyma.02G131700	557.269	7.26523	1.19682	1.28886e-08	8.7025e-08	BZIP1	bZIP transcription factor 1	Up
Glyma.02G132100	4126.46	5.18905	0.24136	2.11155e-68	5.97666e-66	NIR	nitrate reductase	Up
Glyma.02G133700	73.5527	6.36564	0.714518	3.69804e-14	4.14816e-13	Glyma.02G133700	uncharacterized LOC100306496	Up
Glyma.02G133900	24.6182	2.29346	0.585752	0.00956725	0.0291285	N/A	N/A	Up
Glyma.02G134000	2218.07	4.34636	0.267539	9.04758e-37	4.45114e-35	Glyma.02G134000	probable carboxylesterase 12	Up
Glyma.02G134100	179.019	2.56851	0.364782	5.7358e-06	2.84259e-05	Glyma.02G134100	probable carboxylesterase 12	Up
Glyma.02G134600	821.865	2.1323	0.166922	5.58319e-12	5.18473e-11	Glyma.02G134600	CDPK-related kiN/Ase 5	Up
Glyma.02G134900	48.532	6.35534	1.00026	1.47117e-07	8.85351e-07	Glyma.02G134900	uncharacterized LOC100804641	Up
Glyma.02G135400	796.362	2.66581	0.176858	1.53287e-21	3.0172e-20	Glyma.02G135400	transcription factor HHO5	Up
Glyma.02G135700	1081.04	5.7232	0.38937	3.02996e-34	1.2968e-32	N/A	N/A	Up
Glyma.02G135800	275.222	2.31891	0.466936	0.00169031	0.00590468	N/A	N/A	Up
Glyma.02G136000	792.528	2.00654	0.457373	0.0120207	0.0359182	Glyma.02G136000	gibberellin 20 oxidase 1-like	Up
Glyma.02G136900	33.4786	2.80476	0.722046	0.0037016	0.0121763	Glyma.02G136900	cell division cycle-associated 7-like protein-like	Up
Glyma.02G137800	871.198	4.01445	0.197264	1.64571e-53	2.19034e-51	Glyma.02G137800	uncharacterized LOC100813737	Up
Glyma.02G137900	87.6802	4.2906	0.60558	9.55644e-09	6.5505e-08	Glyma.02G137900	uncharacterized LOC100813395	Up
Glyma.02G138200	906.525	2.71866	0.168318	5.00697e-25	1.23526e-23	N/A	N/A	Up
Glyma.02G138700	115.96	4.24543	0.46442	8.85097e-13	8.79854e-12	Glyma.02G138700	acid sugar phosphatase	Up
Glyma.02G139700	340.016	3.39358	0.393695	2.52409e-10	2.01174e-09	Glyma.02G139700	transcription factor bHLH30-like	Up
Glyma.02G140300	24.2998	4.65229	1.03396	0.000225163	0.000900163	N/A	N/A	Up
Glyma.02G140400	19.0562	6.30584	2.22344	4.756e-05	0.000209597	N/A	N/A	Up
Glyma.02G142200	19.3647	4.79893	2.36394	0.00402085	0.0131378	Glyma.02G142200	phospholipase A1-Igamma1, chloroplastic	Up
Glyma.02G142400	330.257	8.91962	2.23597	7.07628e-10	5.39288e-09	Glyma.02G142400	auxin-induced protein AUX28-like	Up
Glyma.02G142500	462.359	6.81098	0.975812	7.12853e-09	4.95182e-08	N/A	N/A	Up
Glyma.02G142600	4510.29	3.3021	0.266784	1.59173e-18	2.54156e-17	Glyma.02G142600	auxin-induced protein 22D-like	Up
Glyma.02G143000	786.699	1.57427	0.129218	6.04947e-06	2.98793e-05	Glyma.02G143000	guanylate-binding protein 4	Up
Glyma.02G143200	683.847	4.37887	0.29843	1.73319e-30	5.95358e-29	Glyma.02G143200	histone H2A variant 1	Up
Glyma.02G143400	340.649	3.06809	0.411795	1.23704e-07	7.50517e-07	Glyma.02G143400	protein LONGIFOLIA 1	Up
Glyma.02G143700	1194.37	1.69409	0.195802	0.000231694	0.000924098	Glyma.02G143700	37 kDa inner envelope membrane protein, chloroplastic-like	Up
Glyma.02G143900	44.7649	2.23821	0.493109	0.00447438	0.0144815	N/A	N/A	Up
Glyma.02G144600	778.873	1.74645	0.172071	8.48457e-06	4.12351e-05	Glyma.02G144600	ETO1-like protein 1	Up
Glyma.02G145000	410.114	2.20417	0.189727	1.02505e-10	8.48687e-10	Glyma.02G145000	serine/threonine-protein kiN/Ase Nek4	Up
Glyma.02G145600	162.013	5.90976	0.492249	6.44936e-24	1.48171e-22	Glyma.02G145600	type I inositol polyphosphate 5-phosphatase 4	Up
Glyma.02G145800	174.9	5.58782	0.595367	1.51588e-14	1.76424e-13	Glyma.02G145800	50S ribosomal protein L24	Up
Glyma.02G147100	118.451	2.07914	0.392152	0.00265653	0.00895786	Glyma.02G147100	probable iN/Active patatin-like protein 9	Up
Glyma.02G147200	630.913	2.58342	0.288265	1.31663e-08	8.87727e-08	Glyma.02G147200	RAN GTPase-activating protein 1	Up
Glyma.02G147600	76.7357	3.16618	0.536795	1.38508e-05	6.52389e-05	Glyma.02G147600	mitochondrial Rho GTPase 2	Up
Glyma.02G149300	4.99291	4.60608	2.47333	0.00730244	0.0227519	Glyma.02G149300	organic cation/carnitine transporter 3	Up
Glyma.02G151900	174.625	1.86082	0.258537	0.000450943	0.00172169	Glyma.02G151900	uncharacterized LOC102662648	Up
Glyma.02G152000	524.473	1.98023	0.124014	1.08821e-15	1.39037e-14	Glyma.02G152000	RN/A-binding protein BRN1	Up
Glyma.02G152300	400.139	1.67006	0.157829	1.30869e-05	6.18811e-05	Glyma.02G152300	U1 small nuclear ribonucleoprotein C	Up
Glyma.02G153600	265.903	1.62793	0.176141	0.000242138	0.00096349	Glyma.02G153600	zinc finger CCCH domain-containing protein 32	Up
Glyma.02G153700	382.324	1.54563	0.16742	0.000757801	0.00279944	Glyma.02G153700	zinc finger CCCH domain-containing protein 32	Up
Glyma.02G154500	493.658	5.17611	1.94132	0.000250346	0.000993824	Glyma.02G154500	uncharacterized LOC112999520	Up
Glyma.02G154700	1337.57	1.36991	0.150197	0.0102934	0.0311407	Glyma.02G154700	heat shock factor-binding protein	Up
Glyma.02G160500	12255.7	2.6021	0.236743	4.17725e-12	3.92288e-11	Glyma.02G160500	copper chaperone homolog CCH	Up
Glyma.02G162000	569.469	1.51842	0.150004	0.000368936	0.00142802	Glyma.02G162000	uncharacterized LOC100779869	Up
Glyma.02G163600	13.4866	3.8269	1.16789	0.00461341	0.0148906	N/A	N/A	Up
Glyma.02G165000	672.329	1.93043	0.187307	3.53922e-07	2.03721e-06	Glyma.02G165000	pyruvate kiN/Ase 1, cytosolic	Up
Glyma.02G165300	563.279	1.49975	0.20975	0.0115263	0.0345749	N/A	N/A	Up
Glyma.02G168000	337.351	3.86318	0.298539	2.42524e-22	5.04996e-21	VTE2-2	homogentisate phytyltransferase VTE2-2	Up
Glyma.02G169000	110.206	2.20632	0.319668	6.88386e-05	0.000297111	Glyma.02G169000	uncharacterized LOC100801654	Up
Glyma.02G169800	307.569	8.05541	2.08926	7.87633e-09	5.44634e-08	Glyma.02G169800	dirigent protein 22	Up
Glyma.02G170500	1747.48	1.45679	0.154461	0.00217519	0.00745076	Glyma.02G170500	kinesin-like protein KIN-7K, chloroplastic	Up
Glyma.02G171200	195.24	3.55209	0.391426	2.22888e-11	1.96821e-10	Glyma.02G171200	protein trichome birefringence	Up
Glyma.02G173600	450.866	1.52009	0.197318	0.00582122	0.0184538	Glyma.02G173600	probable plastid-lipid-associated protein 13, chloroplastic	Up
Glyma.02G173900	259.339	1.77818	0.260489	0.00156044	0.00548667	Glyma.02G173900	zinc finger CCCH domain-containing protein 14-like	Up
Glyma.02G175400	85.2378	1.89417	0.321848	0.00287428	0.00963701	Glyma.02G175400	protein cornichon homolog 1	Up
Glyma.02G178300	666.399	2.63767	0.394615	1.17802e-05	5.60644e-05	Glyma.02G178300	alpha-latrotoxin-Lhe1a	Up
Glyma.02G179100	62.2951	3.45321	0.756514	0.000243437	0.000967936	Glyma.02G179100	amino acid transporter AVT1A	Up
Glyma.02G179200	9.85435	3.99186	2.44804	0.014158	0.0417058	N/A	N/A	Up
Glyma.02G179900	289.117	1.6505	0.154106	1.51636e-05	7.10518e-05	Glyma.02G179900	chaperone protein dN/AJ 6	Up
Glyma.02G181100	114.723	4.28718	0.452474	7.33517e-14	8.0224e-13	Glyma.02G181100	zinc finger protein WIP2	Up
Glyma.02G181500	1324.97	2.91914	0.163845	2.55788e-32	9.82804e-31	Glyma.02G181500	uncharacterized LOC100783624	Up
Glyma.02G182200	825.14	2.99261	0.153283	3.70434e-39	2.13399e-37	Glyma.02G182200	G-type lectin S-receptor-like serine/threonine-protein kiN/Ase SD3-1	Up
Glyma.02G182900	159.134	4.06587	0.637527	2.52191e-07	1.47463e-06	N/A	N/A	Up
Glyma.02G184200	99.4128	2.72495	0.544936	0.000442273	0.00169061	Glyma.02G184200	zeatin O-glucosyltransferase	Up
Glyma.02G185200	15.3202	3.2797	1.12244	0.0128429	0.0381469	Glyma.02G185200	AP2-like ethylene-responsive transcription factor At2g41710	Up
Glyma.02G185300	230.994	1.61416	0.25401	0.00913727	0.0279195	Glyma.02G185300	N/ADPH-dependent thioredoxin reductase 3	Up
Glyma.02G186100	3153.05	1.49538	0.132768	0.000132024	0.000547022	Glyma.02G186100	calcium-transporting ATPase 4, plasma membrane-type	Up
Glyma.02G186600	100.857	4.63425	0.520353	1.48e-12	1.44751e-11	Glyma.02G186600	probable glycerol-3-phosphate dehydrogeN/Ase [N/AD(+)] 1, cytosolic	Up
Glyma.02G186800	93.0343	4.78384	0.530805	4.88645e-13	4.97635e-12	Glyma.02G186800	beta-glucosidase BoGH3B	Up
Glyma.02G190900	2673.91	7.36388	1.20208	9.83821e-09	6.73168e-08	Glyma.02G190900	uncharacterized LOC102668122	Up
Glyma.02G191100	639.817	1.63885	0.146651	8.45068e-06	4.10772e-05	Glyma.02G191100	DN/A-(apurinic or apyrimidinic site) endonuclease, chloroplastic	Up
Glyma.02G191500	202.604	3.21964	0.256131	1.36456e-18	2.18705e-17	Glyma.02G191500	putative folylpolyglutamate synthase	Up
Glyma.02G193000	80.4869	3.5598	0.535351	6.39018e-07	3.55534e-06	Glyma.02G193000	iron-sulfur cluster co-chaperone protein HscB homolog	Up
Glyma.02G193300	345.46	1.60592	0.197361	0.0013445	0.00477951	Glyma.02G193300	L10-interacting MYB domain-containing protein	Up
Glyma.02G195300	179.534	4.99361	0.798064	2.62889e-07	1.53402e-06	Glyma.02G195300	syntaxin-121-like	Up
Glyma.02G198200	13.1332	3.52543	1.29688	0.0109317	0.0329262	Glyma.02G198200	probable aspartyl protease At4g16563	Up
Glyma.02G198300	83.2126	4.79513	0.808554	3.71081e-07	2.12934e-06	Glyma.02G198300	cytokinin riboside 5`-monophosphate phosphoribohydrolase LOG7	Up
Glyma.02G199300	50.3692	3.61633	0.765934	0.000126757	0.000526733	Glyma.02G199300	transcription repressor OFP6	Up
Glyma.02G200300	2484.04	2.07248	0.145833	8.68456e-14	9.4471e-13	Glyma.02G200300	40S ribosomal protein S17	Up
Glyma.02G201800	24.5294	3.36545	0.839874	0.00103133	0.00372782	Glyma.02G201800	pentatricopeptide repeat-containing protein At1g08070, chloroplastic	Up
Glyma.02G202000	7.83797	3.96166	2.574	0.0167917	0.0486441	Glyma.02G202000	uncharacterized LOC100781279	Up
Glyma.02G202100	130.98	4.41275	0.453606	2.05691e-14	2.36603e-13	Glyma.02G202100	uncharacterized LOC100527924	Up
Glyma.02G202300	1192.22	1.56866	0.117794	8.86113e-07	4.85567e-06	Glyma.02G202300	tRN/A pseudouridine synthase A	Up
Glyma.02G202500	21.6005	2.72179	0.709584	0.00419569	0.0136579	ALDH11A1	aldehyde dehydrogeN/Ase 11A1	Up
Glyma.02G202700	831.543	2.43166	0.184052	2.3536e-15	2.92697e-14	Glyma.02G202700	uncharacterized LOC100780570	Up
Glyma.02G203100	74.2344	6.65188	1.23958	4.13923e-07	2.36272e-06	Glyma.02G203100	reticulon-like protein B21	Up
Glyma.02G203600	103.011	2.16563	0.416499	0.00198604	0.00684872	Glyma.02G203600	probable LRR receptor-like serine/threonine-protein kiN/Ase At2g24230	Up
Glyma.02G204700	169.298	5.8156	1.32878	2.80089e-05	0.00012713	Glyma.02G204700	serine carboxypeptidase 24	Up
Glyma.02G205000	441.04	1.54685	0.19492	0.00318995	0.0106157	Glyma.02G205000	uncharacterized LOC100786802	Up
Glyma.02G206000	156.638	2.18696	0.354217	0.000330962	0.00128973	Glyma.02G206000	AUGMIN subunit 8	Up
Glyma.02G206800	397.999	1.75891	0.157439	8.41006e-07	4.61683e-06	Glyma.02G206800	uncharacterized LOC100500515	Up
Glyma.02G206900	709.324	2.9716	0.178004	6.11628e-29	1.91645e-27	Glyma.02G206900	nuclear pore complex protein NUP43	Up
Glyma.02G207200	160.656	8.62686	2.14869	6.41679e-10	4.91498e-09	Glyma.02G207200	uncharacterized LOC100793869	Up
Glyma.02G207400	291.835	2.82993	0.368566	2.02728e-07	1.19861e-06	Glyma.02G207400	probable LRR receptor-like serine/threonine-protein kiN/Ase At2g23950	Up
Glyma.02G208400	968.984	1.72064	0.326491	0.0148594	0.0435874	Glyma.02G208400	phospho-2-dehydro-3-deoxyheptoN/Ate aldolase 1, chloroplastic	Up
Glyma.02G208900	2335.83	1.31152	0.0887337	0.000337176	0.00131262	Glyma.02G208900	putative cytochrome c oxidase subunit 6b-1	Up
Glyma.02G210300	54.3348	4.71293	2.12841	0.00220563	0.00754589	Glyma.02G210300	uncharacterized LOC100802714	Up
Glyma.02G212000	116.559	2.85756	0.467393	1.90292e-05	8.81339e-05	Glyma.02G212000	serine/threonine-protein kiN/Ase-like protein At1g28390	Up
Glyma.02G212700	3454.84	2.62482	0.171034	7.16478e-22	1.44442e-20	Glyma.02G212700	uncharacterized LOC100813198	Up
Glyma.02G214800	41.2182	2.54779	0.547858	0.00160204	0.0056213	N/A	N/A	Up
Glyma.02G217300	839.794	2.0881	0.165936	2.46632e-11	2.16617e-10	Glyma.02G217300	CBL-interacting serine/threonine-protein kiN/Ase 8	Up
Glyma.02G217700	13.8207	5.47987	2.3085	0.000903249	0.0032932	N/A	N/A	Up
Glyma.02G217900	185.526	3.79585	0.349153	2.44578e-16	3.29757e-15	Glyma.02G217900	uncharacterized LOC100527787	Up
Glyma.02G218000	19.7294	4.44892	1.30496	0.00108325	0.00390486	N/A	N/A	Up
Glyma.02G218100	9572.19	4.36342	0.30825	1.31289e-28	4.03337e-27	Glyma.02G218100	auxin-responsive protein IAA9	Up
Glyma.02G218300	55.8042	7.57131	1.45626	3.16388e-07	1.83059e-06	Glyma.02G218300	glutamyl-tRN/A reductase 1, chloroplastic	Up
Glyma.02G219300	285.991	1.59313	0.200949	0.0020162	0.00694375	N/A	N/A	Up
Glyma.02G219800	35.9795	7.3948	2.26787	1.10728e-06	6.00176e-06	Glyma.02G219800	probable iN/Active receptor kiN/Ase At5g58300	Up
Glyma.02G220000	12306.6	1.44383	0.104894	1.3967e-05	6.57643e-05	Glyma.02G220000	60S ribosomal protein L10	Up
Glyma.02G220500	1616.18	2.47627	0.308609	6.05403e-07	3.38205e-06	Glyma.02G220500	membrane protein of ER body-like protein	Up
Glyma.02G220600	263.488	4.68762	0.393912	1.85748e-21	3.64094e-20	Glyma.02G220600	zinc finger-containing ubiquitin peptidase 1	Up
Glyma.02G222200	161.142	6.34585	1.22646	1.25007e-06	6.72933e-06	Glyma.02G222200	uncharacterized calcium-binding protein At1g02270	Up
Glyma.02G222600	647.757	4.10817	0.610243	5.70134e-08	3.58557e-07	Glyma.02G222600	heavy metal-associated isoprenylated plant protein 9	Up
Glyma.02G223000	625.998	1.9432	0.186931	2.2829e-07	1.34134e-06	Glyma.02G223000	transcription termiN/Ation factor MTERF4, chloroplastic	Up
Glyma.02G224000	157.517	5.37849	0.83543	1.39029e-07	8.39174e-07	Glyma.02G224000	calmodulin-binding receptor-like cytoplasmic kiN/Ase 1	Up
Glyma.02G224400	103.777	2.34588	0.40423	0.000349273	0.00135599	N/A	N/A	Up
Glyma.02G224800	166.406	7.2382	2.09897	3.35674e-07	1.9369e-06	Glyma.02G224800	laccase-4	Up
Glyma.02G224900	762.978	2.11568	0.315471	0.000165761	0.000677158	Glyma.02G224900	transcription factor DIVARICATA	Up
Glyma.02G225000	778.129	2.83349	0.196502	3.18897e-21	6.15708e-20	Glyma.02G225000	beta-glucosidase BoGH3B	Up
Glyma.02G225600	16.3839	2.98055	0.860412	0.00486432	0.0156304	N/A	N/A	Up
Glyma.02G225800	912.032	1.62418	0.192206	0.00072601	0.00268794	Glyma.02G225800	UDP-glycosyltransferase 71K2	Up
Glyma.02G227100	34.3811	7.83286	2.26051	2.34818e-07	1.37721e-06	Glyma.02G227100	uncharacterized LOC102663707	Up
Glyma.02G227200	1435.91	5.16951	0.220675	3.81387e-80	1.72261e-77	FAD3B	omega-3 fatty acid desaturase, endoplasmic reticulum	Up
Glyma.02G227500	17.1745	4.43062	1.16026	0.00046125	0.00175824	N/A	N/A	Up
Glyma.02G227900	168.237	3.87219	1.90492	0.00570706	0.0181203	Glyma.02G227900	uncharacterized LOC100806062	Up
Glyma.02G228000	77.4094	4.64653	1.21656	0.000414702	0.0015921	Glyma.02G228000	protein PMR5	Up
Glyma.02G228400	822.611	2.51478	0.172525	6.28794e-19	1.0342e-17	Glyma.02G228400	clathrin heavy chain 1	Up
Glyma.02G228500	95.4664	3.16206	0.422655	1.15987e-07	7.05712e-07	Glyma.02G228500	potassium transporter 1	Up
Glyma.02G228700	560.053	1.47554	0.138831	0.000437646	0.00167397	Glyma.02G228700	6-phosphofructo-2-kiN/Ase/fructose-2,6-bisphosphatase	Up
Glyma.02G228800	28.0075	6.34837	2.24427	4.48945e-05	0.000198468	Glyma.02G228800	RING-H2 finger protein ATL63	Up
Glyma.02G229300	26.9599	4.41185	2.17049	0.00454224	0.0146822	Glyma.02G229300	BAG domain-containing protein	Up
Glyma.02G229400	786.623	2.57464	0.185492	7.13275e-18	1.08001e-16	Glyma.02G229400	ethylene-overproduction protein 1	Up
Glyma.02G229700	2661.8	1.48238	0.171759	0.00366563	0.012072	Glyma.02G229700	ubiquitin-activating enzyme E1 1	Up
Glyma.02G230500	281.716	3.166	0.339836	4.02351e-11	3.45872e-10	Glyma.02G230500	phenylacetaldehyde reductase	Up
Glyma.02G231900	330.391	2.67738	0.281291	8.91331e-10	6.73128e-09	Glyma.02G231900	exocyst complex component EXO70B1	Up
Glyma.02G233200	6.4228	4.56261	2.33976	0.00561326	0.0178438	Glyma.02G233200	protein NUCLEAR FUSION DEFECTIVE 4	Up
Glyma.02G233500	174.416	2.92945	0.285772	4.14637e-12	3.89647e-11	Glyma.02G233500	putative tRN/A pseudouridine synthase	Up
Glyma.02G234200	280.129	4.4178	2.07578	0.00331178	0.0109893	Glyma.02G234200	peroxidase 4	Up
Glyma.02G234500	161.302	1.98447	0.249533	3.88248e-05	0.000172823	Glyma.02G234500	tyrosine--tRN/A ligase, chloroplastic/mitochondrial	Up
Glyma.02G235200	460.267	7.66672	0.858489	9.08769e-16	1.17133e-14	Glyma.02G235200	uncharacterized LOC100814100	Up
Glyma.02G235400	132.999	10.8045	2.34564	9.10185e-14	9.88078e-13	Glyma.02G235400	protein GRAVITROPIC IN THE LIGHT 1	Up
Glyma.02G235500	26.6974	4.84888	2.09644	0.00131787	0.00469089	Glyma.02G235500	transcription repressor OFP17	Up
Glyma.02G235600	75.2478	3.43305	1.25025	0.0092369	0.0281955	Glyma.02G235600	transcription repressor OFP1	Up
Glyma.02G236200	440.406	2.05554	0.211159	2.71842e-07	1.58386e-06	Glyma.02G236200	transcription factor RF2b	Up
Glyma.02G236500	4839.26	2.21198	0.272773	3.62787e-06	1.84179e-05	C4H	trans-cinN/Amate 4-monooxygeN/Ase	Up
Glyma.02G236800	35.8312	2.64903	0.67679	0.00452652	0.0146347	Glyma.02G236800	pathogenesis-related genes transcriptioN/Al activator PTI6	Up
Glyma.02G237000	131.217	5.67684	0.598361	6.62402e-15	7.9378e-14	Glyma.02G237000	probable iN/Active receptor kiN/Ase At5g58300	Up
Glyma.02G237500	262.995	6.6367	0.935614	7.5861e-09	5.25592e-08	Glyma.02G237500	putative B3 domain-containing protein At5g58280	Up
Glyma.02G237800	501.473	1.8605	0.281584	0.00115988	0.00416344	Glyma.02G237800	KH domain-containing protein At3g08620	Up
Glyma.02G238200	933.168	2.78506	0.156602	1.59348e-30	5.49588e-29	Glyma.02G238200	putative UDP-glucuroN/Ate:xylan alpha-glucuronosyltransferase 3	Up
Glyma.02G238600	69.6288	2.93887	0.609902	0.000376793	0.00145585	Glyma.02G238600	transmembrane protein 56-B-like	Up
Glyma.02G239000	202.661	7.22814	1.26766	5.92712e-08	3.72188e-07	Glyma.02G239000	uncharacterized protein At1g65710	Up
Glyma.02G239100	433.064	4.99233	0.393564	5.55845e-25	1.3673e-23	Glyma.02G239100	LEA domain-containing protein	Up
Glyma.02G239400	26.4593	6.11903	2.2595	8.82188e-05	0.000374701	Glyma.02G239400	probable acyl-activating enzyme 5, peroxisomal	Up
Glyma.02G239600	1099.17	1.83973	0.202293	1.79711e-05	8.34973e-05	ARF8A	auxin response factor 8a	Up
Glyma.02G239900	81.5501	3.11922	0.511387	8.31056e-06	4.0431e-05	Glyma.02G239900	uncharacterized LOC102667916	Up
Glyma.02G240200	710.697	1.54199	0.219088	0.0088017	0.0269893	Glyma.02G240200	phytoene synthase, chloroplastic-like	Up
Glyma.02G240300	236.234	2.43312	0.224854	7.27573e-11	6.10486e-10	N/A	N/A	Up
Glyma.02G240400	160.267	2.36095	0.329662	1.39968e-05	6.58827e-05	Glyma.02G240400	sucrose synthase 7	Up
Glyma.02G241500	159.802	2.19895	0.499092	0.00586416	0.0185816	N/A	N/A	Up
Glyma.02G243700	180.174	2.38142	0.2655	7.32627e-08	4.54887e-07	Glyma.02G243700	tRN/A threonylcarbamoyladenosine dehydratase	Up
Glyma.02G243800	311.034	2.81196	0.182575	1.24603e-23	2.80205e-22	Glyma.02G243800	nucleolar protein dao-5	Up
Glyma.02G244000	441.022	4.54515	0.404596	2.83361e-19	4.77787e-18	GS1GAMMA2	glutamine synthetase cytosolic isozyme 2	Up
Glyma.02G244100	7.66697	4.91294	2.28336	0.002478	0.00840792	Glyma.02G244100	nudix hydrolase 17-like	Up
Glyma.02G244600	342.118	3.68463	0.304653	4.48648e-19	7.46989e-18	Glyma.02G244600	transcription factor MYB20	Up
Glyma.02G245300	265.993	2.1951	0.282886	1.04839e-05	5.03124e-05	Glyma.02G245300	senescence-associated protein AAF, chlorolplastic	Up
Glyma.02G245600	5211.67	9.89915	2.05701	3.25656e-13	3.36736e-12	GASA1	gibberellin-regulated protein 1	Up
Glyma.02G246100	63.8643	3.8964	0.608511	7.71556e-07	4.25041e-06	Glyma.02G246100	double-stranded RN/A-binding protein 4	Up
Glyma.02G246300	240.707	1.49983	0.216133	0.0139804	0.0412255	N/A	N/A	Up
Glyma.02G247000	385.349	2.98111	0.221315	9.21612e-20	1.60628e-18	Glyma.02G247000	uncharacterized protein At1g66480	Up
Glyma.02G247500	72.5295	2.43098	0.353101	2.03728e-05	9.40083e-05	N/A	N/A	Up
Glyma.02G247900	360.88	1.57693	0.245136	0.0116118	0.0348114	Glyma.02G247900	uncharacterized LOC100500493	Up
Glyma.02G248400	349.826	1.87934	0.245339	0.000176578	0.000718031	Glyma.02G248400	protein INVOLVED IN DE NOVO 2	Up
Glyma.02G248500	1318.09	10.2332	0.85538	8.63058e-26	2.2439e-24	Glyma.02G248500	expansin-A4	Up
Glyma.02G249500	32.2147	3.29997	0.820148	0.00111521	0.00401359	Glyma.02G249500	thaumatin-like protein	Up
Glyma.02G250300	96.2304	2.30039	0.333082	3.68462e-05	0.000164516	N/A	N/A	Up
Glyma.02G250400	1066.73	3.1996	0.239253	9.35451e-21	1.74578e-19	Glyma.02G250400	probable methyltransferase PMT11	Up
Glyma.02G250700	1138.37	1.87157	0.368538	0.00853133	0.0262436	Glyma.02G250700	ultraviolet-B receptor UVR8	Up
Glyma.02G250900	1499.82	1.82455	0.128774	8.6401e-11	7.20269e-10	Glyma.02G250900	histone acetyltransferase type B catalytic subunit	Up
Glyma.02G251000	1400.83	2.10929	0.128669	2.38574e-18	3.74184e-17	Glyma.02G251000	MAM33 domain-containing protein	Up
Glyma.02G251200	708.806	1.95852	0.153632	2.38515e-10	1.90601e-09	Glyma.02G251200	protein YIPF1 homolog	Up
Glyma.02G251400	585.123	4.22148	0.241753	6.45454e-41	4.18382e-39	Glyma.02G251400	folylpolyglutamate synthase	Up
Glyma.02G252600	454.459	6.63389	0.826118	2.00846e-11	1.78247e-10	Glyma.02G252600	rop guanine nucleotide exchange factor 5	Up
Glyma.02G253000	490.063	2.40698	0.255004	1.36618e-08	9.19532e-08	Glyma.02G253000	uncharacterized LOC100816407	Up
Glyma.02G253500	5873.57	2.61953	0.173318	3.01815e-21	5.84321e-20	Glyma.02G253500	uncharacterized LOC100305997	Up
Glyma.02G254600	210.261	3.39907	0.507485	5.01038e-07	2.83106e-06	Glyma.02G254600	uncharacterized acetyltransferase At3g50280	Up
Glyma.02G254800	12.5265	7.07128	2.4249	1.45866e-05	6.8478e-05	Glyma.02G254800	WUSCHEL-related homeobox 5	Up
Glyma.02G255500	11947.7	1.95368	0.0964445	1.33091e-23	2.98818e-22	Glyma.02G255500	acidic ribosomal protein P0	Up
Glyma.02G255600	613.254	1.50893	0.133538	9.11082e-05	0.000386123	Glyma.02G255600	ribosomal protein P0 pseudogene	Up
Glyma.02G256800	177.387	11.6778	2.41413	1.19453e-16	1.6477e-15	Glyma.02G256800	cytochrome P450 90A1	Up
Glyma.02G257200	936.941	1.57536	0.217842	0.00520579	0.0166483	Glyma.02G257200	phosphatidylinositol-specific phospholipase C	Up
Glyma.02G257300	66.8771	1.68535	0.30746	0.0147305	0.0432394	Glyma.02G257300	putative serine/threonine-protein kiN/Ase-like protein CCR3	Up
Glyma.02G258000	157.647	4.27935	0.994138	0.00052933	0.00199891	Glyma.02G258000	protein ESKIMO 1	Up
Glyma.02G258100	1518.92	3.61798	0.167368	7.22361e-56	1.09533e-53	Glyma.02G258100	aN/Aphase-promoting complex subunit 1	Up
Glyma.02G258300	26.9262	3.93574	2.1395	0.00949625	0.0289268	Glyma.02G258300	transcription factor bHLH51	Up
Glyma.02G258600	118.592	5.94405	1.36429	2.55871e-05	0.000116612	Glyma.02G258600	uncharacterized LOC100780743	Up
Glyma.02G258700	174.767	10.3589	2.24132	7.26928e-14	7.95443e-13	N/A	N/A	Up
Glyma.02G259100	790.48	1.6961	0.182683	7.8861e-05	0.000337045	Glyma.02G259100	WEB family protein At2g40480	Up
Glyma.02G261200	68.7938	3.00927	0.482917	9.36475e-06	4.52383e-05	N/A	N/A	Up
Glyma.02G261800	823.231	3.30864	0.294919	1.01558e-15	1.30032e-14	Glyma.02G261800	SNF2 domain-containing protein CLASSY 2	Up
Glyma.02G262100	281.557	6.79552	1.22656	1.88416e-07	1.11757e-06	Glyma.02G262100	protein trichome birefringence-like 33	Up
Glyma.02G262300	402.406	2.98845	0.452657	3.87281e-06	1.95817e-05	Glyma.02G262300	cytosolic endo-beta-N-acetylglucosaminidase 1	Up
Glyma.02G263200	7218.78	2.27608	0.125313	9.54433e-25	2.30765e-23	Glyma.02G263200	40S ribosomal S4 protein	Up
Glyma.02G263300	137.506	7.45503	0.821404	2.57097e-15	3.18889e-14	Glyma.02G263300	protein MID1-COMPLEMENTING ACTIVITY 1	Up
Glyma.02G263600	297.758	3.55735	0.324706	7.9763e-16	1.03404e-14	Glyma.02G263600	protein VAPYRIN	Up
Glyma.02G264000	422.518	1.60391	0.157566	8.1169e-05	0.000346351	Glyma.02G264000	sorting and assembly machinery component 50 homolog	Up
Glyma.02G266700	27.7013	7.016	2.62442	0.000201903	0.00081253	Glyma.02G266700	GDSL esterase/lipase At2g04570	Up
Glyma.02G267100	105.64	4.43103	0.692672	3.24588e-07	1.87522e-06	Glyma.02G267100	triacylglycerol lipase 2	Up
Glyma.02G267200	171.059	1.98437	0.236931	1.55634e-05	7.2829e-05	Glyma.02G267200	uncharacterized LOC106796781	Up
Glyma.02G267900	215.168	2.42097	0.257617	1.27874e-08	8.63824e-08	Glyma.02G267900	probable tyrosine-protein phosphatase DSP4	Up
Glyma.02G268000	298.044	5.12665	0.507428	1.16195e-16	1.60484e-15	Glyma.02G268000	1-aminocyclopropane-1-carboxylate oxidase	Up
Glyma.02G269000	953.186	3.29688	0.356125	2.66086e-11	2.32741e-10	Glyma.02G269000	glucan endo-1,3-beta-glucosidase 12	Up
Glyma.02G269100	71.9694	2.09323	0.356544	0.000992052	0.00359689	N/A	N/A	Up
Glyma.02G269400	79.0039	3.85538	0.763105	3.29621e-05	0.000148155	Glyma.02G269400	endo-1,4-beta-glucaN/Ase	Up
Glyma.02G269900	26.9074	3.4616	0.756321	0.000258508	0.00102393	Glyma.02G269900	homeobox protein knotted-1-like LET6	Up
Glyma.02G270200	355.878	3.20051	0.296649	3.33299e-14	3.75255e-13	Glyma.02G270200	uncharacterized LOC100306609	Up
Glyma.02G270700	453.36	5.65624	0.992806	2.9298e-06	1.50612e-05	Glyma.02G270700	lysM domain receptor-like kiN/Ase 3	Up
Glyma.02G270800	29.0414	6.16251	1.21351	6.66714e-06	3.27586e-05	RJ1	LysM-type receptor kiN/Ase NFR1alpha	Up
Glyma.02G271300	1277.62	4.08567	0.202518	7.83887e-53	1.00784e-50	Glyma.02G271300	CSC1-like protein At3g21620	Up
Glyma.02G271400	22.4113	6.42148	2.20779	3.16897e-05	0.000142753	Glyma.02G271400	uncharacterized LOC100305836	Up
Glyma.02G271700	701.518	3.19133	0.179755	1.08407e-34	4.75969e-33	Glyma.02G271700	serine/threonine-protein kiN/Ase TOUSLED	Up
Glyma.02G272200	665.933	1.64245	0.171708	9.68612e-05	0.000409279	Glyma.02G272200	abscisic-aldehyde oxidase	Up
Glyma.02G272700	1350.85	1.70557	0.139204	2.36256e-07	1.38546e-06	Glyma.02G272700	molybdopterin biosynthesis protein CNX1-like	Up
Glyma.02G273200	3794.94	1.43005	0.114289	0.000121266	0.00050516	Glyma.02G273200	T-complex protein 1 subunit eta	Up
Glyma.02G273300	234.595	1.86057	0.267207	0.000651672	0.00243043	Glyma.02G273300	trans-2,3-enoyl-CoA reductase-like	Up
Glyma.02G274000	64.9717	5.86398	1.03368	2.09404e-06	1.09572e-05	Glyma.02G274000	alcohol dehydrogeN/Ase-like 7	Up
Glyma.02G274100	68.7831	3.86146	0.792811	5.1318e-05	0.00022527	Glyma.02G274100	alcohol dehydrogeN/Ase-like 7	Up
Glyma.02G274500	123.919	5.27545	0.658865	4.17892e-11	3.58456e-10	Glyma.02G274500	probable iN/Active receptor kiN/Ase At5g10020	Up
Glyma.02G274600	7466.66	1.62227	0.218289	0.00265477	0.00895403	Glyma.02G274600	ETHYLENE INSENSITIVE 3-like 1 protein	Up
Glyma.02G274900	1830.26	1.8024	0.216089	0.000103212	0.00043434	Glyma.02G274900	protein argoN/Aute 4	Up
Glyma.02G275000	117.441	3.54856	0.365544	7.2758e-13	7.28902e-12	Glyma.02G275000	(R)-specific enoyl-CoA hydratase	Up
Glyma.02G275300	1864.55	1.56257	0.10347	3.63484e-08	2.33118e-07	Glyma.02G275300	la-related protein 1A	Up
Glyma.02G276100	42.7232	3.59622	1.268	0.00697759	0.0218198	Glyma.02G276100	uncharacterized LOC113000922	Up
Glyma.02G276600	6135.35	3.18727	0.180718	2.28215e-34	9.83687e-33	ELF1B	elongation factor 1-beta	Up
Glyma.02G277300	2313.73	2.52057	0.248922	3.30853e-10	2.61048e-09	Glyma.02G277300	putative late embryogenesis abundant protein	Up
Glyma.02G277600	390.282	6.46509	0.703143	6.14932e-15	7.39818e-14	Glyma.02G277600	G2/mitotic-specific cyclin S13-7	Up
Glyma.02G277700	427.434	1.81527	0.330444	0.00695815	0.0217686	Glyma.02G277700	uncharacterized LOC100499721	Up
Glyma.02G277900	46.6065	5.10886	0.921831	1.84804e-06	9.71666e-06	Glyma.02G277900	hydroxymethylglutaryl-CoA lyase, mitochondrial	Up
Glyma.02G278000	20.1109	5.47445	1.11639	3.22095e-05	0.000144972	N/A	N/A	Up
Glyma.02G278300	1822.86	1.95304	0.291366	0.000548195	0.00206574	Glyma.02G278300	F-box protein At2g26850	Up
Glyma.02G278400	21.2722	4.88913	2.09992	0.00117165	0.00420355	Glyma.02G278400	heat stress transcription factor B-4b	Up
Glyma.02G278600	933.4	5.08615	0.699338	2.46708e-09	1.78989e-08	Glyma.02G278600	dihydropyrimidiN/Ase	Up
Glyma.02G279000	142.611	3.58612	0.397935	1.95083e-11	1.73422e-10	Glyma.02G279000	uncharacterized LOC100803404	Up
Glyma.02G279900	625.55	8.0751	2.06463	5.08148e-09	3.57904e-08	Glyma.02G279900	uncharacterized LOC100775760	Up
Glyma.02G280100	8.35339	3.2862	1.41501	0.0170248	0.0492587	Glyma.02G280100	uncharacterized LOC100776840	Up
Glyma.02G280200	54.6229	2.0778	0.443278	0.00623359	0.0196729	N/A	N/A	Up
Glyma.02G281900	331.315	2.50409	0.289233	6.91273e-08	4.30418e-07	Glyma.02G281900	uncharacterized LOC100781106	Up
Glyma.02G282400	262.994	1.64173	0.201888	0.000911191	0.00332015	Glyma.02G282400	reticulon-like protein B8	Up
Glyma.02G283400	125.029	1.98786	0.412398	0.00725055	0.0226035	Glyma.02G283400	phytoene synthase 2, chloroplastic	Up
Glyma.02G283600	44.5118	2.30804	0.622882	0.0121863	0.0363652	N/A	N/A	Up
Glyma.02G283700	181.138	2.07493	0.284763	7.38557e-05	0.00031741	Glyma.02G283700	protein JASON	Up
Glyma.02G283900	191.788	6.15369	2.07868	3.34515e-05	0.000150275	Glyma.02G283900	glutathione S-transferase F9-like	Up
Glyma.02G284300	69.568	4.83253	0.586358	2.29792e-11	2.02538e-10	N/AC42-1	transcription factor JUNGBRUNNEN 1	Up
Glyma.02G284500	60.6383	3.2348	0.689241	0.00026069	0.00103199	Glyma.02G284500	aN/Aphase-promoting complex subunit 5	Up
Glyma.02G284900	1245.79	2.8514	0.162753	1.52771e-30	5.27764e-29	N/A	N/A	Up
Glyma.02G285900	594.695	6.32638	1.97241	5.2848e-06	2.62859e-05	Glyma.02G285900	WRKY transcription factor 71	Up
Glyma.02G286000	599.615	3.86819	0.23533	7.38191e-35	3.26472e-33	Glyma.02G286000	probable receptor-like protein kiN/Ase At2g42960	Up
Glyma.02G286400	411.999	7.30455	2.03897	1.40004e-07	8.44697e-07	Glyma.02G286400	uncharacterized LOC100790698	Up
Glyma.02G286500	8.37793	3.60188	1.4021	0.0107196	0.0323423	Glyma.02G286500	glycerol-3-phosphate acyltransferase 1	Up
Glyma.02G286600	349.412	5.38075	0.383887	2.36359e-30	8.0668e-29	Glyma.02G286600	DN/A primase small subunit	Up
Glyma.02G286900	196.285	2.33887	0.463363	0.00137107	0.00486679	Glyma.02G286900	uncharacterized LOC100306089	Up
Glyma.02G289000	93.4041	2.62395	0.371167	4.14841e-06	2.09105e-05	Glyma.02G289000	glucose-6-phosphate/phosphate translocator 1, chloroplastic	Up
Glyma.02G289500	225.862	4.4301	0.45657	1.28626e-14	1.50734e-13	Glyma.02G289500	uncharacterized LOC100788941	Up
Glyma.02G290700	301.981	3.41411	0.222369	7.14262e-28	2.10886e-26	Glyma.02G290700	uncharacterized protein At5g41620	Up
Glyma.02G290900	46.5995	7.18613	2.17379	1.10089e-06	5.96866e-06	Glyma.02G290900	uncharacterized LOC113000145	Up
Glyma.02G291600	337.648	1.86533	0.187253	2.04051e-06	1.06824e-05	Glyma.02G291600	syntaxin-61-like	Up
Glyma.02G291700	161.676	4.91831	0.413852	3.58206e-22	7.37196e-21	Glyma.02G291700	uncharacterized LOC100796494	Up
Glyma.02G292600	25.9596	2.55506	0.738342	0.00938789	0.0286214	Glyma.02G292600	uncharacterized LOC106796963	Up
Glyma.02G293100	40.7369	4.38046	0.72668	1.31694e-06	7.0589e-06	Glyma.02G293100	CCR4-NOT transcription complex subunit 9	Up
Glyma.02G293500	328.384	1.82278	0.236995	0.000272586	0.00107568	Glyma.02G293500	aspartate carbamoyltransferase 1, chloroplastic	Up
Glyma.02G293900	178.786	5.04659	1.22287	0.000128838	0.000534761	Glyma.02G293900	endoglucaN/Ase 11	Up
Glyma.02G294000	310.451	2.53637	0.491799	0.000532384	0.00200913	Glyma.02G294000	glucan endo-1,3-beta-glucosidase 12	Up
Glyma.02G294800	254.102	2.86972	0.310644	5.96132e-10	4.58182e-09	Glyma.02G294800	F-box/LRR-repeat protein 13	Up
Glyma.02G295100	4612.54	3.15804	0.230891	1.96278e-21	3.84381e-20	Glyma.02G295100	65-kDa microtubule-associated protein 1	Up
Glyma.02G295800	499.109	3.66977	0.215761	1.33244e-35	6.09604e-34	Glyma.02G295800	cell division protein FtsZ homolog 1, chloroplastic	Up
Glyma.02G296000	74.1715	8.06709	2.16427	1.30584e-08	8.81293e-08	Glyma.02G296000	membrane bound O-acyl transferase domain-containing protein	Up
Glyma.02G296500	136.653	2.26535	0.36909	0.00025613	0.00101489	Glyma.02G296500	pirin-like protein	Up
Glyma.02G297400	435.153	1.75646	0.20143	0.000106356	0.000446379	Glyma.02G297400	probable WRKY transcription factor 20	Up
Glyma.02G298000	175.979	3.56327	0.257836	9.06793e-24	2.06322e-22	Glyma.02G298000	zinc finger CCCH domain-containing protein 18	Up
Glyma.02G298400	1181.01	1.77959	0.221084	0.000231109	0.000922113	Glyma.02G298400	ABC transporter C family member 3	Up
Glyma.02G298500	8310.07	2.29284	0.216919	1.11126e-09	8.3079e-09	N/A	N/A	Up
Glyma.02G299100	2142.93	2.22449	0.216996	7.24207e-09	5.02495e-08	Glyma.02G299100	serine acetyltransferase 1, chloroplastic	Up
Glyma.02G299600	50.6622	3.17718	0.652621	0.000230567	0.000920381	Glyma.02G299600	meiotic recombiN/Ation protein SPO11-1	Up
Glyma.02G299700	315.511	4.82778	0.354867	2.01014e-27	5.76263e-26	Glyma.02G299700	two-pore potassium channel 1	Up
Glyma.02G299800	68.0135	8.045	2.25151	1.08679e-07	6.63628e-07	Glyma.02G299800	uncharacterized LOC100500219	Up
Glyma.02G302100	24.5771	3.97886	2.36728	0.0128751	0.0382317	Glyma.02G302100	nucleotide-sugar uncharacterized transporter 2	Up
Glyma.02G302500	21537.7	2.86253	0.125051	1.03712e-50	1.14669e-48	Glyma.02G302500	heat shock protein 90-2	Up
Glyma.02G302600	64.4575	6.60886	2.15831	1.20878e-05	5.7419e-05	Glyma.02G302600	LRR receptor-like serine/threonine-protein kiN/Ase RGI3	Up
Glyma.02G302700	67.2079	3.78531	0.513937	2.00467e-08	1.32244e-07	Glyma.02G302700	regulatory protein RecX	Up
Glyma.02G302800	539.03	6.70721	0.838139	1.80444e-11	1.61015e-10	Glyma.02G302800	kinesin-like protein KIN-14F	Up
Glyma.02G303100	14.6919	4.93355	2.132	0.00120373	0.00430974	Glyma.02G303100	uncharacterized protein At1g08160	Up
Glyma.02G303300	2845.47	2.09532	0.21082	9.63793e-08	5.9107e-07	Glyma.02G303300	probable galactinol--sucrose galactosyltransferase 1	Up
Glyma.02G303700	1372.55	2.49313	0.199469	2.30178e-14	2.63769e-13	Glyma.02G303700	probable amino acid permease 7	Up
Glyma.02G304100	2894.03	4.34662	0.221718	3.10215e-52	3.81763e-50	Glyma.02G304100	neutral ceramidase 1	Up
Glyma.02G304400	121.697	10.0376	2.24715	1.48488e-12	1.45195e-11	Glyma.02G304400	protein GRAVITROPIC IN THE LIGHT 1	Up
Glyma.02G304500	1424.95	3.02588	0.247288	7.19807e-17	1.00861e-15	Glyma.02G304500	glucose-1-phosphate adenylyltransferase small subunit 2, chloroplastic	Up
Glyma.02G304800	73.9275	2.18412	0.431774	0.00257131	0.00869467	N/A	N/A	Up
Glyma.02G305200	1798.98	1.49074	0.0983998	4.25725e-07	2.42585e-06	Glyma.02G305200	nuclear pore complex protein NUP133	Up
Glyma.02G305600	3569.54	1.65684	0.15596	1.58709e-05	7.42023e-05	Glyma.02G305600	heat shock protein 90-6, mitochondrial	Up
Glyma.02G306100	4.95311	5.5388	2.56092	0.00219382	0.00750911	N/A	N/A	Up
Glyma.02G306200	2079.89	1.5078	0.156527	0.000776349	0.00286372	Glyma.02G306200	scarecrow-like transcription factor PAT1	Up
Glyma.02G306600	372.875	3.62194	0.573275	1.37176e-06	7.32866e-06	Glyma.02G306600	BTB/POZ domain-containing protein At5g48130	Up
Glyma.02G307100	113.949	3.89921	0.687197	4.10828e-06	2.07254e-05	Glyma.02G307100	ribosomal L18/L5e	Up
Glyma.02G307200	2416.48	1.48881	0.119207	2.86071e-05	0.000129692	Glyma.02G307200	WD40 repeat-containing protein	Up
Glyma.02G307300	1055.59	4.68976	0.388582	3.45878e-22	7.12515e-21	CHR6	chalcone reductase CHR6	Up
Glyma.02G307500	310.527	5.92361	0.960625	2.91402e-08	1.8884e-07	Glyma.02G307500	putative ribonuclease E/G family protein	Up
Glyma.02G308300	42.8987	5.03558	2.00794	0.000480492	0.00182553	Glyma.02G308300	uncharacterized LOC100803585	Up
Glyma.02G309100	109.349	3.55833	0.385921	9.60207e-12	8.75779e-11	Glyma.02G309100	E3 ubiquitin-protein ligase ORTHRUS 2	Up
Glyma.02G309300	830.118	3.85864	0.345986	2.59551e-17	3.77002e-16	PAL3.1	phenylalanine ammonia-lyase 3.1	Up
Glyma.02G309600	245.227	1.81256	0.177643	2.67001e-06	1.37992e-05	Glyma.02G309600	uncharacterized LOC100499961	Up
Glyma.02G311700	1068.64	3.48394	0.284189	3.9741e-19	6.63501e-18	Glyma.02G311700	monosaccharide-sensing protein 2	Up
Glyma.03G000100	418.854	1.68726	0.227179	0.00143835	0.00508944	Glyma.03G000100	uncharacterized LOC100779006	Up
Glyma.03G001200	1824.87	2.7244	0.178225	1.09175e-22	2.31879e-21	Glyma.03G001200	putative DEAD-box ATP-dependent RN/A helicase 29	Up
Glyma.03G002100	259.293	2.60899	0.46932	0.00021127	0.000848138	Glyma.03G002100	manN/An endo-1,4-beta-mannosidase 6	Up
Glyma.03G003100	11.0188	7.3998	2.5014	9.05073e-06	4.38261e-05	Glyma.03G003100	putative receptor protein kiN/Ase ZmPK1	Up
Glyma.03G003300	20.8703	8.00695	2.64516	1.32544e-05	6.26451e-05	Glyma.03G003300	putative receptor protein kiN/Ase ZmPK1	Up
Glyma.03G003400	267.404	4.83836	0.462443	6.81797e-17	9.56927e-16	Glyma.03G003400	ABSCISIC ACID-INSENSITIVE 5-like protein 2	Up
Glyma.03G003800	210.51	3.31551	0.423877	1.00567e-08	6.87009e-08	Glyma.03G003800	uncharacterized LOC100811626	Up
Glyma.03G004300	1032.83	2.46883	0.232311	8.88148e-11	7.3952e-10	Glyma.03G004300	dihydrofolate reductase-like	Up
Glyma.03G005400	1729.33	4.75359	0.24466	4.66099e-54	6.40426e-52	Glyma.03G005400	protein DETOXIFICATION 21-like	Up
Glyma.03G006900	3370.43	2.2386	0.136825	5.8264e-20	1.03114e-18	Glyma.03G006900	N/ADH--cytochrome b5 reductase 1	Up
Glyma.03G007500	1223.93	5.8642	0.210803	2.9324e-118	4.78849e-115	Glyma.03G007500	transcription factor MYB54	Up
Glyma.03G008100	285.557	4.72449	0.443203	7.38462e-18	1.11656e-16	Glyma.03G008100	cytochrome P450 86A8	Up
Glyma.03G009000	292.747	2.35861	0.445373	0.000874988	0.00319839	Glyma.03G009000	uncharacterized LOC100780609	Up
Glyma.03G013100	118.315	1.93452	0.348669	0.00343549	0.0113679	Glyma.03G013100	28S ribosomal protein S33, mitochondrial-like	Up
Glyma.03G013600	102.348	2.23748	0.394137	0.000653667	0.00243702	N/A	N/A	Up
Glyma.03G014600	1635.57	1.64699	0.128544	3.09257e-07	1.79153e-06	Glyma.03G014600	N/AD-dependent malic enzyme 2, mitochondrial	Up
Glyma.03G015000	4.02732	5.28245	2.82506	0.00612232	0.0193519	N/A	N/A	Up
Glyma.03G015400	2535.08	1.6581	0.25183	0.00512217	0.0164031	Glyma.03G015400	uncharacterized LOC100500006	Up
Glyma.03G015800	27.1628	4.16044	2.04718	0.00496913	0.0159394	Glyma.03G015800	C2 domain-containing protein	Up
Glyma.03G017100	328.013	2.75938	0.472457	5.0623e-05	0.000222334	Glyma.03G017100	protein spotted leaf 11	Up
Glyma.03G017800	462.693	4.64759	0.275967	2.49403e-40	1.56178e-38	Glyma.03G017800	uncharacterized LOC102661341	Up
Glyma.03G019000	115.817	4.07727	0.719485	4.99835e-06	2.49342e-05	Glyma.03G019000	subtilisin-like protease SBT1.1	Up
Glyma.03G020700	17.4493	2.68225	0.789912	0.00942211	0.0287154	N/A	N/A	Up
Glyma.03G020800	736.511	1.78138	0.267759	0.00186946	0.0064825	Glyma.03G020800	calcium-dependent lipid-binding protein	Up
Glyma.03G021200	1794.4	2.58587	0.280678	5.17167e-09	3.63954e-08	Glyma.03G021200	geraniol 8-hydroxylase-like	Up
Glyma.03G021300	47.9703	4.85313	2.07463	0.00119888	0.00429433	Glyma.03G021300	transmembrane protein 45A	Up
Glyma.03G021600	603.88	2.8933	0.721754	0.00291432	0.00976275	Glyma.03G021600	cytochrome P450 704C1	Up
Glyma.03G021700	207.004	3.25373	0.370543	2.97648e-10	2.35858e-09	Glyma.03G021700	serine/threonine-protein kiN/Ase Aurora-3	Up
Glyma.03G022200	639.595	4.33529	0.518975	3.75513e-11	3.23391e-10	ZPR1C	protein LITTLE ZIPPER 2-like	Up
Glyma.03G022300	166.071	2.51625	0.448584	0.000265239	0.00104922	Glyma.03G022300	4-hydroxy-tetrahydrodipicoliN/Ate synthase, chloroplastic	Up
Glyma.03G022500	213.954	2.08546	0.249186	5.99051e-06	2.96122e-05	N/A	N/A	Up
Glyma.03G023500	1237.4	1.35147	0.151119	0.0151482	0.0443212	Glyma.03G023500	uncharacterized LOC100793726	Up
Glyma.03G023700	196.626	8.41289	2.15174	3.53684e-09	2.53184e-08	Glyma.03G023700	probable leucine-rich repeat receptor-like protein kiN/Ase At1g35710	Up
Glyma.03G026000	42.2577	4.32373	0.857833	2.96865e-05	0.000134185	Glyma.03G026000	uncharacterized LOC100783654	Up
Glyma.03G027400	2880.11	4.61666	0.187022	1.16155e-84	6.08841e-82	Glyma.03G027400	3-phosphoshikimate 1-carboxyvinyltransferase 2	Up
Glyma.03G027600	640.574	2.56438	0.204545	5.61216e-15	6.77112e-14	Glyma.03G027600	P-loop NTPase domain superfamily protein	Up
Glyma.03G028600	740.999	5.27605	1.95656	0.000216958	0.000869735	Glyma.03G028600	plant invertase/pectin methylesterase inhibitor superfamily protein	Up
Glyma.03G028700	619.667	6.67653	0.966935	1.27212e-08	8.59494e-08	Glyma.03G028700	stemmadenine O-acetyltransferase	Up
Glyma.03G030500	221.695	7.99829	2.24415	6.50536e-08	4.06413e-07	Glyma.03G030500	ruBisCO-associated protein	Up
Glyma.03G031600	107.144	10.6617	2.41529	4.21884e-13	4.32237e-12	Glyma.03G031600	root meristem growth factor 10	Up
Glyma.03G031900	2133.62	1.96606	0.103969	7.7091e-21	1.44889e-19	Glyma.03G031900	FACT complex subunit SSRP1	Up
Glyma.03G032000	258.503	1.41282	0.168613	0.0105316	0.0318097	Glyma.03G032000	uncharacterized LOC100806103	Up
Glyma.03G032500	491.389	11.9508	2.27842	2.73809e-18	4.26923e-17	Glyma.03G032500	UDP-glycosyltransferase 72D1	Up
Glyma.03G032800	237.528	8.44049	2.12649	1.92054e-09	1.40757e-08	Glyma.03G032800	UDP-glycosyltransferase 72D1	Up
Glyma.03G033900	280.678	3.16213	0.292556	3.4128e-14	3.84037e-13	N/A	N/A	Up
Glyma.03G034200	55.6182	3.0023	0.624219	0.000389143	0.00149994	Glyma.03G034200	probable LRR receptor-like serine/threonine-protein kiN/Ase IRK	Up
Glyma.03G035500	414.209	2.60029	0.325667	2.77418e-07	1.61568e-06	Glyma.03G035500	uncharacterized LOC102659735	Up
Glyma.03G035600	200.441	4.50503	0.465869	7.71939e-15	9.20365e-14	Glyma.03G035600	non-specific lipid-transfer protein 1	Up
Glyma.03G036200	116.191	10.8382	2.3814	4.17874e-14	4.66605e-13	Glyma.03G036200	protein DETOXIFICATION 53	Up
Glyma.03G036500	228.191	6.79275	2.08832	2.762e-06	1.42313e-05	WNK5	with no lysine kiN/Ase 5	Up
Glyma.03G036600	603.842	7.50381	0.536789	2.25462e-33	9.25767e-32	Glyma.03G036600	transcription repressor OFP1	Up
Glyma.03G037500	243.872	3.74772	0.466932	9.11997e-10	6.88e-09	Glyma.03G037500	WEB family protein At2g38370	Up
Glyma.03G037600	67.8124	7.75854	2.24114	3.03766e-07	1.76116e-06	Glyma.03G037600	uncharacterized LOC100789329	Up
Glyma.03G037800	7.61633	4.37289	2.85153	0.0170448	0.0493032	Glyma.03G037800	cationic peroxidase 1	Up
Glyma.03G040300	508.88	12.338	2.4046	5.85932e-19	9.6722e-18	Glyma.03G040300	non-specific lipid-transfer protein 1	Up
Glyma.03G040600	542.607	3.62572	0.492177	1.79755e-08	1.1936e-07	Glyma.03G040600	alanine--glyoxylate aminotransferase 2 homolog 3, mitochondrial	Up
Glyma.03G041000	51.5686	3.58375	0.800308	0.00031706	0.00123897	Glyma.03G041000	protein LURP-one-related 15	Up
Glyma.03G041200	70.0565	6.10637	2.06683	2.59067e-05	0.000117979	Glyma.03G041200	uncharacterized LOC100799892	Up
Glyma.03G041500	40.4668	9.16827	2.29716	2.03786e-10	1.64022e-09	Glyma.03G041500	short-chain dehydrogeN/Ase reductase 2a	Up
Glyma.03G043000	704.246	1.47679	0.211165	0.016243	0.0472803	N/A	N/A	Up
Glyma.03G044200	2132.24	3.13647	0.30937	1.24199e-12	1.22006e-11	Glyma.03G044200	patellin-6	Up
Glyma.03G044300	240.932	8.22265	2.13994	8.42755e-09	5.80953e-08	Glyma.03G044300	disease resistance-responsive (dirigent-like) family protein	Up
Glyma.03G044900	218.151	5.48754	2.24309	0.000739534	0.00273529	Glyma.03G044900	dirigent protein 22	Up
Glyma.03G045600	460.625	7.71816	0.966116	2.61615e-11	2.29207e-10	Glyma.03G045600	dirigent-like protein	Up
Glyma.03G046300	2313.82	4.07052	0.156522	2.57853e-86	1.45969e-83	Glyma.03G046300	uncharacterized LOC100305503	Up
Glyma.03G047100	263.947	3.89099	0.497931	2.07897e-09	1.52027e-08	Glyma.03G047100	probably iN/Active leucine-rich repeat receptor-like protein kiN/Ase IMK2	Up
Glyma.03G048500	71.7935	6.72403	2.11923	4.49615e-06	2.25749e-05	N/A	N/A	Up
Glyma.03G049300	104.81	5.02546	1.24771	0.000165783	0.000677183	Glyma.03G049300	receptor protein kiN/Ase-like protein ZAR1	Up
Glyma.03G049500	115.707	6.13684	1.1263	4.53502e-07	2.57549e-06	N/A	N/A	Up
Glyma.03G054900	1548.07	3.55341	0.222259	2.58324e-31	9.35011e-30	Glyma.03G054900	G-type lectin S-receptor-like serine/threonine-protein kiN/Ase At4g27290	Up
Glyma.03G055200	147.728	2.99806	0.321641	1.80358e-10	1.45856e-09	Glyma.03G055200	AUGMIN subunit 7	Up
Glyma.03G056800	105.923	3.73556	0.48498	3.40236e-09	2.43845e-08	Glyma.03G056800	uncharacterized LOC102668583	Up
Glyma.03G057100	78.4337	4.80804	0.834063	8.15882e-07	4.48355e-06	Glyma.03G057100	anthocyanidin synthase	Up
Glyma.03G058800	581.372	4.08916	1.22387	0.00184676	0.00641058	Glyma.03G058800	uncharacterized LOC100779876	Up
Glyma.03G060900	8.56112	4.8088	2.41081	0.0045468	0.0146935	N/A	N/A	Up
Glyma.03G063600	509.393	3.17548	0.375238	1.60025e-09	1.18078e-08	LAX3	auxin transporter-like protein 3	Up
Glyma.03G064200	309.945	1.89446	0.234204	6.77853e-05	0.000292773	Glyma.03G064200	protein XRI1	Up
Glyma.03G064300	65.3102	2.00683	0.383116	0.00409429	0.0133634	N/A	N/A	Up
Glyma.03G064400	574.965	3.42198	0.224773	1.24771e-27	3.6234e-26	Glyma.03G064400	GPI transamidase component PIG-T	Up
Glyma.03G064500	30.5665	5.56104	2.09427	0.000189334	0.000765285	N/A	N/A	Up
Glyma.03G065100	200.791	3.56887	0.491297	3.95964e-08	2.53185e-07	Glyma.03G065100	receptor-like cytoplasmic kiN/Ase 176	Up
Glyma.03G066300	399.634	2.9705	0.446615	2.94895e-06	1.51486e-05	Glyma.03G066300	protein ABIL2-like	Up
Glyma.03G066600	1897.83	1.90699	0.290559	0.000936396	0.00340702	Glyma.03G066600	aldo-keto reductase family protein	Up
Glyma.03G068700	1649.77	1.76109	0.143754	6.24904e-08	3.91321e-07	Glyma.03G068700	UPF0160 protein MYG1, mitochondrial-like	Up
Glyma.03G069100	97.0327	2.38793	0.494638	0.00164569	0.00576113	Glyma.03G069100	uncharacterized LOC102668539	Up
Glyma.03G069400	274.687	4.17347	0.458282	8.61941e-13	8.57839e-12	ALDH18B3	delta-1-pyrroline-5-carboxylate synthase	Up
Glyma.03G070300	309.69	2.94566	0.320912	4.12768e-10	3.22564e-09	Glyma.03G070300	serine carboxypeptidase-like 11	Up
Glyma.03G070600	86.3116	5.06989	0.987624	3.04694e-05	0.000137519	ICS1	isochorismate synthase, chloroplastic	Up
Glyma.03G070700	1150.45	1.38255	0.143956	0.00638243	0.0201098	Glyma.03G070700	mitochondrial substrate carrier family protein B	Up
Glyma.03G071500	197.406	5.47453	0.518944	1.82572e-18	2.89342e-17	Glyma.03G071500	uncharacterized LOC102669905	Up
Glyma.03G071600	816.034	1.81098	0.158112	1.60255e-07	9.59923e-07	Glyma.03G071600	uncharacterized LOC100795315	Up
Glyma.03G073600	98.0346	8.47629	2.24266	9.89127e-09	6.76279e-08	Glyma.03G073600	rop guanine nucleotide exchange factor 7	Up
Glyma.03G074000	379.115	3.20368	0.463973	4.64435e-07	2.63476e-06	Glyma.03G074000	putative PAR1 protein	Up
Glyma.03G074300	270.363	1.93205	0.307333	0.00117976	0.0042305	Glyma.03G074300	L-type lectin-domain containing receptor kiN/Ase VIII.2	Up
Glyma.03G074400	5794.77	1.62612	0.184502	0.000427682	0.00163837	TUBB2	tubulin beta-2	Up
Glyma.03G077200	198.589	4.8809	0.521018	2.79381e-14	3.16734e-13	N/A	N/A	Up
Glyma.03G077900	99.3477	6.01695	2.15159	9.22393e-05	0.000390683	Glyma.03G077900	laccase-4	Up
Glyma.03G078000	482.649	2.52335	0.422522	0.000100626	0.000424006	MYB51	MYB transcription factor MYB51	Up
Glyma.03G078700	2013.85	2.11419	0.52117	0.0119986	0.0358649	PIP1-1	aquaporin PIP1-1	Up
Glyma.03G079500	996.086	11.4087	2.18442	3.57941e-17	5.1411e-16	Glyma.03G079500	G-type lectin S-receptor-like serine/threonine-protein kiN/Ase At1g11330	Up
Glyma.03G079600	19.0187	3.6568	2.05032	0.012544	0.037319	N/A	N/A	Up
Glyma.03G079700	7.72733	5.91376	2.40414	0.00044194	0.00168949	N/A	N/A	Up
Glyma.03G079800	212.581	2.02981	0.328273	0.000742724	0.00274589	Glyma.03G079800	RHOMBOID-like protein 1	Up
Glyma.03G080100	284.971	2.78736	0.242765	5.26918e-14	5.83804e-13	Glyma.03G080100	putative cytochrome B5 isoform B	Up
Glyma.03G080600	1660.3	3.53564	0.226949	1.30948e-29	4.31317e-28	Glyma.03G080600	BTB/POZ domain-containing protein At5g48800	Up
Glyma.03G081800	113.067	2.63469	0.378805	5.68902e-06	2.82073e-05	Glyma.03G081800	putative pentatricopeptide repeat-containing protein At3g47840	Up
Glyma.03G082300	238.19	4.96147	0.38796	2.81608e-25	7.08728e-24	Glyma.03G082300	mitochondrial import inner membrane translocase subunit Tim9	Up
Glyma.03G083200	982.082	1.52307	0.211341	0.00866095	0.0266006	Glyma.03G083200	uncharacterized LOC100787007	Up
Glyma.03G083500	352.495	6.37993	0.581673	5.98174e-20	1.05775e-18	Glyma.03G083500	uncharacterized LOC100306536	Up
Glyma.03G084600	87.5699	4.93027	0.952036	3.66021e-05	0.00016346	Glyma.03G084600	ER lumen protein-retaining receptor	Up
Glyma.03G086100	1679.59	4.08961	0.208864	4.55891e-50	4.91263e-48	Glyma.03G086100	FKBP-type peptidyl-prolyl cis-trans isomerase superfamily protein	Up
Glyma.03G086400	8363.84	1.82469	0.153081	3.73123e-08	2.39084e-07	Glyma.03G086400	40S ribosomal protein S8	Up
Glyma.03G086800	270.039	6.88006	2.04586	1.14364e-06	6.18857e-06	Glyma.03G086800	transcription factor bHLH62	Up
Glyma.03G087500	766.47	3.62992	0.51452	1.15661e-07	7.0403e-07	N/A	N/A	Up
Glyma.03G088900	123.014	3.61337	0.604574	3.17287e-06	1.62282e-05	AIR12	plasma membrane ascorbate-reducible b-type cytochrome family protein	Up
Glyma.03G089300	77.8689	2.76054	0.399662	2.94334e-06	1.51253e-05	Glyma.03G089300	asparagine--tRN/A ligase, cytoplasmic 2	Up
Glyma.03G089400	113.873	5.50047	0.667388	6.30142e-12	5.83256e-11	Glyma.03G089400	dCTP pyrophosphatase 1	Up
Glyma.03G089700	518.961	2.86366	0.16073	1.30533e-31	4.82338e-30	Glyma.03G089700	protein PEP-RELATED DEVELOPMENT ARRESTED 1, chloroplastic	Up
Glyma.03G089800	660	7.71078	0.710306	2.38452e-20	4.32463e-19	Glyma.03G089800	uncharacterized LOC100306260	Up
Glyma.03G090000	429.648	2.10714	0.190633	2.80118e-09	2.02124e-08	Glyma.03G090000	fimbrin-2	Up
Glyma.03G091100	4553.18	4.49691	0.259185	2.96323e-42	2.04902e-40	Glyma.03G091100	uncharacterized LOC100800765	Up
Glyma.03G091200	384.041	2.35458	0.257161	5.49206e-08	3.46062e-07	Glyma.03G091200	hydroquinone glucosyltransferase	Up
Glyma.03G091500	121.728	3.11116	0.34853	4.81854e-10	3.738e-09	Glyma.03G091500	protein FAR1-RELATED SEQUENCE 5-like	Up
Glyma.03G092700	619.474	2.15083	0.16532	1.5032e-12	1.46919e-11	Glyma.03G092700	glyceraldehyde-3-phosphate dehydrogeN/Ase GAPCP1, chloroplastic	Up
Glyma.03G092800	521.995	2.42891	0.661482	0.0112071	0.0336958	Glyma.03G092800	non-specific phospholipase C4	Up
Glyma.03G093200	665.46	4.08637	0.272679	3.10437e-30	1.05022e-28	Glyma.03G093200	uric acid degradation bifunctioN/Al protein TTL-like	Up
Glyma.03G093600	320.697	6.07391	1.98749	1.50202e-05	7.04186e-05	Glyma.03G093600	MLO-like protein 1	Up
Glyma.03G094700	181.826	5.25648	1.97573	0.000239959	0.000955536	Glyma.03G094700	pathogenesis-related genes transcriptioN/Al activator PTI6	Up
Glyma.03G098400	39.0027	6.06009	2.11018	4.14749e-05	0.000184034	Glyma.03G098400	uncharacterized LOC100782930	Up
Glyma.03G098600	11214.6	1.80597	0.211855	7.85126e-05	0.000335759	Glyma.03G098600	2-alkeN/Al reductase (N/ADP(+)-dependent)	Up
Glyma.03G098700	766.655	11.2753	2.30421	2.9181e-15	3.60471e-14	Glyma.03G098700	polygalacturoN/Ase	Up
Glyma.03G098800	33.7541	2.81874	0.640707	0.00131519	0.00468253	Glyma.03G098800	2-alkeN/Al reductase (N/ADP(+)-dependent)	Up
Glyma.03G098900	333.409	6.6523	0.712583	5.70176e-15	6.87336e-14	Glyma.03G098900	2-alkeN/Al reductase (N/ADP(+)-dependent)-like	Up
Glyma.03G099000	944.281	4.5164	0.263197	2.75303e-41	1.81781e-39	Glyma.03G099000	2-alkeN/Al reductase (N/ADP(+)-dependent)	Up
Glyma.03G099100	43.6455	3.19654	0.647341	0.000215467	0.00086384	N/A	N/A	Up
Glyma.03G099500	105.864	2.75831	0.689792	0.00301331	0.0100737	Glyma.03G099500	protein NUCLEAR FUSION DEFECTIVE 4	Up
Glyma.03G100900	69.1856	1.94508	0.389284	0.0072636	0.0226387	N/A	N/A	Up
Glyma.03G102900	1896.16	2.16899	0.142315	9.54997e-17	1.32808e-15	Glyma.03G102900	N/AD-dependent malic enzyme 1, mitochondrial	Up
Glyma.03G104000	513.035	7.95244	0.642641	1.07309e-26	2.95654e-25	Glyma.03G104000	uncharacterized LOC100804659	Up
Glyma.03G104300	915.197	3.12723	0.239799	2.24958e-19	3.82347e-18	Glyma.03G104300	1-aminocyclopropane-1-carboxylate oxidase homolog 1	Up
Glyma.03G104700	181.926	3.92168	0.364281	2.60011e-16	3.49899e-15	Glyma.03G104700	hydroquinone glucosyltransferase	Up
Glyma.03G104800	8.94068	5.98741	2.56594	0.00104146	0.0037622	Glyma.03G104800	hydroquinone glucosyltransferase	Up
Glyma.03G105200	925.416	2.59372	0.238231	1.0684e-11	9.70709e-11	N/A	N/A	Up
Glyma.03G105700	173.911	2.40463	0.663685	0.011241	0.0337883	Glyma.03G105700	transcription factor bHLH18	Up
Glyma.03G107900	580.542	1.9093	0.22992	3.76197e-05	0.000167687	Glyma.03G107900	uncharacterized LOC100785599	Up
Glyma.03G108100	220.5	1.90802	0.243968	9.98396e-05	0.000420817	Glyma.03G108100	pentatricopeptide repeat-containing protein At1g02150	Up
Glyma.03G108200	642.13	1.70465	0.15448	3.21215e-06	1.64192e-05	Glyma.03G108200	dol-P-Man:Man(7)GlcN/Ac(2)-PP-Dol alpha-1,6-mannosyltransferase	Up
Glyma.03G108900	3031.22	1.46817	0.0988019	1.53665e-06	8.15928e-06	Glyma.03G108900	tryptophan--tRN/A ligase, cytoplasmic	Up
Glyma.03G109100	41.1099	3.04064	0.647657	0.000520766	0.0019685	Glyma.03G109100	probable WRKY transcription factor 12	Up
Glyma.03G109300	417.64	2.75143	0.228924	6.33416e-15	7.60978e-14	Glyma.03G109300	probable serine/threonine-protein kiN/Ase cdc7	Up
Glyma.03G109500	8526.85	3.94469	0.126742	3.13307e-120	5.54254e-117	Glyma.03G109500	nucleoside diphosphate kiN/Ase	Up
Glyma.03G109900	2062.55	6.45383	0.36073	3.4681e-52	4.24338e-50	Glyma.03G109900	uclacyanin-3	Up
Glyma.03G110500	511.264	2.28942	0.155291	3.85522e-17	5.52451e-16	Glyma.03G110500	glycine--tRN/A ligase, chloroplastic/mitochondrial 2	Up
Glyma.03G111200	2898.11	1.45713	0.124715	0.000178954	0.000727068	Glyma.03G111200	serine/threonine-protein kiN/Ase D6PK	Up
Glyma.03G113500	265.228	2.23401	0.228472	2.88179e-08	1.8694e-07	Glyma.03G113500	protein prenyltransferase alpha subunit repeat-containing protein 1-B	Up
Glyma.03G113700	28.554	2.51172	0.81326	0.0162463	0.0472866	Glyma.03G113700	uncharacterized LOC100795830	Up
Glyma.03G114200	103.447	2.63237	0.408206	2.22278e-05	0.000102047	Glyma.03G114200	actin-related protein 2/3 complex subunit 5A	Up
Glyma.03G114600	340.667	5.00243	0.520809	1.56527e-15	1.97259e-14	Glyma.03G114600	uncharacterized LOC100499794	Up
Glyma.03G114800	802.783	1.72465	0.263833	0.00352724	0.0116442	Glyma.03G114800	putative UPF0481 protein At3g02645	Up
Glyma.03G115100	42.2603	4.24438	0.860295	7.71291e-05	0.000330341	Glyma.03G115100	UPF0481 protein At3g47200	Up
Glyma.03G115800	11.5429	5.04997	2.31983	0.00223034	0.00762367	Glyma.03G115800	hydroquinone glucosyltransferase	Up
Glyma.03G116000	8.27683	5.47689	2.40349	0.00139586	0.00494858	Glyma.03G116000	F-box/kelch-repeat protein At3g06240	Up
Glyma.03G116200	6.94685	4.24252	2.2508	0.00764988	0.0237247	Glyma.03G116200	hydroquinone glucosyltransferase	Up
Glyma.03G117300	620.565	3.97702	0.285913	8.75697e-26	2.27536e-24	Glyma.03G117300	3-hydroxyisobutyryl-CoA hydrolase-like protein 1, mitochondrial	Up
Glyma.03G118000	178.003	2.93086	0.280215	1.90084e-12	1.84045e-11	Glyma.03G118000	uncharacterized LOC100500605	Up
Glyma.03G119200	332.462	5.29803	0.647072	3.1029e-11	2.69738e-10	Glyma.03G119200	probable vacuolar amino acid transporter YPQ1	Up
Glyma.03G119500	732.7	2.82503	0.342113	2.69574e-08	1.75434e-07	Glyma.03G119500	magnesium-protoporphyrin IX monomethyl ester [oxidative] cyclase, chloroplastic	Up
Glyma.03G120800	1696.57	3.943	0.142039	3.23906e-96	2.75041e-93	Glyma.03G120800	uncharacterized LOC100500056	Up
Glyma.03G120900	3533.46	2.62417	0.12391	9.8734e-40	5.88757e-38	Glyma.03G120900	N/AC and UBA-like domain containing protein	Up
Glyma.03G122500	6661.17	5.17832	0.431453	4.00007e-23	8.69591e-22	Glyma.03G122500	protein NRT1/ PTR FAMILY 3.1	Up
Glyma.03G122600	65.364	5.66407	1.05835	6.63062e-06	3.25984e-05	N/A	N/A	Up
Glyma.03G122900	475.483	4.86723	0.270253	6.55511e-47	5.76212e-45	Glyma.03G122900	protein NRT1/ PTR FAMILY 3.1	Up
Glyma.03G123000	775.449	2.15306	0.257011	3.11058e-06	1.59307e-05	N/A	N/A	Up
Glyma.03G123100	39.3123	4.70985	1.05663	0.000205693	0.000826844	Glyma.03G123100	psbP domain-containing protein 6, chloroplastic-like	Up
Glyma.03G123600	1186	5.40318	0.478483	4.50579e-21	8.60409e-20	CYCB1;1	G2/mitotic-specific cyclin S13-6	Up
Glyma.03G124300	756.031	2.52697	0.292789	6.25639e-08	3.91723e-07	Glyma.03G124300	stomatal closure-related actin-binding protein 3	Up
Glyma.03G124400	3084.32	1.96621	0.320623	0.00133229	0.00473825	TUBB3	beta-tubulin	Up
Glyma.03G124900	110.638	2.62997	0.428165	4.22005e-05	0.000187124	Glyma.03G124900	putative SWI/SNF-related matrix-associated actin-dependent regulator of chromatin subfamily A member 3-like 1	Up
Glyma.03G125200	52.3915	2.72952	0.749033	0.00497071	0.0159433	Glyma.03G125200	serine carboxypeptidase-like 45-like	Up
Glyma.03G125600	5.19096	4.52995	3.08494	0.0142213	0.0418779	Glyma.03G125600	serine carboxypeptidase-like 45	Up
Glyma.03G125800	853.977	3.29817	0.170598	4.87699e-42	3.33434e-40	Glyma.03G125800	uncharacterized LOC100306384	Up
Glyma.03G125900	217.72	6.14084	2.02635	1.50974e-05	7.07571e-05	N/A	N/A	Up
Glyma.03G126000	1163.1	2.01374	0.300799	0.000340561	0.00132459	Glyma.03G126000	auxin efflux carrier component 1-like	Up
Glyma.03G126100	80.3333	3.42894	0.488567	1.75619e-07	1.04595e-06	Glyma.03G126100	transcription factor bHLH106	Up
Glyma.03G127300	1288.53	1.51155	0.143075	0.000242407	0.000964381	Glyma.03G127300	DN/A gyrase subunit B, chloroplastic/mitochondrial	Up
Glyma.03G127500	301.091	3.38505	0.268188	1.95189e-19	3.33219e-18	N/A	N/A	Up
Glyma.03G128000	76.7703	2.67778	0.453822	7.15978e-05	0.000308268	Glyma.03G128000	uncharacterized LOC100780601	Up
Glyma.03G128600	152.747	1.85709	0.362118	0.00895495	0.0274078	Glyma.03G128600	BTB/POZ domain and ankyrin repeat-containing protein COCH	Up
Glyma.03G128900	191.868	1.97328	0.281742	0.000268765	0.00106198	Glyma.03G128900	lycopene beta cyclase, chloroplastic	Up
Glyma.03G129400	16.1158	5.56008	2.35253	0.000986671	0.00357921	Glyma.03G129400	mitochondrial fission 1 protein-like	Up
Glyma.03G129500	478.169	3.36349	0.241863	4.56051e-23	9.88389e-22	Glyma.03G129500	DN/A-directed RN/A polymerase II subunit family protein	Up
Glyma.03G130100	1328.17	1.96633	0.152415	1.28928e-10	1.05673e-09	Glyma.03G130100	protein STRICTOSIDINE SYNTHASE-LIKE 10	Up
Glyma.03G130700	472.146	2.80821	0.450876	2.16388e-05	9.94931e-05	N/A	N/A	Up
Glyma.03G131100	300.555	1.73422	0.210209	0.000272439	0.00107519	Glyma.03G131100	UDP-sulfoquinovose synthase, chloroplastic	Up
Glyma.03G132200	72.2982	4.51301	0.605651	2.60063e-09	1.881e-08	Glyma.03G132200	uncharacterized LOC100806087	Up
Glyma.03G133800	112.545	2.80936	0.366418	2.36516e-07	1.3866e-06	N/A	N/A	Up
Glyma.03G133900	342.476	2.15295	0.197213	2.23995e-09	1.63292e-08	Glyma.03G133900	uncharacterized LOC102666817	Up
Glyma.03G134300	220.609	1.7588	0.213183	0.000212418	0.000852184	Glyma.03G134300	uncharacterized LOC100799012	Up
Glyma.03G134900	391.518	5.84289	0.556961	2.22896e-18	3.50759e-17	Glyma.03G134900	kinesin-like protein KIN-14L	Up
Glyma.03G135200	437.255	4.40468	0.291177	2.84242e-32	1.08526e-30	Glyma.03G135200	ABC transporter G family member 15	Up
Glyma.03G135800	708.12	3.74557	0.473669	2.11518e-09	1.54595e-08	HSF-06	heat stress transcription factor 6	Up
Glyma.03G136100	318.503	2.59705	0.246129	2.28825e-11	2.0177e-10	Glyma.03G136100	AP2-like ethylene-responsive transcription factor At2g41710	Up
Glyma.03G136200	278.174	3.49648	0.26339	6.21175e-22	1.26127e-20	Glyma.03G136200	pentatricopeptide repeat-containing protein At2g41720	Up
Glyma.03G136300	17.618	3.36784	0.92131	0.0034007	0.0112624	Glyma.03G136300	uncharacterized LOC100815168	Up
Glyma.03G136500	1006.14	1.84681	0.200212	1.2172e-05	5.77802e-05	Glyma.03G136500	villin-3	Up
Glyma.03G136900	2253.06	1.41127	0.144149	0.0031449	0.0104757	Glyma.03G136900	cytoplasmic tRN/A 2-thiolation protein 2	Up
Glyma.03G137000	305.373	2.25128	0.374136	0.000314126	0.0012283	CHLH	magnesium chelatase subunit	Up
Glyma.03G137200	911.584	2.63062	0.205781	8.5883e-16	1.11033e-14	Glyma.03G137200	disease resistance protein RGA2	Up
Glyma.03G137300	4143.25	4.19541	0.308622	1.52107e-25	3.89507e-24	Glyma.03G137300	leucine-rich repeat receptor-like tyrosine-protein kiN/Ase PXC3	Up
Glyma.03G137400	123.222	2.99605	0.705723	0.00167377	0.00585077	Glyma.03G137400	protein SEMI-ROLLED LEAF 2	Up
Glyma.03G138400	164.814	8.96139	2.18709	1.4367e-10	1.17214e-09	Glyma.03G138400	G-type lectin S-receptor-like serine/threonine-protein kiN/Ase SD3-1	Up
Glyma.03G138600	248.327	4.13934	0.392976	5.2009e-16	6.83214e-15	Glyma.03G138600	zinc finger CCCH domain-containing protein 30	Up
Glyma.03G139500	235.322	8.46882	2.13319	1.44963e-09	1.07524e-08	Glyma.03G139500	uncharacterized LOC100812148	Up
Glyma.03G140400	18.3574	3.32404	0.840349	0.00174305	0.00607743	N/A	N/A	Up
Glyma.03G140700	457.394	5.19054	0.441742	1.57988e-21	3.10542e-20	Glyma.03G140700	protein kiN/Ase	Up
Glyma.03G141100	5.10513	4.3428	2.50986	0.0107363	0.0323906	N/A	N/A	Up
Glyma.03G141600	49.0239	6.11039	1.24477	3.93266e-06	1.98702e-05	Glyma.03G141600	receptor protein kiN/Ase-like protein ZAR1	Up
Glyma.03G141800	151.068	8.80403	2.18026	4.49865e-10	3.502e-09	Glyma.03G141800	protein POLYCHOME	Up
Glyma.03G141900	74.7453	9.40931	2.47232	1.86039e-09	1.36537e-08	Glyma.03G141900	uncharacterized LOC100817837	Up
Glyma.03G142800	73.0306	4.38121	0.832963	6.47506e-06	3.18849e-05	Glyma.03G142800	rhodanese-like domain-containing protein 9, chloroplastic	Up
Glyma.03G142900	3131.59	1.63411	0.129491	6.12743e-07	3.41901e-06	Glyma.03G142900	mitochondrial preprotein transporter B14.7-like	Up
Glyma.03G143100	21.2208	5.36264	1.40921	0.00019908	0.000802159	SPL9C	squamosa promoter-binding-like protein 9c	Up
Glyma.03G143200	664.015	3.49413	0.196372	1.41483e-37	7.37049e-36	Glyma.03G143200	uncharacterized LOC100527546	Up
Glyma.03G143300	73.9516	2.19808	0.430198	0.00203088	0.00699085	N/A	N/A	Up
Glyma.03G143700	4635.74	3.48527	0.193176	1.72084e-38	9.57559e-37	CYP93A1	3,9-dihydroxypterocarpan 6A-monooxygeN/Ase	Up
Glyma.03G143800	35.8406	3.2278	0.793762	0.000977899	0.0035489	Glyma.03G143800	uncharacterized LOC100777411	Up
Glyma.03G143900	16.4559	5.87844	2.30758	0.000307828	0.00120523	N/A	N/A	Up
Glyma.03G144700	96.3066	5.24668	1.25239	8.64021e-05	0.000367241	Glyma.03G144700	uncharacterized LOC100780602	Up
Glyma.03G145900	536.136	2.69163	0.269985	1.3357e-10	1.0931e-09	Glyma.03G145900	protein trichome birefringence	Up
Glyma.03G146900	471.965	2.23408	0.17422	5.90293e-13	5.96573e-12	Glyma.03G146900	kinesin-like protein KIN-7K, chloroplastic	Up
Glyma.03G147700	846.769	3.43907	0.36202	3.84971e-12	3.62894e-11	PTS1	pterocarpan synthase	Up
Glyma.03G147900	1186.15	2.47821	0.501076	0.000974542	0.00353793	PTS-L4	pterocarpan synthase-like	Up
Glyma.03G148100	689.47	5.60968	0.429001	5.5853e-28	1.66411e-26	Glyma.03G148100	histone H2AX	Up
Glyma.03G148400	493.815	3.64701	0.203202	2.77877e-39	1.61393e-37	Glyma.03G148400	pentatricopeptide repeat-containing protein At2g30780	Up
Glyma.03G148800	27.155	3.48171	0.969729	0.0023729	0.0080739	Glyma.03G148800	receptor-like cytosolic serine/threonine-protein kiN/Ase RBK2	Up
Glyma.03G149900	205.024	2.24611	0.246539	1.73408e-07	1.03348e-06	Glyma.03G149900	RN/A demethylase ALKBH10B-like	Up
Glyma.03G150600	2231.66	1.87321	0.153204	4.667e-09	3.30135e-08	Glyma.03G150600	elongation factor Tu, mitochondrial-like	Up
Glyma.03G151200	99.9331	3.55516	0.499982	8.92812e-08	5.49125e-07	Glyma.03G151200	isoamylase 2, chloroplastic	Up
Glyma.03G151800	20.4523	3.27126	1.19882	0.0149184	0.0437272	Glyma.03G151800	adenylate isopentenyltransferase 3, chloroplastic	Up
Glyma.03G152500	4.84312	4.22246	2.54571	0.0136568	0.0403498	N/A	N/A	Up
Glyma.03G152800	18.8706	3.3547	1.19144	0.0122601	0.0365643	Glyma.03G152800	basic helix-loop-helix protein A	Up
Glyma.03G153600	283.55	9.12963	2.18261	1.6413e-10	1.33342e-09	Glyma.03G153600	uncharacterized LOC100796695	Up
Glyma.03G153900	439.497	1.63196	0.180873	0.000303897	0.0011917	Glyma.03G153900	DAR GTPase 3, chloroplastic	Up
Glyma.03G154000	145.05	7.3675	0.970711	2.56825e-10	2.04578e-09	Glyma.03G154000	ARM REPEAT PROTEIN INTERACTING WITH ABF2	Up
Glyma.03G154200	700.161	3.92759	0.367813	5.66087e-16	7.41344e-15	Glyma.03G154200	probable iN/Active patatin-like protein 9	Up
Glyma.03G154600	165.348	2.89769	0.319986	9.50451e-10	7.15738e-09	CHI3B1	chalcone isomerase	Up
Glyma.03G154700	60.3667	8.21915	2.28336	2.85815e-08	1.85435e-07	TPS2	terpene synthase 2	Up
Glyma.03G156100	119.694	2.65458	0.804919	0.0108294	0.032648	Glyma.03G156100	uncharacterized LOC100801492	Up
Glyma.03G156700	1813.71	2.88693	0.632712	0.000940622	0.00342093	Glyma.03G156700	sulfate transporter 3.1	Up
Glyma.03G156800	557.78	3.59964	0.245981	8.81257e-27	2.43591e-25	Glyma.03G156800	serine/threonine-protein kiN/Ase Nek4	Up
Glyma.03G157000	306.451	7.98827	2.10255	1.71819e-08	1.14323e-07	Glyma.03G157000	VAN3-binding protein	Up
Glyma.03G157900	1833.35	1.66208	0.107939	5.92215e-10	4.55254e-09	CYP36	peptidyl-prolyl cis-trans isomerase CYP36	Up
Glyma.03G158400	553.145	2.43482	0.185818	3.78026e-15	4.62799e-14	Glyma.03G158400	tryptophan synthase alpha chain	Up
Glyma.03G158600	1044.75	13.1797	2.32229	3.01003e-22	6.22487e-21	Glyma.03G158600	auxin-induced protein 22E	Up
Glyma.03G158700	4019.04	13.6593	2.39639	4.6503e-20	8.28873e-19	Glyma.03G158700	auxin-induced protein AUX28	Up
Glyma.03G159400	111.361	3.81793	0.511317	7.31782e-09	5.07481e-08	Glyma.03G159400	magnesium transporter MRS2-I	Up
Glyma.03G159700	87.4548	3.80922	0.578806	5.30781e-07	2.986e-06	WRKY15	WRKY transcription factor 15	Up
Glyma.03G160100	137.68	10.151	2.27871	1.58622e-12	1.54641e-11	Glyma.03G160100	cytochrome P450 94A1	Up
Glyma.03G160300	111.078	3.8355	0.883804	0.000507879	0.00192167	Glyma.03G160300	cytochrome P450 94A1	Up
Glyma.03G161300	563.808	2.12731	0.187188	7.96855e-10	6.04793e-09	Glyma.03G161300	poly [ADP-ribose] polymerase 1	Up
Glyma.03G161400	33.8548	4.67318	1.18176	0.000539978	0.00203586	LBD14	LBD domain-containing transcription factor	Up
Glyma.03G161500	47.7737	4.05917	0.98541	0.000527302	0.00199161	LBD15	LBD domain-containing transcription factor	Up
Glyma.03G161800	3230.27	4.24936	0.351152	2.5574e-21	4.97843e-20	Glyma.03G161800	transcription factor EMB1444	Up
Glyma.03G162800	2684.99	2.23087	0.254494	5.42574e-07	3.04992e-06	PHT1-2	inorganic phosphate transporter 1-2	Up
Glyma.03G162900	3861.27	1.41373	0.164088	0.00758659	0.0235439	Glyma.03G162900	actin-depolymerizing factor 6-like	Up
Glyma.03G163000	595.084	3.26122	0.170812	1.16962e-40	7.47872e-39	Glyma.03G163000	protein root UVB sensitive 2, chloroplastic	Up
Glyma.03G163100	26.4112	4.56235	1.21504	0.000521544	0.00197109	Glyma.03G163100	transcription factor MYB14	Up
Glyma.03G163200	189.679	1.80896	0.290376	0.00276077	0.00928501	Glyma.03G163200	uncharacterized LOC100776152	Up
Glyma.03G163300	216.212	2.64484	0.317912	8.42207e-08	5.19355e-07	Glyma.03G163300	uncharacterized LOC100776685	Up
Glyma.03G164300	776.009	3.33641	0.305522	4.57034e-15	5.55679e-14	Glyma.03G164300	probable methyltransferase PMT3	Up
Glyma.03G164400	4118	4.77733	0.18431	8.05228e-94	6.10493e-91	Glyma.03G164400	dolichyl-diphosphooligosaccharide--protein glycosyltransferase subunit 2	Up
Glyma.03G164500	1171.78	2.6464	0.170594	1.51794e-22	3.19838e-21	Glyma.03G164500	H/ACA ribonucleoprotein complex subunit 3-like protein	Up
Glyma.03G166000	316.212	6.87186	0.954424	3.06931e-09	2.20796e-08	Glyma.03G166000	uncharacterized LOC100787541	Up
Glyma.03G166500	687.233	2.68298	0.682238	0.00401986	0.0131356	Glyma.03G166500	acid phosphatase 1	Up
Glyma.03G166700	6630.63	1.43977	0.125571	0.000365394	0.00141534	N/A	N/A	Up
Glyma.03G166800	970.343	4.15703	0.200512	2.51821e-56	3.95984e-54	Glyma.03G166800	probable iN/Active histone-lysine N-methyltransferase SUVR2	Up
Glyma.03G167500	165.141	2.83593	0.864317	0.0099311	0.0301433	Glyma.03G167500	MDIS1-interacting receptor like kiN/Ase 1	Up
Glyma.03G167900	814.213	3.08097	0.17298	6.72236e-34	2.83146e-32	Glyma.03G167900	tyrosine decarboxylase 2	Up
Glyma.03G168500	130.204	2.67476	0.49913	0.00022955	0.000916409	Glyma.03G168500	uncharacterized LOC102665987	Up
Glyma.03G168700	2812.11	1.96136	0.141005	4.52417e-12	4.23556e-11	Glyma.03G168700	alcohol dehydrogeN/Ase class-3	Up
Glyma.03G168800	40.5195	3.99279	0.687212	4.13569e-06	2.08538e-05	Glyma.03G168800	protein RTF1 homolog	Up
Glyma.03G172300	449.815	3.58211	0.246396	1.99744e-26	5.42927e-25	Glyma.03G172300	organelle RRM domain-containing protein 2, mitochondrial	Up
Glyma.03G172900	59.5243	4.4767	0.906192	1.69645e-05	7.90367e-05	Glyma.03G172900	WAT1-related protein At2g37460	Up
Glyma.03G173500	162.315	3.57043	1.88528	0.00984548	0.0299048	N/A	N/A	Up
Glyma.03G175000	39.7487	2.46224	0.485368	0.000927758	0.00337733	Glyma.03G175000	protein CANDIDATE G-PROTEIN COUPLED RECEPTOR 7	Up
Glyma.03G175100	105.927	2.55689	0.476435	0.000388716	0.00149843	Glyma.03G175100	uncharacterized LOC100811621	Up
Glyma.03G176000	17.887	3.35888	0.977156	0.00387393	0.0126881	Glyma.03G176000	uncharacterized LOC100815366	Up
Glyma.03G176600	352.647	4.33138	0.463288	1.8958e-13	2.00623e-12	WRKY29	WRKY transcription factor 29	Up
Glyma.03G177100	291.936	4.10619	0.267888	1.41047e-31	5.1983e-30	Glyma.03G177100	zinc finger CCCH domain-containing protein 11	Up
Glyma.03G177400	887.565	2.93157	0.150285	2.93112e-38	1.60784e-36	Glyma.03G177400	60S ribosomal protein L4	Up
Glyma.03G177900	897.559	1.55012	0.169907	0.000783559	0.00288806	Glyma.03G177900	mucin-5AC	Up
Glyma.03G178000	4105.59	1.30128	0.112948	0.0060559	0.0191563	Glyma.03G178000	40S ribosomal protein S23-like	Up
Glyma.03G178100	342.761	7.31308	0.656736	2.00991e-21	3.93429e-20	Glyma.03G178100	interactor of constitutive active ROPs 2, chloroplastic	Up
Glyma.03G178400	134.728	2.3049	0.31067	9.70523e-06	4.67713e-05	Glyma.03G178400	pentatricopeptide repeat-containing protein At3g53360, mitochondrial	Up
Glyma.03G178900	127.165	3.22329	0.314255	4.60054e-13	4.69984e-12	Glyma.03G178900	uncharacterized LOC100527489	Up
Glyma.03G179100	12.9324	4.15082	1.16109	0.00191324	0.00662185	Glyma.03G179100	uncharacterized LOC102667501	Up
Glyma.03G179600	17.476	4.54148	2.13018	0.00302614	0.0101134	N/A	N/A	Up
Glyma.03G180700	788.852	1.79118	0.162944	6.55532e-07	3.6434e-06	Glyma.03G180700	V-type proton ATPase subunit G-like protein	Up
Glyma.03G180900	39.7622	3.45288	1.34784	0.0107555	0.0324437	PIP2-7	aquaporin PIP2-7	Up
Glyma.03G181300	755.949	7.03656	0.794566	2.84137e-15	3.51299e-14	Glyma.03G181300	cytokinin riboside 5`-monophosphate phosphoribohydrolase LOG3-like	Up
Glyma.03G181600	83.1549	4.47224	0.476211	7.65644e-14	8.36299e-13	PAL1.3	phenylalanine ammonia-lyase 1	Up
Glyma.03G181700	147.469	4.94917	0.532888	2.10604e-14	2.41926e-13	PAL1.2	phenylalanine ammonia-lyase 1	Up
Glyma.03G181800	1590.15	2.07514	0.157534	4.03049e-12	3.79177e-11	Glyma.03G181800	chromodomain-helicase-DN/A-binding protein 8	Up
Glyma.03G182600	690.211	1.87817	0.159962	2.09659e-08	1.37944e-07	Glyma.03G182600	RN/A polymerase sigma factor sigF, chloroplastic	Up
Glyma.03G182700	29.4516	5.90595	1.053	1.26294e-06	6.79432e-06	Glyma.03G182700	uncharacterized LOC102661214	Up
Glyma.03G183600	2508.81	4.79592	0.30256	6.48213e-37	3.2264e-35	Glyma.03G183600	ABC transporter B family member 1	Up
Glyma.03G183900	454.566	2.6978	0.684996	0.0042216	0.0137336	Glyma.03G183900	transcription factor RAX2	Up
Glyma.03G184000	529.26	2.51056	0.38238	4.04252e-05	0.000179646	Glyma.03G184000	S-adenosylmethionine synthase 3	Up
Glyma.03G184400	83.9245	2.84291	0.434308	7.66646e-06	3.74476e-05	Glyma.03G184400	uncharacterized LOC100796170	Up
Glyma.03G184500	1214.64	12.1162	2.21761	7.21528e-19	1.1805e-17	Glyma.03G184500	putative xyloglucan endotransglucosylase/hydrolase	Up
Glyma.03G185300	212.932	1.89646	0.195097	2.19672e-06	1.14704e-05	Glyma.03G185300	uncharacterized LOC100798836	Up
Glyma.03G185400	451.257	9.20604	2.14823	8.3744e-11	6.99355e-10	Glyma.03G185400	probable pectate lyase 12	Up
Glyma.03G185900	17402.5	1.98241	0.470709	0.0148283	0.0435052	SPCP1	nodulin-26	Up
Glyma.03G186200	212.039	2.63983	0.275265	1.03596e-09	7.76275e-09	Glyma.03G186200	putative ras-related protein RABC2a	Up
Glyma.03G186900	224.123	4.72188	0.513428	1.47805e-13	1.5791e-12	Glyma.03G186900	UDP-glycosyltransferase 73C6	Up
Glyma.03G187500	747.801	1.68958	0.170645	3.12784e-05	0.00014099	Glyma.03G187500	UDP-glycosyltransferase 73C1	Up
Glyma.03G187800	12.763	5.8536	2.21752	0.000182829	0.00074135	N/A	N/A	Up
Glyma.03G188400	338.969	3.75224	0.272345	1.99896e-24	4.7493e-23	Glyma.03G188400	aspartic proteiN/Ase 36	Up
Glyma.03G189300	2841.62	2.56403	0.113925	2.32816e-43	1.70132e-41	Glyma.03G189300	uncharacterized LOC100499979	Up
Glyma.03G189700	6121.63	1.72046	0.19639	0.000138713	0.000573394	Glyma.03G189700	pyruvate kiN/Ase 1, cytosolic	Up
Glyma.03G189800	148.372	3.02628	0.660861	0.000707222	0.0026247	LRK1	leucine-rich repeat receptor-like kiN/Ase 1	Up
Glyma.03G190000	469.863	2.08682	0.218355	3.05504e-07	1.77076e-06	Glyma.03G190000	protein PSK SIMULATOR 1	Up
Glyma.03G190200	164.848	5.22848	0.751741	6.25085e-09	4.36357e-08	Glyma.03G190200	glucomanN/An 4-beta-mannosyltransferase 9	Up
Glyma.03G190500	18674.2	3.19922	0.107092	1.34637e-94	1.07854e-91	Glyma.03G190500	enolase	Up
Glyma.03G191500	5296.04	1.88656	0.0881047	1.44716e-24	3.46152e-23	Glyma.03G191500	fructose-bisphosphate aldolase 6, cytosolic	Up
Glyma.03G191700	1145.87	3.79922	0.44587	9.21638e-11	7.66203e-10	Glyma.03G191700	trihelix transcription factor PTL	Up
Glyma.03G192000	294.865	4.93923	0.469895	9.95545e-18	1.48988e-16	Glyma.03G192000	uncharacterized LOC100790018	Up
Glyma.03G192800	494.028	2.64243	0.398142	1.11906e-05	5.34321e-05	N/A	N/A	Up
Glyma.03G193000	802.851	4.02041	0.245204	2.46952e-35	1.11659e-33	Glyma.03G193000	serine/threonine-protein kiN/Ase D6PKL1	Up
Glyma.03G193100	3472.62	1.76509	0.193293	4.05346e-05	0.000180113	Glyma.03G193100	60S acidic ribosomal protein P2-4	Up
Glyma.03G193600	36.1264	2.77194	0.690274	0.00318994	0.0106157	Glyma.03G193600	GDSL esterase/lipase At5g03610	Up
Glyma.03G194100	25.0318	3.61727	2.05123	0.013486	0.0398953	Glyma.03G194100	purple acid phosphatase 22	Up
Glyma.03G195200	478.375	2.75499	0.206163	5.97394e-18	9.09089e-17	Glyma.03G195200	cell division protein FtsZ homolog 2-1, chloroplastic	Up
Glyma.03G196400	136.99	2.04539	0.465032	0.0106592	0.032174	Glyma.03G196400	glutaredoxin domain-containing protein	Up
Glyma.03G197100	2377.99	1.86597	0.0991565	1.32772e-18	2.13042e-17	Glyma.03G197100	probable small nuclear ribonucleoprotein G	Up
Glyma.03G197300	892.382	7.88572	0.62998	1.60002e-27	4.61183e-26	Glyma.03G197300	kinesin-like protein KIN-5C	Up
Glyma.03G197500	733.479	4.51116	0.257809	4.57449e-43	3.30305e-41	Glyma.03G197500	uncharacterized LOC100527779	Up
Glyma.03G197600	4956.29	2.0355	0.168641	3.87195e-10	3.03361e-09	Glyma.03G197600	uncharacterized LOC100306626	Up
Glyma.03G198200	907.225	2.09366	0.136917	6.30137e-16	8.22179e-15	CYP13	peptidyl-prolyl cis-trans isomerase CYP13	Up
Glyma.03G199100	624.203	6.66475	0.426721	1.46312e-40	9.23029e-39	Glyma.03G199100	lysosomal Pro-X carboxypeptidase	Up
Glyma.03G199200	33.4085	5.0127	0.763256	4.81806e-08	3.05542e-07	N/A	N/A	Up
Glyma.03G199800	308.106	2.27875	0.252946	1.6926e-07	1.0113e-06	Glyma.03G199800	protein GL2-INTERACTING REPRESSOR 1	Up
Glyma.03G202000	3318.43	2.01424	0.202396	2.55615e-07	1.49383e-06	Glyma.03G202000	protein kiN/Ase	Up
Glyma.03G203800	283.596	1.79136	0.213586	0.00011943	0.000498195	Glyma.03G203800	uncharacterized LOC100527653	Up
Glyma.03G205000	1037.13	2.67106	0.218447	6.84857e-15	8.1907e-14	Glyma.03G205000	uncharacterized LOC100816076	Up
Glyma.03G205200	78.037	5.45283	0.665956	1.9232e-11	1.71109e-10	Glyma.03G205200	F-box protein At5g06550	Up
Glyma.03G205900	240.277	1.91605	0.326387	0.00240526	0.00817966	Glyma.03G205900	probable glutamate carboxypeptidase AMP1	Up
Glyma.03G206000	156.444	4.20949	0.581326	9.76681e-09	6.68498e-08	Glyma.03G206000	uncharacterized LOC100806270	Up
Glyma.03G206100	45.2257	4.50348	1.26163	0.000807786	0.00297168	Glyma.03G206100	MATH domain and coiled-coil domain-containing protein At3g58270	Up
Glyma.03G206200	1226.04	1.41934	0.142933	0.00282678	0.00948597	Glyma.03G206200	rhomboid-like protein 15	Up
Glyma.03G207100	112.706	2.1048	0.31634	0.000208617	0.00083796	Glyma.03G207100	uncharacterized LOC102666073	Up
Glyma.03G207700	1576.2	3.34286	0.14134	3.59708e-62	7.67444e-60	Glyma.03G207700	40S ribosomal protein S28	Up
Glyma.03G208600	108.74	6.71244	1.23194	2.88279e-07	1.67664e-06	Glyma.03G208600	uncharacterized LOC102667761	Up
Glyma.03G208900	107.56	5.66665	2.00673	6.96685e-05	0.00030051	Glyma.03G208900	probable indole-3-pyruvate monooxygeN/Ase YUCCA10	Up
Glyma.03G209200	47.0499	3.1345	0.899885	0.0034259	0.0113388	Glyma.03G209200	putative polyketide hydroxylase	Up
Glyma.03G209300	95.3127	3.34392	0.507564	7.7892e-07	4.29043e-06	N/A	N/A	Up
Glyma.03G209700	39.528	3.87092	0.717211	1.23088e-05	5.83577e-05	Glyma.03G209700	CASP-like protein 1E1	Up
Glyma.03G210100	655.13	2.42143	0.425119	0.000274791	0.00108397	Glyma.03G210100	uncharacterized LOC100305984	Up
Glyma.03G211400	1611.76	2.93942	0.181694	4.90649e-27	1.37139e-25	Glyma.03G211400	cullin-1	Up
Glyma.03G211900	372.698	9.91526	2.18314	1.02629e-12	1.01711e-11	Glyma.03G211900	wee1	Up
Glyma.03G212000	24.8433	2.40847	0.601451	0.00628744	0.019831	Glyma.03G212000	probable iN/Active serine/threonine-protein kiN/Ase fnkC	Up
Glyma.03G212700	1277.89	2.35633	0.164342	6.00856e-17	8.48089e-16	Glyma.03G212700	c-1-tetrahydrofolate synthase, cytoplasmic-like	Up
Glyma.03G214700	75.5655	2.37085	0.565905	0.00504373	0.0161653	Glyma.03G214700	UDP-glucuronic acid decarboxylase 2	Up
Glyma.03G214800	767.462	2.45501	0.149531	8.55387e-23	1.82682e-21	Glyma.03G214800	caffeoylshikimate esterase	Up
Glyma.03G214900	1265.17	2.30118	0.126132	2.36877e-25	5.98992e-24	Glyma.03G214900	uncharacterized protein C57A7.06	Up
Glyma.03G215000	282.289	4.39993	0.672168	6.34965e-08	3.9727e-07	Glyma.03G215000	putative late embryogenesis abundant 3 family protein	Up
Glyma.03G215100	46.9054	4.92727	0.709623	9.4988e-09	6.51309e-08	N/A	N/A	Up
Glyma.03G215300	4260.57	1.56992	0.101631	1.32858e-08	8.95499e-08	Glyma.03G215300	uncharacterized LOC100499789	Up
Glyma.03G215500	136.803	2.30963	0.338667	4.12794e-05	0.000183209	Glyma.03G215500	RING-H2 finger protein ATL5	Up
Glyma.03G215600	245.84	1.72748	0.235417	0.00112965	0.00406144	Glyma.03G215600	histone-lysine N-methyltransferase ATX3	Up
Glyma.03G216000	1729.06	6.10585	0.612961	1.03391e-17	1.54511e-16	Glyma.03G216000	probable pectinesterase/pectinesterase inhibitor 20	Up
Glyma.03G216100	324.622	11.5346	2.44051	3.0681e-13	3.18001e-12	Glyma.03G216100	endoglucaN/Ase 17	Up
Glyma.03G216200	7.30908	5.75623	2.53101	0.00113104	0.00406575	N/A	N/A	Up
Glyma.03G216700	2996.91	2.80741	0.1347	1.51667e-41	1.0093e-39	Glyma.03G216700	ethylene response sensor 1	Up
Glyma.03G217500	1375.18	9.8583	1.23661	1.6006e-14	1.85826e-13	Glyma.03G217500	cellulose synthase-like protein D5	Up
Glyma.03G218000	105.285	8.3999	2.32573	8.94105e-09	6.14554e-08	Glyma.03G218000	uncharacterized LOC102668315	Up
Glyma.03G220700	4022.9	1.49617	0.12128	3.00627e-05	0.000135813	Glyma.03G220700	nodal modulator 1	Up
Glyma.03G220800	2285.18	3.25754	0.148175	5.21026e-53	6.78565e-51	WRKY51	WRKY transcription factor 51	Up
Glyma.03G221700	659.861	5.21792	0.279283	2.84037e-52	3.51585e-50	MYB12A	R2R3-type MYB transcription factor MYB12a	Up
Glyma.03G221800	85.8921	5.04149	0.700437	2.38442e-09	1.73289e-08	N/A	N/A	Up
Glyma.03G222200	346.395	1.79566	0.21063	8.44829e-05	0.00035966	Glyma.03G222200	uncharacterized LOC100305709	Up
Glyma.03G222400	28.7897	5.60685	2.25576	0.000552676	0.00208133	Glyma.03G222400	uncharacterized LOC100810732	Up
Glyma.03G222500	121.418	7.54252	2.14552	2.02913e-07	1.19954e-06	Glyma.03G222500	polygalacturoN/Ase At1g48100	Up
Glyma.03G222700	1599.54	2.31004	0.182892	3.14622e-13	3.25723e-12	Glyma.03G222700	short-chain dehydrogeN/Ase reductase 3b-like	Up
Glyma.03G223200	481.941	1.63818	0.147376	9.23708e-06	4.46673e-05	Glyma.03G223200	probable sugar phosphate/phosphate translocator At3g17430	Up
Glyma.03G223500	363.117	4.08639	0.227497	3.16978e-42	2.18473e-40	Glyma.03G223500	peptide chain release factor 1, mitochondrial	Up
Glyma.03G223600	1449.57	5.41176	0.361117	3.90251e-35	1.74593e-33	Glyma.03G223600	protein RADIALIS-like 3	Up
Glyma.03G224600	205.199	2.81401	0.554611	0.000284828	0.00112138	Glyma.03G224600	probable polygalacturoN/Ase-like	Up
Glyma.03G224800	646.404	3.5101	0.574812	2.76527e-06	1.42462e-05	Glyma.03G224800	auxin-responsive protein IAA20	Up
Glyma.03G225000	72.2057	2.33274	0.564004	0.00647197	0.0203737	Glyma.03G225000	transcription factor PIF3	Up
Glyma.03G225400	790.639	3.97638	0.201624	8.58433e-50	9.04379e-48	Glyma.03G225400	pectin acetylesterase 3	Up
Glyma.03G225500	39.1434	2.49295	0.486401	0.000734117	0.0027162	Glyma.03G225500	uncharacterized protein C24B11.05	Up
Glyma.03G225600	51.9094	7.56851	2.16563	1.47478e-07	8.87399e-07	CYP12	peptidyl-prolyl cis-trans isomerase CYP12	Up
Glyma.03G225800	1576.88	2.12166	0.183548	4.71233e-10	3.65828e-09	Glyma.03G225800	protein phosphatase 2C 32	Up
Glyma.03G227500	105.508	7.66137	2.48387	1.88903e-05	8.75382e-05	Glyma.03G227500	protein NRT1/ PTR FAMILY 4.6	Up
Glyma.03G227700	158.315	2.43135	0.630357	0.00719251	0.0224421	Glyma.03G227700	transcription factor MYB86	Up
Glyma.03G228600	527.848	1.744	0.345718	0.0167326	0.0484926	Glyma.03G228600	glucan endo-1,3-beta-glucosidase 1	Up
Glyma.03G228800	384.893	4.61126	0.354948	4.56018e-25	1.12827e-23	Glyma.03G228800	probable receptor-like protein kiN/Ase At5g18500	Up
Glyma.03G229400	411.919	3.1315	0.313878	3.8809e-12	3.6559e-11	Glyma.03G229400	iN/Active glucose-6-phosphate 1-dehydrogeN/Ase 4, chloroplastic	Up
Glyma.03G230300	36.0288	3.27162	0.708886	0.000300858	0.00118087	Glyma.03G230300	psbP domain-containing protein 1, chloroplastic	Up
Glyma.03G231100	346.903	3.51423	1.2107	0.00705964	0.0220569	Glyma.03G231100	homeobox protein knotted-1-like 1	Up
Glyma.03G231400	52.4417	4.84876	0.796752	3.00452e-07	1.74338e-06	Glyma.03G231400	AT-hook motif nuclear-localized protein 17	Up
Glyma.03G231900	654.527	1.40749	0.132578	0.00155249	0.00546188	Glyma.03G231900	zinc finger matrin-type protein 2	Up
Glyma.03G232000	1302.28	4.54847	0.207529	2.30879e-66	5.90507e-64	Glyma.03G232000	probable protein disulfide-isomerase A6	Up
Glyma.03G232100	110.918	3.22827	0.412272	1.68201e-08	1.12015e-07	Glyma.03G232100	uncharacterized LOC100815893	Up
Glyma.03G232200	419.883	3.74021	0.253007	6.49801e-28	1.92793e-26	Glyma.03G232200	uncharacterized LOC102663635	Up
Glyma.03G232600	216.981	7.20448	1.23177	3.26216e-08	2.10329e-07	Glyma.03G232600	calmodulin-binding protein 60 E	Up
Glyma.03G233000	326.06	1.77275	0.214868	0.000183028	0.000741915	Glyma.03G233000	exonuclease DPD1, chloroplastic/mitochondrial	Up
Glyma.03G233300	517.695	5.21943	0.379084	3.33506e-29	1.06865e-27	Glyma.03G233300	probable protein phosphatase 2C 5	Up
Glyma.03G234300	416.976	1.80155	0.130931	5.20413e-10	4.02609e-09	Glyma.03G234300	epoxide hydrolase 2-like	Up
Glyma.03G234600	8083.66	1.35083	0.0948063	0.00016868	0.000687893	Glyma.03G234600	ribosomal protein L18	Up
Glyma.03G236100	113.313	6.57242	0.817584	2.08478e-11	1.84634e-10	Glyma.03G236100	cell cycle checkpoint control protein RAD9A	Up
Glyma.03G236600	127.389	3.45997	0.433874	3.80855e-09	2.71718e-08	Glyma.03G236600	zinc finger protein GAI-ASSOCIATED FACTOR 1	Up
Glyma.03G237100	492.76	1.46939	0.183598	0.00703689	0.0219923	Glyma.03G237100	uncharacterized LOC102669955	Up
Glyma.03G237600	475.553	4.75821	0.352484	3.15999e-27	8.9264e-26	Glyma.03G237600	mitogen-activated protein kiN/Ase kiN/Ase kiN/Ase NPK1	Up
Glyma.03G238600	23.1516	4.8225	1.09297	0.000195955	0.00079024	N/A	N/A	Up
Glyma.03G239000	141.593	3.31258	0.357312	2.53536e-11	2.22496e-10	Glyma.03G239000	mevaloN/Ate kiN/Ase-like	Up
Glyma.03G240100	1132.5	1.70914	0.220827	0.000761273	0.0028108	Glyma.03G240100	branched-chain-amino-acid aminotransferase-like protein 2	Up
Glyma.03G240300	67.8238	5.67975	2.07756	0.000116487	0.000486601	Glyma.03G240300	GDSL esterase/lipase At1g54790	Up
Glyma.03G240700	525.394	3.97371	0.366752	1.21781e-16	1.67872e-15	Glyma.03G240700	uncharacterized LOC100779008	Up
Glyma.03G241600	770.098	5.46873	0.448906	2.88681e-24	6.78655e-23	Glyma.03G241600	receptor-like cytosolic serine/threonine-protein kiN/Ase RBK2	Up
Glyma.03G241800	1721.39	1.83677	0.132307	1.39474e-10	1.13921e-09	N/A	N/A	Up
Glyma.03G245900	2241.51	2.10525	0.108494	1.0448e-24	2.52328e-23	Glyma.03G245900	multisubstrate pseudouridine synthase 7	Up
Glyma.03G246100	129.971	3.81759	0.363995	2.32668e-15	2.89519e-14	Glyma.03G246100	serine/threonine-protein kiN/Ase Nek2	Up
Glyma.03G246500	1121.81	1.50488	0.136051	0.000148791	0.000612132	Glyma.03G246500	peptide-N(4)-(N-acetyl-beta-glucosaminyl)asparagine amidase	Up
Glyma.03G246700	3452.16	2.13189	0.155693	1.58088e-13	1.6843e-12	Glyma.03G246700	probable aldo-keto reductase 1	Up
Glyma.03G247500	239.742	3.77632	1.9502	0.00767513	0.0237978	Glyma.03G247500	uncharacterized LOC100526916	Up
Glyma.03G247600	1020.52	1.86678	0.124023	1.5264e-12	1.49083e-11	Glyma.03G247600	ankyrin repeat, PH and SEC7 domain containing protein secG	Up
Glyma.03G249200	18.6408	3.41373	1.188	0.0108054	0.0325873	Glyma.03G249200	myosin-2	Up
Glyma.03G251600	661.622	6.65749	0.381803	1.3282e-49	1.3754e-47	CYP7	peptidyl-prolyl cis-trans isomerase CYP7	Up
Glyma.03G251700	241.693	2.95315	0.25244	3.2894e-15	4.04571e-14	Glyma.03G251700	protein EIN4	Up
Glyma.03G251900	472.135	1.85537	0.202611	1.33653e-05	6.3127e-05	Glyma.03G251900	c-Myc-binding protein homolog	Up
Glyma.03G252500	307.731	2.54145	0.301623	1.15902e-07	7.05299e-07	Glyma.03G252500	GDSL esterase/lipase LTL1	Up
Glyma.03G253400	183.456	3.69613	0.403375	6.65132e-12	6.13635e-11	Glyma.03G253400	uncharacterized LOC100815552	Up
Glyma.03G255800	845.365	5.00726	0.231143	7.98696e-68	2.20196e-65	TUBG1	tubulin gamma-1 chain	Up
Glyma.03G256300	1049.12	2.99934	0.153964	5.95258e-39	3.40146e-37	Glyma.03G256300	protein ENHANCED DISEASE RESISTANCE 4	Up
Glyma.03G257900	246.018	5.54209	0.610023	4.7481e-14	5.27861e-13	Glyma.03G257900	aspartyl protease family protein 2	Up
Glyma.03G258100	59.4525	2.57875	0.647195	0.00513245	0.016431	Glyma.03G258100	transcription factor MTB1	Up
Glyma.03G258900	694.088	4.77965	0.351788	1.46695e-27	4.2369e-26	Glyma.03G258900	uncharacterized LOC100527481	Up
Glyma.03G259100	41.3325	4.69955	1.99698	0.00115311	0.00413982	Glyma.03G259100	calcium-binding protein KIC	Up
Glyma.03G259400	32.3962	4.50298	0.789368	1.64485e-06	8.69787e-06	N/A	N/A	Up
Glyma.03G260600	1064.73	4.62373	0.762329	2.69394e-07	1.57046e-06	Glyma.03G260600	probable L-gulonolactone oxidase 6	Up
Glyma.03G260900	5491.38	2.80104	0.150279	1.24758e-33	5.18281e-32	Glyma.03G260900	60S acidic ribosomal protein P1-3	Up
Glyma.03G261300	218.962	2.26501	0.320067	3.23097e-05	0.000145392	Glyma.03G261300	two-component response regulator-like APRR5	Up
Glyma.03G262400	130.181	3.91472	0.445196	9.21261e-12	8.41885e-11	N/A	N/A	Up
Glyma.03G263200	2060.12	1.97006	0.100888	3.21676e-22	6.63947e-21	Glyma.03G263200	pumilio homolog 23	Up
Glyma.03G263300	5.5202	4.73369	2.46961	0.00589222	0.0186635	N/A	N/A	Up
Glyma.03G263400	14.9957	4.532	2.17241	0.00360654	0.0118912	Glyma.03G263400	uncharacterized LOC100798487	Up
Glyma.03G263600	639.364	4.26687	0.283201	2.5617e-31	9.28004e-30	Glyma.03G263600	subtilisin-like protease SBT1.5	Up
Glyma.03G264300	72.7855	3.22849	0.513584	4.55579e-06	2.28531e-05	Glyma.03G264300	linoleate 13S-lipoxygeN/Ase 3-1, chloroplastic	Up
Glyma.04G000300	1391.17	1.3032	0.123586	0.0112139	0.0337141	Glyma.04G000300	monosaccharide-sensing protein 2	Up
Glyma.04G000400	1926	1.35914	0.0891337	4.05501e-05	0.000180125	Glyma.04G000400	alpha-1,3-mannosyl-glycoprotein 2-beta-N-acetylglucosaminyltransferase	Up
Glyma.04G000700	1051.52	1.8301	0.170388	6.13158e-07	3.42088e-06	Glyma.04G000700	uncharacterized LOC100802245	Up
Glyma.04G001100	429.085	2.81968	0.411349	2.76153e-06	1.42306e-05	Glyma.04G001100	G2/mitotic-specific cyclin-2	Up
Glyma.04G002400	2517.75	1.50096	0.148255	0.000498308	0.00188848	Glyma.04G002400	MLO-like protein 1	Up
Glyma.04G003800	481.942	2.77675	0.19494	2.73505e-20	4.94346e-19	Glyma.04G003800	protein MCM10 homolog	Up
Glyma.04G004200	284.995	2.04591	0.436956	0.00697392	0.0218115	Glyma.04G004200	subtilisin-like protease SBT1.6	Up
Glyma.04G004600	677.903	9.23677	2.11369	1.23111e-11	1.11282e-10	Glyma.04G004600	endo-1,4-beta-xylaN/Ase 5	Up
Glyma.04G004800	137.848	8.28394	2.16819	7.19533e-09	4.99578e-08	LAX5	auxin transporter-like protein 5	Up
Glyma.04G005100	83.1363	10.1303	2.41009	1.69123e-11	1.51327e-10	Glyma.04G005100	uncharacterized LOC100780626	Up
Glyma.04G005900	1610.6	1.62692	0.0933947	1.14889e-11	1.04272e-10	Glyma.04G005900	5`-methylthioadenosine/S-adenosylhomocysteine nucleosidase	Up
Glyma.04G007100	33.8228	3.21175	0.922542	0.00333539	0.0110607	Glyma.04G007100	ARG7 auxin responsive family protein-like protein	Up
Glyma.04G008400	130.094	6.54495	0.991651	4.1564e-08	2.65326e-07	Glyma.04G008400	endoglucaN/Ase 24	Up
Glyma.04G009100	777.303	1.55873	0.245598	0.0147646	0.0433243	Glyma.04G009100	kinesin-like protein KIN-7D, mitochondrial	Up
Glyma.04G009300	9.68691	4.38464	2.23448	0.00566627	0.0180052	Glyma.04G009300	protein SHI RELATED SEQUENCE 3	Up
Glyma.04G009600	172.711	1.90376	0.320103	0.00233655	0.00795788	Glyma.04G009600	BEL1-like homeodomain protein 6	Up
Glyma.04G010800	997.734	2.82548	0.149786	1.35908e-34	5.90609e-33	Glyma.04G010800	bifunctioN/Al dihydrofolate reductase-thymidylate synthase-like protein	Up
Glyma.04G010900	271.145	2.6453	0.331126	2.14736e-07	1.26538e-06	Glyma.04G010900	probable caffeine synthase MTL2	Up
Glyma.04G012800	665.852	1.49924	0.177174	0.00329052	0.0109264	Glyma.04G012800	probable LRR receptor-like serine/threonine-protein kiN/Ase At2g16250	Up
Glyma.04G012900	122.199	8.90371	2.20558	4.67207e-10	3.62835e-09	Glyma.04G012900	protein kiN/Ase family protein	Up
Glyma.04G013000	1254.66	2.47191	0.341187	5.30726e-06	2.63914e-05	Glyma.04G013000	glucan endo-1,3-beta-D-glucosidase	Up
Glyma.04G013400	416.112	6.2232	0.876376	2.28292e-10	1.82742e-09	Glyma.04G013400	organ-specific protein S2	Up
Glyma.04G013500	295.591	1.90941	0.359903	0.00541105	0.0172592	N/A	N/A	Up
Glyma.04G013900	1573.69	2.45586	0.172251	1.13501e-17	1.69144e-16	Glyma.04G013900	phosphatidylinositol 4-kiN/Ase alpha 1	Up
Glyma.04G014700	443.599	4.35306	0.598125	5.01723e-09	3.53848e-08	Glyma.04G014700	cysteine protease XCP2	Up
Glyma.04G014800	1371.43	6.96588	0.762073	7.03138e-15	8.40459e-14	N/A	N/A	Up
Glyma.04G015000	1362.36	5.64779	0.336506	2.48484e-44	1.93932e-42	Glyma.04G015000	monosaccharide-sensing protein 2	Up
Glyma.04G015100	375.77	1.77287	0.208957	0.000120129	0.000500914	Glyma.04G015100	protein MULTIPLE CHLOROPLAST DIVISION SITE 1	Up
Glyma.04G015300	3143.72	1.341	0.128801	0.00617118	0.0194948	Glyma.04G015300	dolichyl-diphosphooligosaccharide--protein glycosyltransferase subunit 1A	Up
Glyma.04G015600	841.041	4.8583	0.266967	1.606e-47	1.48877e-45	Glyma.04G015600	protein S-acyltransferase 21	Up
Glyma.04G016300	436.574	2.90966	0.278556	2.04631e-12	1.97365e-11	Glyma.04G016300	F-box/kelch-repeat protein At5g42350	Up
Glyma.04G016700	3076.42	9.40263	0.718016	4.25082e-30	1.43009e-28	Glyma.04G016700	WUSCHEL-related homeobox 8	Up
Glyma.04G017000	1395.85	1.84173	0.119813	1.18753e-12	1.169e-11	N/A	N/A	Up
Glyma.04G017300	1629.23	1.88234	0.175445	2.61383e-07	1.52544e-06	Glyma.04G017300	NPC intracellular cholesterol transporter 1	Up
Glyma.04G017800	112.192	4.12353	0.725439	3.6226e-06	1.83933e-05	Glyma.04G017800	uncharacterized LOC100306057	Up
Glyma.04G018800	41.8616	5.77685	1.34012	3.48951e-05	0.000156413	Glyma.04G018800	uncharacterized LOC100814865	Up
Glyma.04G018900	65.887	3.12006	0.534618	1.89571e-05	8.78286e-05	Glyma.04G018900	protein ALTERED PHOSPHATE STARVATION RESPONSE 1	Up
Glyma.04G019000	356.746	2.83392	0.204381	1.13368e-19	1.9662e-18	Glyma.04G019000	pentatricopeptide repeat-containing protein At2g06000	Up
Glyma.04G019700	3904.11	2.0579	0.106212	1.05574e-23	2.38931e-22	Glyma.04G019700	prolyl endopeptidase	Up
Glyma.04G020200	40.0811	6.29473	2.43927	0.00016949	0.000690928	Glyma.04G020200	ornithine decarboxylase	Up
Glyma.04G020300	629.992	2.70884	0.642163	0.00208551	0.00716149	Glyma.04G020300	plastocyanin	Up
Glyma.04G021300	198.065	3.26621	0.385784	1.00618e-09	7.55692e-09	Glyma.04G021300	DsbC_N domain-containing protein	Up
Glyma.04G021400	1253.38	1.59219	0.17539	0.000438323	0.00167641	Glyma.04G021400	uncharacterized LOC100500267	Up
Glyma.04G021600	607.904	4.09671	0.97406	0.000205481	0.000826069	Glyma.04G021600	putative expansin	Up
Glyma.04G023700	305.374	5.05801	0.430971	1.48067e-21	2.91717e-20	Glyma.04G023700	pathogenesis-related thaumatin-like protein 3.5	Up
Glyma.04G023900	2909.07	3.92119	0.266731	1.20834e-28	3.72837e-27	Glyma.04G023900	tubulin beta chain	Up
Glyma.04G024100	261.54	8.00993	0.938469	1.3229e-12	1.29805e-11	Glyma.04G024100	uncharacterized protein DDB_G0280579	Up
Glyma.04G024800	180.117	2.98902	0.28269	5.1267e-13	5.21352e-12	Glyma.04G024800	transcription factor E2FC	Up
Glyma.04G025000	1580.97	2.61809	0.174015	4.46102e-21	8.52775e-20	Glyma.04G025000	endoglucaN/Ase 2	Up
Glyma.04G025200	41.4612	5.14719	0.749554	4.7376e-09	3.34794e-08	N/A	N/A	Up
Glyma.04G025800	346.381	2.71657	0.263099	2.26833e-11	2.00055e-10	Glyma.04G025800	uncharacterized LOC100803292	Up
Glyma.04G027100	573.614	2.76877	0.153823	5.30908e-31	1.88942e-29	Glyma.04G027100	uncharacterized LOC100786493	Up
Glyma.04G027400	159.478	3.41899	0.59703	2.13959e-05	9.85082e-05	Glyma.04G027400	protein EXPRESSION OF TERPENOIDS 1	Up
Glyma.04G027500	184.918	2.08876	0.345208	0.000707841	0.00262631	Glyma.04G027500	V-type proton ATPase subunit a2	Up
Glyma.04G027600	1892.05	3.59685	0.26293	1.14616e-23	2.58705e-22	Glyma.04G027600	cysteine proteiN/Ase 15A	Up
Glyma.04G027800	3108.2	8.63474	0.651098	3.13568e-31	1.12919e-29	Glyma.04G027800	protein WALLS ARE THIN 1	Up
Glyma.04G028600	1342.88	4.93946	0.324483	1.2202e-34	5.31956e-33	Glyma.04G028600	beta-galactosidase 5	Up
Glyma.04G028700	16.6405	6.69414	2.63106	0.000171852	0.000700023	Glyma.04G028700	cytokinin dehydrogeN/Ase 5	Up
Glyma.04G028900	115.519	7.15281	1.11634	3.65819e-08	2.3451e-07	N/A	N/A	Up
Glyma.04G029000	290.993	3.26948	0.275078	4.83497e-17	6.87239e-16	Glyma.04G029000	ribosomal RN/A small subunit methyltransferase I	Up
Glyma.04G029300	351.213	2.1161	0.167099	1.18524e-11	1.07364e-10	N/A	N/A	Up
Glyma.04G030400	568.212	3.36131	0.813452	0.000710898	0.00263672	Glyma.04G030400	manN/An endo-1,4-beta-mannosidase 7-like	Up
Glyma.04G030500	1595.89	4.02437	0.180205	3.97377e-64	9.16925e-62	Glyma.04G030500	ornithine carbamoyltransferase, chloroplastic	Up
Glyma.04G030600	1738.06	1.94909	0.110711	5.04337e-18	7.7274e-17	Glyma.04G030600	uncharacterized LOC100816993	Up
Glyma.04G030800	2125.52	2.50205	0.133009	5.32256e-30	1.78782e-28	Glyma.04G030800	gamma carbonic anhydrase 1, mitochondrial	Up
Glyma.04G033100	484.445	4.15533	0.264674	2.1126e-33	8.69132e-32	Glyma.04G033100	glutamic acid-rich protein	Up
Glyma.04G034000	216.161	3.88042	0.398461	1.23316e-13	1.32346e-12	Glyma.04G034000	histone deacetylase complex subunit AFR2-like	Up
Glyma.04G034100	15.9101	4.49833	2.06958	0.00260391	0.00879718	N/A	N/A	Up
Glyma.04G034900	129.751	5.48979	0.484432	6.78593e-21	1.27822e-19	Glyma.04G034900	uncharacterized LOC100805065	Up
Glyma.04G035100	1938.07	2.81205	0.250764	1.35917e-13	1.45612e-12	Glyma.04G035100	wall-associated receptor kiN/Ase-like 14	Up
Glyma.04G035500	292.868	2.66605	0.363358	1.46336e-06	7.78763e-06	Glyma.04G035500	cytochrome P450 CYP82D47	Up
Glyma.04G036400	532.902	2.70927	0.175743	9.84254e-23	2.09571e-21	N/A	N/A	Up
Glyma.04G036600	10.3928	5.31004	1.57925	0.000573603	0.00215556	Glyma.04G036600	uncharacterized LOC100781181	Up
Glyma.04G036900	57.4653	3.50377	0.869717	0.00157582	0.00553526	Glyma.04G036900	uncharacterized LOC100807554	Up
Glyma.04G037400	92.3587	2.70591	0.554525	0.000689617	0.00256457	Glyma.04G037400	probable carboxylesterase 2	Up
Glyma.04G037500	60.7864	5.45834	2.0606	0.00019204	0.00077556	Glyma.04G037500	uncharacterized LOC100527504	Up
Glyma.04G037800	83.2412	4.39324	0.698298	5.13832e-07	2.89949e-06	Glyma.04G037800	B3 domain-containing protein At5g42700	Up
Glyma.04G038000	905.669	2.91524	0.227793	1.22135e-17	1.81756e-16	Glyma.04G038000	probable protein phosphatase 2C 12	Up
Glyma.04G038100	24.7381	5.25256	2.14739	0.000615308	0.0023027	Glyma.04G038100	BRI1 kiN/Ase inhibitor 1	Up
Glyma.04G038800	504.449	1.84542	0.38238	0.0129977	0.0385527	Glyma.04G038800	protein CYPRO4	Up
Glyma.04G038900	91.9973	1.93511	0.397311	0.00874458	0.0268296	Glyma.04G038900	thioredoxin-like 4, chloroplastic	Up
Glyma.04G039100	574.452	1.95241	0.162381	2.36198e-09	1.71864e-08	Glyma.04G039100	coenzyme Q-binding protein COQ10 homolog, mitochondrial	Up
Glyma.04G039300	156.698	2.05653	0.309724	0.000283004	0.00111463	Glyma.04G039300	bZIP transcription factor TRAB1	Up
Glyma.04G040700	3374.06	2.15628	0.109244	1.84934e-26	5.02994e-25	Glyma.04G040700	polyadenylate-binding protein 8	Up
Glyma.04G040900	1498.95	6.57502	0.96452	2.10141e-08	1.38218e-07	Glyma.04G040900	uncharacterized LOC100499894	Up
Glyma.04G041300	1688.03	2.83534	0.186454	1.93197e-23	4.29679e-22	Glyma.04G041300	kinesin-like protein KIN-4A	Up
Glyma.04G041500	298.459	5.24222	0.548442	2.21534e-15	2.76312e-14	Glyma.04G041500	cysteine proteiN/Ase RD21a-like	Up
Glyma.04G041900	413.41	2.5886	0.206917	5.51287e-15	6.65699e-14	Glyma.04G041900	protein DCL homolog, chloroplastic	Up
Glyma.04G042000	1551.01	7.05096	0.364337	2.04946e-61	4.16334e-59	Glyma.04G042000	cyclin-D3-1	Up
Glyma.04G042200	212.031	5.53941	0.98397	4.26042e-06	2.1442e-05	Glyma.04G042200	probable carbohydrate esterase At4g34215	Up
Glyma.04G042400	1301.86	2.82381	0.326576	6.57404e-09	4.58391e-08	Glyma.04G042400	putative receptor protein kiN/Ase ZmPK1	Up
Glyma.04G042700	467.616	3.47893	0.213721	1.39631e-31	5.15056e-30	Glyma.04G042700	protein MRG2	Up
Glyma.04G043300	466.359	2.65401	0.192846	3.55999e-18	5.51429e-17	Glyma.04G043300	WD40 repeat-containing protein HOS15	Up
Glyma.04G043400	90.4916	9.18153	2.23631	8.89611e-11	7.40593e-10	CYCA3;1	mitotic cyclin a1-type	Up
Glyma.04G043500	37.1664	7.99298	2.23574	5.02468e-08	3.17933e-07	Glyma.04G043500	putative cyclin-A3-1	Up
Glyma.04G043600	467.645	6.31711	0.4299	7.72503e-36	3.60419e-34	Glyma.04G043600	putative cyclin-A3-1	Up
Glyma.04G044100	229.344	5.89456	2.01421	4.16461e-05	0.000184742	Glyma.04G044100	uncharacterized LOC100777591	Up
Glyma.04G044500	777.584	1.58983	0.210788	0.00319608	0.0106353	Glyma.04G044500	protein arginine N-methyltransferase 2	Up
Glyma.04G044600	695.848	3.40026	0.513233	7.41878e-07	4.09649e-06	Glyma.04G044600	subtilisin-like protease SBT1.7	Up
Glyma.04G044700	358.763	2.4381	0.192672	3.27735e-14	3.69089e-13	Glyma.04G044700	transcription initiation factor TFIID subunit 4b	Up
Glyma.04G045500	23.3594	6.43308	2.15349	1.43671e-05	6.75211e-05	Glyma.04G045500	cyclin-D5-1	Up
Glyma.04G045800	208.992	2.48789	0.378992	2.93591e-05	0.000132847	Glyma.04G045800	protein NPGR1	Up
Glyma.04G046100	1138.82	2.0598	0.142962	5.68656e-14	6.27917e-13	Glyma.04G046100	GPN-loop GTPase QQT1	Up
Glyma.04G046600	919.712	14.2024	2.34592	1.38165e-25	3.54445e-24	Glyma.04G046600	protein SOB FIVE-LIKE 5	Up
Glyma.04G046900	26.1842	9.40799	2.48717	1.00018e-09	7.51452e-09	N/A	N/A	Up
Glyma.04G047000	17.1417	5.27359	1.23292	0.000141051	0.000582381	N/A	N/A	Up
Glyma.04G047100	92.0406	1.86357	0.385201	0.0121256	0.0362064	Glyma.04G047100	U-box domain-containing protein 30	Up
Glyma.04G047400	642.464	4.96275	0.5738	3.48263e-12	3.29461e-11	Glyma.04G047400	uncharacterized LOC100797991	Up
Glyma.04G047600	192.704	7.25182	0.70997	5.57461e-18	8.51065e-17	N/A	N/A	Up
Glyma.04G047700	69.5911	9.10291	2.23918	1.0767e-10	8.8919e-10	N/A	N/A	Up
Glyma.04G047900	839.83	3.07343	0.322606	2.99925e-11	2.61102e-10	Glyma.04G047900	AP2-like ethylene-responsive transcription factor ANT	Up
Glyma.04G048000	103.123	1.80682	0.277604	0.00196448	0.00678098	Glyma.04G048000	transcription factor bHLH74	Up
Glyma.04G048600	305.639	1.83567	0.281764	0.00154438	0.00543651	Glyma.04G048600	probable pectin methylesterase CGR3	Up
Glyma.04G049700	188.968	8.12388	2.15952	1.17413e-08	7.96325e-08	Glyma.04G049700	endo-1,4-beta-xylaN/Ase 1	Up
Glyma.04G051300	27.3988	3.28172	0.473519	3.9222e-07	2.24488e-06	Glyma.04G051300	putative GATA transcription factor 22	Up
Glyma.04G051500	118.53	2.58624	0.317403	2.12957e-07	1.25647e-06	Glyma.04G051500	uncharacterized LOC100796199	Up
Glyma.04G053100	378.037	2.17489	0.546953	0.0128123	0.0380692	Glyma.04G053100	U-box domain-containing protein 35	Up
Glyma.04G054100	232.127	4.53554	0.367074	1.15613e-22	2.44939e-21	Glyma.04G054100	(S)-coclaurine N-methyltransferase	Up
Glyma.04G054300	596.67	2.00833	0.211582	8.83758e-07	4.84339e-06	Glyma.04G054300	25S rRN/A (cytosine-C(5))-methyltransferase NSUN5	Up
Glyma.04G055600	147.057	1.9125	0.296412	0.00108345	0.00390526	N/A	N/A	Up
Glyma.04G055900	639.753	2.81755	0.297317	2.95235e-10	2.34032e-09	Glyma.04G055900	uncharacterized LOC100305941	Up
Glyma.04G056000	4.76732	5.28895	2.45461	0.0023478	0.00799425	Glyma.04G056000	ylmG homolog protein 2, chloroplastic	Up
Glyma.04G056100	9.46519	5.39957	2.34174	0.00123045	0.00439926	N/A	N/A	Up
Glyma.04G056800	173.635	2.88256	0.399158	7.34386e-07	4.05776e-06	Glyma.04G056800	2-hydroxy-6-oxo-6-phenylhexa-2,4-dienoate hydrolase	Up
Glyma.04G057100	110.002	2.15663	0.383851	0.00103073	0.00372609	Glyma.04G057100	uncharacterized LOC100817156	Up
Glyma.04G057400	1576.14	2.88917	0.126503	5.73681e-51	6.56517e-49	DCL3A	endoribonuclease dicer-like 3a	Up
Glyma.04G057500	503.77	3.07019	0.225082	1.08605e-20	2.01973e-19	Glyma.04G057500	uncharacterized LOC100807358	Up
Glyma.04G058100	329.217	1.92727	0.326284	0.0022088	0.00755611	Glyma.04G058100	uncharacterized acetyltransferase At3g50280	Up
Glyma.04G058200	115.286	2.15664	0.403667	0.00165058	0.00577636	Glyma.04G058200	F-box only protein 13	Up
Glyma.04G058600	962.945	1.87619	0.151477	3.80209e-09	2.71349e-08	Glyma.04G058600	uncharacterized protein At1g32220, chloroplastic	Up
Glyma.04G058700	32.1704	3.75008	1.27312	0.00510394	0.0163509	N/A	N/A	Up
Glyma.04G058800	15.4851	4.44137	2.16571	0.00418686	0.0136362	Glyma.04G058800	uncharacterized LOC100305509	Up
Glyma.04G059300	182.949	1.89809	0.214928	1.53006e-05	7.16305e-05	N/A	N/A	Up
Glyma.04G060600	936.34	7.09765	0.709889	8.25663e-18	1.24309e-16	Glyma.04G060600	early nodulin-like protein	Up
Glyma.04G061000	1739.39	6.3824	0.302704	1.49654e-70	4.67195e-68	Glyma.04G061000	DN/A-directed RN/A polymerases IV and V subunit 2	Up
Glyma.04G061400	84.0089	4.13292	2.42897	0.0106292	0.0320857	Glyma.04G061400	probable WRKY transcription factor 40	Up
Glyma.04G061600	456.735	2.04903	0.19068	1.50305e-08	1.0075e-07	Glyma.04G061600	transcription initiation factor TFIID subunit 5	Up
Glyma.04G062000	1721.49	4.42234	0.276903	6.39652e-36	2.99754e-34	Glyma.04G062000	U-box domain-containing protein 12	Up
Glyma.04G062600	2596.15	5.67389	0.334377	2.77132e-44	2.1432e-42	Glyma.04G062600	zinc finger protein 1	Up
Glyma.04G062700	145.044	3.37118	1.90245	0.0148883	0.0436541	Glyma.04G062700	deSI-like protein At4g17486	Up
Glyma.04G063500	688.411	5.2973	0.306007	2.53722e-45	2.05971e-43	Glyma.04G063500	nucleobase-ascorbate transporter 2	Up
Glyma.04G064300	476.814	2.55659	0.158924	4.69328e-23	1.01665e-21	Glyma.04G064300	tyrosyl-DN/A phosphodiesterase 1	Up
Glyma.04G064500	493.266	6.08918	0.62163	2.57755e-16	3.46973e-15	Glyma.04G064500	uncharacterized LOC100798323	Up
Glyma.04G065000	753.244	3.52624	0.31857	5.25047e-16	6.89086e-15	Glyma.04G065000	topless-related protein 1	Up
Glyma.04G065200	1014.83	2.0332	0.126825	1.8195e-16	2.47756e-15	Glyma.04G065200	ER membrane protein complex subunit 7 homolog	Up
Glyma.04G065800	954.289	3.30278	0.207245	3.42066e-29	1.09443e-27	Glyma.04G065800	uncharacterized LOC100499904	Up
Glyma.04G066000	227.161	1.70525	0.272659	0.00548273	0.0174695	Glyma.04G066000	putative ATP synthase subunit b`	Up
Glyma.04G066300	828.644	5.86171	0.601797	6.81219e-17	9.56432e-16	Glyma.04G066300	auxin-responsive protein IAA29-like	Up
Glyma.04G067200	14.1078	4.07686	2.14186	0.00763713	0.0236903	Glyma.04G067200	ethylene-responsive transcription factor SHINE 2	Up
Glyma.04G067300	1192.77	3.21218	0.204457	1.18669e-27	3.45091e-26	Glyma.04G067300	RN/A-dependent RN/A polymerase 6	Up
Glyma.04G068200	219.82	1.68544	0.20428	0.000485642	0.00184357	Glyma.04G068200	putative UPF0481 protein At3g02645	Up
Glyma.04G068400	485.749	5.1398	0.614291	2.02418e-12	1.95364e-11	Glyma.04G068400	transcription initiation factor TFIID subunit 15	Up
Glyma.04G068500	441.104	5.36112	0.343918	1.90492e-37	9.81517e-36	Glyma.04G068500	acyl-protein thioesterase 2-like	Up
Glyma.04G070100	16.5461	4.49164	2.31366	0.00587186	0.0186024	Glyma.04G070100	probable indole-3-pyruvate monooxygeN/Ase YUCCA4	Up
Glyma.04G070500	781.989	4.58731	0.219624	9.96283e-61	1.93178e-58	Glyma.04G070500	probable iN/Active 2-oxoglutarate-dependent dioxygeN/Ase AOP2	Up
Glyma.04G070700	326.235	1.7079	0.212031	0.000483141	0.00183477	Glyma.04G070700	uncharacterized LOC100790928	Up
Glyma.04G070800	12.1003	3.42423	1.12839	0.00938639	0.0286189	N/A	N/A	Up
Glyma.04G071400	1145.78	3.56641	0.233951	1.16374e-28	3.596e-27	Glyma.04G071400	protein TIFY 8	Up
Glyma.04G071600	85.8683	7.80572	2.20573	1.70593e-07	1.01883e-06	CYCA2;1	mitotic cyclin a2-type	Up
Glyma.04G072300	167.571	2.39887	0.301663	1.39888e-06	7.46086e-06	Glyma.04G072300	psbP domain-containing protein 5, chloroplastic-like	Up
Glyma.04G072400	390.829	1.8048	0.179686	4.16193e-06	2.09737e-05	Glyma.04G072400	protein TIC236, chloroplastic	Up
Glyma.04G073200	234.807	3.38687	0.386466	1.75678e-10	1.42316e-09	Glyma.04G073200	FCS-Like Zinc finger 10	Up
Glyma.04G073700	50.0359	3.95312	0.769714	2.96825e-05	0.000134181	Glyma.04G073700	DDT domain-containing protein DDR4	Up
Glyma.04G074000	213.771	4.59766	0.462848	4.85611e-15	5.89579e-14	Glyma.04G074000	glucan endo-1,3-beta-glucosidase 5	Up
Glyma.04G074100	147.903	3.00099	0.667658	0.000938599	0.00341416	Glyma.04G074100	uncharacterized LOC100781708	Up
Glyma.04G074200	1448.79	3.28956	0.139657	4.80116e-61	9.48106e-59	Glyma.04G074200	protein arginine N-methyltransferase 1.5	Up
Glyma.04G076500	238.707	2.85967	0.49144	4.49659e-05	0.000198763	Glyma.04G076500	probable xyloglucan glycosyltransferase 5	Up
Glyma.04G077000	72.3928	3.23079	0.401592	7.71605e-09	5.33986e-08	Glyma.04G077000	ribonuclease H2 subunit B	Up
Glyma.04G078600	1285.37	4.09016	0.841994	0.00011449	0.000478764	Glyma.04G078600	N/AC domain-containing protein 92	Up
Glyma.04G079100	20.7438	3.69403	0.910838	0.000760141	0.00280686	N/A	N/A	Up
Glyma.04G079300	1453.85	3.79803	0.322868	1.56533e-18	2.50317e-17	Glyma.04G079300	uncharacterized LOC100798503	Up
Glyma.04G080200	2166.05	1.40437	0.0914724	7.2584e-06	3.55444e-05	Glyma.04G080200	sigN/Al peptide peptidase	Up
Glyma.04G080300	559.034	3.70883	0.536284	1.31265e-07	7.94796e-07	Glyma.04G080300	sulfite exporter TauE/SafE family protein 3	Up
Glyma.04G080600	1079.04	5.73755	0.394656	1.47935e-33	6.12172e-32	Glyma.04G080600	transcription factor MYB3R-1	Up
Glyma.04G081400	183.279	5.36442	0.47944	7.02211e-20	1.23299e-18	Glyma.04G081400	uncharacterized LOC100807180	Up
Glyma.04G082700	500.833	3.41279	0.37325	2.09476e-11	1.85441e-10	Glyma.04G082700	protein NRT1/ PTR FAMILY 1.2	Up
Glyma.04G083200	729.746	4.91415	2.0364	0.000999399	0.00362095	TIP4-1	aquaporin TIP4-1	Up
Glyma.04G084000	391.876	2.76846	0.28331	1.34355e-10	1.0991e-09	AP2-2	AP2 domain-containing transcription factor 2	Up
Glyma.04G084600	34.2107	2.17908	0.523335	0.00965957	0.0293864	N/A	N/A	Up
Glyma.04G084800	129.001	3.19149	0.406185	1.64722e-08	1.09824e-07	N/A	N/A	Up
Glyma.04G085000	3610.82	1.42915	0.188265	0.0164924	0.047911	Glyma.04G085000	homeobox-leucine zipper protein ATHB-8-like	Up
Glyma.04G085200	590.605	2.20041	0.173873	2.11848e-12	2.04002e-11	Glyma.04G085200	leucine-rich repeat receptor-like serine/threonine-protein kiN/Ase SKM1	Up
Glyma.04G086300	3091.81	2.39174	0.184974	1.89826e-14	2.19006e-13	Glyma.04G086300	N/ADP-dependent malic enzyme	Up
Glyma.04G087700	538.98	2.51786	0.231699	2.03166e-11	1.80192e-10	Glyma.04G087700	ergosterol biosynthetic protein 28-like	Up
Glyma.04G088200	190.656	2.10025	0.259462	1.00924e-05	4.85048e-05	Glyma.04G088200	amino acid permease 6-like	Up
Glyma.04G088500	2824.05	6.52538	0.372826	7.12507e-51	8.02412e-49	Glyma.04G088500	tubulin alpha-1 chain	Up
Glyma.04G089800	1426.58	1.51648	0.154219	0.000532415	0.00200913	Glyma.04G089800	glutamyl-tRN/A reductase 1, chloroplastic	Up
Glyma.04G089900	1625.31	1.74216	0.188413	4.61026e-05	0.000203449	Glyma.04G089900	auxin-responsive protein IAA8-like	Up
Glyma.04G090100	876.714	7.39676	0.823405	3.21383e-14	3.62416e-13	Glyma.04G090100	transcription factor bHLH93-like	Up
Glyma.04G090300	936.837	3.44124	0.177469	6.21131e-44	4.70078e-42	PGM	phosphoglycerate mutase-like protein	Up
Glyma.04G090900	266.428	1.60115	0.20038	0.00169619	0.00592375	Glyma.04G090900	pentatricopeptide repeat-containing protein At1g09900	Up
Glyma.04G091800	3110.99	10.8362	2.12028	2.35743e-15	2.93087e-14	Glyma.04G091800	aspartyl protease AED3	Up
Glyma.04G092800	532.816	2.00431	0.143001	1.19592e-12	1.17644e-11	Glyma.04G092800	cyclin-D4-1	Up
Glyma.04G092900	1390.74	2.22701	0.164569	3.77745e-14	4.23164e-13	Glyma.04G092900	transcription factor bHLH143	Up
Glyma.04G093200	232.479	3.17933	0.452094	3.108e-07	1.79973e-06	Glyma.04G093200	serine/threonine-protein kiN/Ase-like protein At1g28390	Up
Glyma.04G094200	5.83063	4.25885	2.51435	0.0115405	0.034615	N/A	N/A	Up
Glyma.04G094600	2524.38	2.28045	0.165511	4.14488e-15	5.05832e-14	Glyma.04G094600	argininosucciN/Ate lyase, chloroplastic	Up
Glyma.04G094900	98.73	2.53233	0.35816	7.16476e-06	3.51102e-05	Glyma.04G094900	DN/A-directed RN/A polymerase subunit 10-like protein	Up
Glyma.04G098800	213.776	3.53728	0.539518	5.52523e-07	3.10174e-06	Glyma.04G098800	uncharacterized LOC100807016	Up
Glyma.04G098900	737.508	1.80898	0.111174	1.91411e-13	2.02359e-12	Glyma.04G098900	isoamylase 3, chloroplastic	Up
Glyma.04G101500	849.471	2.78422	0.282396	8.44811e-11	7.05371e-10	CRY1a	cryptochrome 1	Up
Glyma.04G102300	302.126	2.71647	0.208829	7.03124e-17	9.85883e-16	Glyma.04G102300	probable mitochondrial adenine nucleotide transporter BTL3	Up
Glyma.04G102600	2600.13	3.63023	0.504767	3.59953e-08	2.30994e-07	Glyma.04G102600	sugar transport protein 5	Up
Glyma.04G102700	4389.23	5.30072	1.96768	0.00025913	0.00102629	Glyma.04G102700	sugar transport protein 5-like	Up
Glyma.04G103400	2457.1	9.59469	0.955338	2.07233e-17	3.03187e-16	Glyma.04G103400	TPR repeat-containing thioredoxin TTL1	Up
Glyma.04G103500	123.094	2.43111	0.692028	0.0151536	0.044331	Glyma.04G103500	uncharacterized LOC100787579	Up
Glyma.04G103600	822.876	4.57848	0.307304	7.36091e-32	2.7608e-30	Glyma.04G103600	probable trehalose-phosphate phosphatase J	Up
Glyma.04G104500	397.101	4.83255	0.321024	2.26085e-33	9.2743e-32	Glyma.04G104500	2,3-bisphosphoglycerate-dependent phosphoglycerate mutase 1	Up
Glyma.04G104600	12345.5	2.21431	0.191846	1.0218e-10	8.46156e-10	Glyma.04G104600	putative pollen Ole e 1 allergen and extensin family protein	Up
Glyma.04G104900	10798.1	2.00808	0.191836	7.14753e-08	4.44244e-07	Glyma.04G104900	acetyl-CoA carboxylase 1	Up
Glyma.04G106400	69.4647	3.47991	0.904217	0.00206819	0.00710431	LBD17	LBD domain-containing transcription factor	Up
Glyma.04G107100	3907.2	2.99448	0.124878	5.41093e-58	9.21346e-56	Glyma.04G107100	early endosome antigen 1	Up
Glyma.04G107500	1559.23	1.88746	0.176357	2.5801e-07	1.50637e-06	GSTU13	glutathione S-transferase GST 13	Up
Glyma.04G107700	49.2975	4.21483	0.64145	1.63832e-07	9.80385e-07	N/A	N/A	Up
Glyma.04G107900	3844.52	3.51157	0.264587	3.67328e-22	7.54506e-21	Glyma.04G107900	uncharacterized LOC100306513	Up
Glyma.04G108000	713.526	3.93141	0.326886	5.51072e-20	9.76905e-19	Glyma.04G108000	putative uncharacterized protein DDB_G0285119	Up
Glyma.04G108100	1545.48	1.3888	0.0968292	4.33458e-05	0.000191881	Glyma.04G108100	peptidyl-prolyl cis-trans isomerase PASTICCINO1	Up
Glyma.04G108800	38.3703	8.45382	2.39945	2.13582e-07	1.25945e-06	N/A	N/A	Up
Glyma.04G109000	181.489	3.84048	0.800515	0.000222514	0.000890077	Glyma.04G109000	7-deoxyloganetic acid glucosyltransferase	Up
Glyma.04G111200	384.557	2.49316	0.160136	4.36431e-21	8.35795e-20	Glyma.04G111200	protein FAR1-RELATED SEQUENCE 5	Up
Glyma.04G111300	1982.32	4.49843	0.570318	2.08719e-10	1.67643e-09	Glyma.04G111300	endoglucaN/Ase 9	Up
Glyma.04G113000	494.876	1.37835	0.15091	0.00928391	0.0283288	Glyma.04G113000	high mobility group B protein 10	Up
Glyma.04G113800	36.1557	2.67508	0.839977	0.0150844	0.0441712	N/A	N/A	Up
Glyma.04G113900	39.5888	4.88919	1.26143	0.000277154	0.00109279	N/A	N/A	Up
Glyma.04G115600	253.176	3.11168	0.458046	1.31672e-06	7.05858e-06	N/A	N/A	Up
Glyma.04G115700	1210.63	4.37049	0.322733	1.73858e-26	4.74999e-25	BRL1A	brassinosteroid receptor-like protein	Up
Glyma.04G116800	38.5912	4.34556	1.98874	0.00269182	0.00906891	N/A	N/A	Up
Glyma.04G117400	979.665	1.8718	0.144664	1.01696e-09	7.63387e-09	Glyma.04G117400	mitochondrial intermediate peptidase, mitochondrial	Up
Glyma.04G117600	17.2929	2.74277	0.8503	0.0127907	0.0380103	N/A	N/A	Up
Glyma.04G118700	1838.61	3.17955	0.290921	1.33344e-14	1.55832e-13	Glyma.04G118700	plant invertase/pectin methylesterase inhibitor superfamily protein	Up
Glyma.04G119600	317.383	5.89267	0.60022	2.03676e-16	2.75925e-15	Glyma.04G119600	monocopper oxidase-like protein SKS1	Up
Glyma.04G119700	82.2621	2.67547	0.304838	1.26767e-08	8.5689e-08	Glyma.04G119700	trehalose-phosphate phosphatase A	Up
Glyma.04G119900	15.5847	2.9675	0.903176	0.00737197	0.0229533	Glyma.04G119900	probable folate-biopterin transporter 9, chloroplastic	Up
Glyma.04G123700	2229.25	2.07889	0.136352	1.29977e-15	1.64975e-14	Glyma.04G123700	urea-proton symporter DUR3	Up
Glyma.04G124200	99.38	3.03543	0.413034	3.05167e-07	1.76904e-06	AREB3-1	ABA-RESPONSIVE ELEMENT BINDING PROTEIN3	Up
Glyma.04G124500	36.064	2.8926	0.717917	0.00255958	0.00865845	Glyma.04G124500	uncharacterized LOC100787044	Up
Glyma.04G124800	30.9038	4.39511	0.893842	6.09068e-05	0.000264761	Glyma.04G124800	protein ZINC INDUCED FACILITATOR-LIKE 1	Up
Glyma.04G125500	1472.12	2.1636	0.146207	8.64084e-16	1.11645e-14	Glyma.04G125500	histone-lysine N-methyltransferase, H3 lysine-9 specific SUVH1	Up
Glyma.04G126400	252.496	4.75066	0.496494	2.43757e-14	2.78503e-13	N/A	N/A	Up
Glyma.04G126500	168.685	3.31569	0.358467	4.20803e-11	3.60784e-10	Glyma.04G126500	ABC transporter C family member 2	Up
Glyma.04G127100	532.827	5.10253	0.799898	3.20337e-07	1.85192e-06	CRK8	cysteine-rich receptor-like protein kiN/Ase	Up
Glyma.04G127400	96.3574	2.01172	0.31524	0.00064344	0.00240163	N/A	N/A	Up
Glyma.04G128000	17.4214	4.43805	2.10168	0.00340855	0.0112866	N/A	N/A	Up
Glyma.04G128100	249.554	2.45746	0.286359	1.36541e-07	8.24626e-07	Glyma.04G128100	RING-H2 finger protein ATL52	Up
Glyma.04G128400	607.313	2.84287	0.20203	1.95102e-20	3.55513e-19	Glyma.04G128400	sister chromatid cohesion protein DCC1	Up
Glyma.04G129200	361.561	3.79792	0.949212	0.00181081	0.00629765	Glyma.04G129200	phospholipid-transporting ATPase 1	Up
Glyma.04G129600	7.15856	5.21664	2.31571	0.00155266	0.00546203	N/A	N/A	Up
Glyma.04G129700	62.4281	2.46731	0.377549	3.51951e-05	0.000157624	Glyma.04G129700	iN/Active protein RESTRICTED TEV MOVEMENT 2	Up
Glyma.04G129800	75.0983	4.16212	0.462407	2.42382e-12	2.32508e-11	Glyma.04G129800	T-complex protein 1 subunit eta	Up
Glyma.04G129900	33.1782	3.38849	0.538764	2.17448e-06	1.13571e-05	Glyma.04G129900	iN/Active protein RESTRICTED TEV MOVEMENT 2	Up
Glyma.04G132400	33.1673	2.42614	0.635877	0.00794228	0.0245508	Glyma.04G132400	protein MAINTEN/ANCE OF PSII UNDER HIGH LIGHT 1	Up
Glyma.04G132700	21.1097	3.23283	1.32535	0.0158945	0.0463547	Glyma.04G132700	myb-like protein D	Up
Glyma.04G132900	5610.57	1.9589	0.119743	5.61492e-16	7.35553e-15	Glyma.04G132900	40S ribosomal protein S19	Up
Glyma.04G133100	1816.87	1.5439	0.156242	0.000328622	0.00128167	Glyma.04G133100	bifunctioN/Al purine biosynthesis protein PurH	Up
Glyma.04G133700	135.66	1.73435	0.278082	0.00460181	0.0148589	Glyma.04G133700	DN/A replication complex GINS protein PSF1	Up
Glyma.04G133900	736.757	2.76013	0.225373	1.26874e-15	1.61182e-14	Glyma.04G133900	probable protein arginine N-methyltransferase 3	Up
Glyma.04G134300	466.94	1.49575	0.211067	0.0126772	0.0376889	Glyma.04G134300	50S ribosomal protein L27-like	Up
Glyma.04G135300	113.592	4.14427	0.401925	1.63871e-15	2.0627e-14	Glyma.04G135300	thioredoxin-like protein CITRX, chloroplastic	Up
Glyma.04G135400	184.867	4.5294	0.593509	1.45302e-09	1.07738e-08	Glyma.04G135400	trihelix transcription factor ASIL2	Up
Glyma.04G136000	4479.6	5.40837	0.329999	3.01422e-41	1.98411e-39	Glyma.04G136000	aspartyl protease AED3	Up
Glyma.04G136700	38.4398	4.27863	0.934341	0.000150388	0.000618226	Glyma.04G136700	protein LATERAL ROOT PRIMORDIUM 1	Up
Glyma.04G137200	138.513	5.4168	2.02644	0.000200675	0.000807971	Glyma.04G137200	uncharacterized LOC100500383	Up
Glyma.04G137600	1135.67	4.79411	0.409811	3.92255e-21	7.52892e-20	Glyma.04G137600	two-component response regulator ARR9-like	Up
Glyma.04G139900	351.042	4.50652	0.329438	3.21279e-27	9.06348e-26	Glyma.04G139900	U3 small nucleolar ribonucleoprotein protein IMP4-like	Up
Glyma.04G142900	24.3587	5.90496	2.10829	6.25849e-05	0.000271666	N/A	N/A	Up
Glyma.04G144300	1499.06	3.65454	0.195094	9.28619e-43	6.65986e-41	Glyma.04G144300	enolase 1, chloroplastic	Up
Glyma.04G145100	84.334	3.55563	0.522248	2.01449e-07	1.19155e-06	Glyma.04G145100	protein MIZU-KUSSEI 1	Up
Glyma.04G146100	383.082	4.8039	0.29043	2.16355e-39	1.2712e-37	N/A	N/A	Up
Glyma.04G147200	10.8191	4.04716	2.28476	0.0106915	0.0322622	Glyma.04G147200	uncharacterized LOC100783158	Up
Glyma.04G153700	229.786	7.66163	2.14258	1.19919e-07	7.2859e-07	Glyma.04G153700	cellulose synthase A catalytic subunit 7 [UDP-forming]	Up
Glyma.04G154000	444.908	3.78949	0.215204	5.30302e-39	3.03847e-37	Glyma.04G154000	uncharacterized LOC100499836	Up
Glyma.04G154200	130.124	6.37885	0.863071	4.96146e-10	3.84606e-09	IQD11	protein IQ-DOMAIN 11	Up
Glyma.04G154600	142.682	2.12652	0.296901	6.31464e-05	0.000274019	Glyma.04G154600	uncharacterized LOC100802049	Up
Glyma.04G155300	632.969	1.42324	0.180254	0.0134222	0.0397119	Glyma.04G155300	uncharacterized LOC100499885	Up
Glyma.04G155900	3071.59	1.49528	0.184959	0.00501085	0.0160648	Glyma.04G155900	serine carboxypeptidase II-2	Up
Glyma.04G157300	4.65372	5.26749	2.78148	0.00566236	0.0179945	Glyma.04G157300	preprotein translocase subunit SECY, chloroplastic	Up
Glyma.04G157400	132.762	7.74979	2.12488	4.65527e-08	2.95748e-07	N/A	N/A	Up
Glyma.04G158400	138.333	5.2443	0.544854	3.31158e-15	4.07181e-14	Glyma.04G158400	WD repeat and HMG-box DN/A-binding protein 1	Up
Glyma.04G159600	48.9321	4.65398	0.842155	8.54598e-06	4.15145e-05	Glyma.04G159600	squamosa promoter-binding-like protein 16	Up
Glyma.04G160100	1318.08	7.68821	0.522876	1.78887e-37	9.26221e-36	N/A	N/A	Up
Glyma.04G162100	57.4119	2.80908	0.718149	0.00317064	0.0105573	Glyma.04G162100	ninja-family protein AFP3	Up
Glyma.04G162300	53.7875	4.34722	1.96297	0.00241769	0.00821842	N/A	N/A	Up
Glyma.04G162400	512.877	3.23543	0.409703	1.97127e-08	1.30162e-07	Glyma.04G162400	exocyst complex component EXO70E2	Up
Glyma.04G162700	213.418	1.90299	0.239614	8.37576e-05	0.000356751	Glyma.04G162700	phosphoserine phosphatase, chloroplastic	Up
Glyma.04G163200	15.9874	3.15837	0.988732	0.00660116	0.0207466	Glyma.04G163200	chaperone protein ClpB1	Up
Glyma.04G165000	407.028	4.45405	0.531662	1.71076e-11	1.52978e-10	Glyma.04G165000	flavin-binding monooxygeN/Ase family protein	Up
Glyma.04G165400	290.198	5.08838	0.467181	2.50303e-19	4.24067e-18	Glyma.04G165400	probable LRR receptor-like serine/threonine-protein kiN/Ase At1g74360	Up
Glyma.04G165600	463.259	5.59222	0.728516	3.60861e-10	2.83356e-09	Glyma.04G165600	protein IMPAIRED IN BABA-INDUCED STERILITY 1	Up
Glyma.04G165700	277.437	2.82993	0.274043	8.6743e-12	7.9526e-11	Glyma.04G165700	formin-like protein 20	Up
Glyma.04G166900	128.079	4.8876	0.806058	1.27594e-06	6.85385e-06	Glyma.04G166900	transcription repressor MYB6	Up
Glyma.04G167400	32.1164	8.02032	2.29127	1.27134e-07	7.70446e-07	Glyma.04G167400	photosynthetic NDH subunit of subcomplex B 4, chloroplastic	Up
Glyma.04G169300	168.242	5.39353	0.727938	1.49969e-09	1.11044e-08	Glyma.04G169300	E3 ubiquitin-protein ligase MARCHF4	Up
Glyma.04G169500	1041.07	3.63486	0.17382	2.25573e-52	2.80855e-50	Glyma.04G169500	probable arabinosyltransferase ARAD1	Up
Glyma.04G169900	15.1218	4.19603	2.06387	0.00486288	0.0156269	Glyma.04G169900	mini zinc finger protein 3	Up
Glyma.04G170100	191.534	2.08486	0.475013	0.00937724	0.0285967	MYBJ2	myb-related protein 306-like	Up
Glyma.04G170400	3085.84	1.83734	0.10706	2.84976e-15	3.52234e-14	Glyma.04G170400	N/AP1-related protein 2	Up
Glyma.04G170500	471.085	2.41629	0.189178	2.70596e-14	3.07266e-13	Glyma.04G170500	1-aminocyclopropane-1-carboxylate oxidase 1	Up
Glyma.04G171200	122.488	2.4172	0.379244	6.93654e-05	0.000299263	Glyma.04G171200	HVA22-like protein a	Up
Glyma.04G171300	497.661	2.78954	0.23516	8.09437e-15	9.64261e-14	Glyma.04G171300	microtubule-associated protein RP/EB family member 1B	Up
Glyma.04G172300	281.162	1.75508	0.319478	0.00956066	0.0291126	Glyma.04G172300	F-box/kelch-repeat protein At1g74510	Up
Glyma.04G173100	780.094	4.58782	0.254683	2.20781e-45	1.80611e-43	IQD12	protein IQ-DOMAIN 12	Up
Glyma.04G173200	795.883	2.21901	0.38609	0.000592426	0.00222059	Glyma.04G173200	uncharacterized LOC100815390	Up
Glyma.04G173500	10.4621	7.89888	2.80032	3.44523e-05	0.000154526	N/A	N/A	Up
Glyma.04G174700	119.127	8.21582	2.16875	7.69584e-09	5.32772e-08	N/A	N/A	Up
Glyma.04G174800	3167.27	2.15602	0.205697	9.85084e-09	6.73779e-08	Glyma.04G174800	ATPase 11, plasma membrane-type	Up
Glyma.04G177700	2435.23	3.20458	0.265907	2.89743e-17	4.19279e-16	Glyma.04G177700	uncharacterized LOC100778851	Up
Glyma.04G178300	380.101	1.67633	0.18472	0.000147373	0.00060677	Glyma.04G178300	E2F transcription factor-like E2FE	Up
Glyma.04G178400	1129.05	2.18495	0.112576	2.85047e-26	7.65481e-25	Glyma.04G178400	mannose-1-phosphate guanyltransferase alpha	Up
Glyma.04G179500	313.081	4.44001	0.611292	3.58571e-09	2.56553e-08	GASA6	gibberellin-regulated protein 6	Up
Glyma.04G179800	2523.61	4.24634	0.180721	7.94063e-73	2.83307e-70	Glyma.04G179800	LIM domain-containing protein	Up
Glyma.04G179900	114.767	2.92473	0.467667	9.93464e-06	4.78063e-05	Glyma.04G179900	uncharacterized LOC100527592	Up
Glyma.04G180000	2066	3.6678	0.204771	2.03704e-39	1.2012e-37	Glyma.04G180000	nucleobase-ascorbate transporter 6	Up
Glyma.04G181500	353.6	4.1336	0.347208	3.44905e-20	6.19704e-19	Glyma.04G181500	serine/threonine/tyrosine-protein kiN/Ase HT1	Up
Glyma.04G182100	514.108	1.95191	0.162995	2.53051e-09	1.83309e-08	Glyma.04G182100	E3 ubiquitin-protein ligase SIS3	Up
Glyma.04G182300	225.118	4.25915	0.307568	7.47475e-27	2.07422e-25	Glyma.04G182300	polygalacturoN/Ase-1 non-catalytic subunit beta	Up
Glyma.04G182600	713.135	8.50976	0.948856	6.28432e-14	6.91226e-13	Glyma.04G182600	transcription factor bHLH162	Up
Glyma.04G182700	766.83	1.55377	0.219546	0.00692601	0.0216761	Glyma.04G182700	serine/threonine-protein kiN/Ase STY13	Up
Glyma.04G183700	88.0402	6.24501	1.22839	1.90579e-06	1.00092e-05	Glyma.04G183700	dof zinc finger protein DOF5.6	Up
Glyma.04G184000	352.323	4.59475	0.381237	1.07587e-21	2.14855e-20	Glyma.04G184000	boron transporter 1	Up
Glyma.04G185400	199.897	4.47056	0.549018	6.12177e-11	5.17135e-10	Glyma.04G185400	LRR receptor-like serine/threonine-protein kiN/Ase GSO1	Up
Glyma.04G185800	85.6669	2.48131	0.477201	0.0006789	0.00252665	Glyma.04G185800	uncharacterized LOC100803280	Up
Glyma.04G185900	486.341	2.14756	0.196466	2.29965e-09	1.67529e-08	Glyma.04G185900	2-oxoglutarate and iron-dependent oxygeN/Ase JMJD4	Up
Glyma.04G186200	181.694	2.65376	0.340852	4.16638e-07	2.37662e-06	Glyma.04G186200	kinetochore protein SPC25 homolog	Up
Glyma.04G186300	451.458	3.98236	0.742824	1.81963e-05	8.44791e-05	Glyma.04G186300	short-chain dehydrogeN/Ase TIC 32, chloroplastic	Up
Glyma.04G186700	5.0585	4.44732	2.69372	0.0133723	0.039578	Glyma.04G186700	tryptophan aminotransferase-related protein 2	Up
Glyma.04G187300	4.79146	4.8676	2.76344	0.00865906	0.0265987	Glyma.04G187300	transcription factor MYB86-like	Up
Glyma.04G187500	3749.63	2.22974	0.230203	3.73485e-08	2.3928e-07	Glyma.04G187500	60S ribosomal protein L27a-3	Up
Glyma.04G187600	662.356	6.09705	0.343386	3.12745e-50	3.3873e-48	Glyma.04G187600	DN/A (cytosine-5)-methyltransferase 1	Up
Glyma.04G187800	145.606	2.62846	0.301959	2.36808e-08	1.54798e-07	Glyma.04G187800	uncharacterized LOC100803289	Up
Glyma.04G188200	213.261	3.36559	0.478265	2.92355e-07	1.69895e-06	Glyma.04G188200	serine/threonine-protein kiN/Ase HT1-like	Up
Glyma.04G188400	278.306	2.61654	0.249413	3.32812e-11	2.88254e-10	Glyma.04G188400	pachytene checkpoint protein 2 homolog	Up
Glyma.04G190300	73.7796	3.49789	0.795079	0.000287332	0.0011305	SEOC	sieve element occlusion c	Up
Glyma.04G190400	1873.02	4.97197	1.96197	0.00057658	0.00216578	Glyma.04G190400	leucine-rich repeat receptor-like serine/threonine/tyrosine-protein kiN/Ase SOBIR1	Up
Glyma.04G190700	253.471	2.97356	0.556136	0.000109747	0.000459837	CYSP1	cysteine proteiN/Ase	Up
Glyma.04G191100	8272.36	10.6182	2.05602	2.63733e-15	3.27024e-14	Glyma.04G191100	probable pectate lyase 5	Up
Glyma.04G191200	367.543	5.32776	0.441396	1.18721e-23	2.67261e-22	Glyma.04G191200	protein STICHEL-like 2	Up
Glyma.04G191900	971.852	2.98861	0.164511	2.81837e-34	1.20868e-32	Glyma.04G191900	lysine-specific demethylase REF6	Up
Glyma.04G192400	79.0104	2.14764	0.436825	0.0035101	0.011593	Glyma.04G192400	B3 domain-containing protein Os01g0905400	Up
Glyma.04G192500	84.4124	2.0992	0.495556	0.0105051	0.0317448	Glyma.04G192500	adenine/guanine permease AZG2	Up
Glyma.04G192600	1933.17	1.78865	0.122648	6.91782e-11	5.81719e-10	Glyma.04G192600	kelch domain-containing protein 4	Up
Glyma.04G193100	245.374	2.12018	0.220565	1.73098e-07	1.03234e-06	Glyma.04G193100	probable ubiquitin-like-specific protease 2A	Up
Glyma.04G193200	241.386	1.6863	0.189948	0.000184135	0.000745691	N/A	N/A	Up
Glyma.04G193400	19055.6	1.4392	0.118671	0.000150939	0.000620309	Glyma.04G193400	glyceraldehyde-3-phosphate dehydrogeN/Ase	Up
Glyma.04G194000	810.631	1.4557	0.170276	0.0049146	0.0157788	Glyma.04G194000	EKC/KEOPS complex subunit tprkb-like protein	Up
Glyma.04G194200	78.6088	2.61415	0.50926	0.000480036	0.00182422	Glyma.04G194200	4-coumarate--CoA ligase-like 9	Up
Glyma.04G194500	313.232	4.09141	0.351871	5.05817e-19	8.38558e-18	Glyma.04G194500	cycloeucalenol cycloisomerase	Up
Glyma.04G195100	8799.75	2.30418	0.130532	6.6653e-24	1.52967e-22	Glyma.04G195100	elongation factor 1-delta 2-like	Up
Glyma.04G196100	1807.58	2.07546	0.147857	1.70694e-13	1.8136e-12	N/A	N/A	Up
Glyma.04G196400	36.2588	3.66298	0.995594	0.00338687	0.0112218	Glyma.04G196400	protein NUCLEAR FUSION DEFECTIVE 4	Up
Glyma.04G196700	1706.9	3.51998	0.252998	6.34469e-24	1.45845e-22	Glyma.04G196700	non-specific phospholipase C6	Up
Glyma.04G198100	20.1698	8.73912	2.54335	4.16015e-08	2.65525e-07	Glyma.04G198100	auxin-responsive protein SAUR71	Up
Glyma.04G198900	737.008	2.23624	0.220937	9.09748e-09	6.24902e-08	Glyma.04G198900	mitochondrial import inner membrane translocase subunit TIM8	Up
Glyma.04G199200	1470.18	1.81394	0.118149	2.91412e-12	2.77472e-11	Glyma.04G199200	putative ubiquitin-conjugating enzyme E2	Up
Glyma.04G199900	587.353	5.84718	0.846409	1.19322e-09	8.89872e-09	Glyma.04G199900	transcription factor bHLH137	Up
Glyma.04G200000	435.61	2.55619	0.227046	2.42989e-12	2.32985e-11	Glyma.04G200000	poly(A) polymerase I	Up
Glyma.04G200200	1031.02	2.31443	0.31727	1.21512e-05	5.77073e-05	Glyma.04G200200	serine carboxypeptidase-like 45	Up
Glyma.04G200900	760.872	3.95533	0.333316	1.36203e-19	2.34786e-18	Glyma.04G200900	probable alpha-mannosidase At5g13980	Up
Glyma.04G201400	71.3168	4.02064	0.688904	4.92964e-06	2.46088e-05	Glyma.04G201400	uncharacterized LOC106798439	Up
Glyma.04G201800	21.3938	5.53466	1.42581	0.000151148	0.000620987	Glyma.04G201800	uncharacterized LOC102663506	Up
Glyma.04G201900	23.854	8.39216	2.38156	1.11299e-07	6.78743e-07	Glyma.04G201900	ethylene-responsive transcription factor ERF114	Up
Glyma.04G202500	14.3133	4.40161	1.13293	0.000549705	0.00207088	Glyma.04G202500	uncharacterized LOC100306534	Up
Glyma.04G203100	142.187	2.35843	0.360312	6.52726e-05	0.000282582	Glyma.04G203100	uncharacterized LOC100803290	Up
Glyma.04G204400	1585.41	4.12026	0.27091	1.68659e-31	6.17839e-30	Glyma.04G204400	calcium-dependent protein kiN/Ase SK5-like	Up
Glyma.04G204900	117.498	2.06672	0.369772	0.0017261	0.00602278	N/A	N/A	Up
Glyma.04G205000	164.121	10.2365	2.26538	4.38255e-13	4.48038e-12	Glyma.04G205000	uncharacterized LOC100805045	Up
Glyma.04G205600	63.0734	4.60639	0.974375	0.000154378	0.000633035	Glyma.04G205600	ferrochelatase-2, chloroplastic	Up
Glyma.04G206500	172.561	1.7726	0.272341	0.0025849	0.00873644	Glyma.04G206500	probable magnesium transporter NIPA7	Up
Glyma.04G206800	28.2124	3.79367	1.01264	0.0008682	0.00317577	Glyma.04G206800	auxin-induced protein 6B-like	Up
Glyma.04G207200	288.51	2.34445	0.350593	4.72498e-05	0.000208381	N/A	N/A	Up
Glyma.04G208400	1989.14	1.90803	0.217231	1.43958e-05	6.76257e-05	Glyma.04G208400	beta-galactosidase 6	Up
Glyma.04G208500	1551.42	2.67467	0.212183	8.90481e-16	1.14846e-14	Glyma.04G208500	beta-galactosidase 10	Up
Glyma.04G208600	1065.39	2.14157	0.149454	9.56912e-15	1.13232e-13	Glyma.04G208600	small nuclear ribonucleoprotein E	Up
Glyma.04G209200	175.714	1.72337	0.316683	0.0123125	0.0367074	Glyma.04G209200	amino acid permease 3	Up
Glyma.04G209700	179.238	3.56146	1.96066	0.0118529	0.0354694	Glyma.04G209700	lipase-like PAD4	Up
Glyma.04G209800	812.335	3.05822	0.301881	2.37579e-12	2.27952e-11	Glyma.04G209800	amino-acid permease BAT1 homolog	Up
Glyma.04G210100	234.413	2.04324	0.216352	6.67871e-07	3.70761e-06	Glyma.04G210100	RN/A polymerase II transcriptioN/Al coactivator KIWI-like	Up
Glyma.04G210500	1930.76	2.86116	0.134194	3.933e-44	3.01414e-42	Glyma.04G210500	probable receptor-like serine/threonine-protein kiN/Ase At5g57670	Up
Glyma.04G210700	511.083	2.77252	0.178852	1.0569e-23	2.39067e-22	POLD1	DN/A polymerase delta	Up
Glyma.04G212200	80.2034	2.48505	0.747602	0.0160597	0.0468013	Glyma.04G212200	cation/H(+) antiporter 15	Up
Glyma.04G212300	38.7507	5.09997	2.08579	0.000689076	0.00256332	Glyma.04G212300	U-box domain-containing protein 26	Up
Glyma.04G212400	20.5277	2.81175	0.85924	0.00948562	0.0289007	Glyma.04G212400	ras-related protein RABC1	Up
Glyma.04G213200	173.528	2.42585	0.267158	3.54472e-08	2.27614e-07	Glyma.04G213200	BTB/POZ domain-containing protein At2g13690	Up
Glyma.04G213800	356.557	1.44174	0.181008	0.0102709	0.0310902	Glyma.04G213800	probable iN/Active ATP-dependent zinc metalloprotease FTSHI 4, chloroplastic	Up
Glyma.04G214400	79.9763	4.14118	1.04259	0.0011004	0.00396265	Glyma.04G214400	UDP-glucuroN/Ate:xylan alpha-glucuronosyltransferase 1	Up
Glyma.04G214900	41.7926	3.53318	0.593369	5.17531e-06	2.57625e-05	Glyma.04G214900	periodic tryptophan protein 2 homolog	Up
Glyma.04G215600	31.4321	4.33277	0.916049	0.000100325	0.000422779	Glyma.04G215600	RING-H2 finger protein ATL78-like	Up
Glyma.04G215900	14092.3	2.17678	0.189021	2.04027e-10	1.64153e-09	Glyma.04G215900	actin-7	Up
Glyma.04G216400	632.143	2.00686	0.182621	1.60731e-08	1.07298e-07	Glyma.04G216400	uncharacterized LOC102660946	Up
Glyma.04G216600	48.3206	2.54591	0.562687	0.00193828	0.00669816	N/A	N/A	Up
Glyma.04G218100	119.66	3.37542	0.37849	1.17156e-10	9.63972e-10	Glyma.04G218100	uncharacterized LOC102670238	Up
Glyma.04G218200	1415.08	1.61446	0.156865	5.30065e-05	0.000232129	Glyma.04G218200	UDP-rhamnose/UDP-galactose transporter 6	Up
Glyma.04G220200	294.796	1.87887	0.247924	0.000195767	0.000789633	Glyma.04G220200	protein ACTIVITY OF BC1 COMPLEX KIN/ASE 8, chloroplastic	Up
Glyma.04G220600	2289.6	14.3591	2.28081	1.07863e-24	2.60349e-23	Glyma.04G220600	peroxidase P7	Up
Glyma.04G221600	1175.44	1.83189	0.230244	0.000161155	0.000659422	Glyma.04G221600	potassium transporter 2	Up
Glyma.04G222000	1278.7	1.86092	0.117132	1.02518e-13	1.11007e-12	Glyma.04G222000	mini-chromosome mainteN/Ance complex-binding protein	Up
Glyma.04G222100	3861.47	10.251	0.810128	4.5178e-28	1.3527e-26	Glyma.04G222100	expansin-A8	Up
Glyma.04G222800	2044.85	3.40681	0.228261	1.20618e-26	3.31246e-25	Glyma.04G222800	probable LRR receptor-like serine/threonine-protein kiN/Ase IRK	Up
Glyma.04G222900	1723.8	1.74483	0.1295	5.40387e-09	3.79164e-08	Glyma.04G222900	probable methionyl-tRN/A synthetase-like	Up
Glyma.04G223600	1149.74	6.60554	0.430855	8.38665e-39	4.72871e-37	Glyma.04G223600	protein NETWORKED 4B	Up
Glyma.04G224800	171.628	3.47447	0.285088	1.29214e-18	2.07568e-17	N/A	N/A	Up
Glyma.04G225300	82.7664	2.93088	0.491325	2.42335e-05	0.000110728	Glyma.04G225300	uncharacterized LOC102659580	Up
Glyma.04G225900	2358.27	3.09053	0.159211	7.22937e-40	4.35991e-38	Glyma.04G225900	uncharacterized LOC100527500	Up
Glyma.04G226100	171.371	9.23015	2.2605	3.03367e-10	2.40165e-09	Glyma.04G226100	UNC93-like protein 1	Up
Glyma.04G226500	3324.1	1.86746	0.115037	2.399e-14	2.74466e-13	Glyma.04G226500	uncharacterized LOC100500079	Up
Glyma.04G227500	44.5415	6.21518	2.19118	6.39404e-05	0.000277238	Glyma.04G227500	uncharacterized LOC100799371	Up
Glyma.04G227700	653.72	4.08787	0.400747	2.30522e-15	2.87101e-14	Glyma.04G227700	caffeic acid 3-O-methyltransferase-like	Up
Glyma.04G229900	6995.27	2.60245	0.214162	1.97113e-14	2.2692e-13	N/A	N/A	Up
Glyma.04G230700	181.484	1.91067	0.339315	0.003543	0.0116917	N/A	N/A	Up
Glyma.04G231500	2820.45	2.37126	0.0914235	2.91196e-51	3.35959e-49	Glyma.04G231500	ubiquitin-60S ribosomal protein L40	Up
Glyma.04G231900	1110.82	2.51301	0.211675	3.02107e-13	3.13378e-12	Glyma.04G231900	metal-nicotiaN/Amine transporter YSL3	Up
Glyma.04G232900	1137.3	2.33393	0.129892	3.84402e-25	9.56097e-24	Glyma.04G232900	maligN/Ant T-cell-amplified sequence 1 homolog	Up
Glyma.04G233000	1043.34	2.70897	0.302629	5.32416e-09	3.74251e-08	Glyma.04G233000	oligopeptide transporter 9	Up
Glyma.04G234500	238.35	1.63209	0.210554	0.00162155	0.00568506	Glyma.04G234500	protein ABIL2	Up
Glyma.04G234700	260.52	2.70343	0.426821	2.56855e-05	0.000117034	Glyma.04G234700	uncharacterized protein At4g00950	Up
Glyma.04G235500	612.097	2.64506	0.186597	4.69188e-19	7.79355e-18	Glyma.04G235500	protein DEFECTIVE IN MERISTEM SILENCING 3	Up
Glyma.04G235900	322.914	3.24116	0.2498	7.99223e-20	1.3964e-18	Glyma.04G235900	calcineurin B-like protein 7	Up
Glyma.04G236100	1078.23	3.09573	0.218481	2.90847e-22	6.01779e-21	Glyma.04G236100	phosphatidylinositol 4-kiN/Ase gamma 3	Up
Glyma.04G237900	68.5006	2.83819	0.456782	1.61567e-05	7.54636e-05	Glyma.04G237900	probable trehalose-phosphate phosphatase C	Up
Glyma.04G238500	54.6996	2.69878	0.815827	0.0129106	0.0383265	Glyma.04G238500	arabinogalactan peptide	Up
Glyma.04G238700	157.182	5.63882	0.481783	2.52381e-22	5.2449e-21	Glyma.04G238700	pathogenesis-related genes transcriptioN/Al activator PTI6	Up
Glyma.04G239000	580.703	2.231	0.311928	3.31643e-05	0.000149017	Glyma.04G239000	probable iN/Active receptor kiN/Ase At4g23740	Up
Glyma.04G239800	58.2145	4.09421	0.798826	2.55417e-05	0.000116417	Glyma.04G239800	uncharacterized LOC100780633	Up
Glyma.04G240000	64.3247	3.29337	0.514525	2.00709e-06	1.05216e-05	Glyma.04G240000	putative nodulin MtN21 /EamA-like transporter family protein	Up
Glyma.04G240100	76.7979	3.96703	0.802512	5.71103e-05	0.000248972	Glyma.04G240100	WAT1-related protein At5g40210	Up
Glyma.04G240600	26.6627	7.62244	2.27521	6.97916e-07	3.86329e-06	Glyma.04G240600	serine carboxypeptidase-like 42	Up
Glyma.04G240700	122.356	2.38313	0.319274	5.74912e-06	2.84786e-05	Glyma.04G240700	protein trichome berefringence-like 7	Up
Glyma.04G245000	48.7329	3.34306	1.2542	0.011306	0.0339717	Glyma.04G245000	putative calcium-binding protein	Up
Glyma.04G245300	22.6296	5.28442	1.38913	0.000213343	0.000855731	N/A	N/A	Up
Glyma.04G246400	21.8349	3.29333	1.15337	0.00831914	0.0256336	Glyma.04G246400	amino acid permease 3	Up
Glyma.04G246600	184.921	9.0794	2.1844	1.06436e-10	8.79859e-10	CYCA1;1	mitotic cyclin a2-type	Up
Glyma.04G246700	26.9197	2.75079	0.758143	0.0062399	0.0196903	N/A	N/A	Up
Glyma.04G246800	429.881	3.41785	0.217759	2.52048e-29	8.13779e-28	Glyma.04G246800	replication factor C subunit 2	Up
Glyma.04G246900	304.033	7.4624	2.07127	1.14475e-07	6.97211e-07	Glyma.04G246900	uncharacterized LOC102661655	Up
Glyma.04G247000	199.59	2.87143	0.239134	1.67514e-15	2.10793e-14	Glyma.04G247000	uncharacterized LOC100799203	Up
Glyma.04G247800	602.207	8.68453	2.12338	8.99165e-10	6.78803e-09	Glyma.04G247800	two-component response regulator ORR9	Up
Glyma.04G247900	8623.61	1.84909	0.132615	8.62116e-11	7.18972e-10	Glyma.04G247900	protein disulfide isomerase-like protein	Up
Glyma.04G248300	2144.15	1.69566	0.16038	8.52918e-06	4.14376e-05	Glyma.04G248300	probable L-ascorbate peroxidase 6, chloroplastic/mitochondrial	Up
Glyma.04G249600	37.8349	2.94659	0.781268	0.00281839	0.00945933	Glyma.04G249600	filament-like plant protein	Up
Glyma.04G249700	31.3236	4.47245	1.44029	0.00189175	0.00655335	Glyma.04G249700	photosystem II 22 kDa protein, chloroplastic	Up
Glyma.04G249900	220.218	2.55311	0.386718	1.82309e-05	8.46306e-05	Glyma.04G249900	uncharacterized LOC100808431	Up
Glyma.04G250100	30.5612	3.18821	0.930253	0.00472408	0.0152166	Glyma.04G250100	uncharacterized LOC100810043	Up
Glyma.04G250200	310.709	3.91739	0.292441	6.27872e-24	1.44434e-22	Glyma.04G250200	uncharacterized LOC100784209	Up
Glyma.04G250300	139.279	8.91297	2.19295	3.35072e-10	2.6428e-09	Glyma.04G250300	lysM domain-containing GPI-anchored protein 1	Up
Glyma.04G250400	488.177	2.05534	0.144526	1.30528e-13	1.39945e-12	Glyma.04G250400	general transcription and DN/A repair factor IIH subunit TFB4	Up
Glyma.04G251000	28.2243	7.15178	2.35758	1.5883e-05	7.42508e-05	Glyma.04G251000	uncharacterized LOC100812537	Up
Glyma.04G252300	58.2622	3.76246	0.683637	1.2373e-05	5.86428e-05	LAX6	auxin transporter-like protein 6	Up
Glyma.04G253900	30.9224	5.88781	1.28384	1.39751e-05	6.57952e-05	Glyma.04G253900	uncharacterized LOC100776177	Up
Glyma.04G255800	151.938	7.20308	2.13909	8.91162e-07	4.8827e-06	Glyma.04G255800	glucuronoxylan 4-O-methyltransferase 1	Up
Glyma.04G255900	149.697	4.58259	0.493513	2.29526e-13	2.40557e-12	Glyma.04G255900	uncharacterized LOC100780985	Up
Glyma.04G256100	3436.83	4.65941	0.187031	6.57096e-86	3.57671e-83	Glyma.04G256100	methylenetetrahydrofolate reductase 2	Up
Glyma.04G256200	25.9966	2.49976	0.715467	0.0125946	0.0374617	N/A	N/A	Up
Glyma.04G256300	841.704	2.66587	0.181775	1.50632e-20	2.77699e-19	Glyma.04G256300	protein NRT1/ PTR FAMILY 5.10	Up
Glyma.04G256400	186.32	2.32502	0.272465	4.54597e-07	2.58067e-06	Glyma.04G256400	uncharacterized LOC100783683	Up
Glyma.04G256800	324.751	3.92337	0.283768	1.90692e-25	4.85675e-24	Glyma.04G256800	uncharacterized LOC100799545	Up
Glyma.05G000900	868.756	4.18145	0.261121	1.21998e-34	5.31956e-33	SOY69	actin	Up
Glyma.05G002000	17.2826	4.29026	2.20168	0.00612275	0.0193519	Glyma.05G002000	protein PLASTID MOVEMENT IMPAIRED 2	Up
Glyma.05G002800	150.202	4.24402	0.475279	2.44252e-12	2.34038e-11	Glyma.05G002800	CRM-domain containing factor CFM9, mitochondrial	Up
Glyma.05G003500	3320.51	3.01211	0.101519	7.89268e-88	4.85651e-85	N/A	N/A	Up
Glyma.05G004600	46.6764	7.82873	2.21002	9.87541e-08	6.05022e-07	Glyma.05G004600	denticleless protein homolog	Up
Glyma.05G004700	413.529	6.42833	0.420636	4.85426e-38	2.63889e-36	Glyma.05G004700	polynucleotide 5`-hydroxyl-kiN/Ase NOL9	Up
Glyma.05G004800	48.8931	3.90227	0.581031	1.44969e-07	8.72844e-07	Glyma.05G004800	cyclin-dependent protein kiN/Ase inhibitor SMR6	Up
Glyma.05G005100	37.9496	4.1594	0.651122	3.33882e-07	1.92734e-06	CRK9	cysteine-rich receptor-like protein kiN/Ase	Up
Glyma.05G005300	1202.79	1.29461	0.0993185	0.00241997	0.00822419	Glyma.05G005300	isocitrate dehydrogeN/Ase [N/ADP]	Up
Glyma.05G006200	36.8578	2.80283	0.573398	0.000529566	0.0019995	Glyma.05G006200	uncharacterized LOC102666447	Up
Glyma.05G007700	323.785	2.4392	0.351723	1.43737e-05	6.75442e-05	Glyma.05G007700	GDSL esterase/lipase At3g27950	Up
Glyma.05G008300	59.2898	2.3998	0.480969	0.0014606	0.00516342	N/A	N/A	Up
Glyma.05G008400	236.069	2.48916	0.230871	3.98932e-11	3.43072e-10	Glyma.05G008400	zinc finger CCCH domain-containing protein 39	Up
Glyma.05G009200	743.431	1.9708	0.229111	1.1081e-05	5.29686e-05	Glyma.05G009200	protein kiN/Ase PINOID 2	Up
Glyma.05G010200	399.031	3.69091	0.680487	1.33226e-05	6.29476e-05	Glyma.05G010200	cytochrome P450 734A1	Up
Glyma.05G011600	244.945	1.71346	0.273431	0.00517768	0.0165621	N/A	N/A	Up
Glyma.05G011900	587.231	1.52896	0.209929	0.00769623	0.0238562	Glyma.05G011900	ABC transporter G family member 32	Up
Glyma.05G012200	426.161	1.95875	0.283138	0.000344182	0.00133757	Glyma.05G012200	serine/threonine protein phosphatase 2A 57 kDa regulatory subunit B` kappa isoform	Up
Glyma.05G013600	74.3686	4.442	2.03647	0.00265566	0.00895561	Glyma.05G013600	protein FON2 SPARE1	Up
Glyma.05G014200	975.481	3.46361	0.190954	7.32415e-39	4.14615e-37	Glyma.05G014200	single-stranded DN/A-binding protein, mitochondrial	Up
Glyma.05G014300	24.6924	3.44723	1.04138	0.00695471	0.0217595	CYP47	peptidyl-prolyl cis-trans isomerase CYP47	Up
Glyma.05G014800	745.758	1.54278	0.176323	0.00136196	0.00483605	Glyma.05G014800	DEAD-box ATP-dependent RN/A helicase 27	Up
Glyma.05G014900	109.84	2.2726	0.459574	0.002148	0.00736414	Glyma.05G014900	kinesin-like protein KIN-8A	Up
Glyma.05G016600	866.928	2.88419	0.175993	2.74616e-27	7.79892e-26	Glyma.05G016600	uncharacterized LOC100499993	Up
Glyma.05G016800	295.242	2.76099	0.302465	1.579e-09	1.16674e-08	Glyma.05G016800	H/ACA ribonucleoprotein complex subunit 2-like protein	Up
Glyma.05G017600	18.8244	8.33912	2.48416	6.24201e-07	3.47654e-06	Glyma.05G017600	uncharacterized LOC102663554	Up
Glyma.05G018200	946.491	2.30823	0.165615	1.2197e-15	1.5537e-14	Glyma.05G018200	protein MICROTUBULE BINDING PROTEIN 2C	Up
Glyma.05G019000	55.2392	2.59277	0.666003	0.00508675	0.0162983	Glyma.05G019000	squamosa promoter-binding-like protein 6	Up
Glyma.05G019200	22.2831	3.22028	0.902518	0.00365988	0.0120549	CYP78A10	cytochrome P450 family protein CYP78A10	Up
Glyma.05G019300	22.733	3.60887	0.815607	0.00046414	0.00176824	N/A	N/A	Up
Glyma.05G019400	1484.49	4.23487	0.249645	5.08079e-39	2.91507e-37	Glyma.05G019400	ABC transporter B family member 25	Up
Glyma.05G019500	86.9531	4.5148	0.579514	5.53457e-10	4.2654e-09	Glyma.05G019500	RHOMBOID-like protein 12, mitochondrial	Up
Glyma.05G019800	220.926	2.73518	0.301959	3.2057e-09	2.30295e-08	Glyma.05G019800	protein LONGIFOLIA 1	Up
Glyma.05G020300	894.097	3.33954	0.167399	4.33166e-45	3.48974e-43	N/A	N/A	Up
Glyma.05G020500	823.485	2.89185	0.224263	1.05389e-17	1.57386e-16	Glyma.05G020500	putative glycerophosphoryl diester phosphodiesterase	Up
Glyma.05G020600	2140.44	2.54331	0.245944	1.22538e-10	1.00611e-09	Glyma.05G020600	replication protein A 70 kDa DN/A-binding subunit B	Up
Glyma.05G021500	565.556	4.30374	0.452379	1.02557e-13	1.11022e-12	Glyma.05G021500	uncharacterized LOC100500078	Up
Glyma.05G022400	527.682	2.99319	0.167324	3.66246e-33	1.47952e-31	Glyma.05G022400	uncharacterized LOC100780659	Up
Glyma.05G022600	2370.65	2.70985	0.290749	1.18673e-09	8.85346e-09	Glyma.05G022600	UDP-glucose 6-dehydrogeN/Ase 1	Up
Glyma.05G022700	63.3305	3.7761	0.57463	4.5633e-07	2.59016e-06	Glyma.05G022700	uncharacterized LOC102669916	Up
Glyma.05G023200	120.507	4.4819	0.744127	1.57848e-06	8.36779e-06	Glyma.05G023200	heparaN/Ase-like protein 2	Up
Glyma.05G023700	111.713	6.04044	2.15972	0.000103744	0.000436539	Glyma.05G023700	flavin-binding monooxygeN/Ase family protein	Up
Glyma.05G023800	2361.9	9.92328	1.23145	9.84324e-15	1.16411e-13	Glyma.05G023800	flavin-containing monooxygeN/Ase FMO GS-OX-like 8	Up
Glyma.05G024200	9588.39	1.76308	0.097676	3.2325e-15	3.97804e-14	Glyma.05G024200	eukaryotic translation initiation factor 5A-1	Up
Glyma.05G024400	239.289	2.71299	0.371974	1.20452e-06	6.49895e-06	Glyma.05G024400	protein IMPAIRED IN BABA-INDUCED STERILITY 1	Up
Glyma.05G025400	420.95	5.75967	0.416375	1.70103e-30	5.85257e-29	Glyma.05G025400	galactoside 2-alpha-L-fucosyltransferase	Up
Glyma.05G026000	26.8061	2.51209	0.68998	0.00884587	0.0271091	Glyma.05G026000	uncharacterized LOC100819493	Up
Glyma.05G026600	500.955	2.9056	0.221759	2.113e-18	3.33006e-17	Glyma.05G026600	uncharacterized LOC100305757	Up
Glyma.05G027100	346.125	2.39656	0.24879	8.29569e-09	5.7242e-08	Glyma.05G027100	uncharacterized LOC100789725	Up
Glyma.05G027300	967.828	3.55423	0.1518	4.12171e-64	9.45922e-62	Glyma.05G027300	protein SET-like	Up
Glyma.05G027700	490.186	2.19172	0.186548	7.3575e-11	6.17103e-10	Glyma.05G027700	uncharacterized LOC100306331	Up
Glyma.05G028700	224.176	3.29528	0.364913	1.09543e-10	9.03608e-10	Glyma.05G028700	uncharacterized LOC100793420	Up
Glyma.05G029300	878.133	1.54772	0.134347	3.04347e-05	0.000137377	Glyma.05G029300	uncharacterized LOC100817544	Up
Glyma.05G030100	351.024	7.33762	0.711227	2.3973e-18	3.75858e-17	Glyma.05G030100	LRR receptor-like serine/threonine-protein kiN/Ase FEI 2	Up
Glyma.05G030600	39.5578	3.6818	0.836029	0.000405954	0.00156035	Glyma.05G030600	protein NRT1/ PTR FAMILY 2.11	Up
Glyma.05G030900	796.819	4.18328	0.229985	6.62163e-44	4.98466e-42	Glyma.05G030900	pentatricopeptide repeat-containing protein At1g74750	Up
Glyma.05G031400	66.4243	3.49503	0.716679	0.000110111	0.000461318	Glyma.05G031400	AAA-ATPase At3g28580	Up
Glyma.05G031500	786.302	2.0459	0.131203	8.30289e-16	1.07507e-14	Glyma.05G031500	PUA domain-containg protein	Up
Glyma.05G031800	183.748	3.70306	0.355493	1.24077e-14	1.45643e-13	Glyma.05G031800	transcription factor bHLH79-like	Up
Glyma.05G032500	669.383	1.75168	0.141943	6.68589e-08	4.17016e-07	N/A	N/A	Up
Glyma.05G032600	1081.92	1.83809	0.274036	0.00114287	0.00410549	Glyma.05G032600	TORTIFOLIA1-like protein 3	Up
Glyma.05G033000	545.134	1.53587	0.191467	0.00287826	0.00964957	Glyma.05G033000	uncharacterized LOC100527518	Up
Glyma.05G033900	85.1294	2.22629	0.31121	3.55102e-05	0.000158918	Glyma.05G033900	uncharacterized LOC106798699	Up
Glyma.05G035000	5938.38	2.10402	0.119565	1.02971e-20	1.91831e-19	Glyma.05G035000	nucleobase-ascorbate transporter 6	Up
Glyma.05G035700	218.802	3.59492	0.338847	4.58322e-15	5.56925e-14	Glyma.05G035700	putative ubiquitin-conjugating enzyme	Up
Glyma.05G035800	67.9191	2.45739	0.541172	0.00282752	0.00948772	Glyma.05G035800	RING-H2 finger protein ATL47	Up
Glyma.05G036000	55.1989	3.22302	0.512851	3.74369e-06	1.89763e-05	Glyma.05G036000	uncharacterized LOC102661934	Up
Glyma.05G037900	24.3267	3.22965	0.946994	0.0044752	0.0144831	Glyma.05G037900	pantotheN/Ate kiN/Ase 2	Up
Glyma.05G040100	11608.6	8.95475	0.397846	1.52337e-88	9.79965e-86	Glyma.05G040100	short-chain dehydrogeN/Ase TIC 32 B, chloroplastic	Up
Glyma.05G040700	85.5392	3.34475	0.875859	0.00125274	0.00447405	Glyma.05G040700	myb-related protein 330	Up
Glyma.05G040900	2911.31	2.63978	0.124403	3.46292e-40	2.1308e-38	Glyma.05G040900	putative 60S ribosomal protein L27a	Up
Glyma.05G042200	544.945	11.3938	2.20381	4.0777e-17	5.82722e-16	Glyma.05G042200	high-affinity nitrate transporter 3.1	Up
Glyma.05G042300	56.1895	4.9596	1.98621	0.000550948	0.00207501	Glyma.05G042300	manganese-dependent ADP-ribose/CDP-alcohol diphosphatase	Up
Glyma.05G043100	57.9858	3.91589	1.25342	0.00333927	0.0110728	Glyma.05G043100	proline transporter 1	Up
Glyma.05G043600	74.4657	5.27949	0.790394	7.69599e-09	5.32772e-08	Glyma.05G043600	alpha/beta hydrolase domain-containing protein 17B	Up
Glyma.05G043800	308.173	2.08697	0.341573	0.000626084	0.00234096	N/A	N/A	Up
Glyma.05G043900	551.17	1.62239	0.242817	0.0063392	0.0199854	Glyma.05G043900	BTB/POZ and TAZ domain-containing protein 1	Up
Glyma.05G044000	7911.81	9.79065	1.26685	1.20725e-13	1.29664e-12	Glyma.05G044000	probable pectate lyase 22-like	Up
Glyma.05G044100	55.082	3.15164	0.530242	1.23419e-05	5.85018e-05	N/A	N/A	Up
Glyma.05G044500	510.915	2.23232	0.130326	1.35114e-21	2.67437e-20	Glyma.05G044500	26S proteasome non-ATPase regulatory subunit 6 homolog	Up
Glyma.05G045000	217.25	2.8996	0.249708	9.01362e-15	1.06807e-13	Glyma.05G045000	aarF domain-containing kiN/Ase 1	Up
Glyma.05G045100	84.5155	1.86107	0.405154	0.0167247	0.0484762	Glyma.05G045100	uncharacterized LOC100807388	Up
Glyma.05G045500	822.895	3.0056	0.180272	2.51821e-29	8.13664e-28	Glyma.05G045500	uncharacterized LOC106794208	Up
Glyma.05G046700	1984.4	5.13353	0.180633	1.08947e-116	1.71317e-113	Glyma.05G046700	argininosucciN/Ate synthase, chloroplastic-like	Up
Glyma.05G046900	521.42	8.95821	2.14806	3.59231e-10	2.82181e-09	N/A	N/A	Up
Glyma.05G047900	2476.39	2.13328	0.156021	1.71735e-13	1.82421e-12	Glyma.05G047900	probable iN/Active purple acid phosphatase 27-like	Up
Glyma.05G048400	92.9354	9.30181	2.25867	1.31792e-10	1.07937e-09	Glyma.05G048400	deoxycytidylate deamiN/Ase	Up
Glyma.05G048900	878.617	2.10439	0.159738	2.01968e-12	1.94974e-11	Glyma.05G048900	replication factor C subunit 2	Up
Glyma.05G049300	123.622	6.22353	1.25394	2.97105e-06	1.52529e-05	Glyma.05G049300	scarecrow-like protein 28	Up
Glyma.05G049800	32.5344	8.34287	2.36858	1.80121e-07	1.07047e-06	Glyma.05G049800	ethylene-responsive transcription factor ERF026	Up
Glyma.05G050100	15.6952	4.07185	2.22822	0.0092417	0.0282081	Glyma.05G050100	protein HOTHEAD	Up
Glyma.05G051000	23.9571	3.5163	0.880921	0.00105244	0.00379961	N/A	N/A	Up
Glyma.05G052300	3514.76	1.42215	0.128797	0.000689778	0.00256489	Glyma.05G052300	40S ribosomal protein S13	Up
Glyma.05G052600	910.434	1.61698	0.193851	0.000855934	0.00313468	Glyma.05G052600	40S ribosomal protein S13	Up
Glyma.05G052700	721.378	4.72511	0.491549	2.69169e-14	3.05728e-13	Glyma.05G052700	protein NSP-INTERACTING KIN/ASE 2	Up
Glyma.05G053200	461.481	3.62876	0.348811	1.31468e-14	1.53724e-13	Glyma.05G053200	uncharacterized LOC100804722	Up
Glyma.05G053900	92.1149	5.831	1.03682	2.49224e-06	1.29324e-05	Glyma.05G053900	ACT domain-containing protein ACR8	Up
Glyma.05G054200	20.7779	3.16544	1.06855	0.0143296	0.0421791	Glyma.05G054200	AT-hook motif nuclear-localized protein 24	Up
Glyma.05G054600	346.54	3.46155	0.374907	8.97077e-12	8.20668e-11	Glyma.05G054600	protein TPX2	Up
Glyma.05G054800	312.134	2.13249	0.235585	6.53466e-07	3.63334e-06	Glyma.05G054800	nudix hydrolase 14, chloroplastic	Up
Glyma.05G054900	436.687	3.90912	0.265045	6.70601e-29	2.09968e-27	Glyma.05G054900	nudix hydrolase 14, chloroplastic	Up
Glyma.05G055100	2476.42	4.02685	0.183746	1.51434e-61	3.10601e-59	Glyma.05G055100	non-specific lipid transfer protein GPI-anchored 7	Up
Glyma.05G056400	491.858	5.96647	0.485283	1.17402e-24	2.82571e-23	Glyma.05G056400	transaldolase	Up
Glyma.05G056500	170.568	3.75975	1.89534	0.00696483	0.0217863	Glyma.05G056500	adenine phosphoribosyltransferase 4	Up
Glyma.05G057000	1486.59	11.2787	2.16389	8.9921e-17	1.25255e-15	Glyma.05G057000	alpha-amylase inhibitor/lipid transfer/seed storage family protein	Up
Glyma.05G057100	189.858	3.40146	1.92643	0.0143185	0.0421495	Glyma.05G057100	14 kDa proline-rich protein DC2.15	Up
Glyma.05G057500	3127.64	5.48841	0.737728	1.23475e-09	9.19718e-09	Glyma.05G057500	extensin-like protein	Up
Glyma.05G057800	6440.07	2.49448	0.553743	0.00205456	0.00706376	Glyma.05G057800	14 kDa proline-rich protein DC2.15	Up
Glyma.05G059600	1683.94	2.602	0.156211	3.66798e-25	9.14453e-24	Glyma.05G059600	40S ribosomal protein S30	Up
[truncated: 12,689 more rows]

## Sheet: Day04
Supplementary Table S3. List of DEGs identified by comparing day 4 to day 0.
Locus	BaseMean	log2FoldChange	lfcSE	P-value	FDR (adjusted p-value)	Symbol	Description	Type
Glyma.01G000700	266.372	1.79293	0.288363	0.00317978	0.00833873	Glyma.01G000700	uncharacterized LOC100779643	Up
Glyma.01G000900	1298.48	2.18361	0.103399	1.32112e-30	2.49625e-29	N/A	N/A	Up
Glyma.01G001200	338.244	2.3813	0.280244	3.02213e-07	1.25364e-06	Glyma.01G001200	TORTIFOLIA1-like protein 2	Up
Glyma.01G001600	1046.24	1.49103	0.142861	0.000394476	0.00117211	Glyma.01G001600	WD repeat-containing protein 36	Up
Glyma.01G002100	1523.26	1.85936	0.221884	5.69791e-05	0.000186822	Glyma.01G002100	auxin response factor 19	Up
Glyma.01G002400	647.257	12.089	2.24778	8.79874e-19	8.63342e-18	Glyma.01G002400	phospholipase A2 homolog 3-like	Up
Glyma.01G002900	29.7554	2.73971	0.643529	0.00199412	0.00538782	N/A	N/A	Up
Glyma.01G003600	601.619	1.3112	0.125022	0.0100327	0.0242946	Glyma.01G003600	uncharacterized LOC100790501	Up
Glyma.01G003800	1569.32	1.95813	0.121368	1.44292e-15	1.15306e-14	Glyma.01G003800	probable protein arginine N-methyltransferase 1-like	Up
Glyma.01G003900	218.784	10.2438	2.25287	7.91428e-13	5.19506e-12	Glyma.01G003900	1-aminocyclopropane-1-carboxylate synthase 7	Up
Glyma.01G004000	76.3588	2.19696	0.569966	0.0123114	0.0293853	Glyma.01G004000	phospholipase A2	Up
Glyma.01G004300	4805.14	1.65619	0.119932	3.12022e-08	1.41337e-07	Glyma.01G004300	60S ribosomal protein L31	Up
Glyma.01G004600	104.601	2.02211	0.464864	0.0116788	0.0279688	Glyma.01G004600	uncharacterized LOC100306086	Up
Glyma.01G004900	98.2873	2.26026	0.487133	0.00348901	0.0090918	Glyma.01G004900	transcription factor MYBJ6	Up
Glyma.01G005100	205.324	4.19902	2.44957	0.0111572	0.0268098	Glyma.01G005100	inositol oxygenase 2-like	Up
Glyma.01G005600	191.052	8.79421	1.23606	7.65539e-12	4.64122e-11	Glyma.01G005600	leucine-rich repeat extensin-like protein 4-like	Up
Glyma.01G005800	16.6328	7.81859	2.49624	3.476e-06	1.29753e-05	Glyma.01G005800	uncharacterized LOC100805866	Up
Glyma.01G006400	3208.41	1.61746	0.134688	2.86294e-06	1.07797e-05	ARGS	arginyl-tRNA synthetase	Up
Glyma.01G006800	177.594	4.6845	0.507316	7.09851e-14	5.04573e-13	Glyma.01G006800	probable pectinesterase 53	Up
Glyma.01G007000	74.7265	3.47478	0.455019	1.45803e-08	6.81984e-08	IQD1	protein IQ-DOMAIN 1	Up
Glyma.01G007800	1590.74	7.67874	0.369069	6.68388e-74	1.02818e-71	Glyma.01G007800	DNA (cytosine-5)-methyltransferase CMT3	Up
Glyma.01G008000	410.974	1.45615	0.191073	0.0116838	0.027977	Glyma.01G008000	cytochrome B5-like protein	Up
Glyma.01G008200	68.4865	2.90816	1.06211	0.0176057	0.0409424	Glyma.01G008200	putative ABC transporter B family member 8	Up
Glyma.01G008500	19825.4	4.21156	0.33874	3.89507e-22	4.67287e-21	Glyma.01G008500	NADP-dependent malic enzyme	Up
Glyma.01G009300	2196.13	2.28785	0.101534	4.32736e-37	1.14116e-35	Glyma.01G009300	dolichyl-diphosphooligosaccharide--protein glycosyltransferase subunit STT3A	Up
Glyma.01G009600	204.291	9.7357	2.22152	3.56563e-12	2.22267e-11	PHR1	MYB-CC domain-containing transcription factor PHR1	Up
Glyma.01G009700	911.601	1.81337	0.260877	0.0010022	0.00282053	Glyma.01G009700	uncharacterized LOC100812276	Up
Glyma.01G010000	144.883	1.75115	0.240252	0.0009917	0.00279264	Glyma.01G010000	4-coumarate--CoA ligase-like 6	Up
Glyma.01G011000	16.4744	5.7918	2.25746	0.000312257	0.000940515	N/A	N/A	Up
Glyma.01G011300	67.7333	2.65401	0.679429	0.00383623	0.00993745	Glyma.01G011300	pentatricopeptide repeat-containing protein At1g31920	Up
Glyma.01G011500	38.4443	2.52034	0.804952	0.016082	0.0376356	Glyma.01G011500	uncharacterized LOC100806409	Up
Glyma.01G011600	88.4762	6.00755	2.75699	0.00191068	0.00517622	Glyma.01G011600	uncharacterized LOC100808014	Up
Glyma.01G011700	17.643	3.50488	1.5105	0.0129572	0.0307985	Glyma.01G011700	pentatricopeptide repeat-containing protein At1g31920	Up
Glyma.01G014100	965.365	7.40032	0.809587	1.61346e-14	1.20011e-13	Glyma.01G014100	alpha/beta hydrolase domain-containing protein 17B	Up
Glyma.01G014500	904.559	1.81624	0.12027	6.4646e-12	3.93841e-11	Glyma.01G014500	uncharacterized LOC100792596	Up
Glyma.01G016500	381.342	4.8846	0.313588	5.62258e-36	1.40093e-34	Glyma.01G016500	ABC transporter B family member 2	Up
Glyma.01G017600	15.8227	6.46894	2.70688	0.000810406	0.00231077	N/A	N/A	Up
Glyma.01G018100	83.4661	4.07742	0.637095	2.26914e-07	9.5142e-07	Glyma.01G018100	glycine-rich cell wall structural protein 1.8	Up
Glyma.01G018300	416.933	2.66622	0.330407	1.35371e-07	5.7979e-07	Glyma.01G018300	ubiquitin carboxyl-terminal hydrolase 20	Up
Glyma.01G018600	197.042	2.69133	0.285638	1.12443e-09	5.76359e-09	Glyma.01G018600	uncharacterized LOC100817619	Up
Glyma.01G019000	144.512	3.08251	0.377494	8.31446e-09	3.97083e-08	Glyma.01G019000	mitochondrial carnitine/acylcarnitine carrier-like protein-like	Up
Glyma.01G019300	53.4161	3.14997	0.740418	0.000905184	0.00256346	Glyma.01G019300	probable E3 ubiquitin-protein ligase EDA40	Up
Glyma.01G019400	5179.76	1.64578	0.184432	0.000266927	0.000810422	GH1	AUX/IAA family protein	Up
Glyma.01G019500	284.683	2.3223	0.298487	3.82171e-06	1.42038e-05	Glyma.01G019500	uncharacterized protein At5g65660	Up
Glyma.01G019800	6335.39	2.85248	0.244199	8.28364e-15	6.27696e-14	Glyma.01G019800	glycine-rich domain-containing protein 1	Up
Glyma.01G020100	2689.32	2.02703	0.163515	1.9917e-10	1.08011e-09	SYMRK-ALPHA	symbiosis receptor kinase SymRK-alpha	Up
Glyma.01G020400	30.1958	8.04523	2.31289	1.60446e-07	6.82504e-07	Glyma.01G020400	uncharacterized LOC100793129	Up
Glyma.01G020900	360.494	11.2623	2.85765	2.79624e-08	1.27314e-07	Glyma.01G020900	putative cinnamyl alcohol dehydrogenase	Up
Glyma.01G021200	527.582	6.59833	0.456236	2.83883e-35	6.83653e-34	Glyma.01G021200	kinesin-like protein KIN-14R	Up
Glyma.01G021400	1163.67	1.96965	0.145227	1.20969e-11	7.2307e-11	Glyma.01G021400	KH domain-containing protein HEN4	Up
Glyma.01G022600	208.919	2.97446	0.625455	0.000527015	0.00153927	Glyma.01G022600	putative U-box domain-containing protein 50	Up
Glyma.01G022700	156.09	2.06374	0.295492	0.000147966	0.000462607	Glyma.01G022700	nucleobase-ascorbate transporter 11	Up
Glyma.01G023000	1321.18	2.45075	0.231399	1.42183e-10	7.81952e-10	Glyma.01G023000	uncharacterized LOC100791019	Up
Glyma.01G023500	591.294	2.58274	0.245127	4.47359e-11	2.56323e-10	Glyma.01G023500	MADS-box protein SVP	Up
Glyma.01G024000	617.845	2.72021	0.18608	8.79528e-21	9.75754e-20	Glyma.01G024000	mitochondrial uncoupling protein 5	Up
Glyma.01G024600	731.763	1.40353	0.167078	0.0112678	0.027048	Glyma.01G024600	uncharacterized LOC100499731	Up
Glyma.01G024700	841.063	2.25301	0.156488	4.7965e-16	3.96273e-15	Glyma.01G024700	cyclin-D4-1	Up
Glyma.01G025100	145.228	1.84146	0.383575	0.014	0.0331325	N/A	N/A	Up
Glyma.01G025200	26.4673	7.04732	2.31205	1.314e-05	4.61482e-05	Glyma.01G025200	protein DETOXIFICATION 27	Up
Glyma.01G025300	1153.15	4.06934	0.328627	1.42731e-21	1.65935e-20	N/A	N/A	Up
Glyma.01G026100	3254.1	2.65206	0.135015	5.52261e-35	1.30845e-33	Glyma.01G026100	60S ribosomal protein L27a	Up
Glyma.01G026200	812.527	6.79635	0.330034	1.34495e-68	1.56876e-66	Glyma.01G026200	protein DETOXIFICATION 29	Up
Glyma.01G026700	2039.04	1.6479	0.134397	9.02459e-07	3.56923e-06	ALAAT2	alanine aminotransferase 2	Up
Glyma.01G027800	400.482	2.90023	0.323365	1.08512e-09	5.57222e-09	Glyma.01G027800	uncharacterized LOC100776639	Up
Glyma.01G028300	290.155	3.72392	0.276529	1.36524e-23	1.77423e-22	Glyma.01G028300	homeobox protein knotted-1-like 6	Up
Glyma.01G028500	136.04	3.97387	0.540577	9.54244e-09	4.5379e-08	N-36A	early nodulin-36A	Up
Glyma.01G028600	254.147	5.12594	0.445861	2.15975e-21	2.485e-20	Glyma.01G028600	protein trichome birefringence-like 2	Up
Glyma.01G028700	1719.08	1.72106	0.164339	6.77717e-06	2.45343e-05	Glyma.01G028700	protein NSP-INTERACTING KINASE 3	Up
Glyma.01G030000	132.21	2.18556	0.376548	0.000671881	0.00193778	Glyma.01G030000	uncharacterized LOC100798784	Up
Glyma.01G030600	3055.58	1.83176	0.131884	2.96316e-10	1.58427e-09	Glyma.01G030600	uncharacterized LOC100499859	Up
Glyma.01G030900	1514.57	4.72092	0.278483	1.95397e-41	6.31834e-40	Glyma.01G030900	polygalacturonase 1 beta-like protein 3	Up
Glyma.01G031300	297.167	4.56961	0.425435	8.11869e-18	7.49337e-17	Glyma.01G031300	uncharacterized LOC100808883	Up
Glyma.01G031700	4521.77	3.89853	0.220247	2.62679e-40	8.09331e-39	Glyma.01G031700	spermidine synthase 1-like	Up
Glyma.01G032000	565.955	7.87251	0.527961	7.27259e-38	2.00632e-36	Glyma.01G032000	uncharacterized LOC100799483	Up
Glyma.01G032200	31.6682	4.50998	0.991303	7.75857e-05	0.000250346	Glyma.01G032200	RING-H2 finger protein ATL47	Up
Glyma.01G032300	1062.63	1.95381	0.329215	0.00169584	0.00463173	Glyma.01G032300	uncharacterized LOC100807284	Up
Glyma.01G032400	86.3518	6.82916	2.10689	1.91901e-06	7.34542e-06	Glyma.01G032400	TMV resistance protein N	Up
Glyma.01G033200	160.211	2.15625	0.383388	0.00109443	0.00306506	Glyma.01G033200	uncharacterized LOC100814075	Up
Glyma.01G033700	18.3756	7.31145	2.33828	5.04795e-06	1.85286e-05	N/A	N/A	Up
Glyma.01G033800	30.6036	5.97294	2.16807	9.73982e-05	0.000310873	N/A	N/A	Up
Glyma.01G034000	568.454	5.22532	1.04543	5.99697e-06	2.18421e-05	Glyma.01G034000	uncharacterized LOC100499973	Up
Glyma.01G034300	924.453	1.40724	0.18494	0.0198426	0.0457334	Glyma.01G034300	protein ALTERED XYLOGLUCAN 4	Up
Glyma.01G034600	279.164	8.7311	2.13794	3.15414e-10	1.68257e-09	Glyma.01G034600	protein ALTERED XYLOGLUCAN 4	Up
Glyma.01G035000	17.183	4.90444	2.29016	0.00269577	0.00714134	Glyma.01G035000	nucleobase-ascorbate transporter 7	Up
Glyma.01G035300	64.7188	4.41125	0.71368	3.89843e-07	1.59949e-06	Glyma.01G035300	uncharacterized LOC100777177	Up
Glyma.01G036300	77.3697	4.5043	1.06046	0.000190607	0.000588382	N/A	N/A	Up
Glyma.01G036600	1402.06	6.51329	0.433888	8.04205e-37	2.09069e-35	Glyma.01G036600	C2H2-type zinc finger domain-containing protein	Up
Glyma.01G037500	64.848	4.42458	0.811606	3.46281e-06	1.29294e-05	Glyma.01G037500	two-component response regulator ARR5	Up
Glyma.01G037800	52.731	5.97604	2.14565	6.21967e-05	0.00020302	GER5	germin-like protein 5	Up
Glyma.01G038000	155.479	9.81605	2.21507	1.08203e-12	7.03521e-12	N/A	N/A	Up
Glyma.01G038400	1407.59	1.74524	0.200803	0.000119404	0.000377365	Glyma.01G038400	TORTIFOLIA1-like protein 4	Up
Glyma.01G038900	14.935	4.07539	1.42754	0.00404662	0.0104385	Glyma.01G038900	CLAVATA3/ESR (CLE)-related protein 34	Up
Glyma.01G039000	6.98205	4.51585	2.66262	0.0101195	0.0244811	Glyma.01G039000	disease resistance protein RPV1	Up
Glyma.01G039200	330.422	3.25596	0.196406	4.24704e-31	8.22612e-30	Glyma.01G039200	transcription factor BHLH094	Up
Glyma.01G039600	229.454	5.0396	0.833815	2.799e-07	1.16404e-06	Glyma.01G039600	probable leucine-rich repeat receptor-like protein kinase	Up
Glyma.01G040200	8.91498	4.84508	1.82905	0.00359484	0.00934864	Glyma.01G040200	glutathione S-transferase GST 5	Up
Glyma.01G040500	49.4859	2.77405	0.507817	0.000152761	0.000476931	Glyma.01G040500	uncharacterized LOC100813905	Up
Glyma.01G043300	54.9328	5.47964	2.09587	0.000231602	0.000708745	Glyma.01G043300	WRKY transcription factor 72A	Up
Glyma.01G043600	341.207	4.35696	0.813086	4.90868e-06	1.80408e-05	Glyma.01G043600	uncharacterized LOC100500581	Up
Glyma.01G043700	7.46944	4.58531	2.84202	0.0119831	0.0286468	Glyma.01G043700	probable LRR receptor-like serine/threonine-protein kinase At1g14390	Up
Glyma.01G044000	116.632	4.59005	0.578975	1.50891e-10	8.27483e-10	Glyma.01G044000	heme-binding protein 2	Up
Glyma.01G044600	96.6573	6.07096	0.762682	1.0129e-11	6.08703e-11	Glyma.01G044600	homeobox-leucine zipper protein ATHB-13-like	Up
Glyma.01G044800	23.5235	8.24563	2.51188	2.14539e-06	8.17877e-06	Glyma.01G044800	transcription factor PRE6	Up
Glyma.01G044900	520.868	2.01071	0.214874	1.24218e-06	4.84781e-06	N/A	N/A	Up
Glyma.01G045100	1890.2	1.56509	0.120812	1.95171e-06	7.46453e-06	Glyma.01G045100	F-box/kelch-repeat protein At1g26930	Up
Glyma.01G045300	246.513	2.51768	0.26393	2.91597e-09	1.44579e-08	Glyma.01G045300	protein GAMETE CELL DEFECTIVE 1, mitochondrial	Up
Glyma.01G045400	516.607	11.598	2.23196	2.71256e-17	2.42457e-16	Glyma.01G045400	uncharacterized LOC100306464	Up
Glyma.01G045500	19.2573	5.93057	1.4402	5.22704e-05	0.000171994	N/A	N/A	Up
Glyma.01G046000	627.537	1.60949	0.218654	0.00324694	0.0085012	SLD1.1	delta8-sphingolipid desaturase 1	Up
Glyma.01G046200	435.027	1.49535	0.162443	0.0015022	0.00413504	Glyma.01G046200	haloacid dehalogenase-like hydrolase domain-containing protein	Up
Glyma.01G046300	7.2829	5.28923	2.80788	0.00529587	0.0134133	SG-4	UDP-arabinose glycosyltransferase	Up
Glyma.01G046400	171.855	3.2274	0.330785	4.55806e-12	2.81918e-11	Glyma.01G046400	origin of replication complex subunit 6	Up
Glyma.01G047600	49.0031	3.31031	0.60553	3.94703e-05	0.000131724	Glyma.01G047600	uncharacterized LOC100500569	Up
Glyma.01G048000	51.2685	2.54227	0.816438	0.01592	0.0372918	N/A	N/A	Up
Glyma.01G048400	13.3036	4.23779	2.90785	0.017457	0.0406277	Glyma.01G048400	ribonuclease 3	Up
Glyma.01G048800	534.971	2.83813	0.400618	1.19077e-06	4.65615e-06	Glyma.01G048800	(R)-mandelonitrile lyase-like	Up
Glyma.01G049100	1061.05	2.0971	0.230214	8.30758e-07	3.29548e-06	PHR2	MYB-CC domain-containing transcription factor PHR2	Up
Glyma.01G050100	568.557	4.74126	0.326672	4.74013e-31	9.16865e-30	Glyma.01G050100	expansin-A10	Up
Glyma.01G052200	303.47	2.0366	0.228361	2.57084e-06	9.72643e-06	Glyma.01G052200	uncharacterized LOC100817240	Up
Glyma.01G052500	299.25	2.71013	0.204953	3.0339e-17	2.70156e-16	Glyma.01G052500	rhamnogalacturonan I rhamnosyltransferase 1	Up
Glyma.01G053100	23.3476	7.05761	2.36113	1.79703e-05	6.22677e-05	Glyma.01G053100	protein argonaute 7	Up
Glyma.01G053300	1236.55	1.61497	0.180604	0.000417036	0.00123405	Glyma.01G053300	probable protein S-acyltransferase 22	Up
Glyma.01G053700	349.18	5.40172	0.368643	4.02995e-33	8.71623e-32	Glyma.01G053700	putative exosome complex component rrp40-like	Up
Glyma.01G054000	360.376	5.5885	0.461647	2.17824e-23	2.79823e-22	Glyma.01G054000	eukaryotic translation initiation factor 5A	Up
Glyma.01G054100	71.8429	9.37722	2.25505	3.05086e-11	1.76906e-10	Glyma.01G054100	mitotic checkpoint protein BUB3.3	Up
Glyma.01G054400	988.506	4.78872	0.243639	1.93129e-55	1.18509e-53	Glyma.01G054400	uncharacterized protein At5g01610	Up
Glyma.01G055000	70.917	2.03119	0.411235	0.00535427	0.0135507	Glyma.01G055000	clp protease adapter protein ClpF, chloroplastic	Up
Glyma.01G056800	95.4064	4.7662	0.967757	7.95565e-05	0.000256471	WRKY32	WRKY transcription factor 32	Up
Glyma.01G057500	592.59	1.75923	0.151962	4.27481e-07	1.7475e-06	Glyma.01G057500	probable methyltransferase PMT5	Up
Glyma.01G058000	2225.35	3.38042	0.164452	3.68286e-48	1.59067e-46	SGF14e	14-3-3 protein SGF14e	Up
Glyma.01G058100	59.3753	3.55117	0.539828	6.92464e-07	2.77254e-06	N/A	N/A	Up
Glyma.01G058200	368.775	2.58746	0.233715	3.57123e-12	2.22583e-11	Glyma.01G058200	pentatricopeptide repeat-containing protein At1g26460, mitochondrial	Up
Glyma.01G058400	47.4215	4.14982	0.753186	8.22968e-06	2.95183e-05	Glyma.01G058400	2-hydroxy-6-oxononadienedioate/2-hydroxy-6-oxononatrienedioate hydrolase	Up
Glyma.01G058500	800.506	9.48448	2.171	2.14974e-11	1.26048e-10	Glyma.01G058500	probable ureide permease A3	Up
Glyma.01G058700	121.795	2.32343	0.283145	1.25719e-06	4.90322e-06	Glyma.01G058700	putative pentatricopeptide repeat-containing protein At1g12700, mitochondrial	Up
Glyma.01G058900	9.94381	3.98978	2.18645	0.00973192	0.0236188	N/A	N/A	Up
Glyma.01G059000	61.711	4.54205	0.734123	9.22286e-07	3.64527e-06	Glyma.01G059000	putative pentatricopeptide repeat-containing protein At1g12700, mitochondrial	Up
Glyma.01G059200	680.82	1.34365	0.152675	0.01859	0.0430723	Glyma.01G059200	protein root UVB sensitive 3	Up
Glyma.01G059900	286.046	2.45548	0.182401	7.24892e-16	5.90045e-15	Glyma.01G059900	putative pentatricopeptide repeat-containing protein At1g12700, mitochondrial	Up
Glyma.01G062100	271.596	1.64666	0.20532	0.000985169	0.00277535	Glyma.01G062100	fructokinase-like 2, chloroplastic	Up
Glyma.01G062200	197.587	1.64323	0.225469	0.0028028	0.00740639	N/A	N/A	Up
Glyma.01G062900	20.1033	5.47475	1.49087	0.000245219	0.000748367	Glyma.01G062900	LRR receptor-like serine/threonine-protein kinase RGI1	Up
Glyma.01G063000	4663.5	3.21232	0.224315	1.53729e-23	1.99172e-22	Glyma.01G063000	probable UDP-arabinopyranose mutase 1	Up
Glyma.01G063800	56.8806	6.05721	2.12467	4.15265e-05	0.000138162	Glyma.01G063800	protein BIG GRAIN 1-like E	Up
Glyma.01G064800	36.9389	7.08627	2.14859	8.72007e-07	3.45297e-06	N/A	N/A	Up
Glyma.01G065500	71.9316	1.99831	0.513879	0.0212212	0.0486573	N/A	N/A	Up
Glyma.01G065800	969.948	2.45001	0.173952	2.88946e-17	2.57943e-16	Glyma.01G065800	disease resistance protein RGA2	Up
Glyma.01G067300	101.866	2.80743	0.406274	2.28085e-06	8.67335e-06	N/A	N/A	Up
Glyma.01G067600	809.514	3.83193	0.24422	1.04818e-31	2.09424e-30	Glyma.01G067600	sugar transport protein 12	Up
Glyma.01G067900	471.349	2.08326	0.187206	3.07767e-09	1.52348e-08	Glyma.01G067900	rae1-like protein At1g80670-like	Up
Glyma.01G068800	527.655	2.44404	0.288276	2.00006e-07	8.42426e-07	Glyma.01G068800	WPP domain-interacting tail-anchored protein 2	Up
Glyma.01G069400	43.9389	7.49693	2.21668	5.63488e-07	2.27479e-06	Glyma.01G069400	phytosulfokines 1	Up
Glyma.01G070400	123.281	2.40694	0.472675	0.000933227	0.00263742	Glyma.01G070400	formimidoyltransferase-cyclodeaminase-like	Up
Glyma.01G071000	47.4494	8.59552	2.38535	2.25736e-08	1.03701e-07	N/A	N/A	Up
Glyma.01G071300	20226.1	1.68167	0.147694	2.37042e-06	9.00026e-06	Glyma.01G071300	uncharacterized LOC100785366	Up
Glyma.01G071700	956.978	1.55234	0.249935	0.0173003	0.0402785	Glyma.01G071700	protein NSP-INTERACTING KINASE 2	Up
Glyma.01G074200	32.2037	5.51129	0.981012	4.66172e-06	1.71718e-05	Glyma.01G074200	ethylene-responsive transcription factor ERF034	Up
Glyma.01G074500	191.756	2.38427	0.341822	1.96534e-05	6.77677e-05	Glyma.01G074500	uncharacterized LOC100780830	Up
Glyma.01G074600	264.379	3.03803	0.379091	2.35801e-08	1.0815e-07	Glyma.01G074600	hydroquinone glucosyltransferase	Up
Glyma.01G077000	4619.77	12.0051	2.23577	2.55077e-17	2.28092e-16	CIM1	cytokinin induced message	Up
Glyma.01G077100	28.3231	4.10447	1.42582	0.00380871	0.00987039	Glyma.01G077100	CASP-like protein 4	Up
Glyma.01G077900	264.453	2.03537	0.181253	5.65929e-09	2.74194e-08	Glyma.01G077900	uncharacterized LOC100801971	Up
Glyma.01G078200	5.48233	3.6175	2.32317	0.0202752	0.0466622	Glyma.01G078200	auxin-responsive protein SAUR36	Up
Glyma.01G078600	171.231	1.91996	0.241083	6.57097e-05	0.000213879	Glyma.01G078600	protein RGF1 INDUCIBLE TRANSCRIPTION FACTOR 1	Up
Glyma.01G078700	585.269	2.82194	0.479777	4.71136e-05	0.000155884	N/A	N/A	Up
Glyma.01G079900	14.2586	4.55865	2.21961	0.00401847	0.0103766	Glyma.01G079900	zinc finger protein ZAT9	Up
Glyma.01G080200	3159.5	2.12253	0.125015	1.20368e-19	1.24494e-18	Glyma.01G080200	uncharacterized LOC100500678	Up
Glyma.01G080700	747.922	3.23821	0.20853	2.26023e-27	3.61033e-26	Glyma.01G080700	bifunctional dihydroflavonol 4-reductase/flavanone 4-reductase-like	Up
Glyma.01G080900	1148.79	3.72265	0.214414	1.55552e-37	4.20387e-36	Glyma.01G080900	uncharacterized LOC100306644	Up
Glyma.01G081300	5502.2	8.26756	0.432326	1.84533e-64	1.81359e-62	Glyma.01G081300	alpha-xylosidase 1	Up
Glyma.01G081600	1844.14	1.82294	0.324561	0.00571247	0.0143886	Glyma.01G081600	protein NRT1/ PTR FAMILY 3.1	Up
Glyma.01G081900	25.1947	7.39119	2.22355	7.00611e-07	2.80304e-06	N/A	N/A	Up
Glyma.01G083100	80.851	2.64452	0.465525	0.000127183	0.000400283	Glyma.01G083100	homologous-pairing protein 2 homolog	Up
Glyma.01G083300	203.515	7.66384	1.32652	2.45943e-08	1.12582e-07	Glyma.01G083300	endonuclease 2	Up
Glyma.01G084000	188.504	7.98481	2.21058	5.91817e-08	2.61628e-07	FWL7	protein FW2.2-like 7	Up
Glyma.01G084200	19.2529	5.67249	2.21431	0.000305895	0.000922334	TGA01	bZIP transcription factor 1	Up
Glyma.01G084600	62.2474	2.74929	0.461873	4.49575e-05	0.00014911	Glyma.01G084600	protein ASPARTIC PROTEASE IN GUARD CELL 1	Up
Glyma.01G084800	11.32	4.61499	2.29159	0.00451342	0.0115542	Glyma.01G084800	lysine histidine transporter-like 6	Up
Glyma.01G085200	12.2651	5.75558	2.24464	0.000295355	0.000892264	Glyma.01G085200	uncharacterized LOC100816026	Up
Glyma.01G085500	37.5088	2.48796	0.607373	0.00441415	0.0113199	N/A	N/A	Up
Glyma.01G085700	16.5075	7.47987	2.75012	0.000158247	0.000492863	Glyma.01G085700	UDP-glycosyltransferase 83A1	Up
Glyma.01G085800	659.807	13.6028	2.46236	4.07615e-20	4.34608e-19	Glyma.01G085800	UDP-glycosyltransferase 83A1	Up
Glyma.01G086800	18.1126	7.29594	2.42113	1.56517e-05	5.45989e-05	Glyma.01G086800	zinc finger protein WIP6	Up
Glyma.01G086900	112.543	2.27354	0.364023	0.000186469	0.000576447	AOC1	allene oxide cyclase 4, chloroplastic-like	Up
Glyma.01G087600	29.553	2.9182	0.730666	0.00247264	0.0065922	N/A	N/A	Up
Glyma.01G087700	331.88	1.86861	0.223262	5.36959e-05	0.000176453	Glyma.01G087700	receptor-like protein 4	Up
Glyma.01G088000	114.393	6.34923	0.891827	2.75883e-10	1.48024e-09	Glyma.01G088000	uncharacterized LOC100779124	Up
Glyma.01G088200	357.316	2.36238	0.247768	1.4765e-08	6.9009e-08	Glyma.01G088200	SUPPRESSOR OF GAMMA RESPONSE 1	Up
Glyma.01G088300	59.2374	5.24108	1.09811	2.23212e-05	7.64883e-05	Glyma.01G088300	transcription factor bHLH30	Up
Glyma.01G088400	93.99	2.71973	0.324681	4.23856e-08	1.89888e-07	N/A	N/A	Up
Glyma.01G088500	99.4031	2.60884	0.337337	6.53463e-07	2.62206e-06	N/A	N/A	Up
Glyma.01G090400	56.514	4.50489	1.01645	0.00030732	0.00092643	N/A	N/A	Up
Glyma.01G090900	99.7208	5.63479	1.22725	1.87201e-05	6.46914e-05	Glyma.01G090900	nudix hydrolase 1	Up
Glyma.01G094600	53.8576	2.03532	0.46071	0.0100513	0.0243342	N/A	N/A	Up
Glyma.01G097100	156.804	3.61118	0.354048	6.18939e-14	4.42024e-13	Glyma.01G097100	mitochondrial carnitine/acylcarnitine carrier-like protein-like	Up
Glyma.01G097400	726.704	8.51695	0.887027	5.53248e-17	4.85415e-16	Glyma.01G097400	phosphoenolpyruvate carboxykinase (ATP) 1	Up
Glyma.01G098000	2651.18	1.86668	0.199374	8.38598e-06	3.00408e-05	Glyma.01G098000	AUX/IAA superfamily protein	Up
Glyma.01G098200	151.64	5.6788	2.03315	8.4728e-05	0.000272481	Glyma.01G098200	uncharacterized LOC102669268	Up
Glyma.01G098300	27.9197	5.95905	2.18557	0.000116907	0.000369886	Glyma.01G098300	uncharacterized LOC102669590	Up
Glyma.01G098400	245.28	3.41829	0.377771	3.16573e-11	1.83341e-10	Glyma.01G098400	probable serine/threonine-protein kinase PBL10	Up
Glyma.01G099000	347.7	4.37085	0.316524	4.184e-27	6.58903e-26	N/A	N/A	Up
Glyma.01G099800	1132.98	3.71499	0.240782	3.75457e-30	6.92174e-29	ALDH18B1	delta-1-pyrroline-5-carboxylate synthase	Up
Glyma.01G101800	298.986	4.61232	0.512589	3.91679e-13	2.63042e-12	Glyma.01G101800	zinc finger protein 10	Up
Glyma.01G102400	255.669	2.34999	0.239449	7.25863e-09	3.48225e-08	Glyma.01G102400	MARVEL domain-containing protein	Up
Glyma.01G102900	78.9886	6.27644	0.754261	2.68239e-12	1.68895e-11	Glyma.01G102900	NADPH-dependent aldo-keto reductase, chloroplastic	Up
Glyma.01G104600	366.201	4.76244	0.33381	1.79752e-30	3.37838e-29	Glyma.01G104600	uncharacterized LOC100815294	Up
Glyma.01G105000	50.2392	3.63595	2.00687	0.0118175	0.0282752	Glyma.01G105000	protein NRT1/ PTR FAMILY 5.6	Up
Glyma.01G105900	13.2092	4.14936	2.2874	0.00931248	0.0226696	N/A	N/A	Up
Glyma.01G106200	3018.48	1.49999	0.198529	0.00788987	0.0194451	Glyma.01G106200	uncharacterized LOC100499951	Up
Glyma.01G107000	1570.56	3.41514	0.227378	5.71668e-27	8.93312e-26	Glyma.01G107000	uncharacterized LOC102665709	Up
Glyma.01G107500	387.241	2.0588	0.264069	2.70341e-05	9.18083e-05	Glyma.01G107500	transcription factor MYB1	Up
Glyma.01G107700	142.557	3.86105	0.452128	6.0657e-11	3.43513e-10	Glyma.01G107700	uncharacterized LOC100812277	Up
Glyma.01G107900	723.835	3.43768	0.345634	4.10411e-13	2.75143e-12	N/A	N/A	Up
Glyma.01G108700	384.929	4.78073	0.529152	1.44138e-13	9.99293e-13	Glyma.01G108700	putative PAR1 protein	Up
Glyma.01G109200	316.409	1.81808	0.268401	0.00121455	0.00338237	Glyma.01G109200	L-type lectin-domain containing receptor kinase I.7	Up
Glyma.01G109300	6149.35	3.60202	0.202771	2.12108e-38	5.98369e-37	Glyma.01G109300	tubulin beta-2 chain-like	Up
Glyma.01G110100	13.6476	4.1786	2.51674	0.01316	0.0312439	Glyma.01G110100	uncharacterized LOC100819920	Up
Glyma.01G110200	541.128	2.25727	0.157625	6.80077e-16	5.54843e-15	Glyma.01G110200	GDP-mannose transporter GONST3	Up
Glyma.01G111500	77.9611	3.12098	0.463475	1.66599e-06	6.41279e-06	Glyma.01G111500	uncharacterized LOC100778224	Up
Glyma.01G112600	200.099	8.2422	2.19475	1.59811e-08	7.44388e-08	Glyma.01G112600	laccase-4	Up
Glyma.01G112700	160.228	6.37377	0.671734	6.23158e-16	5.09679e-15	Glyma.01G112700	transcription factor DIVARICATA	Up
Glyma.01G113000	897.763	1.83263	0.260458	0.000687558	0.00198084	Glyma.01G113000	sulfoquinovosyl transferase SQD2	Up
Glyma.01G113900	23.1107	5.25255	1.03706	2.66289e-05	9.04901e-05	Glyma.01G113900	high mobility group B protein 7	Up
Glyma.01G114000	215.316	4.09381	0.439927	3.58079e-13	2.41126e-12	LAX1	auxin transporter-like protein 1	Up
Glyma.01G115500	570.633	9.64813	2.15877	2.31185e-12	1.46215e-11	Glyma.01G115500	uncharacterized LOC100527430	Up
Glyma.01G115600	674.541	4.48718	0.272798	8.40326e-38	2.30774e-36	Glyma.01G115600	UPF0481 protein At3g47200	Up
Glyma.01G116100	275.016	1.75967	0.236272	0.000717882	0.00206233	Glyma.01G116100	probable pyridoxal 5`-phosphate synthase subunit PDX2	Up
Glyma.01G116300	286.176	11.1406	2.27489	1.31245e-15	1.05177e-14	Glyma.01G116300	alcohol dehydrogenase-like 4	Up
Glyma.01G116700	27.9108	8.1701	2.57455	3.65965e-06	1.36213e-05	Glyma.01G116700	alcohol dehydrogenase-like 4	Up
Glyma.01G117800	1019.81	1.53836	0.116027	2.30567e-06	8.76459e-06	Glyma.01G117800	transcription factor bHLH140	Up
Glyma.01G117900	1857.97	8.37486	1.19714	3.47689e-11	2.00732e-10	Glyma.01G117900	G-type lectin S-receptor-like serine/threonine-protein kinase At4g27290	Up
Glyma.01G119300	260.164	3.56318	0.37215	1.4701e-12	9.44269e-12	Glyma.01G119300	ran-binding protein 1 homolog b	Up
Glyma.01G120400	255.457	2.98338	0.248627	4.81265e-16	3.97487e-15	FAD8-1	omega-3 fatty acid desaturase	Up
Glyma.01G120800	243.07	2.88277	0.401454	7.51651e-07	2.9982e-06	Glyma.01G120800	uncharacterized LOC102668485	Up
Glyma.01G121700	16.3568	7.57976	2.41785	5.87182e-06	2.14065e-05	Glyma.01G121700	rhodanese-like domain-containing protein 10	Up
Glyma.01G124500	673.204	6.69539	0.834797	1.76963e-11	1.04308e-10	SFERH-2	ferritin	Up
Glyma.01G125000	506.956	2.16285	0.205076	5.47195e-09	2.65511e-08	Glyma.01G125000	protein trichome birefringence-like 35	Up
Glyma.01G125200	67.2512	4.0836	0.893951	0.000137201	0.000430408	Glyma.01G125200	receptor protein kinase-like protein ZAR1	Up
Glyma.01G125400	2165.93	10.6392	2.14575	4.10103e-15	3.17327e-14	Glyma.01G125400	disease resistance protein RPV1	Up
Glyma.01G125500	158.932	6.55617	2.08915	6.05761e-06	2.20592e-05	Glyma.01G125500	uncharacterized LOC106798441	Up
Glyma.01G125800	470.055	12.1349	2.28202	4.45578e-18	4.18537e-17	Glyma.01G125800	probably inactive leucine-rich repeat receptor-like protein kinase IMK2	Up
Glyma.01G126000	1041.24	1.31068	0.137916	0.0189701	0.0438702	Glyma.01G126000	macrophage migration inhibitory factor homolog	Up
Glyma.01G126200	64.2691	5.44879	1.28534	6.32786e-05	0.000206361	Glyma.01G126200	macrophage migration inhibitory factor homolog	Up
Glyma.01G126600	43.3028	5.40346	1.41292	0.000182588	0.000564817	Glyma.01G126600	dirigent protein 22	Up
Glyma.01G127100	8.08194	5.84395	2.71962	0.00221585	0.00595055	Glyma.01G127100	dirigent protein 22	Up
Glyma.01G127200	300.873	6.03328	0.658747	6.45505e-15	4.93006e-14	DIR22	dirigent protein 22	Up
Glyma.01G127400	118.602	8.12365	2.19687	3.26273e-08	1.47588e-07	Glyma.01G127400	dirigent family protein	Up
Glyma.01G127500	514.899	1.95517	0.303628	0.000781683	0.00223382	Glyma.01G127500	patellin-6	Up
Glyma.01G129200	77.5166	7.43226	2.1656	3.72876e-07	1.53269e-06	N/A	N/A	Up
Glyma.01G130400	43.2102	8.70823	2.29022	5.44126e-09	2.64083e-08	Glyma.01G130400	uncharacterized LOC102666375	Up
Glyma.01G132000	637.633	8.56166	1.24752	5.36719e-11	3.05299e-10	Glyma.01G132000	probable serine/threonine-protein kinase WNK5	Up
Glyma.01G132100	44.1336	6.26953	2.14161	2.42516e-05	8.28024e-05	N/A	N/A	Up
Glyma.01G132200	23.3693	4.78274	1.07548	9.79524e-05	0.000312525	Glyma.01G132200	protein DETOXIFICATION 53	Up
Glyma.01G132500	2194.2	7.80285	0.564191	2.13869e-34	4.90824e-33	Glyma.01G132500	AAI_LTSS superfamily protein	Up
Glyma.01G132600	143.179	2.51555	0.377393	2.10222e-05	7.22644e-05	Glyma.01G132600	uncharacterized LOC100499726	Up
Glyma.01G132700	30.7879	2.20919	0.584357	0.0141732	0.0335107	Glyma.01G132700	protein MAIN-LIKE 1	Up
Glyma.01G133300	180.377	3.83986	0.455483	8.88245e-11	4.96148e-10	Glyma.01G133300	leucine-rich repeat receptor-like protein kinase PXC2	Up
Glyma.01G133900	71.4303	3.11057	0.611639	0.00014886	0.000465297	Glyma.01G133900	cyclin-U2-1	Up
Glyma.01G134200	40.3682	5.93615	2.1421	8.2206e-05	0.000264752	Glyma.01G134200	zinc finger protein ZAT9	Up
Glyma.01G134600	1135.66	2.6839	0.781349	0.00690792	0.0171715	PT01	glycinol 2-dimethylallyl transferase	Up
Glyma.01G135200	1375.95	4.02547	0.53292	2.28755e-09	1.14127e-08	Glyma.01G135200	cytochrome P450 82A4	Up
Glyma.01G135400	24.5796	6.8566	2.4453	6.6797e-05	0.000217201	N/A	N/A	Up
Glyma.01G135500	153.58	7.24202	2.12587	5.00168e-07	2.02901e-06	SPX1	SPX domain-containing protein 1	Up
Glyma.01G136400	8.21719	5.81365	2.50412	0.000994709	0.00280055	N/A	N/A	Up
Glyma.01G137000	172.256	2.66808	0.294912	5.02e-09	2.44336e-08	Glyma.01G137000	spindle and kinetochore-associated protein 1 homolog	Up
Glyma.01G137700	174.07	4.73473	1.31317	0.000571351	0.00166116	Glyma.01G137700	pectinesterase 2	Up
Glyma.01G138500	7.74701	5.57807	2.37119	0.000970869	0.00273816	N/A	N/A	Up
Glyma.01G138600	18.8079	4.93605	2.27675	0.00190787	0.00516959	Glyma.01G138600	pectinesterase inhibitor 9	Up
Glyma.01G139100	125.529	4.86982	0.632208	4.62926e-10	2.44125e-09	Glyma.01G139100	uncharacterized protein ycf20	Up
Glyma.01G139600	2905.19	2.19127	0.135809	7.51465e-19	7.39568e-18	Glyma.01G139600	3-phosphoshikimate 1-carboxyvinyltransferase 2	Up
Glyma.01G142800	540.816	4.81196	0.346768	6.2619e-29	1.08162e-27	GSTZ1	glutathione S-transferase zeta class	Up
Glyma.01G143900	193.326	6.25271	0.686858	1.80468e-14	1.3358e-13	LBD3	LBD domain-containing transcription factor	Up
Glyma.01G144300	213.497	3.3424	1.89293	0.0154891	0.0363387	Glyma.01G144300	calmodulin-like protein 7	Up
Glyma.01G144500	277.833	3.75802	0.358839	3.83211e-15	2.97061e-14	Glyma.01G144500	kinesin-like protein KIN-UB	Up
Glyma.01G144700	703.482	2.17976	0.225145	7.23461e-08	3.17347e-07	N/A	N/A	Up
Glyma.01G145000	554.892	3.19279	0.261812	1.74806e-17	1.58011e-16	Glyma.01G145000	uncharacterized LOC100527451	Up
Glyma.01G145300	534.914	1.84528	0.189672	4.50468e-06	1.66237e-05	Glyma.01G145300	AdoMet-MTases superfamily protein	Up
Glyma.01G145500	18.3271	4.292	1.17286	0.00141005	0.00389731	N/A	N/A	Up
Glyma.01G145600	41.6266	7.52797	2.27568	9.43487e-07	3.72456e-06	Glyma.01G145600	protein SPEAR3	Up
Glyma.01G146300	101.632	2.45105	0.304021	6.80501e-07	2.72669e-06	GLYI-1	putative lactoylglutathione lyase	Up
Glyma.01G146600	429.533	1.72942	0.243065	0.00149252	0.00410974	Glyma.01G146600	protein phosphatase 2C and cyclic nucleotide-binding/kinase domain-containing protein	Up
Glyma.01G147500	206.764	8.14166	1.22198	2.14656e-10	1.16112e-09	Glyma.01G147500	probable glycosyltransferase At3g07620	Up
Glyma.01G147600	26.8689	5.66529	1.34739	5.25481e-05	0.000172841	Glyma.01G147600	ethylene-responsive transcription factor TINY	Up
Glyma.01G148700	133.452	4.27454	0.548123	4.64581e-10	2.44936e-09	Glyma.01G148700	SET domain-containing protein	Up
Glyma.01G149300	7007.21	4.98928	0.184555	2.19097e-104	1.14842e-101	Glyma.01G149300	probable methyltransferase PMT20	Up
Glyma.01G149800	541.115	2.07922	0.187801	4.51297e-09	2.20441e-08	Glyma.01G149800	protein NPG1	Up
Glyma.01G150700	1959.96	3.56222	0.157382	3.30536e-60	2.51048e-58	Glyma.01G150700	LRR receptor-like serine/threonine-protein kinase FEI 1-like	Up
Glyma.01G150900	57.8204	3.35786	0.52817	2.14921e-06	8.19185e-06	Glyma.01G150900	uncharacterized LOC102666803	Up
Glyma.01G151000	145.807	3.5796	0.43903	9.04922e-10	4.67343e-09	Glyma.01G151000	uncharacterized LOC102666935	Up
Glyma.01G151100	21.6329	5.61486	2.21342	0.000374219	0.00111527	Glyma.01G151100	probable serine/threonine-protein kinase PBL15	Up
Glyma.01G151200	72.9247	9.27162	2.37379	7.27132e-10	3.77915e-09	Glyma.01G151200	uncharacterized LOC100817087	Up
Glyma.01G151600	804.622	1.80975	0.318502	0.00570088	0.0143611	Glyma.01G151600	pectin acetylesterase 8	Up
Glyma.01G151700	465.339	4.30342	0.233285	7.11766e-46	2.79035e-44	Glyma.01G151700	uncharacterized LOC100815830	Up
Glyma.01G152100	1717.84	5.32525	0.190795	3.74923e-114	2.41183e-111	Glyma.01G152100	rop guanine nucleotide exchange factor 14	Up
Glyma.01G152300	194.744	3.96431	1.91165	0.00477902	0.0121834	N/A	N/A	Up
Glyma.01G152700	137.056	6.68009	0.942035	7.01544e-09	3.37054e-08	Glyma.01G152700	uncharacterized LOC100820285	Up
Glyma.01G153600	415.295	1.69176	0.186908	0.000126565	0.000398457	Glyma.01G153600	arabinosyltransferase XEG113	Up
Glyma.01G154400	118.392	4.55262	0.626032	3.56505e-09	1.7543e-08	Glyma.01G154400	ABC transporter G family member 14	Up
Glyma.01G154900	116.16	3.05272	0.436914	7.91883e-07	3.1501e-06	Glyma.01G154900	probable carotenoid cleavage dioxygenase 4, chloroplastic	Up
Glyma.01G155300	4335.75	2.72987	0.0964722	2.26562e-72	3.2171e-70	Glyma.01G155300	kinesin-like protein KIN-14I	Up
Glyma.01G155900	1361.03	6.28032	0.392418	3.47201e-42	1.15345e-40	Glyma.01G155900	subtilisin-like serine-protease S	Up
Glyma.01G156200	575	2.6031	0.494852	0.000345424	0.00103403	Glyma.01G156200	protein PIN-LIKES 3	Up
Glyma.01G156500	372.295	7.33791	2.06836	1.42507e-07	6.08818e-07	N/A	N/A	Up
Glyma.01G156700	390.999	3.1358	0.255043	1.34767e-17	1.22733e-16	Glyma.01G156700	3-hydroxy-3-methylglutaryl coenzyme A reductase 1	Up
Glyma.01G157100	69.2651	6.46891	1.2293	7.63141e-07	3.04118e-06	Glyma.01G157100	mitochondrial phosphate carrier protein 1, mitochondrial	Up
Glyma.01G157300	735.389	2.66351	0.358483	1.03706e-06	4.07803e-06	Glyma.01G157300	monosaccharide-sensing protein 2	Up
Glyma.01G157600	140.774	4.03365	0.403202	1.22022e-14	9.14024e-14	Glyma.01G157600	uncharacterized LOC100791540	Up
Glyma.01G157700	721.627	4.37535	1.9246	0.0019878	0.00537178	Glyma.01G157700	protein PIN-LIKES 7	Up
Glyma.01G158000	25.3611	4.71249	2.06681	0.00154438	0.00424509	Glyma.01G158000	probable protein phosphatase 2C 47	Up
Glyma.01G158600	354.2	3.46365	0.302214	1.37785e-16	1.18037e-15	Glyma.01G158600	uncharacterized LOC100789616	Up
Glyma.01G158800	84.0347	2.52162	0.432381	0.00016685	0.000518249	Glyma.01G158800	uncharacterized LOC100527302	Up
Glyma.01G159100	154.613	2.00035	0.268154	9.14721e-05	0.000292834	Glyma.01G159100	pentatricopeptide repeat-containing protein At4g13650	Up
Glyma.01G159200	96.1135	2.38057	0.317211	5.1386e-06	1.88467e-05	N/A	N/A	Up
Glyma.01G159700	586.182	6.70532	0.355259	3.69591e-58	2.57241e-56	Glyma.01G159700	G2/mitotic-specific cyclin-1-like	Up
Glyma.01G160300	1107.04	6.85643	0.293768	7.44809e-89	1.96412e-86	Glyma.01G160300	putative DNA (cytosine-5)-methyltransferase CMT1	Up
Glyma.01G160500	3.77083	5.39047	2.7564	0.00463373	0.0118415	Glyma.01G160500	uncharacterized LOC100800708	Up
Glyma.01G160700	7.96783	7.57632	3.00696	0.000260796	0.000793223	Glyma.01G160700	uncharacterized LOC100801249	Up
Glyma.01G160800	25.8746	5.23147	0.742717	3.40549e-09	1.67851e-08	Glyma.01G160800	uncharacterized LOC100801793	Up
Glyma.01G161100	2441.26	4.69102	0.316037	2.48452e-32	5.14311e-31	Glyma.01G161100	lysine histidine transporter-like 8	Up
Glyma.01G162500	744.453	7.82708	2.08457	2.05278e-08	9.47438e-08	Glyma.01G162500	uncharacterized LOC100527729	Up
Glyma.01G163100	636.386	3.3108	0.390236	8.28612e-10	4.29081e-09	Glyma.01G163100	peroxidase 64	Up
Glyma.01G163200	268.847	2.29755	0.219886	1.26841e-09	6.46572e-09	Glyma.01G163200	methyltransferase-like protein 23	Up
Glyma.01G164000	2226.98	1.43579	0.153069	0.00308395	0.00810443	Glyma.01G164000	protein MID1-COMPLEMENTING ACTIVITY 1-like	Up
Glyma.01G164200	1084.15	1.60936	0.101181	1.08639e-09	5.57803e-09	Glyma.01G164200	rac-like GTP-binding protein RHO1	Up
Glyma.01G164300	1517.95	1.96862	0.20111	7.10857e-07	2.84296e-06	Glyma.01G164300	3-dehydroquinate synthase-like	Up
Glyma.01G164400	145.706	3.08978	0.349618	9.39394e-10	4.84733e-09	Glyma.01G164400	L10-interacting MYB domain-containing protein	Up
Glyma.01G164800	812.127	2.44354	0.284334	1.33768e-07	5.73327e-07	Glyma.01G164800	histidine kinase 1	Up
Glyma.01G166300	261.548	4.48746	0.407632	1.92927e-18	1.85824e-17	Glyma.01G166300	uncharacterized LOC100818852	Up
Glyma.01G166900	7.44769	6.31541	2.80238	0.00126159	0.00350867	N/A	N/A	Up
Glyma.01G167000	65.4892	5.03632	0.694221	8.95376e-10	4.62695e-09	Glyma.01G167000	auxin-responsive protein SAUR50	Up
Glyma.01G167200	303.814	10.2939	2.19424	6.30478e-14	4.49811e-13	Glyma.01G167200	filament-like plant protein 4	Up
Glyma.01G168100	293.519	5.05532	0.376005	9.59734e-28	1.566e-26	Glyma.01G168100	receptor-like protein kinase	Up
Glyma.01G168200	331.245	12.3248	2.33113	3.13598e-19	3.16182e-18	Glyma.01G168200	kinesin-like protein KIN-7C	Up
Glyma.01G169900	601.221	1.53674	0.15198	0.000277731	0.000841719	Glyma.01G169900	CDK5RAP1-like protein	Up
Glyma.01G170000	5.91158	5.27125	3.08803	0.00774545	0.019108	N/A	N/A	Up
Glyma.01G170200	2430.42	6.43719	0.256256	1.8446e-100	8.60616e-98	N/A	N/A	Up
Glyma.01G170300	520.679	2.13051	0.292738	4.73473e-05	0.000156621	Glyma.01G170300	thioredoxin h1	Up
Glyma.01G170600	3453.72	1.57792	0.102114	9.96679e-09	4.72857e-08	Glyma.01G170600	uncharacterized LOC100787497	Up
Glyma.01G171300	726.641	8.07343	0.967307	2.64713e-12	1.66824e-11	Glyma.01G171300	AAA-ATPase At2g18193	Up
Glyma.01G171400	1477.47	2.64401	0.209467	1.49604e-15	1.19394e-14	Glyma.01G171400	AAA-ATPase At3g50940	Up
Glyma.01G171900	423.852	5.73631	0.484903	1.86158e-23	2.39797e-22	Glyma.01G171900	mannan endo-1,4-beta-mannosidase 7	Up
Glyma.01G172200	234.152	2.48328	0.272642	1.79845e-08	8.34317e-08	Glyma.01G172200	auxilin-like protein 1	Up
Glyma.01G172400	1544.22	3.87918	0.17449	6.5006e-62	5.43299e-60	Glyma.01G172400	uncharacterized LOC100527574	Up
Glyma.01G172600	2203.45	5.17911	0.388225	8.61485e-28	1.41003e-26	Glyma.01G172600	NADPH:isoflavone reductase	Up
Glyma.01G172700	1073.4	7.44583	0.43955	3.00411e-49	1.36266e-47	Glyma.01G172700	phenylcoumaran benzylic ether reductase TP7	Up
Glyma.01G172900	68.0869	8.23163	2.21065	1.34653e-08	6.32475e-08	Glyma.01G172900	isoflavone reductase-like protein	Up
Glyma.01G173300	311.413	3.49973	0.277261	4.72898e-20	5.01695e-19	Glyma.01G173300	putative glucose-6-phosphate 1-epimerase	Up
Glyma.01G173500	82.0853	2.73963	0.693653	0.00311494	0.00818283	Glyma.01G173500	laccase-11	Up
Glyma.01G173600	209.825	9.44201	2.24812	4.7827e-11	2.73296e-10	Glyma.01G173600	laccase-11	Up
Glyma.01G173800	306.22	2.5508	0.479819	0.000480542	0.00141115	Glyma.01G173800	U-box domain-containing protein 5	Up
Glyma.01G174000	1165.99	1.64239	0.121513	7.79312e-08	3.40516e-07	Glyma.01G174000	ATPase family AAA domain-containing protein 3-B	Up
Glyma.01G174200	50.736	4.34374	0.894269	4.60163e-05	0.00015242	Glyma.01G174200	zinc-finger homeodomain protein 6	Up
Glyma.01G175300	803.088	3.08575	0.166615	1.44131e-36	3.71547e-35	Glyma.01G175300	ATP-dependent DNA helicase DDM1	Up
Glyma.01G176400	1677.94	2.57392	0.210349	2.39017e-14	1.75206e-13	Glyma.01G176400	nucleolar protein 6	Up
Glyma.01G176900	565.295	3.33214	0.23636	1.34617e-23	1.74998e-22	Glyma.01G176900	pentatricopeptide repeat-containing protein At4g38150	Up
Glyma.01G177100	14.1866	4.55772	1.19611	0.000821908	0.00234168	N/A	N/A	Up
Glyma.01G177400	447.72	2.2862	0.336937	4.75364e-05	0.000157209	Glyma.01G177400	G-box-binding factor 1	Up
Glyma.01G177500	63.8813	8.31921	2.26287	3.89015e-08	1.74925e-07	Glyma.01G177500	homeobox-leucine zipper protein ATHB-40	Up
Glyma.01G177600	328.913	3.23218	0.298321	1.56384e-14	1.16402e-13	Glyma.01G177600	probable NAD(P)H dehydrogenase (quinone) FQR1-like 2	Up
Glyma.01G178100	500.589	2.55446	0.212432	8.47591e-14	5.98772e-13	Glyma.01G178100	probable L-galactonate transporter	Up
Glyma.01G178400	490.548	1.8046	0.151008	5.70008e-08	2.52302e-07	Glyma.01G178400	UPF0496 protein At2g18630	Up
Glyma.01G179600	59.5629	5.79023	2.07443	7.35204e-05	0.000237753	Glyma.01G179600	cytochrome P450 71D8-like	Up
Glyma.01G179700	34.0698	7.90176	2.32062	2.80084e-07	1.16469e-06	Glyma.01G179700	cytochrome P450 71D8-like	Up
Glyma.01G180200	148.086	4.21937	0.612345	2.90093e-08	1.31896e-07	Glyma.01G180200	uncharacterized LOC100787311	Up
Glyma.01G180700	140.919	2.07616	0.487577	0.0108621	0.0261495	Glyma.01G180700	CASP-like protein At4g37235-like	Up
Glyma.01G180800	906.312	4.33116	0.351976	4.36877e-22	5.22787e-21	Glyma.01G180800	oxygen-evolving enhancer protein 1, chloroplastic-like	Up
Glyma.01G180900	17.6935	3.18574	0.896745	0.00305379	0.00803014	N/A	N/A	Up
Glyma.01G181000	974.237	1.39318	0.140496	0.00376641	0.00976719	N/A	N/A	Up
Glyma.01G181100	12.7739	4.17137	2.17759	0.00709475	0.0175988	N/A	N/A	Up
Glyma.01G181200	1929.28	1.2892	0.112244	0.00843225	0.0206666	Glyma.01G181200	NASP-related protein sim3	Up
Glyma.01G181500	392.264	2.62438	0.185153	5.37625e-19	5.3394e-18	Glyma.01G181500	nuclear pore complex protein NUP58	Up
Glyma.01G181700	68.2291	9.30117	2.25845	6.23052e-11	3.52612e-10	Glyma.01G181700	cell division cycle-associated 7-like protein	Up
Glyma.01G181800	398.251	5.32477	0.56926	1.08457e-14	8.16011e-14	Glyma.01G181800	cytochrome P450 CYP82D47	Up
Glyma.01G184100	14.7052	4.78145	2.12628	0.00170123	0.00464495	N/A	N/A	Up
Glyma.01G184300	294.96	5.72364	0.506496	9.92596e-21	1.09947e-19	Glyma.01G184300	CDPK-related kinase 5	Up
Glyma.01G184500	106.547	7.59465	2.15663	1.40872e-07	6.02136e-07	Glyma.01G184500	uncharacterized LOC100787845	Up
Glyma.01G185700	576.209	1.7435	0.138404	4.64285e-08	2.07126e-07	Glyma.01G185700	ATP-dependent RNA helicase eIF4A	Up
Glyma.01G186500	9.32709	3.90718	2.39171	0.0147633	0.0347912	Glyma.01G186500	uncharacterized LOC102666883	Up
Glyma.01G186600	1781.99	11.9596	2.19204	2.93478e-18	2.79439e-17	Glyma.01G186600	uncharacterized LOC100795779	Up
Glyma.01G186800	1444.45	2.66704	0.268789	1.79657e-10	9.78035e-10	Glyma.01G186800	RALF domain-containing protein	Up
Glyma.01G187300	343.044	2.98285	0.222509	1.59383e-19	1.6357e-18	Glyma.01G187300	probable serine/threonine-protein kinase At1g01540	Up
Glyma.01G187400	1548.66	4.50893	0.172067	2.47023e-93	8.73988e-91	Glyma.01G187400	DNA polymerase alpha catalytic subunit	Up
Glyma.01G187700	1309.98	3.08	0.568434	5.05275e-05	0.00016653	Glyma.01G187700	S-adenosyl-L-methionine-dependent methyltransferases superfamily protein	Up
Glyma.01G188000	1461.4	2.18533	0.0963598	4.12441e-35	9.8487e-34	Glyma.01G188000	histone-lysine N-methyltransferase CLF	Up
Glyma.01G188200	813.171	2.59074	0.134843	1.92952e-32	4.0197e-31	Glyma.01G188200	filament-like plant protein 7	Up
Glyma.01G189000	19.3066	4.90843	2.20572	0.0018954	0.00513909	Glyma.01G189000	protein IRREGULAR XYLEM 15	Up
Glyma.01G189500	593.38	3.76956	0.233351	3.518e-33	7.63619e-32	Glyma.01G189500	phosphatidylinositol 3,4,5-trisphosphate 3-phosphatase and protein-tyrosine-phosphatase PTEN2A	Up
Glyma.01G189700	95.9409	8.56655	2.19444	1.80465e-09	9.08898e-09	Glyma.01G189700	cyclin-D3-2	Up
Glyma.01G189800	68.4421	7.11208	2.12785	7.64374e-07	3.04552e-06	Glyma.01G189800	ADP-ribosylation factor A1E-like protein	Up
Glyma.01G189900	5.26131	4.19886	2.34857	0.00990912	0.0240201	Glyma.01G189900	uncharacterized LOC100803203	Up
Glyma.01G190000	719.562	7.07837	0.508221	9.83489e-34	2.19422e-32	Glyma.01G190000	microtubule-associated protein RP/EB family member 1C	Up
Glyma.01G190500	385.222	4.30725	0.253228	1.22983e-39	3.69009e-38	Glyma.01G190500	protein NONRESPONDING TO OXYLIPINS 2, mitochondrial	Up
Glyma.01G190600	445.643	5.46504	0.611203	4.60545e-14	3.32088e-13	Glyma.01G190600	probable indole-3-acetic acid-amido synthetase GH3.1	Up
Glyma.01G190700	1102.99	1.71262	0.15208	1.66027e-06	6.39191e-06	NRAMP1A	divalent metal ion transporter NRAMP1a	Up
Glyma.01G190900	41.0282	5.25726	0.839755	1.34927e-07	5.78002e-07	Glyma.01G190900	lysine-rich arabinogalactan protein 18	Up
Glyma.01G191400	30.1258	6.99689	2.21516	3.8814e-06	1.44125e-05	Glyma.01G191400	uncharacterized LOC102660882	Up
Glyma.01G191800	199.237	1.62028	0.219408	0.00298889	0.00786875	Glyma.01G191800	molybdate-anion transporter	Up
Glyma.01G191900	159.918	1.90659	0.368795	0.00659091	0.0164464	Glyma.01G191900	acyl-CoA-binding domain-containing protein 3	Up
Glyma.01G192500	473.545	3.597	0.345108	1.00392e-14	7.56675e-14	Glyma.01G192500	peroxidase 51	Up
Glyma.01G193000	603.226	5.59279	0.469372	1.27738e-23	1.66412e-22	Glyma.01G193000	probable N-acetyltransferase HLS1	Up
Glyma.01G193100	219.668	11.4378	2.31245	3.93232e-16	3.26977e-15	Glyma.01G193100	glucan endo-1,3-beta-glucosidase 13	Up
Glyma.01G193500	404.428	3.27896	0.259119	3.35596e-19	3.374e-18	Glyma.01G193500	uncharacterized LOC100808524	Up
Glyma.01G193800	2032.47	1.85551	0.157157	2.07343e-08	9.56551e-08	Glyma.01G193800	60S ribosomal protein L26-1	Up
Glyma.01G193900	54.6418	2.42952	0.481649	0.000973621	0.00274482	Glyma.01G193900	BTB/POZ domain-containing protein At3g49900	Up
Glyma.01G194800	474.695	1.87944	0.181548	6.83861e-07	2.73964e-06	Glyma.01G194800	uncharacterized LOC100810145	Up
Glyma.01G195200	247.126	2.64335	0.435007	4.97762e-05	0.000164207	Glyma.01G195200	U-box domain-containing protein 30	Up
Glyma.01G196100	362.14	6.77723	0.591863	2.28403e-23	2.92793e-22	Glyma.01G196100	1-aminocyclopropane-1-carboxylate synthase 3	Up
Glyma.01G197400	36.7784	6.05234	1.24278	4.72363e-06	1.73893e-05	Glyma.01G197400	uncharacterized LOC102669227	Up
Glyma.01G197500	405.674	6.59122	0.59275	1.09455e-21	1.27844e-20	Glyma.01G197500	tubulin alpha-2 chain	Up
Glyma.01G197700	21.686	3.34364	0.845244	0.00166479	0.00455278	Glyma.01G197700	malate dehydrogenase, glyoxysomal	Up
Glyma.01G197900	12.5059	3.62092	2.20982	0.0179647	0.041717	Glyma.01G197900	transcription factor bHLH18	Up
Glyma.01G198000	4.79846	4.01193	2.71238	0.0184785	0.0428382	Glyma.01G198000	transcription factor bHLH18	Up
Glyma.01G199600	157.742	3.7426	0.322388	4.49607e-18	4.22229e-17	Glyma.01G199600	protein phosphatase 2C 29	Up
Glyma.01G199800	109.823	3.64918	1.66773	0.0121951	0.0291208	Glyma.01G199800	beta-amyrin 11-oxidase	Up
Glyma.01G200700	849.93	1.26779	0.106382	0.0091628	0.0223308	Glyma.01G200700	tobamovirus multiplication protein 2A	Up
Glyma.01G200800	3273.9	6.9456	0.296288	5.89552e-90	1.69126e-87	Glyma.01G200800	two-component response regulator-like APRR2	Up
Glyma.01G200900	549.514	1.81814	0.167979	5.85055e-07	2.35604e-06	Glyma.01G200900	uncharacterized LOC100779650	Up
Glyma.01G201800	35.4344	2.23522	0.672485	0.0212084	0.0486306	N/A	N/A	Up
Glyma.01G202000	2057.41	2.04534	0.138433	1.96223e-14	1.44837e-13	Glyma.01G202000	phosphatase YqaB-like	Up
Glyma.01G202400	18.5182	4.43829	1.20658	0.000750641	0.00214975	N/A	N/A	Up
Glyma.01G203000	466.814	2.73416	0.269241	3.84021e-11	2.21046e-10	Glyma.01G203000	uncharacterized LOC100784489	Up
Glyma.01G203600	403.846	2.19055	0.203679	2.11929e-09	1.06019e-08	Glyma.01G203600	60S ribosomal protein L37a	Up
Glyma.01G203700	278.1	1.75105	0.232746	0.000713879	0.00205138	N/A	N/A	Up
Glyma.01G204700	5.19444	4.99606	2.30197	0.00228762	0.00613089	Glyma.01G204700	chlorophyll A-B binding family protein	Up
Glyma.01G205600	55.659	3.21507	0.572605	2.65441e-05	9.02308e-05	Glyma.01G205600	uncharacterized LOC100805515	Up
Glyma.01G205700	110.03	2.11391	0.391974	0.001883	0.00510742	Glyma.01G205700	monooxygenase 2	Up
Glyma.01G207000	349.18	2.94925	0.204026	4.68771e-22	5.59377e-21	Glyma.01G207000	UPF0326 protein At4g17486-like	Up
Glyma.01G207200	857.025	2.95936	0.212251	8.43394e-21	9.36646e-20	Glyma.01G207200	palmitoyl-protein thioesterase 1	Up
Glyma.01G207300	746.768	3.49577	0.218397	7.06791e-31	1.35355e-29	Glyma.01G207300	homeobox-leucine zipper protein HAT4	Up
Glyma.01G207500	1322.1	1.3171	0.144564	0.0215776	0.0494157	Glyma.01G207500	peroxisomal acyl-coenzyme A oxidase 1	Up
Glyma.01G207700	7315.5	2.03718	0.188207	1.92329e-08	8.90188e-08	Glyma.01G207700	uncharacterized LOC100305473	Up
Glyma.01G208200	3731.69	3.39524	0.559801	3.7377e-06	1.39044e-05	Glyma.01G208200	aquaporin TIP2-1	Up
Glyma.01G208300	53.1496	1.82141	0.351474	0.00989721	0.0239953	Glyma.01G208300	uncharacterized LOC100813529	Up
Glyma.01G208700	332.108	3.28798	0.222627	2.48148e-25	3.55213e-24	Glyma.01G208700	O-fucosyltransferase 29	Up
Glyma.01G209100	31.742	6.81605	2.19163	5.71193e-06	2.08505e-05	Glyma.01G209100	C2H2-type zinc finger protein 1	Up
Glyma.01G209500	361.068	2.97373	0.338382	1.40862e-09	7.15363e-09	Glyma.01G209500	probable pectinesterase 68	Up
Glyma.01G209700	117.113	6.94231	2.11709	1.92402e-06	7.3626e-06	N/A	N/A	Up
Glyma.01G210300	38.9091	6.35127	1.10804	8.84377e-07	3.50098e-06	Glyma.01G210300	uncharacterized LOC102662187	Up
Glyma.01G210400	2661.77	6.8575	0.353051	1.14737e-62	1.00971e-60	Glyma.01G210400	L-lactate dehydrogenase B	Up
Glyma.01G210800	348.831	8.3687	0.844423	1.36656e-17	1.24426e-16	Glyma.01G210800	uncharacterized LOC100526858	Up
Glyma.01G210900	22.2934	7.62857	2.29393	6.74994e-07	2.70539e-06	N/A	N/A	Up
Glyma.01G212400	79.8331	7.3995	1.23828	1.35051e-08	6.34206e-08	Glyma.01G212400	uncharacterized LOC100802491	Up
Glyma.01G212500	111.825	3.15942	0.525708	1.33723e-05	4.69135e-05	Glyma.01G212500	uncharacterized protein At4g22758	Up
Glyma.01G213100	246.21	2.18233	0.357909	0.000393688	0.00117001	Glyma.01G213100	AT-hook motif nuclear-localized protein 26	Up
Glyma.01G213200	1948.58	4.57913	0.17772	1.65931e-90	5.03209e-88	Glyma.01G213200	kinesin-like protein KIN-UA	Up
Glyma.01G213300	195.689	3.76949	0.309057	1.45657e-19	1.49991e-18	Glyma.01G213300	ycf49-like protein	Up
Glyma.01G213400	221.85	9.76572	2.18948	1.06573e-12	6.93131e-12	Glyma.01G213400	probable sodium/metabolite cotransporter BASS5, chloroplastic	Up
Glyma.01G213600	437.689	3.86254	0.234891	1.06633e-34	2.49301e-33	Glyma.01G213600	probable LRR receptor-like serine/threonine-protein kinase At1g12460	Up
Glyma.01G213800	269.74	1.76857	0.2621	0.0018451	0.00501199	Glyma.01G213800	protein TPX2	Up
Glyma.01G214200	12.9424	4.17637	1.43123	0.0034577	0.00901741	ANS2	anthocyanidin synthase	Up
Glyma.01G215100	1624.51	3.52496	0.254938	7.98257e-24	1.04993e-22	Glyma.01G215100	phospholipase D gamma 1	Up
Glyma.01G215400	1446.17	5.64227	0.303123	1.32276e-53	7.49805e-52	N/A	N/A	Up
Glyma.01G215700	784.199	3.39038	0.177951	9.12127e-42	2.98813e-40	Glyma.01G215700	DNA-directed RNA polymerase IV subunit 1	Up
Glyma.01G216200	17.3749	4.84324	1.42511	0.00158674	0.00435224	Glyma.01G216200	ethylene-responsive transcription factor ERF027	Up
Glyma.01G216900	122.909	9.72908	2.41257	7.31904e-11	4.12229e-10	Glyma.01G216900	cytochrome P450 87A3	Up
Glyma.01G217100	447.283	1.72579	0.249717	0.00221296	0.00594316	Glyma.01G217100	probable serine/threonine-protein kinase drkD	Up
Glyma.01G217600	914.973	2.19969	0.327369	9.76475e-05	0.000311575	N/A	N/A	Up
Glyma.01G217700	4654.15	3.85949	0.321955	1.17687e-19	1.21809e-18	OLPb	PR-5b protein	Up
Glyma.01G218100	612.415	3.56764	0.21548	2.86534e-33	6.26758e-32	Glyma.01G218100	myosin-11	Up
Glyma.01G218800	1227.75	4.9241	0.198333	2.56958e-87	6.41745e-85	Glyma.01G218800	probable LRR receptor-like serine/threonine-protein kinase At1g63430	Up
Glyma.01G219100	80.2808	5.75679	2.72255	0.00238445	0.00637109	Glyma.01G219100	probable copper-transporting ATPase HMA5	Up
Glyma.01G219200	58.7157	9.56133	2.42431	1.73611e-09	8.75728e-09	Glyma.01G219200	FT-interacting protein 3-like	Up
Glyma.01G219600	1149.06	3.04915	0.18686	1.21169e-28	2.06689e-27	Glyma.01G219600	AT-hook motif nuclear-localized protein 5	Up
Glyma.01G220300	505.094	2.55359	0.180683	2.98008e-18	2.83561e-17	Glyma.01G220300	uncharacterized LOC113001967	Up
Glyma.01G220700	241.014	2.74836	0.252615	1.42417e-12	9.1546e-12	Glyma.01G220700	mitogen-activated protein kinase kinase kinase YODA	Up
Glyma.01G220900	77.8176	3.09425	0.562555	4.24518e-05	0.000141064	Glyma.01G220900	uncharacterized LOC100778407	Up
Glyma.01G221900	59.7898	5.16235	1.25031	0.000111797	0.000354646	Glyma.01G221900	uncharacterized LOC100306586	Up
Glyma.01G222000	204.85	2.32673	0.298004	3.38988e-06	1.2666e-05	Glyma.01G222000	mitogen-activated protein kinase 4-like	Up
Glyma.01G222100	3404.54	2.08218	0.129769	3.29761e-17	2.93146e-16	Glyma.01G222100	transcription factor MYB72	Up
Glyma.01G222700	392.741	3.84186	0.677666	6.93256e-06	2.50626e-05	Glyma.01G222700	respiratory burst oxidase homolog protein A	Up
Glyma.01G223100	700.851	2.07773	0.370562	0.00150679	0.00414634	Glyma.01G223100	uncharacterized LOC100808011	Up
Glyma.01G223500	150.28	2.20022	0.307337	3.93168e-05	0.000131232	Glyma.01G223500	GDT1-like protein 1, chloroplastic-like	Up
Glyma.01G223700	273.879	3.58092	0.282521	1.33746e-20	1.47225e-19	Glyma.01G223700	uncharacterized protein At5g41620	Up
Glyma.01G223800	163.321	2.23695	0.336084	8.8713e-05	0.000284586	Glyma.01G223800	VOC domain-containing protein	Up
Glyma.01G223900	230.407	4.00808	0.526403	2.01253e-09	1.00881e-08	Glyma.01G223900	putative glucose-6-phosphate 1-epimerase	Up
Glyma.01G224000	563.509	4.88901	0.325742	2.11711e-33	4.65973e-32	Glyma.01G224000	probable inactive receptor kinase At4g23740	Up
Glyma.01G224100	8.67403	6.02237	2.33377	0.000266184	0.000808339	Glyma.01G224100	ethylene-responsive transcription factor CRF2	Up
Glyma.01G224700	185.925	3.04631	0.226149	5.92694e-20	6.25193e-19	Glyma.01G224700	protein SEH1	Up
Glyma.01G225500	219.12	9.47453	2.72374	1.38274e-06	5.37218e-06	Glyma.01G225500	uncharacterized LOC102660531	Up
Glyma.01G225600	89.2898	7.66608	1.33406	2.76933e-08	1.26143e-07	Glyma.01G225600	uncharacterized LOC100816904	Up
Glyma.01G226000	613.495	1.93859	0.178391	7.36009e-08	3.22717e-07	Glyma.01G226000	GDSL esterase/lipase At4g10955	Up
Glyma.01G226200	238.036	4.57225	0.382383	1.72219e-21	1.99234e-20	Glyma.01G226200	phosphatidylinositol 4-kinase gamma 2	Up
Glyma.01G226500	73.3585	1.93656	0.309186	0.0012094	0.00336948	N/A	N/A	Up
Glyma.01G226600	79.8969	3.97481	0.876085	0.000302752	0.000913442	Glyma.01G226600	scarecrow-like protein 3	Up
Glyma.01G227200	426.077	5.89865	0.399991	1.36278e-34	3.15999e-33	Glyma.01G227200	zinc finger CCCH domain-containing protein 55	Up
Glyma.01G227500	87.3518	4.77946	0.765844	4.58814e-07	1.86947e-06	Glyma.01G227500	uncharacterized LOC100791208	Up
Glyma.01G228000	139.507	1.62664	0.27655	0.0139629	0.0330503	Glyma.01G228000	pentatricopeptide repeat-containing protein At4g20770	Up
Glyma.01G228300	371.699	2.70945	0.229699	2.98868e-14	2.17576e-13	Glyma.01G228300	protein SMG9	Up
Glyma.01G229600	2498.6	9.43969	0.454226	6.39738e-77	1.13172e-74	Glyma.01G229600	cell division cycle 20.2, cofactor of APC complex	Up
Glyma.01G230000	88.497	8.21518	2.25731	6.83179e-08	3.00515e-07	Glyma.01G230000	aspartic proteinase CDR1	Up
Glyma.01G230100	49.9817	5.79016	2.3238	0.000523221	0.00152886	Glyma.01G230100	aspartic proteinase CDR1	Up
Glyma.01G230600	50.1569	2.10174	0.499823	0.0110725	0.0266207	Glyma.01G230600	pentatricopeptide repeat-containing protein At5g42310, chloroplastic	Up
Glyma.01G231400	1016.23	3.25216	0.172942	2.02317e-39	5.99008e-38	Glyma.01G231400	peptidyl-prolyl cis-trans isomerase FKBP53	Up
Glyma.01G232400	347.999	2.36128	0.410665	0.000321419	0.000965782	4CL4	4-coumarate--CoA ligase 4	Up
Glyma.01G233100	109.537	2.67518	0.522893	0.000485718	0.00142497	Glyma.01G233100	uncharacterized LOC100805144	Up
Glyma.01G233500	947.513	1.41987	0.144618	0.00269443	0.00713823	Glyma.01G233500	uncharacterized LOC100795243	Up
Glyma.01G233900	190.193	1.90199	0.222179	2.43571e-05	8.31361e-05	N/A	N/A	Up
Glyma.01G234400	126.651	2.16205	0.426142	0.00258402	0.00686475	GRF2	growth-regulating factor	Up
Glyma.01G235200	1742.28	2.38853	0.109668	3.38016e-37	8.97508e-36	Glyma.01G235200	probable RNA helicase SDE3	Up
Glyma.01G235300	431.155	3.123	0.300805	4.32423e-13	2.89489e-12	Glyma.01G235300	type IV inositol polyphosphate 5-phosphatase 7	Up
Glyma.01G235900	155.019	1.78053	0.322976	0.00800198	0.0196871	Glyma.01G235900	uncharacterized LOC100500129	Up
Glyma.01G236300	1523.32	5.68019	0.303961	3.56538e-54	2.07933e-52	Glyma.01G236300	protein tesmin/TSO1-like CXC 2	Up
Glyma.01G236400	2362.74	4.17892	0.226553	2.10659e-45	8.05036e-44	Glyma.01G236400	protein NETWORKED 1A	Up
Glyma.01G236600	6328.4	2.03325	0.119249	1.93195e-18	1.8604e-17	Glyma.01G236600	40S ribosomal protein S3a-like	Up
Glyma.01G237000	115.639	9.57604	2.31796	8.11945e-11	4.55447e-10	Glyma.01G237000	uncharacterized LOC100810486	Up
Glyma.01G239900	1056.79	1.7173	0.187408	7.4832e-05	0.000241792	Glyma.01G239900	uncharacterized LOC100814074	Up
Glyma.01G240000	3586.23	1.66492	0.125287	6.85051e-08	3.01276e-07	Glyma.01G240000	40S ribosomal protein S15a-1	Up
Glyma.01G240300	18077.2	1.43481	0.183087	0.0123452	0.0294561	Glyma.01G240300	pectinesterase	Up
Glyma.01G240600	32.7526	2.92353	0.670678	0.00133185	0.00369295	N/A	N/A	Up
Glyma.01G240700	383.718	3.69617	0.246941	1.76225e-28	2.98801e-27	Glyma.01G240700	probable UDP-3-O-acylglucosamine N-acyltransferase 2, mitochondrial	Up
Glyma.01G240900	130.236	7.78124	2.18435	1.00706e-07	4.35626e-07	CRK4	cysteine-rich receptor-like protein kinase	Up
Glyma.01G241300	1818.73	1.36556	0.142157	0.00751728	0.0185768	Glyma.01G241300	serine/threonine-protein kinase TOR	Up
Glyma.01G242100	47.5075	2.91446	0.860271	0.00589388	0.01482	Glyma.01G242100	uncharacterized LOC100818510	Up
Glyma.01G242900	1289.92	1.73179	0.128087	5.995e-09	2.89699e-08	Glyma.01G242900	40S ribosomal protein S29	Up
Glyma.01G243100	370.661	1.82406	0.206567	3.47466e-05	0.000116675	Glyma.01G243100	probable polyamine transporter At3g19553	Up
Glyma.01G244000	219.183	4.05982	0.45065	1.75421e-12	1.12082e-11	N/A	N/A	Up
Glyma.01G244100	50.2317	2.3376	0.645526	0.0126623	0.0301433	N/A	N/A	Up
Glyma.01G245100	1408.1	2.72591	0.131084	4.35727e-40	1.32995e-38	HDA1	histone deacetylase	Up
Glyma.01G245500	2138.43	1.41861	0.161588	0.00708829	0.0175849	Glyma.01G245500	UDP-galactose transporter 2-like	Up
Glyma.02G000500	3860.71	3.8328	0.494427	1.75015e-09	8.82195e-09	Glyma.02G000500	auxin-induced protein 22B	Up
Glyma.02G000600	2974.29	3.49809	0.175915	1.43517e-46	5.76471e-45	Glyma.02G000600	pentatricopeptide repeat-containing protein At1g80270, mitochondrial	Up
Glyma.02G000700	1042.8	3.58976	0.341239	6.4043e-15	4.89482e-14	SEOA	sieve element occlusion a	Up
Glyma.02G001000	209.002	9.60133	2.15382	2.80138e-12	1.76074e-11	Glyma.02G001000	DNA-binding protein SMUBP-2	Up
Glyma.02G001100	1441.96	3.63891	0.417331	4.40527e-11	2.52579e-10	Glyma.02G001100	benzyl alcohol O-benzoyltransferase	Up
Glyma.02G001500	262.865	2.06691	0.456894	0.00822103	0.0201851	Glyma.02G001500	3-ketoacyl-CoA synthase 11	Up
Glyma.02G002000	122.412	3.88054	0.527649	1.04105e-08	4.93248e-08	Glyma.02G002000	2-methyl-6-phytyl-1,4-hydroquinone methyltransferase, chloroplastic	Up
Glyma.02G002200	91.4014	8.80007	2.33275	4.71062e-09	2.29804e-08	Glyma.02G002200	uncharacterized LOC102665309	Up
Glyma.02G002300	4642.92	1.75772	0.118945	1.31616e-10	7.25717e-10	Glyma.02G002300	60S ribosomal protein L30-like	Up
Glyma.02G002500	1198.37	1.48426	0.194248	0.00882203	0.021556	Glyma.02G002500	protein argonaute 10	Up
Glyma.02G002900	595.002	3.90394	0.339948	2.78801e-18	2.65882e-17	Glyma.02G002900	probable methyltransferase PMT3	Up
Glyma.02G003000	402.342	3.4878	0.508347	2.53322e-07	1.05755e-06	Glyma.02G003000	uncharacterized LOC100526876	Up
Glyma.02G003500	68.6771	1.79818	0.392756	0.0218444	0.0499811	Glyma.02G003500	uncharacterized CRM domain-containing protein At3g25440, chloroplastic	Up
Glyma.02G003800	127.047	10.2563	2.2789	4.4954e-13	3.00332e-12	Glyma.02G003800	KIN14B-interacting protein At4g14310	Up
Glyma.02G004200	1268.41	2.7474	0.139861	2.81806e-36	7.11333e-35	Glyma.02G004200	COP1-interacting protein 7	Up
Glyma.02G004400	1035.54	3.29233	0.166653	1.59111e-43	5.54175e-42	Glyma.02G004400	tetratricopeptide repeat-containing protein	Up
Glyma.02G004600	79.5392	2.51534	0.745982	0.0115193	0.0276174	IQD4	protein IQ-DOMAIN 4	Up
Glyma.02G004800	78.3367	3.51914	0.550885	1.0528e-06	4.1376e-06	Glyma.02G004800	uncharacterized LOC100802013	Up
Glyma.02G005100	256.759	2.74126	0.241545	1.62768e-13	1.12459e-12	Glyma.02G005100	VAN3-binding protein	Up
Glyma.02G005400	31.3368	8.60955	2.32283	7.83019e-09	3.74714e-08	Glyma.02G005400	uncharacterized LOC100779507	Up
Glyma.02G005500	12661.8	3.42476	0.197322	3.04117e-35	7.29898e-34	Glyma.02G005500	cytosolic malate dehydrogenase	Up
Glyma.02G005700	1544.94	1.63464	0.106141	1.74307e-09	8.78923e-09	CRY2B	cryptochrome-2b	Up
Glyma.02G006400	348.079	2.2556	0.234241	3.48177e-08	1.57194e-07	Glyma.02G006400	protein COP1 SUPPRESSOR 2	Up
Glyma.02G006600	413.504	5.60418	0.518965	8.811e-20	9.19363e-19	Glyma.02G006600	pectin acetylesterase 6	Up
Glyma.02G006800	51.3512	4.2774	1.24058	0.00131039	0.00363606	Glyma.02G006800	transcription factor MYB61	Up
Glyma.02G007100	80.5755	4.1841	0.523017	3.47291e-10	1.84656e-09	Glyma.02G007100	meiosis-specific protein ASY3	Up
Glyma.02G007300	350.132	12.4496	2.37952	2.36423e-18	2.26485e-17	Glyma.02G007300	auxin-responsive protein IAA30	Up
Glyma.02G007400	103.125	4.2104	0.672593	3.60061e-07	1.4826e-06	Glyma.02G007400	chitinase 10	Up
Glyma.02G007600	334.041	3.99648	0.287688	7.35304e-26	1.08625e-24	Glyma.02G007600	probable polygalacturonase	Up
Glyma.02G008000	8395.81	1.84622	0.141696	1.26106e-09	6.42902e-09	Glyma.02G008000	ABC transporter B family member 4	Up
Glyma.02G008100	668.481	3.82628	0.324672	5.34271e-19	5.30733e-18	Glyma.02G008100	uncharacterized LOC100803234	Up
Glyma.02G008200	957.985	3.69995	0.27676	3.47696e-23	4.40924e-22	N/A	N/A	Up
Glyma.02G009300	193.751	3.62493	0.497961	3.38193e-08	1.52849e-07	Glyma.02G009300	polygalacturonase At1g48100	Up
Glyma.02G010200	35.602	2.97335	0.626291	0.000474973	0.00139624	Glyma.02G010200	uncharacterized LOC100306404	Up
Glyma.02G010900	5073.99	2.52647	0.159379	3.04699e-22	3.68355e-21	Glyma.02G010900	probable WRKY transcription factor 23-like	Up
Glyma.02G011200	101.816	2.95826	0.358875	1.48452e-08	6.93456e-08	Glyma.02G011200	pentatricopeptide repeat-containing protein At1g02370, mitochondrial	Up
Glyma.02G011400	373.582	2.92212	0.271007	4.65415e-13	3.10596e-12	Glyma.02G011400	proline-rich receptor-like protein kinase PERK3	Up
Glyma.02G011800	499.169	1.9512	0.18642	1.6976e-07	7.20533e-07	Glyma.02G011800	ATP-dependent Clp protease proteolytic subunit 5, chloroplastic-like	Up
Glyma.02G012300	238.373	3.82795	0.373373	6.43985e-15	4.91934e-14	Glyma.02G012300	uncharacterized LOC100805536	Up
Glyma.02G013300	228.636	4.55751	0.469835	7.01781e-15	5.34545e-14	Glyma.02G013300	probable beta-D-xylosidase 2	Up
Glyma.02G014500	54.8825	3.33645	0.692596	0.000157493	0.000490551	N/A	N/A	Up
Glyma.02G015900	1787.58	1.69462	0.149754	2.05756e-06	7.85523e-06	Glyma.02G015900	60S ribosomal protein L19-3	Up
Glyma.02G016400	178.883	7.10421	0.840539	1.8954e-13	1.30343e-12	CEL7	alpha family endo-beta-1,4-glucanase	Up
Glyma.02G016500	429.698	10.8239	2.24681	2.51299e-14	1.83829e-13	Glyma.02G016500	pectinesterase	Up
Glyma.02G016900	492.646	2.02619	0.192177	4.42818e-08	1.98048e-07	Glyma.02G016900	uncharacterized LOC100500410	Up
Glyma.02G017100	1970.38	3.9386	0.235692	1.96088e-36	5.01827e-35	Glyma.02G017100	indole-3-acetic acid-induced protein ARG2-like	Up
Glyma.02G017400	613.983	1.504	0.160517	0.0011644	0.00325029	Glyma.02G017400	gamma-tubulin complex component 4 homolog	Up
Glyma.02G017800	499.5	2.79434	0.256245	7.08772e-13	4.66692e-12	Glyma.02G017800	60S ribosomal L22 family protein	Up
Glyma.02G018900	173.309	4.35735	0.620395	1.23452e-08	5.81214e-08	Glyma.02G018900	transcription factor PRE6	Up
Glyma.02G019300	97.7645	2.52205	0.384351	2.69946e-05	9.16888e-05	Glyma.02G019300	transcription factor MYB88	Up
Glyma.02G020300	41.5538	6.26632	2.14774	2.65631e-05	9.02881e-05	Glyma.02G020300	WRKY transcription factor 72A	Up
Glyma.02G022300	1466.69	3.28342	0.24373	2.11504e-21	2.43487e-20	HDL57	homeodomain-leucine zipper protein 57	Up
Glyma.02G022700	72.8196	6.11392	1.35235	1.33261e-05	4.67631e-05	Glyma.02G022700	protein NRT1/ PTR FAMILY 2.13	Up
Glyma.02G023100	12.8405	7.48194	2.73531	0.000133484	0.000419243	Glyma.02G023100	thioredoxin H2	Up
Glyma.02G023400	45.5698	2.25849	0.565626	0.00889517	0.021726	Glyma.02G023400	thioredoxin H2-1-like	Up
Glyma.02G023900	1322.63	1.95378	0.195602	5.50375e-07	2.22397e-06	Glyma.02G023900	TIR-NBS disease resistance-like protein	Up
Glyma.02G024000	139.556	6.81109	0.703034	1.49116e-16	1.27641e-15	Glyma.02G024000	TMV resistance protein N-like	Up
Glyma.02G024100	12.2672	4.33367	1.39243	0.00223578	0.00600029	N/A	N/A	Up
Glyma.02G024500	456.712	2.06152	0.204974	1.0322e-07	4.46138e-07	Glyma.02G024500	tetratricopeptide repeat protein 38	Up
Glyma.02G024600	1231.77	10.8891	2.1556	6.29325e-16	5.14425e-15	Glyma.02G024600	glutathione S-transferase U18-like	Up
Glyma.02G024700	32.4925	6.10711	2.14333	4.80427e-05	0.00015881	N/A	N/A	Up
Glyma.02G024800	441.943	10.1104	2.17547	1.17696e-13	8.21337e-13	GSTU8	glutathione S-transferase U17-like	Up
Glyma.02G025400	281.759	3.81636	0.324574	1.02193e-18	9.99492e-18	Glyma.02G025400	transcription factor BHLH089	Up
Glyma.02G025500	349.995	4.79702	0.26446	4.30065e-47	1.76248e-45	Glyma.02G025500	transcription factor BHLH094	Up
Glyma.02G026300	993.059	3.01693	0.179594	6.84154e-30	1.25203e-28	MYB138	MYB transcription factor MYB138	Up
Glyma.02G027000	78.6651	2.23039	0.553386	0.011101	0.0266839	Glyma.02G027000	germin-like protein	Up
Glyma.02G027800	14.8886	3.33199	1.38811	0.0149406	0.0351685	Glyma.02G027800	metalloendoproteinase 3-MMP	Up
Glyma.02G029200	216.972	4.36177	0.338115	9.18993e-24	1.20537e-22	Glyma.02G029200	protein JINGUBANG	Up
Glyma.02G029400	1410.72	8.05255	0.708395	2.57265e-22	3.12702e-21	Glyma.02G029400	zinc finger protein 5	Up
Glyma.02G030200	480.576	4.29362	0.342282	1.42747e-22	1.75772e-21	Glyma.02G030200	cyclin-D1-1	Up
Glyma.02G030800	644.8	4.40073	0.380255	5.31847e-20	5.62687e-19	Glyma.02G030800	uncharacterized LOC100782731	Up
Glyma.02G030900	1215.16	4.5144	0.20357	3.44619e-67	3.83023e-65	Glyma.02G030900	putative methylsterol monooxygenase DDB_G0269788-like	Up
Glyma.02G031000	67.5096	7.79247	2.18167	6.94839e-08	3.05423e-07	Glyma.02G031000	nucleobase-ascorbate transporter 7	Up
Glyma.02G031600	14.2679	3.93754	1.32219	0.00552632	0.0139545	N/A	N/A	Up
Glyma.02G031700	5.51782	4.25842	2.87476	0.0163155	0.0381531	Glyma.02G031700	protein ALTERED XYLOGLUCAN 4	Up
Glyma.02G031800	73.5683	2.71314	0.63681	0.00184384	0.00500921	Glyma.02G031800	protein ALTERED XYLOGLUCAN 4	Up
Glyma.02G031900	475.487	3.61724	0.186712	3.28556e-45	1.24438e-43	Glyma.02G031900	protein ALTERED XYLOGLUCAN 4	Up
Glyma.02G032300	459.115	7.88956	0.898367	2.93673e-15	2.29706e-14	Glyma.02G032300	MLP-like protein 423-like	Up
Glyma.02G032600	21.9506	6.88404	2.23817	5.86991e-06	2.14013e-05	Glyma.02G032600	WAT1-related protein At3g28050	Up
Glyma.02G032800	2001.86	2.34087	0.0832942	1.18831e-58	8.49362e-57	Glyma.02G032800	threonine--tRNA ligase, mitochondrial 1	Up
Glyma.02G032900	40.5462	4.73133	0.868315	9.28638e-06	3.31238e-05	N/A	N/A	Up
Glyma.02G033200	45.009	2.87108	0.625767	0.000739986	0.0021208	Glyma.02G033200	RING-H2 finger protein ATL47	Up
Glyma.02G033400	429.308	5.8793	0.333499	1.1322e-48	5.00204e-47	Glyma.02G033400	uncharacterized LOC100797570	Up
Glyma.02G034400	626.603	2.03898	0.344536	0.00111087	0.00310825	Glyma.02G034400	deoxynucleoside triphosphate triphosphohydrolase SAMHD1 homolog	Up
Glyma.02G034700	1705.95	4.14015	0.252155	2.39833e-36	6.08278e-35	Glyma.02G034700	polygalacturonase 1 beta-like protein 3	Up
Glyma.02G035900	541.531	2.36254	0.162943	2.33037e-17	2.08999e-16	Glyma.02G035900	DNA-directed RNA polymerase subunit 10-like protein	Up
Glyma.02G036000	4647.81	1.39037	0.111381	0.000343412	0.00102844	Glyma.02G036000	putative ubiquitin-40S ribosomal protein S27a	Up
Glyma.02G036500	2155.84	2.09038	0.214522	1.76711e-07	7.48167e-07	Glyma.02G036500	protein NSP-INTERACTING KINASE 3	Up
Glyma.02G036700	211.434	5.09527	0.400465	9.78282e-25	1.35957e-23	Glyma.02G036700	protein trichome birefringence-like 2	Up
Glyma.02G036800	97.323	3.74084	0.886477	0.000726505	0.00208541	N/A	N/A	Up
Glyma.02G037000	62.2324	2.81426	0.377369	4.66732e-07	1.90064e-06	Glyma.02G037000	2-phytyl-1,4-beta-naphthoquinone methyltransferase, chloroplastic	Up
Glyma.02G037400	237.04	4.25296	0.319925	9.12056e-25	1.27086e-23	Glyma.02G037400	uncharacterized LOC100776135	Up
Glyma.02G037500	525.063	2.19407	0.244985	4.46062e-07	1.81943e-06	Glyma.02G037500	uncharacterized protein	Up
Glyma.02G037600	113.144	7.43529	1.84169	4.21368e-05	0.000140061	Glyma.02G037600	L-tryptophan--pyruvate aminotransferase 1	Up
Glyma.02G038100	1301.45	1.56162	0.169911	0.000625996	0.00181172	Glyma.02G038100	glutamate--glyoxylate aminotransferase 2	Up
Glyma.02G038200	62.3537	2.60386	0.582286	0.0016597	0.00453974	Glyma.02G038200	cyclin-dependent protein kinase inhibitor SMR6	Up
Glyma.02G038500	304.06	1.68505	0.250373	0.00369747	0.00959616	Glyma.02G038500	copper methylamine oxidase	Up
Glyma.02G038600	98.9029	2.99	0.448374	2.40815e-06	9.13699e-06	Glyma.02G038600	protein DETOXIFICATION 29	Up
Glyma.02G038800	326.93	1.69804	0.152607	2.89921e-06	1.09076e-05	Glyma.02G038800	ABC transporter B family member 26, chloroplastic	Up
Glyma.02G039300	33.0618	3.23369	0.906863	0.00267143	0.00708171	ESR1	ethylene-responsive transcription factor ESR1	Up
Glyma.02G040000	367.122	2.89093	0.243293	2.45664e-15	1.93008e-14	N/A	N/A	Up
Glyma.02G040400	72.4861	3.22815	0.475838	6.36218e-07	2.5548e-06	N/A	N/A	Up
Glyma.02G040500	392.485	2.69808	0.186933	3.59097e-20	3.84325e-19	Glyma.02G040500	cyclin-D4-1	Up
Glyma.02G040600	850.62	1.90654	0.160808	8.84724e-09	4.21438e-08	Glyma.02G040600	uncharacterized LOC100305966	Up
Glyma.02G041500	422.492	6.25408	0.969291	1.21744e-07	5.23431e-07	SVPL	MADS-box protein SVP-like	Up
Glyma.02G042300	35.1105	5.17598	0.915779	2.24985e-06	8.5593e-06	Glyma.02G042300	protein STRICTOSIDINE SYNTHASE-LIKE 5	Up
Glyma.02G042500	8577.95	7.97339	0.543725	1.25934e-37	3.42962e-36	CHIA1	chitinase class I	Up
Glyma.02G042600	555.406	10.5382	2.19045	1.90768e-14	1.40909e-13	Glyma.02G042600	uncharacterized LOC100809654	Up
Glyma.02G042800	67.3115	3.73925	1.01144	0.00135046	0.00374258	Glyma.02G042800	uncharacterized LOC100814466	Up
Glyma.02G043100	198.772	4.74743	0.807564	5.59382e-07	2.25886e-06	Glyma.02G043100	uncharacterized LOC100777026	Up
Glyma.02G043200	270.609	5.79719	0.415982	2.36743e-31	4.62771e-30	Glyma.02G043200	IST1-like protein	Up
Glyma.02G043500	502.418	4.35242	0.753905	4.68641e-06	1.72598e-05	Glyma.02G043500	F-box protein At2g26160	Up
Glyma.02G044300	52.8627	9.29449	2.33972	5.16028e-10	2.71118e-09	Glyma.02G044300	NEP1-interacting protein 2	Up
Glyma.02G045000	157.28	1.80309	0.346491	0.0106332	0.0256334	Glyma.02G045000	aspartyl protease family protein 1	Up
Glyma.02G045200	1423.19	1.87718	0.101962	4.03997e-18	3.80744e-17	Glyma.02G045200	pre-rRNA-processing protein esf1	Up
Glyma.02G045600	202.216	2.28784	0.206531	1.68663e-10	9.20667e-10	Glyma.02G045600	uncharacterized LOC100305953	Up
Glyma.02G045700	1507.83	1.43269	0.0896384	9.6011e-07	3.78701e-06	Glyma.02G045700	SKP1-like protein 1A-like	Up
Glyma.02G045800	57.3291	4.54146	1.03251	0.000301782	0.00091071	Glyma.02G045800	protein MID1-COMPLEMENTING ACTIVITY 1	Up
Glyma.02G045900	51.63	8.5679	2.27297	1.1044e-08	5.22096e-08	Glyma.02G045900	F-box protein At4g35930	Up
Glyma.02G046200	544.116	8.33512	0.690767	2.02413e-26	3.07143e-25	Glyma.02G046200	protein POLLENLESS 3-LIKE 2	Up
Glyma.02G046800	2140.49	4.42643	0.209142	4.16626e-61	3.29398e-59	Glyma.02G046800	alpha-mannosidase	Up
Glyma.02G047400	194.629	5.48759	0.662693	1.22134e-12	7.8998e-12	Glyma.02G047400	thaumatin-like protein 1	Up
Glyma.02G047600	114.13	4.04144	0.562872	1.04218e-08	4.93726e-08	Glyma.02G047600	ferredoxin--NADP reductase, leaf isozyme, chloroplastic	Up
Glyma.02G048700	500.929	7.38832	0.693738	5.028e-21	5.66094e-20	Glyma.02G048700	chromatin-remodeling ATPase INO80	Up
Glyma.02G049200	482.726	12.7975	2.38199	6.93122e-21	7.72183e-20	Glyma.02G049200	SAUR-like auxin-responsive family protein	Up
Glyma.02G050100	142.43	3.6426	0.453337	1.20705e-09	6.16625e-09	NAC153	NAC domain-containing protein 153	Up
Glyma.02G050300	112.33	6.40526	1.21932	8.65424e-07	3.42755e-06	Glyma.02G050300	probable LRR receptor-like serine/threonine-protein kinase At4g36180	Up
Glyma.02G050400	96.5337	2.79651	0.546165	0.000262168	0.000797054	Glyma.02G050400	kinesin-like protein KIN-7F	Up
Glyma.02G050600	1208.49	1.77793	0.135789	5.8793e-09	2.84464e-08	Glyma.02G050600	protein CHAPERONE-LIKE PROTEIN OF POR1, chloroplastic	Up
Glyma.02G051500	341.922	2.73975	0.337766	7.64118e-08	3.34386e-07	ALDH3F1	aldehyde dehydrogenase family 3 member F1	Up
Glyma.02G051700	1511.6	6.94293	0.39646	1.31202e-51	6.76025e-50	Glyma.02G051700	beta-galactosidase 3	Up
Glyma.02G052400	154.262	1.82496	0.246667	0.000451128	0.00133029	Glyma.02G052400	folate transporter 1, chloroplastic	Up
Glyma.02G052600	600.274	2.04832	0.193503	2.78486e-08	1.26823e-07	Glyma.02G052600	50S ribosomal protein L7/L12	Up
Glyma.02G053000	286.675	3.61684	0.274274	4.4927e-22	5.36861e-21	Glyma.02G053000	uncharacterized LOC100791241	Up
Glyma.02G053800	1367.2	5.05936	0.238796	5.49363e-65	5.62032e-63	Glyma.02G053800	toMV susceptible protein tm-1(GCR26)	Up
Glyma.02G054400	13.8379	4.07004	1.38639	0.00388374	0.0100501	Glyma.02G054400	uncharacterized LOC102663539	Up
Glyma.02G055400	599.01	3.00213	0.256133	1.2926e-15	1.03645e-14	Glyma.02G055400	anaphase-promoting complex subunit 10-like	Up
Glyma.02G055500	456.62	2.82317	0.320287	4.53033e-09	2.21238e-08	Glyma.02G055500	U-box domain-containing protein 5	Up
Glyma.02G055600	30.1303	4.82353	2.01734	0.000913519	0.00258551	N/A	N/A	Up
Glyma.02G056200	849.003	1.58673	0.163056	0.000201252	0.000619663	Glyma.02G056200	sugar transporter ERD6-like 6	Up
Glyma.02G056600	8.12588	4.3474	2.34985	0.00799956	0.0196823	Glyma.02G056600	GATA transcription factor 18	Up
Glyma.02G056900	90.3389	4.82793	0.620111	4.22107e-10	2.23264e-09	Glyma.02G056900	uncharacterized LOC100306517	Up
Glyma.02G057000	541.583	1.54251	0.182579	0.00194837	0.00527294	Glyma.02G057000	protein N-lysine methyltransferase METTL21A	Up
Glyma.02G057200	1005.59	6.02291	0.275812	3.30876e-74	5.16471e-72	Glyma.02G057200	CRAL-TRIO domain-containing protein C23B6.04c-like	Up
Glyma.02G058200	327.509	1.3857	0.156708	0.0099466	0.0241013	Glyma.02G058200	uncharacterized LOC100527619	Up
Glyma.02G058900	322.22	9.37673	2.20597	7.32083e-11	4.12229e-10	Glyma.02G058900	homeobox-leucine zipper protein ATHB-40	Up
Glyma.02G059600	37.2069	6.37879	2.22553	4.30922e-05	0.000143136	Glyma.02G059600	putative calcium-binding protein	Up
Glyma.02G059700	10.2538	5.48899	2.41348	0.00140666	0.00388919	Glyma.02G059700	lysM domain receptor-like kinase 4	Up
Glyma.02G059900	1733.34	2.93899	0.171064	3.25388e-30	6.02223e-29	Glyma.02G059900	protein DA1-related 1	Up
Glyma.02G060800	11.4202	3.74855	1.40874	0.00921918	0.0224579	Glyma.02G060800	STS14 protein	Up
Glyma.02G061200	296.201	2.55057	0.259253	7.44834e-10	3.86925e-09	N/A	N/A	Up
Glyma.02G061400	390.263	2.71329	0.233253	7.34344e-14	5.21459e-13	Glyma.02G061400	BTB/POZ domain-containing protein At5g66560	Up
Glyma.02G063700	168.839	5.20396	0.548584	3.93365e-15	3.04598e-14	Glyma.02G063700	tetraspanin-6	Up
Glyma.02G063800	153.479	5.99829	0.894327	3.9494e-09	1.93737e-08	Glyma.02G063800	MLO-like protein 12	Up
Glyma.02G064700	88.8731	3.19665	0.842477	0.0017198	0.00469205	Glyma.02G064700	chlorophyll a-b binding protein 6, chloroplastic-like	Up
Glyma.02G064800	891.102	1.54945	0.168115	0.000718135	0.00206291	Glyma.02G064800	probable protein S-acyltransferase 7	Up
Glyma.02G065000	9.34798	4.90455	1.61208	0.0015168	0.004172	Glyma.02G065000	uncharacterized LOC100818889	Up
Glyma.02G065500	480.7	2.37062	0.203988	7.07954e-12	4.30255e-11	Glyma.02G065500	V-type proton ATPase subunit C	Up
Glyma.02G065600	267.722	3.0685	0.216771	4.19834e-22	5.02728e-21	Glyma.02G065600	DNA polymerase lambda	Up
Glyma.02G066300	15.4937	2.89479	1.03006	0.0143892	0.033991	N/A	N/A	Up
Glyma.02G067300	704.224	1.79303	0.194962	2.44934e-05	8.35608e-05	N/A	N/A	Up
Glyma.02G067400	5890.59	1.40923	0.185019	0.0205943	0.0473325	Glyma.02G067400	uncharacterized LOC100499804	Up
Glyma.02G068100	110.263	9.11194	2.23566	1.75581e-10	9.57445e-10	Glyma.02G068100	uncharacterized LOC100780921	Up
Glyma.02G069700	416.72	12.0974	2.29291	5.1264e-18	4.79514e-17	Glyma.02G069700	syntaxin-related protein KNOLLE	Up
Glyma.02G069800	56.5232	5.36974	0.752302	5.38117e-09	2.61226e-08	SIP1-1	aquaporin SIP1-1	Up
Glyma.02G070300	140.068	5.25508	0.493667	3.49008e-18	3.30239e-17	Glyma.02G070300	dynein light chain LC6, flagellar outer arm	Up
Glyma.02G070600	1122.37	3.58259	0.319852	1.31334e-16	1.12625e-15	Glyma.02G070600	NAC domain-containing protein 87	Up
Glyma.02G071500	176.529	3.88294	0.431134	4.01026e-12	2.48814e-11	Glyma.02G071500	GATA transcription factor 2	Up
Glyma.02G071700	495.79	7.48604	0.54919	5.26884e-32	1.0688e-30	Glyma.02G071700	protein SINE1	Up
Glyma.02G071900	2877.27	2.25826	0.143757	8.67086e-19	8.50991e-18	Glyma.02G071900	T-complex protein 1 subunit theta	Up
Glyma.02G072200	139.749	9.27417	2.31656	3.71679e-10	1.97255e-09	Glyma.02G072200	glutamate dehydrogenase 1	Up
Glyma.02G072300	300.362	1.63079	0.254485	0.00797219	0.0196229	Glyma.02G072300	uncharacterized LOC100803573	Up
Glyma.02G072800	30.7893	3.10695	0.943474	0.00628558	0.0157388	Glyma.02G072800	ethylene-responsive transcription factor ERN1	Up
Glyma.02G073600	1525.82	7.60382	0.320205	3.41685e-94	1.31881e-91	PIP2-9	aquaporin PIP2-9	Up
Glyma.02G073700	223.072	5.3438	0.445958	9.70623e-23	1.20779e-21	PIP2-12	aquaporin PIP2-12	Up
Glyma.02G074300	13.7289	3.69223	2.13299	0.0140326	0.033206	Glyma.02G074300	uncharacterized LOC100306060	Up
Glyma.02G074400	18.0617	6.39039	2.2592	4.72834e-05	0.000156433	N/A	N/A	Up
Glyma.02G074500	337.476	4.6922	0.303534	1.05643e-34	2.4726e-33	Glyma.02G074500	FHA domain-containing protein PS1	Up
Glyma.02G074600	176.497	3.00468	0.258454	2.83904e-15	2.22393e-14	Glyma.02G074600	transmembrane protein 18	Up
Glyma.02G074800	145.167	8.34902	2.23896	2.69088e-08	1.22806e-07	Glyma.02G074800	GRAS family protein RAM1	Up
Glyma.02G076100	448.09	9.20827	0.948718	2.58396e-16	2.17933e-15	Glyma.02G076100	somatic embryogenesis receptor kinase 2	Up
Glyma.02G077500	55.6518	3.41939	0.4971	4.21269e-07	1.72261e-06	Glyma.02G077500	uncharacterized LOC100799512	Up
Glyma.02G078200	70.8148	4.34051	0.632045	2.52444e-08	1.15459e-07	Glyma.02G078200	uncharacterized LOC100801116	Up
Glyma.02G078600	352.036	2.50972	0.249147	4.64845e-10	2.45045e-09	Glyma.02G078600	dehydrogenase/reductase SDR family member 12-like	Up
Glyma.02G079000	643.52	2.45519	0.220489	1.37722e-11	8.19745e-11	Glyma.02G079000	40S ribosomal protein S18	Up
Glyma.02G079500	902.53	5.62659	0.382489	9.96242e-35	2.33558e-33	Glyma.02G079500	uncharacterized LOC100306191	Up
Glyma.02G080000	47.0063	7.89614	2.27516	1.92897e-07	8.13773e-07	Glyma.02G080000	uncharacterized LOC102660296	Up
Glyma.02G080600	1719.09	1.66019	0.122646	3.76039e-08	1.69323e-07	Glyma.02G080600	notchless protein homolog	Up
Glyma.02G080700	67.533	2.10543	0.510624	0.0115446	0.0276702	Glyma.02G080700	uncharacterized LOC102661108	Up
Glyma.02G080900	1953.98	4.11513	0.232379	1.6288e-41	5.27492e-40	Glyma.02G080900	cellulose synthase A catalytic subunit 2 [UDP-forming]	Up
Glyma.02G081100	1417.26	2.9504	0.326933	6.44313e-10	3.36064e-09	Glyma.02G081100	steroid 5-alpha-reductase DET2-like	Up
Glyma.02G082200	834.778	2.37548	0.119674	7.84707e-31	1.49804e-29	Glyma.02G082200	general transcription and DNA repair factor IIH helicase subunit XPD	Up
Glyma.02G083600	124.884	8.60317	2.19301	1.738e-09	8.76577e-09	N/A	N/A	Up
Glyma.02G083700	17.0758	6.75046	2.39116	7.17008e-05	0.000232151	N/A	N/A	Up
Glyma.02G085100	124.515	3.20504	0.319164	1.29022e-12	8.33265e-12	Glyma.02G085100	probable UDP-3-O-acyl-N-acetylglucosamine deacetylase 1, mitochondrial	Up
Glyma.02G085600	1261.7	4.0138	0.407482	3.92715e-14	2.84191e-13	N/A	N/A	Up
Glyma.02G085700	73.4174	2.78677	0.75347	0.00679792	0.0169234	Glyma.02G085700	dynamin-related protein 1C	Up
Glyma.02G085900	268.25	1.88103	0.200708	5.99667e-06	2.18421e-05	Glyma.02G085900	two-component response regulator ORR21	Up
Glyma.02G086000	418.363	4.5955	0.442171	1.19631e-16	1.02859e-15	Glyma.02G086000	phosphatidylinositol transfer protein CSR1	Up
Glyma.02G086100	2921.06	4.54273	0.368569	2.71037e-22	3.2916e-21	Glyma.02G086100	RNA-dependent RNA polymerase 1	Up
Glyma.02G086600	511.024	2.8	0.231216	2.33088e-15	1.83433e-14	Glyma.02G086600	uncharacterized LOC100812665	Up
Glyma.02G086700	32.2905	2.92367	0.583126	0.000281454	0.000852211	Glyma.02G086700	putative pentatricopeptide repeat-containing protein At1g12700, mitochondrial	Up
Glyma.02G087000	2322.32	5.91358	0.193034	1.34646e-143	2.04167e-140	Glyma.02G087000	histidine kinase 4	Up
Glyma.02G087700	441.599	1.68357	0.199397	0.000370791	0.00110568	Glyma.02G087700	superoxide dismutase [Fe], chloroplastic	Up
Glyma.02G088100	91.1124	7.31764	2.14396	4.49108e-07	1.8315e-06	N/A	N/A	Up
Glyma.02G088900	1493.03	1.77117	0.211986	0.000147632	0.000461663	Glyma.02G088900	alpha-amylase inhibitor/lipid transfer/seed storage family protein	Up
Glyma.02G089000	2398.3	1.33384	0.0867265	9.31451e-05	0.000297878	Glyma.02G089000	RAB11-binding protein RELCH	Up
Glyma.02G089100	250.048	1.53161	0.232138	0.0137971	0.0326725	Glyma.02G089100	lipid phosphate phosphatase 2	Up
Glyma.02G089400	719.179	6.52542	0.555168	4.86732e-23	6.12847e-22	N/A	N/A	Up
Glyma.02G089900	14.938	4.76476	1.48585	0.00123982	0.00344994	Glyma.02G089900	protein DETOXIFICATION 3	Up
Glyma.02G092500	832.782	13.2999	2.36681	3.828e-22	4.59631e-21	Glyma.02G092500	CASP-like protein 12	Up
Glyma.02G093000	285.082	2.69786	0.214627	8.74051e-16	7.08604e-15	Glyma.02G093000	geranylgeranyl transferase type-1 subunit beta	Up
Glyma.02G093100	187.694	3.49964	0.372596	4.2494e-12	2.63229e-11	Glyma.02G093100	uncharacterized LOC100784512	Up
Glyma.02G093400	10.2721	5.15307	2.28995	0.00146866	0.00404849	Glyma.02G093400	subtilisin-like protease SBT1.1	Up
Glyma.02G093700	138.789	7.92338	1.23808	1.01662e-09	5.23182e-09	Glyma.02G093700	THO complex subunit 4B	Up
Glyma.02G094300	4089.51	2.64827	0.107588	1.77102e-53	9.95923e-52	Glyma.02G094300	2-oxoglutarate dehydrogenase, mitochondrial	Up
Glyma.02G094400	1938.54	3.20984	0.182173	1.90747e-34	4.38945e-33	Glyma.02G094400	uncharacterized LOC100787520	Up
Glyma.02G094500	224.261	3.58096	0.401263	3.14285e-11	1.82059e-10	Glyma.02G094500	C2H2-type zinc finger family protein	Up
Glyma.02G095000	1395.5	4.75879	0.187528	7.78798e-90	2.20436e-87	Glyma.02G095000	uncharacterized LOC100527754	Up
Glyma.02G095400	1516.23	3.63508	0.157593	3.1317e-63	2.87176e-61	Glyma.02G095400	metal tolerance protein 5-like	Up
Glyma.02G095600	41.9237	5.50706	0.892796	2.56471e-07	1.06996e-06	Glyma.02G095600	histone-lysine N-methyltransferase ATXR6	Up
Glyma.02G096000	708.665	2.56265	0.199757	1.63531e-15	1.30092e-14	Glyma.02G096000	small nuclear ribonucleoprotein SmD1a	Up
Glyma.02G096300	200.82	4.57977	0.850003	3.64187e-06	1.35634e-05	Glyma.02G096300	glutaredoxin-C5	Up
Glyma.02G096800	910.528	1.71235	0.189907	0.000102905	0.000327466	Glyma.02G096800	glucose-6-phosphate 1-dehydrogenase, chloroplastic	Up
Glyma.02G097400	2309.98	6.94465	0.346296	4.93614e-67	5.4719e-65	Glyma.02G097400	probably inactive leucine-rich repeat receptor-like protein kinase At3g28040	Up
Glyma.02G097700	74.5649	3.428	0.783667	0.000408054	0.00120958	ALMT4	aluminum-activated malate transporter family protein	Up
Glyma.02G098600	1143.94	3.67751	0.206319	2.25724e-39	6.65987e-38	Glyma.02G098600	apoptosis-linked gene 2-interacting protein X 1	Up
Glyma.02G099900	522.257	3.09979	0.217621	1.51213e-22	1.85819e-21	Glyma.02G099900	probable galacturonosyltransferase-like 3	Up
Glyma.02G100100	175.89	4.79488	0.344855	6.76931e-29	1.16689e-27	Glyma.02G100100	uncharacterized LOC100802712	Up
Glyma.02G100200	543.454	3.38448	0.201736	9.59648e-33	2.02907e-31	Glyma.02G100200	SUPPRESSOR OF GAMMA RESPONSE 1	Up
Glyma.02G100700	7.11218	4.39637	2.71535	0.0130903	0.0310905	Glyma.02G100700	transcription factor bHLH30	Up
Glyma.02G101300	78.3952	2.55802	0.389958	2.08688e-05	7.17637e-05	Glyma.02G101300	uncharacterized LOC100527512	Up
Glyma.02G102600	352.526	3.04332	0.232418	3.82991e-19	3.83325e-18	Glyma.02G102600	probable receptor-like protein kinase At1g49730	Up
Glyma.02G102800	145.002	6.29672	2.07834	1.6727e-05	5.81399e-05	Glyma.02G102800	PI-PLC X domain-containing protein At5g67130	Up
Glyma.02G103500	740.935	3.68601	0.33651	2.89463e-16	2.43313e-15	Glyma.02G103500	caffeoyl-CoA O-methyltransferase	Up
Glyma.02G104600	304.959	4.57975	0.495658	6.58128e-14	4.69222e-13	Glyma.02G104600	UDP-glucosyl transferase 73B2	Up
Glyma.02G105400	68.4613	2.24009	0.560489	0.00938877	0.0228317	Glyma.02G105400	protein IRX15-LIKE	Up
Glyma.02G105500	1320.3	2.35098	0.153398	4.83575e-19	4.81386e-18	CYP45	peptidyl-prolyl cis-trans isomerase CYP45	Up
Glyma.02G105800	128.704	4.55684	0.697002	1.4526e-07	6.20139e-07	Glyma.02G105800	HVA22-like protein c	Up
Glyma.02G105900	42.4414	7.74315	2.21585	1.35471e-07	5.80157e-07	Glyma.02G105900	transcription factor TCP15	Up
Glyma.02G106200	379.742	9.26374	2.21787	1.95314e-10	1.06082e-09	Glyma.02G106200	probable membrane-associated kinase regulator 6	Up
Glyma.02G106300	956.748	2.67946	0.249093	4.95485e-12	3.04926e-11	SLD1.2	delta8-sphingolipid desaturase 1	Up
Glyma.02G106600	227.699	2.6008	0.312136	9.32342e-08	4.04542e-07	Glyma.02G106600	origin recognition complex subunit 6-like	Up
Glyma.02G107100	5174	1.32952	0.144768	0.0175955	0.0409231	N/A	N/A	Up
Glyma.02G107200	42.9464	2.77266	0.796157	0.00698979	0.0173567	Glyma.02G107200	myb-like protein X	Up
Glyma.02G108000	765.302	10.4222	2.21113	9.21956e-14	6.49253e-13	Glyma.02G108000	putative ribonuclease T2	Up
Glyma.02G108700	49.3768	7.56172	2.22667	4.40995e-07	1.79963e-06	Glyma.02G108700	calmodulin-like protein 7	Up
Glyma.02G109100	947.31	7.91549	0.528679	1.08154e-38	3.10264e-37	EXP4	expansin 4	Up
Glyma.02G109300	247.675	1.65656	0.187072	0.000290501	0.000878475	Glyma.02G109300	methyltransferase-like protein 7A	Up
Glyma.02G109500	55.9008	7.95875	2.24782	1.28557e-07	5.51661e-07	N/A	N/A	Up
Glyma.02G110300	86.0883	3.08447	0.430498	4.00189e-07	1.63988e-06	Glyma.02G110300	uncharacterized LOC100794036	Up
Glyma.02G111600	55.2433	6.48331	1.23677	7.95521e-07	3.16397e-06	Glyma.02G111600	protein argonaute 7	Up
Glyma.02G111800	890.461	2.45279	0.181589	5.00988e-16	4.12618e-15	Glyma.02G111800	probable protein S-acyltransferase 22	Up
Glyma.02G112000	636.695	4.60537	0.240182	2.47068e-51	1.24582e-49	Glyma.02G112000	putative exosome complex component rrp40	Up
Glyma.02G112200	689.25	1.9097	0.128763	8.57186e-13	5.61283e-12	N/A	N/A	Up
Glyma.02G112500	82.2616	3.81817	0.41592	3.95408e-12	2.45544e-11	N/A	N/A	Up
Glyma.02G112900	588.535	5.69767	0.418957	7.88539e-30	1.43748e-28	Glyma.02G112900	uncharacterized LOC100527511	Up
Glyma.02G113400	62.0206	2.86188	0.42143	2.99748e-06	1.12613e-05	Glyma.02G113400	putative pentatricopeptide repeat-containing protein At1g69350, mitochondrial	Up
Glyma.02G113900	225.462	1.96263	0.249941	5.72839e-05	0.000187793	Glyma.02G113900	ankyrin repeats-containing protein	Up
Glyma.02G114000	771.353	4.88483	0.229726	1.83741e-64	1.81e-62	Glyma.02G114000	ribosome biogenesis protein BRX1-like	Up
Glyma.02G114100	758.981	4.99266	1.12516	0.000135453	0.000425206	Glyma.02G114100	uncharacterized LOC100796665	Up
Glyma.02G114500	24.4575	2.35264	0.748883	0.0213237	0.0488687	Glyma.02G114500	pentatricopeptide repeat-containing protein At2g20540	Up
Glyma.02G115100	6.11527	3.95291	2.74661	0.0190944	0.0441432	Glyma.02G115100	putative SNAP25 homologous protein SNAP30	Up
Glyma.02G115200	340.92	2.00269	0.255822	4.73361e-05	0.000156596	WRKY28	WRKY transcription factor 28	Up
Glyma.02G115900	2616.74	2.20885	0.125	9.36174e-23	1.16629e-21	SGF14f	14-3-3 protein SGF14f	Up
Glyma.02G116300	915.969	2.45564	0.371626	3.14645e-05	0.000106116	Glyma.02G116300	probable ureide permease A3	Up
Glyma.02G116400	1320.55	2.83071	0.271483	4.45338e-12	2.75502e-11	Glyma.02G116400	ureide permease 1	Up
Glyma.02G116500	183.191	1.64404	0.277708	0.0118177	0.0282752	Glyma.02G116500	pentatricopeptide repeat-containing protein At5g50280, chloroplastic	Up
Glyma.02G116600	212.333	3.06793	0.337278	2.55753e-10	1.37658e-09	N/A	N/A	Up
Glyma.02G118800	646.74	2.4028	0.132902	2.0215e-26	3.06963e-25	Glyma.02G118800	cell division control protein 48 homolog B	Up
Glyma.02G119200	3643.38	1.86195	0.0941538	2.75549e-20	2.97457e-19	Glyma.02G119200	uncharacterized LOC100305520	Up
Glyma.02G120100	146.911	2.69055	0.261218	3.90028e-11	2.24413e-10	Glyma.02G120100	uncharacterized LOC100806065	Up
Glyma.02G120300	287.541	3.24833	0.300766	1.86208e-14	1.37708e-13	Glyma.02G120300	pfkB family carbohydrate kinase	Up
Glyma.02G120400	767.771	1.99712	0.126073	1.39644e-15	1.11718e-14	Glyma.02G120400	folate synthesis bifunctional protein, mitochondrial	Up
Glyma.02G120800	260.012	9.28078	1.2519	6.48973e-13	4.28714e-12	Glyma.02G120800	LRR receptor-like serine/threonine-protein kinase RGI1	Up
Glyma.02G120900	5913.06	1.80999	0.142589	6.60303e-09	3.18006e-08	Glyma.02G120900	reversibly glycosylated polypeptide	Up
Glyma.02G121000	31.0713	2.56979	0.789475	0.0129749	0.0308371	N/A	N/A	Up
Glyma.02G121300	535.343	2.75686	0.232789	1.54639e-14	1.15144e-13	Glyma.02G121300	squamosa promoter-binding-like protein 6	Up
Glyma.02G121400	104.05	4.51509	1.98155	0.00172013	0.00469264	Glyma.02G121400	protein BIG GRAIN 1-like E	Up
Glyma.02G122000	14.054	5.11234	2.21684	0.00130212	0.00361382	Glyma.02G122000	receptor-like protein kinase FERONIA	Up
Glyma.02G122500	757.565	3.10022	0.187771	1.44553e-29	2.60165e-28	Glyma.02G122500	ACT domain-containing protein ACR4	Up
Glyma.02G122800	125.054	6.73793	2.179	1.02082e-05	3.62655e-05	Glyma.02G122800	uncharacterized LOC100500368	Up
Glyma.02G123100	442.832	2.36814	0.197972	2.09255e-12	1.328e-11	Glyma.02G123100	protease 2	Up
Glyma.02G123200	294.249	1.63775	0.237769	0.00440503	0.0112992	Glyma.02G123200	rhamnogalacturonan I rhamnosyltransferase 1	Up
Glyma.02G123500	121.5	6.40077	2.17851	2.11476e-05	7.26721e-05	N/A	N/A	Up
Glyma.02G123800	37.9413	5.73687	2.16056	0.000161984	0.000503908	Glyma.02G123800	DNA-3-methyladenine glycosylase 1	Up
Glyma.02G124100	1593.97	5.25658	0.251161	5.36553e-65	5.51584e-63	Glyma.02G124100	sugar carrier protein C	Up
Glyma.02G124400	1064.25	2.0517	0.17276	6.13917e-10	3.2088e-09	Glyma.02G124400	putative mRNA export factor	Up
Glyma.02G124600	86.4747	3.40174	1.26959	0.0103086	0.0249045	Glyma.02G124600	uncharacterized LOC100782205	Up
Glyma.02G124700	129.704	5.13747	1.24734	0.000118131	0.000373594	Glyma.02G124700	protein SRG1	Up
Glyma.02G125600	4153.5	3.21047	0.373675	7.7175e-10	4.00369e-09	Glyma.02G125600	probable indole-3-acetic acid-amido synthetase GH3.1	Up
Glyma.02G125800	641.904	3.68162	1.89886	0.00816045	0.0200499	N/A	N/A	Up
Glyma.02G125900	1125.74	5.3533	0.791794	2.37152e-08	1.08758e-07	Glyma.02G125900	uncharacterized LOC100777541	Up
Glyma.02G127600	167.003	5.10163	0.475009	1.18562e-18	1.1556e-17	Glyma.02G127600	FTCD_N superfamily protein	Up
Glyma.02G128000	26641.6	3.88264	0.174384	4.06668e-62	3.44629e-60	SAMDC	S-adenosylmethionine decarboxylase	Up
Glyma.02G128200	469.221	11.7818	2.37609	5.29125e-17	4.6473e-16	Glyma.02G128200	probable methyltransferase At1g29790	Up
Glyma.02G128600	34.9464	5.88415	2.16491	0.00011993	0.000378804	N/A	N/A	Up
Glyma.02G128900	1193.99	1.38521	0.135403	0.00307136	0.00807334	Glyma.02G128900	importin-9	Up
Glyma.02G129000	475.28	1.43996	0.14874	0.00220975	0.00593653	N/A	N/A	Up
Glyma.02G129500	463.242	2.97659	0.341262	1.89736e-09	9.53441e-09	Glyma.02G129500	putative phospholipid-transporting ATPase 9	Up
Glyma.02G130400	297.296	3.88204	0.584878	1.8516e-07	7.81987e-07	CHS10	chalcone synthase 10	Up
Glyma.02G131200	32.7656	6.92965	2.33539	1.0126e-05	3.59856e-05	Glyma.02G131200	protein MIZU-KUSSEI 1	Up
Glyma.02G131700	557.269	8.82576	1.21347	3.7692e-12	2.34612e-11	BZIP1	bZIP transcription factor 1	Up
Glyma.02G132100	4126.46	5.01411	0.241394	5.33726e-63	4.82137e-61	NIR	nitrate reductase	Up
Glyma.02G133200	62.673	5.89928	2.19528	0.000123016	0.000387858	Glyma.02G133200	uncharacterized LOC100527585	Up
Glyma.02G133700	73.5527	5.63396	0.715111	4.61746e-11	2.64103e-10	Glyma.02G133700	uncharacterized LOC100306496	Up
Glyma.02G134000	2218.07	5.13625	0.26699	4.06135e-55	2.47393e-53	Glyma.02G134000	probable carboxylesterase 12	Up
Glyma.02G134100	179.019	3.93709	0.360406	7.81818e-17	6.79919e-16	Glyma.02G134100	probable carboxylesterase 12	Up
Glyma.02G134200	17.4539	3.07844	0.845996	0.00432255	0.0110984	Glyma.02G134200	probable carboxylesterase 2	Up
Glyma.02G134600	821.865	2.3605	0.166617	1.23846e-16	1.06397e-15	Glyma.02G134600	CDPK-related kinase 5	Up
Glyma.02G134900	48.532	5.67931	0.998189	3.18768e-06	1.19463e-05	Glyma.02G134900	uncharacterized LOC100804641	Up
Glyma.02G135400	796.362	3.25526	0.175929	3.45052e-38	9.62542e-37	Glyma.02G135400	transcription factor HHO5	Up
Glyma.02G135500	134.681	5.56634	0.9677	3.05359e-06	1.14589e-05	Glyma.02G135500	serine/threonine-protein kinase SRK2E	Up
Glyma.02G135700	1081.04	7.37952	0.388465	1.03991e-60	8.1161e-59	N/A	N/A	Up
Glyma.02G135800	275.222	3.92022	0.460237	4.59306e-11	2.62745e-10	N/A	N/A	Up
Glyma.02G135900	226.047	2.18511	0.394024	0.00105307	0.00295606	Glyma.02G135900	flavanone 3-dioxygenase-like	Up
Glyma.02G136000	792.528	2.1156	0.457382	0.00588707	0.0148047	Glyma.02G136000	gibberellin 20 oxidase 1-like	Up
Glyma.02G136200	238.95	2.79936	0.84567	0.00696336	0.0172992	Glyma.02G136200	gibberellin 20 oxidase 1-like	Up
Glyma.02G136900	33.4786	3.7221	0.713508	3.56567e-05	0.000119551	Glyma.02G136900	cell division cycle-associated 7-like protein-like	Up
Glyma.02G137800	871.198	4.00536	0.197238	3.22598e-53	1.7834e-51	Glyma.02G137800	uncharacterized LOC100813737	Up
Glyma.02G137900	87.6802	3.2724	0.610479	4.35396e-05	0.000144577	Glyma.02G137900	uncharacterized LOC100813395	Up
Glyma.02G138200	906.525	3.2324	0.167767	4.13734e-41	1.32174e-39	N/A	N/A	Up
Glyma.02G138700	115.96	3.94843	0.46529	7.29601e-11	4.11049e-10	Glyma.02G138700	acid sugar phosphatase	Up
Glyma.02G139700	340.016	2.31452	0.397568	0.000327197	0.000982169	Glyma.02G139700	transcription factor bHLH30-like	Up
Glyma.02G140300	24.2998	5.01567	1.03334	6.42514e-05	0.000209341	N/A	N/A	Up
Glyma.02G140400	19.0562	7.65343	2.31436	7.80263e-07	3.10591e-06	N/A	N/A	Up
Glyma.02G142200	19.3647	6.22351	2.413	0.000326994	0.000981629	Glyma.02G142200	phospholipase A1-Igamma1, chloroplastic	Up
Glyma.02G142300	861.637	1.81915	0.1679	6.1497e-07	2.47299e-06	Glyma.02G142300	F-box/LRR-repeat protein 17	Up
Glyma.02G142400	330.257	12.4768	2.4149	1.72809e-18	1.66939e-17	Glyma.02G142400	auxin-induced protein AUX28-like	Up
Glyma.02G142500	462.359	10.3269	0.989916	1.98491e-19	2.02483e-18	N/A	N/A	Up
Glyma.02G142600	4510.29	3.07545	0.26657	1.74536e-15	1.38639e-14	Glyma.02G142600	auxin-induced protein 22D-like	Up
Glyma.02G143000	786.699	1.71606	0.128918	1.68201e-08	7.81923e-08	Glyma.02G143000	guanylate-binding protein 4	Up
Glyma.02G143200	683.847	5.51329	0.297358	6.80026e-53	3.68734e-51	Glyma.02G143200	histone H2A variant 1	Up
Glyma.02G143400	340.649	4.53719	0.40891	7.55822e-19	7.43684e-18	Glyma.02G143400	protein LONGIFOLIA 1	Up
Glyma.02G143700	1194.37	1.87712	0.195757	3.87192e-06	1.43798e-05	Glyma.02G143700	37 kDa inner envelope membrane protein, chloroplastic-like	Up
Glyma.02G144600	778.873	1.97273	0.171749	7.60898e-09	3.64416e-08	Glyma.02G144600	ETO1-like protein 1	Up
Glyma.02G145000	410.114	2.61081	0.188703	5.42775e-18	5.07144e-17	Glyma.02G145000	serine/threonine-protein kinase Nek4	Up
Glyma.02G145600	162.013	5.07703	0.49343	4.03501e-17	3.56534e-16	Glyma.02G145600	type I inositol polyphosphate 5-phosphatase 4	Up
Glyma.02G145800	174.9	6.39659	0.59525	2.35663e-19	2.38739e-18	Glyma.02G145800	50S ribosomal protein L24	Up
Glyma.02G146400	18.5042	3.5303	1.00245	0.00252464	0.00672156	Glyma.02G146400	transcription repressor OFP16	Up
Glyma.02G146700	220.684	2.59832	0.310903	8.04828e-08	3.51116e-07	Glyma.02G146700	uncharacterized LOC100793503	Up
Glyma.02G147100	118.451	2.56085	0.390038	2.27963e-05	7.80155e-05	Glyma.02G147100	probable inactive patatin-like protein 9	Up
Glyma.02G147200	630.913	2.541	0.288306	3.10712e-08	1.40789e-07	Glyma.02G147200	RAN GTPase-activating protein 1	Up
Glyma.02G147600	76.7357	3.06987	0.537471	3.18952e-05	0.000107483	Glyma.02G147600	mitochondrial Rho GTPase 2	Up
Glyma.02G148000	38.647	4.8966	1.04696	0.000104957	0.000333746	Glyma.02G148000	antifungal protein ginkbilobin-like protein	Up
Glyma.02G149000	11.8807	2.95285	1.17187	0.0187891	0.0434966	Glyma.02G149000	uncharacterized LOC112999516	Up
Glyma.02G149300	4.99291	4.93931	2.48674	0.00454018	0.0116178	Glyma.02G149300	organic cation/carnitine transporter 3	Up
Glyma.02G152000	524.473	2.13019	0.123543	2.48681e-20	2.69549e-19	Glyma.02G152000	RNA-binding protein BRN1	Up
Glyma.02G152300	400.139	1.61022	0.157855	7.02246e-05	0.00022765	Glyma.02G152300	U1 small nuclear ribonucleoprotein C	Up
Glyma.02G152500	36.5267	2.52132	0.760617	0.012604	0.0300129	Glyma.02G152500	classical arabinogalactan protein 26	Up
Glyma.02G153200	4.42486	5.19703	3.49651	0.0131411	0.0312025	Glyma.02G153200	monothiol glutaredoxin-S6	Up
Glyma.02G153600	265.903	1.83149	0.174957	1.16811e-06	4.56938e-06	Glyma.02G153600	zinc finger CCCH domain-containing protein 32	Up
Glyma.02G153700	382.324	1.38878	0.167645	0.0152507	0.035825	Glyma.02G153700	zinc finger CCCH domain-containing protein 32	Up
Glyma.02G154500	493.658	7.11286	2.04951	4.88672e-07	1.98427e-06	Glyma.02G154500	uncharacterized LOC112999520	Up
Glyma.02G154700	1337.57	2.10236	0.149723	8.1431e-14	5.76316e-13	Glyma.02G154700	heat shock factor-binding protein	Up
Glyma.02G158700	2317.59	2.28479	0.29516	5.18589e-06	1.90119e-05	Glyma.02G158700	bifunctional dihydroflavonol 4-reductase/flavanone 4-reductase-like	Up
Glyma.02G160500	12255.7	3.26519	0.236572	2.32289e-22	2.82749e-21	Glyma.02G160500	copper chaperone homolog CCH	Up
Glyma.02G162000	569.469	1.55329	0.149847	0.000144771	0.00045315	Glyma.02G162000	uncharacterized LOC100779869	Up
Glyma.02G163600	13.4866	4.85691	1.15934	0.000313027	0.000942501	N/A	N/A	Up
Glyma.02G165000	672.329	2.48208	0.186509	6.85196e-16	5.58748e-15	Glyma.02G165000	pyruvate kinase 1, cytosolic	Up
Glyma.02G165300	563.279	2.14389	0.209043	1.98111e-08	9.15954e-08	N/A	N/A	Up
Glyma.02G166800	104.539	6.21853	2.12474	2.65256e-05	9.01823e-05	Glyma.02G166800	probable carboxylesterase 15	Up
Glyma.02G167600	200.186	3.47185	0.571646	4.09802e-06	1.51784e-05	Glyma.02G167600	MATH domain and coiled-coil domain-containing protein At3g58270	Up
Glyma.02G168000	337.351	3.89882	0.298457	7.57045e-23	9.46741e-22	VTE2-2	homogentisate phytyltransferase VTE2-2	Up
Glyma.02G168200	35.4198	2.60618	0.584863	0.00182014	0.00494989	N/A	N/A	Up
Glyma.02G168400	520.652	1.48835	0.170833	0.00289608	0.00763908	Glyma.02G168400	uncharacterized LOC100802183	Up
Glyma.02G169000	110.206	2.12365	0.319838	0.000196893	0.000606948	Glyma.02G169000	uncharacterized LOC100801654	Up
Glyma.02G169800	307.569	10.1389	2.20391	2.27242e-13	1.55262e-12	Glyma.02G169800	dirigent protein 22	Up
Glyma.02G170600	53.9004	2.80544	0.634296	0.00131561	0.00364983	Glyma.02G170600	probable DNA helicase MCM8	Up
Glyma.02G171200	195.24	3.83513	0.390423	1.20526e-13	8.40536e-13	Glyma.02G171200	protein trichome birefringence	Up
Glyma.02G171600	241.059	3.88766	2.23511	0.0120238	0.028736	POD	peroxidase	Up
Glyma.02G171900	35.6367	5.59967	2.1853	0.000265696	0.00080703	Glyma.02G171900	uncharacterized LOC102659370	Up
Glyma.02G172200	78.4104	6.47978	2.20454	2.60983e-05	8.87511e-05	Glyma.02G172200	probable L-type lectin-domain containing receptor kinase S.5	Up
Glyma.02G172400	12.9129	7.43432	2.69921	5.35028e-05	0.000175845	N/A	N/A	Up
Glyma.02G172900	223.352	1.99039	0.416029	0.00775032	0.0191178	N/A	N/A	Up
Glyma.02G173600	450.866	1.73978	0.196815	9.15257e-05	0.000292922	Glyma.02G173600	probable plastid-lipid-associated protein 13, chloroplastic	Up
Glyma.02G173900	259.339	2.09097	0.259678	1.2333e-05	4.34367e-05	Glyma.02G173900	zinc finger CCCH domain-containing protein 14-like	Up
Glyma.02G174300	186.811	2.07382	0.434378	0.00541745	0.0137016	Glyma.02G174300	uncharacterized LOC100797011	Up
Glyma.02G175400	85.2378	2.30912	0.318896	1.75943e-05	6.10394e-05	Glyma.02G175400	protein cornichon homolog 1	Up
Glyma.02G177800	557.116	8.94592	2.22963	2.53578e-09	1.26156e-08	PHR5	MYB-CC domain-containing transcription factor PHR5	Up
Glyma.02G178300	666.399	3.83565	0.387976	9.23955e-14	6.50445e-13	Glyma.02G178300	alpha-latrotoxin-Lhe1a	Up
Glyma.02G178700	9.3289	6.14015	2.50807	0.000560516	0.00163133	N/A	N/A	Up
Glyma.02G179200	9.85435	4.194	2.44857	0.0111045	0.0266908	N/A	N/A	Up
Glyma.02G179900	289.117	1.55002	0.154286	0.000241965	0.000738965	Glyma.02G179900	chaperone protein dnaJ 6	Up
Glyma.02G181100	114.723	4.05689	0.453035	3.03603e-12	1.90315e-11	Glyma.02G181100	zinc finger protein WIP2	Up
Glyma.02G181500	1324.97	2.97704	0.163796	3.87187e-34	8.76735e-33	Glyma.02G181500	uncharacterized LOC100783624	Up
Glyma.02G182200	825.14	3.01543	0.153119	3.68182e-40	1.12784e-38	Glyma.02G182200	G-type lectin S-receptor-like serine/threonine-protein kinase SD3-1	Up
Glyma.02G182800	722.841	1.28681	0.129507	0.0210105	0.0482108	Glyma.02G182800	putative elongation factor TypA-like SVR3, chloroplastic	Up
Glyma.02G182900	159.134	4.37837	0.636073	1.66012e-08	7.72256e-08	N/A	N/A	Up
Glyma.02G184200	99.4128	2.50272	0.546132	0.00186912	0.00507236	Glyma.02G184200	zeatin O-glucosyltransferase	Up
Glyma.02G185200	15.3202	4.18978	1.1134	0.00142749	0.00394243	Glyma.02G185200	AP2-like ethylene-responsive transcription factor At2g41710	Up
Glyma.02G186100	3153.05	1.90116	0.13267	5.76936e-12	3.53259e-11	Glyma.02G186100	calcium-transporting ATPase 4, plasma membrane-type	Up
Glyma.02G186600	100.857	5.00585	0.519374	7.20374e-15	5.48411e-14	Glyma.02G186600	probable glycerol-3-phosphate dehydrogenase [NAD(+)] 1, cytosolic	Up
Glyma.02G186800	93.0343	5.12007	0.529762	3.92772e-15	3.04194e-14	Glyma.02G186800	beta-glucosidase BoGH3B	Up
Glyma.02G190900	2673.91	10.3136	1.22957	5.68963e-16	4.66701e-15	Glyma.02G190900	uncharacterized LOC102668122	Up
Glyma.02G191100	639.817	2.00544	0.145938	2.80931e-12	1.76547e-11	Glyma.02G191100	DNA-(apurinic or apyrimidinic site) endonuclease, chloroplastic	Up
Glyma.02G191500	202.604	3.14481	0.256234	1.76911e-17	1.59879e-16	Glyma.02G191500	putative folylpolyglutamate synthase	Up
Glyma.02G193000	80.4869	3.56731	0.535043	6.11109e-07	2.45792e-06	Glyma.02G193000	iron-sulfur cluster co-chaperone protein HscB homolog	Up
Glyma.02G193300	345.46	1.75061	0.196748	7.7677e-05	0.000250622	Glyma.02G193300	L10-interacting MYB domain-containing protein	Up
Glyma.02G194400	12.2596	5.37994	2.22785	0.000707149	0.00203328	Glyma.02G194400	uncharacterized LOC106797916	Up
Glyma.02G195100	4.09097	4.89659	2.32504	0.00295076	0.00777414	N/A	N/A	Up
Glyma.02G195300	179.534	2.51906	0.813688	0.0214421	0.0491266	Glyma.02G195300	syntaxin-121-like	Up
Glyma.02G198300	83.2126	2.46224	0.829577	0.0204583	0.0470407	Glyma.02G198300	cytokinin riboside 5`-monophosphate phosphoribohydrolase LOG7	Up
Glyma.02G199300	50.3692	4.50851	0.759033	6.56923e-07	2.63545e-06	Glyma.02G199300	transcription repressor OFP6	Up
Glyma.02G200300	2484.04	2.14142	0.145807	2.13844e-15	1.68632e-14	Glyma.02G200300	40S ribosomal protein S17	Up
Glyma.02G201800	24.5294	3.03884	0.843313	0.00361525	0.00939654	Glyma.02G201800	pentatricopeptide repeat-containing protein At1g08070, chloroplastic	Up
Glyma.02G202000	7.83797	3.95901	2.5762	0.0167987	0.0391945	Glyma.02G202000	uncharacterized LOC100781279	Up
Glyma.02G202100	130.98	4.40144	0.453533	2.45732e-14	1.79973e-13	Glyma.02G202100	uncharacterized LOC100527924	Up
Glyma.02G202200	52.5216	5.67137	1.27961	2.81262e-05	9.5357e-05	Glyma.02G202200	auxin-responsive protein SAUR21	Up
Glyma.02G202300	1192.22	1.34777	0.117927	0.00242337	0.00646816	Glyma.02G202300	tRNA pseudouridine synthase A	Up
Glyma.02G202700	831.543	2.70293	0.183628	4.66538e-21	5.26523e-20	Glyma.02G202700	uncharacterized LOC100780570	Up
Glyma.02G203100	74.2344	7.83631	1.25197	2.09427e-09	1.04842e-08	Glyma.02G203100	reticulon-like protein B21	Up
Glyma.02G203900	588.626	1.57811	0.179039	0.000816572	0.00232726	Glyma.02G203900	probable GMP synthase [glutamine-hydrolyzing]	Up
Glyma.02G204100	539.619	1.55495	0.178597	0.00124698	0.00346873	Glyma.02G204100	uncharacterized LOC100783799	Up
Glyma.02G204700	169.298	9.60128	1.36181	3.1787e-12	1.98907e-11	Glyma.02G204700	serine carboxypeptidase 24	Up
Glyma.02G206000	156.638	3.60472	0.350359	2.47907e-14	1.81472e-13	Glyma.02G206000	AUGMIN subunit 8	Up
Glyma.02G206200	17.57	4.82255	2.16634	0.00195514	0.00528924	Glyma.02G206200	myosin-binding protein 7	Up
Glyma.02G206700	256.251	1.6574	0.280389	0.011037	0.026542	Glyma.02G206700	50S ribosomal protein L35	Up
Glyma.02G206800	397.999	1.80779	0.157217	1.58091e-07	6.72957e-07	Glyma.02G206800	uncharacterized LOC100500515	Up
Glyma.02G206900	709.324	3.12464	0.177766	3.02468e-33	6.60251e-32	Glyma.02G206900	nuclear pore complex protein NUP43	Up
Glyma.02G207000	1385.26	1.46301	0.191214	0.0106979	0.0257791	Glyma.02G207000	heptahelical transmembrane protein 2	Up
Glyma.02G207200	160.656	9.28291	2.19639	2.77162e-11	1.61242e-10	Glyma.02G207200	uncharacterized LOC100793869	Up
Glyma.02G208800	36.3986	3.4445	0.737731	0.000247563	0.000754978	Glyma.02G208800	VQ motif-containing protein 9	Up
Glyma.02G208900	2335.83	1.46161	0.0886253	1.378e-07	5.89837e-07	Glyma.02G208900	putative cytochrome c oxidase subunit 6b-1	Up
Glyma.02G209500	11.0811	6.85097	2.8639	0.000758369	0.002171	Glyma.02G209500	uncharacterized LOC100305666	Up
Glyma.02G209600	159.365	2.00773	0.400353	0.00511335	0.0129812	Glyma.02G209600	uncharacterized LOC100801655	Up
Glyma.02G210300	54.3348	6.89204	2.25191	1.25603e-05	4.42e-05	Glyma.02G210300	uncharacterized LOC100802714	Up
Glyma.02G210400	15.5432	5.08456	2.24704	0.00141914	0.00392089	Glyma.02G210400	RING-H2 finger protein ATL54	Up
Glyma.02G210700	115.126	8.77412	2.2418	1.29901e-09	6.61452e-09	Glyma.02G210700	RING-H2 finger protein ATL11	Up
Glyma.02G211400	70.1598	2.49866	0.449423	0.000289654	0.000876226	Glyma.02G211400	serine/threonine-protein kinase PEPKR2	Up
Glyma.02G212000	116.559	2.73709	0.467662	5.79645e-05	0.000189863	Glyma.02G212000	serine/threonine-protein kinase-like protein At1g28390	Up
Glyma.02G212100	253.417	2.13018	0.493825	0.00812977	0.0199795	Glyma.02G212100	uncharacterized LOC100305727	Up
Glyma.02G212700	3454.84	3.19852	0.170825	1.77723e-38	5.03376e-37	Glyma.02G212700	uncharacterized LOC100813198	Up
Glyma.02G213000	7.5895	5.46887	3.4886	0.00919772	0.0224108	Glyma.02G213000	aspartyl protease AED3	Up
Glyma.02G213800	5.86045	3.46429	1.76396	0.0185584	0.0430048	Glyma.02G213800	transcription factor bHLH30	Up
Glyma.02G214300	1794.3	2.57335	0.269833	1.78974e-09	9.01497e-09	Glyma.02G214300	kinesin-like protein KIN-4C	Up
Glyma.02G214800	41.2182	2.39607	0.548269	0.0038841	0.0100504	N/A	N/A	Up
Glyma.02G215000	133.151	1.63645	0.265611	0.00989119	0.0239821	N/A	N/A	Up
Glyma.02G215900	256.88	4.72065	0.806757	3.28803e-06	1.23082e-05	Glyma.02G215900	uncharacterized LOC102661917	Up
Glyma.02G216300	599.03	5.76809	0.522615	2.81547e-20	3.03623e-19	Glyma.02G216300	probable rhamnogalacturonate lyase B	Up
Glyma.02G217300	839.794	1.46658	0.166297	0.00347908	0.00906984	Glyma.02G217300	CBL-interacting serine/threonine-protein kinase 8	Up
Glyma.02G217700	13.8207	6.94201	2.39506	3.498e-05	0.000117357	N/A	N/A	Up
Glyma.02G217900	185.526	3.61024	0.349441	1.78365e-14	1.32208e-13	Glyma.02G217900	uncharacterized LOC100527787	Up
Glyma.02G218000	19.7294	3.09112	1.35668	0.019796	0.0456383	N/A	N/A	Up
Glyma.02G218100	9572.19	4.82527	0.308033	2.28386e-36	5.81331e-35	Glyma.02G218100	auxin-responsive protein IAA9	Up
Glyma.02G218300	55.8042	7.73253	1.45683	1.76382e-07	7.47219e-07	Glyma.02G218300	glutamyl-tRNA reductase 1, chloroplastic	Up
Glyma.02G219300	285.991	1.79468	0.20011	4.00542e-05	0.000133526	N/A	N/A	Up
Glyma.02G219800	35.9795	9.23568	2.39175	8.76215e-10	4.53069e-09	Glyma.02G219800	probable inactive receptor kinase At5g58300	Up
Glyma.02G220000	12306.6	1.72151	0.104944	3.17923e-12	1.98911e-11	Glyma.02G220000	60S ribosomal protein L10	Up
Glyma.02G220600	263.488	5.05759	0.393245	1.37731e-25	2.00125e-24	Glyma.02G220600	zinc finger-containing ubiquitin peptidase 1	Up
Glyma.02G221900	143.401	2.43326	0.427189	0.000274504	0.000832472	Glyma.02G221900	L-type lectin-domain containing receptor kinase VIII.1	Up
Glyma.02G222200	161.142	6.71825	1.23013	2.78573e-07	1.15898e-06	Glyma.02G222200	uncharacterized calcium-binding protein At1g02270	Up
Glyma.02G222600	647.757	6.85469	0.603643	3.58771e-23	4.54832e-22	Glyma.02G222600	heavy metal-associated isoprenylated plant protein 9	Up
Glyma.02G222700	67.4078	3.7824	0.656706	4.597e-06	1.69496e-05	Glyma.02G222700	heavy metal-associated isoprenylated plant protein 28	Up
Glyma.02G222800	270.463	2.07865	0.32619	0.000408106	0.00120964	N/A	N/A	Up
Glyma.02G223000	625.998	1.76949	0.187041	2.19806e-05	7.53819e-05	Glyma.02G223000	transcription termination factor MTERF4, chloroplastic	Up
Glyma.02G223300	2417	1.76911	0.171501	4.13832e-06	1.53236e-05	Glyma.02G223300	uncharacterized LOC100786274	Up
Glyma.02G224000	157.517	6.11484	0.833746	1.13604e-09	5.81876e-09	Glyma.02G224000	calmodulin-binding receptor-like cytoplasmic kinase 1	Up
Glyma.02G224100	829.047	2.61103	0.254363	7.65953e-11	4.30558e-10	Glyma.02G224100	histone H4	Up
Glyma.02G224400	103.777	2.83046	0.400378	1.65052e-06	6.35554e-06	N/A	N/A	Up
Glyma.02G224800	166.406	8.41731	2.17201	2.45812e-09	1.22393e-08	Glyma.02G224800	laccase-4	Up
Glyma.02G225000	778.129	3.86071	0.193989	6.38429e-50	3.0151e-48	Glyma.02G225000	beta-glucosidase BoGH3B	Up
Glyma.02G225800	912.032	2.26654	0.191727	1.58841e-11	9.40574e-11	Glyma.02G225800	UDP-glycosyltransferase 71K2	Up
Glyma.02G227100	34.3811	7.63856	2.24868	4.6895e-07	1.90895e-06	Glyma.02G227100	uncharacterized LOC102663707	Up
Glyma.02G227200	1435.91	5.71816	0.220387	3.78752e-102	1.84835e-99	FAD3B	omega-3 fatty acid desaturase, endoplasmic reticulum	Up
Glyma.02G227900	168.237	8.09294	2.16723	1.56399e-08	7.28893e-08	Glyma.02G227900	uncharacterized LOC100806062	Up
Glyma.02G228000	77.4094	5.56706	1.22519	2.32321e-05	7.9424e-05	Glyma.02G228000	protein PMR5	Up
Glyma.02G228400	822.611	3.20457	0.171802	3.31674e-38	9.2644e-37	Glyma.02G228400	clathrin heavy chain 1	Up
Glyma.02G228500	95.4664	4.06898	0.418494	9.10761e-14	6.41689e-13	Glyma.02G228500	potassium transporter 1	Up
Glyma.02G228700	560.053	1.6741	0.138222	6.56786e-07	2.63515e-06	Glyma.02G228700	6-phosphofructo-2-kinase/fructose-2,6-bisphosphatase	Up
Glyma.02G228800	28.0075	7.74125	2.34228	6.25409e-07	2.51282e-06	Glyma.02G228800	RING-H2 finger protein ATL63	Up
Glyma.02G229300	26.9599	4.91185	2.19445	0.00185575	0.0050393	Glyma.02G229300	BAG domain-containing protein	Up
Glyma.02G229400	786.623	2.63879	0.185415	3.32344e-19	3.34288e-18	Glyma.02G229400	ethylene-overproduction protein 1	Up
Glyma.02G229700	2661.8	1.64851	0.171718	0.000101813	0.000324137	Glyma.02G229700	ubiquitin-activating enzyme E1 1	Up
Glyma.02G230500	281.716	3.61317	0.338948	2.21259e-15	1.74382e-14	Glyma.02G230500	phenylacetaldehyde reductase	Up
Glyma.02G231400	33.0791	2.47863	0.667561	0.00777493	0.019174	N/A	N/A	Up
Glyma.02G231600	230.119	3.76294	0.455718	2.25173e-10	1.216e-09	Glyma.02G231600	laccase-3	Up
Glyma.02G231900	330.391	3.75112	0.276764	7.79577e-24	1.02631e-22	Glyma.02G231900	exocyst complex component EXO70B1	Up
Glyma.02G232700	18.2347	2.8022	1.05158	0.0178887	0.0415617	N/A	N/A	Up
Glyma.02G233200	6.4228	4.57772	2.34162	0.00548872	0.0138653	Glyma.02G233200	protein NUCLEAR FUSION DEFECTIVE 4	Up
Glyma.02G233300	174.524	7.95992	2.17583	2.75507e-08	1.25601e-07	Glyma.02G233300	uncharacterized LOC100306300	Up
Glyma.02G233500	174.416	3.22626	0.28447	1.26017e-15	1.01083e-14	Glyma.02G233500	putative tRNA pseudouridine synthase	Up
Glyma.02G234000	115.642	2.81175	0.602654	0.000670495	0.00193418	Glyma.02G234000	peroxidase P7	Up
Glyma.02G234200	280.129	4.00272	2.05657	0.00680878	0.0169489	Glyma.02G234200	peroxidase 4	Up
Glyma.02G234500	161.302	1.93006	0.249578	9.74975e-05	0.000311143	Glyma.02G234500	tyrosine--tRNA ligase, chloroplastic/mitochondrial	Up
Glyma.02G234600	29.1685	4.46675	0.934498	4.7745e-05	0.000157875	LBD7.2	LBD domain-containing transcription factor	Up
Glyma.02G235200	460.267	6.97056	0.860531	4.40075e-13	2.9424e-12	Glyma.02G235200	uncharacterized LOC100814100	Up
Glyma.02G235400	132.999	9.8998	2.29774	1.03285e-11	6.2025e-11	Glyma.02G235400	protein GRAVITROPIC IN THE LIGHT 1	Up
Glyma.02G235500	26.6974	6.22042	2.19127	4.59899e-05	0.000152344	Glyma.02G235500	transcription repressor OFP17	Up
Glyma.02G235600	75.2478	4.84261	1.25559	0.000302281	0.00091215	Glyma.02G235600	transcription repressor OFP1	Up
Glyma.02G236200	440.406	2.99937	0.209311	3.78024e-22	4.54153e-21	Glyma.02G236200	transcription factor RF2b	Up
Glyma.02G237000	131.217	5.79331	0.598216	1.46336e-15	1.16918e-14	Glyma.02G237000	probable inactive receptor kinase At5g58300	Up
Glyma.02G237500	262.995	8.43326	0.947367	8.79677e-14	6.20509e-13	Glyma.02G237500	putative B3 domain-containing protein At5g58280	Up
Glyma.02G237800	501.473	1.81436	0.281714	0.00208369	0.00561523	Glyma.02G237800	KH domain-containing protein At3g08620	Up
Glyma.02G238200	933.168	3.11142	0.156178	4.84403e-42	1.59924e-40	Glyma.02G238200	putative UDP-glucuronate:xylan alpha-glucuronosyltransferase 3	Up
Glyma.02G238600	69.6288	3.19696	0.607976	7.001e-05	0.000227006	Glyma.02G238600	transmembrane protein 56-B-like	Up
Glyma.02G239000	202.661	9.13033	1.28537	5.91519e-12	3.61771e-11	Glyma.02G239000	uncharacterized protein At1g65710	Up
Glyma.02G239100	433.064	2.82647	0.3983	1.27807e-06	4.97918e-06	Glyma.02G239100	LEA domain-containing protein	Up
Glyma.02G239400	26.4593	8.53682	2.44015	3.75324e-08	1.69091e-07	Glyma.02G239400	probable acyl-activating enzyme 5, peroxisomal	Up
Glyma.02G239600	1099.17	2.34491	0.201942	1.11877e-11	6.69858e-11	ARF8A	auxin response factor 8a	Up
Glyma.02G239700	6064.41	1.43661	0.129293	0.000472557	0.00139001	Glyma.02G239700	uncharacterized LOC100499862	Up
Glyma.02G239900	81.5501	2.62154	0.513849	0.000480041	0.00140987	Glyma.02G239900	uncharacterized LOC102667916	Up
Glyma.02G240200	710.697	1.61209	0.219031	0.00322587	0.00844862	Glyma.02G240200	phytoene synthase, chloroplastic-like	Up
Glyma.02G240300	236.234	2.05191	0.225565	1.5066e-06	5.8262e-06	N/A	N/A	Up
Glyma.02G241300	74.6734	1.84853	0.414434	0.0193722	0.0447221	Glyma.02G241300	aarF domain-containing protein kinase 1	Up
Glyma.02G241400	226.013	4.27003	0.615996	3.86306e-08	1.73743e-07	Glyma.02G241400	glutamate decarboxylase 1	Up
Glyma.02G241500	159.802	3.4766	0.49421	1.05409e-07	4.55228e-07	N/A	N/A	Up
Glyma.02G242200	1422.32	1.87289	0.213962	2.31372e-05	7.91312e-05	Glyma.02G242200	uncharacterized LOC100306640	Up
Glyma.02G243300	369.853	3.85762	0.572216	1.73498e-07	7.35589e-07	N/A	N/A	Up
Glyma.02G243700	180.174	2.56477	0.264688	1.12869e-09	5.78403e-09	Glyma.02G243700	tRNA threonylcarbamoyladenosine dehydratase	Up
Glyma.02G243800	311.034	2.70037	0.182836	5.45387e-21	6.12256e-20	Glyma.02G243800	nucleolar protein dao-5	Up
Glyma.02G244000	441.022	4.14093	0.404902	1.68773e-15	1.34213e-14	GS1GAMMA2	glutamine synthetase cytosolic isozyme 2	Up
Glyma.02G244200	16.9744	4.37254	1.06966	0.00066736	0.00192579	Glyma.02G244200	plasmodesmata-located protein 7	Up
Glyma.02G244400	355.846	2.3603	0.330588	1.42657e-05	4.99446e-05	N/A	N/A	Up
Glyma.02G244600	342.118	4.65072	0.302356	6.00432e-34	1.34739e-32	Glyma.02G244600	transcription factor MYB20	Up
Glyma.02G244900	26.9953	2.77784	1.06412	0.0187415	0.043403	Glyma.02G244900	GDSL esterase/lipase At5g37690	Up
Glyma.02G245300	265.993	2.58231	0.281006	6.4597e-09	3.11269e-08	Glyma.02G245300	senescence-associated protein AAF, chlorolplastic	Up
Glyma.02G245600	5211.67	14.6774	2.2316	4.70175e-28	7.7947e-27	GASA1	gibberellin-regulated protein 1	Up
Glyma.02G246100	63.8643	3.96858	0.60845	4.33369e-07	1.77038e-06	Glyma.02G246100	double-stranded RNA-binding protein 4	Up
Glyma.02G246300	240.707	1.65415	0.215461	0.00146782	0.00404643	N/A	N/A	Up
Glyma.02G247000	385.349	3.0684	0.221	2.0455e-21	2.35674e-20	Glyma.02G247000	uncharacterized protein At1g66480	Up
Glyma.02G247300	1772.95	1.56478	0.134507	1.61484e-05	5.62346e-05	Glyma.02G247300	uncharacterized LOC100799668	Up
Glyma.02G247500	72.5295	2.04893	0.355566	0.00149285	0.00411037	N/A	N/A	Up
Glyma.02G247900	360.88	2.13453	0.244592	1.52608e-06	5.89938e-06	Glyma.02G247900	uncharacterized LOC100500493	Up
Glyma.02G248400	349.826	2.34547	0.244108	1.42712e-08	6.6804e-08	Glyma.02G248400	protein INVOLVED IN DE NOVO 2	Up
Glyma.02G248500	1318.09	9.7736	0.854507	1.57846e-23	2.04381e-22	Glyma.02G248500	expansin-A4	Up
Glyma.02G249500	32.2147	3.0146	0.823127	0.003422	0.00892871	Glyma.02G249500	thaumatin-like protein	Up
Glyma.02G250300	96.2304	2.36995	0.33246	1.34424e-05	4.71516e-05	N/A	N/A	Up
Glyma.02G250400	1066.73	3.49137	0.238787	3.2654e-26	4.89717e-25	Glyma.02G250400	probable methyltransferase PMT11	Up
Glyma.02G250700	1138.37	3.49454	0.367637	2.27244e-12	1.43744e-11	Glyma.02G250700	ultraviolet-B receptor UVR8	Up
Glyma.02G250800	1766.32	1.73246	0.194261	8.8391e-05	0.000283595	Glyma.02G250800	mannose-1-phosphate guanylyltransferase 1-like	Up
Glyma.02G250900	1499.82	1.56937	0.128847	6.35882e-06	2.31002e-05	Glyma.02G250900	histone acetyltransferase type B catalytic subunit	Up
Glyma.02G251000	1400.83	1.864	0.128674	1.00027e-11	6.01622e-11	Glyma.02G251000	MAM33 domain-containing protein	Up
Glyma.02G251200	708.806	2.351	0.152482	3.56702e-19	3.57856e-18	Glyma.02G251200	protein YIPF1 homolog	Up
Glyma.02G251400	585.123	4.4647	0.241382	4.05319e-47	1.66428e-45	Glyma.02G251400	folylpolyglutamate synthase	Up
Glyma.02G251500	577.248	1.78303	0.147796	6.55528e-08	2.88741e-07	Glyma.02G251500	protein NEDD1	Up
Glyma.02G252200	636.569	3.31828	2.00064	0.018254	0.0423572	Glyma.02G252200	cucumisin	Up
Glyma.02G252400	75.5617	2.53276	0.524721	0.00108837	0.00304949	N/A	N/A	Up
Glyma.02G252600	454.459	9.15836	0.830758	1.54233e-21	1.78914e-20	Glyma.02G252600	rop guanine nucleotide exchange factor 5	Up
Glyma.02G252900	110.162	4.77206	0.664828	2.35998e-09	1.17644e-08	Glyma.02G252900	uncharacterized LOC100815870	Up
Glyma.02G253000	490.063	3.48811	0.253385	2.25258e-23	2.89024e-22	Glyma.02G253000	uncharacterized LOC100816407	Up
Glyma.02G253500	5873.57	3.19212	0.17322	2.56466e-37	6.8397e-36	Glyma.02G253500	uncharacterized LOC100305997	Up
Glyma.02G254200	409	4.66943	0.961614	0.000107436	0.000341295	MYB83	MYB transcription factor MYB83	Up
Glyma.02G254600	210.261	4.28003	0.504694	1.42305e-11	8.4537e-11	Glyma.02G254600	uncharacterized acetyltransferase At3g50280	Up
Glyma.02G254800	12.5265	6.25724	2.3628	0.000122564	0.000386547	Glyma.02G254800	WUSCHEL-related homeobox 5	Up
Glyma.02G255500	11947.7	2.12519	0.096543	1.03788e-31	2.07464e-30	Glyma.02G255500	acidic ribosomal protein P0	Up
Glyma.02G256600	65.5406	2.54777	0.497621	0.000670482	0.00193418	Glyma.02G256600	mucin-17	Up
Glyma.02G256800	177.387	11.1225	2.38392	3.61717e-15	2.81014e-14	Glyma.02G256800	cytochrome P450 90A1	Up
Glyma.02G257200	936.941	1.90485	0.217714	1.66894e-05	5.80234e-05	Glyma.02G257200	phosphatidylinositol-specific phospholipase C	Up
Glyma.02G258000	157.647	6.65745	0.998318	2.7648e-08	1.2595e-07	Glyma.02G258000	protein ESKIMO 1	Up
Glyma.02G258100	1518.92	4.38956	0.166729	9.86905e-93	3.35208e-90	Glyma.02G258100	anaphase-promoting complex subunit 1	Up
Glyma.02G258300	26.9262	6.54105	2.27827	4.61907e-05	0.000152949	Glyma.02G258300	transcription factor bHLH51	Up
Glyma.02G258600	118.592	6.84179	1.37006	1.34984e-06	5.25155e-06	Glyma.02G258600	uncharacterized LOC100780743	Up
Glyma.02G258700	174.767	10.8134	2.26317	4.907e-15	3.77969e-14	N/A	N/A	Up
Glyma.02G260600	1910.3	1.51517	0.15089	0.000431944	0.00127683	Glyma.02G260600	uncharacterized LOC100795618	Up
Glyma.02G261200	68.7938	2.70069	0.48452	0.000144864	0.00045341	N/A	N/A	Up
Glyma.02G261400	71.0382	2.8507	0.529758	0.000129264	0.00040647	Glyma.02G261400	probably inactive leucine-rich repeat receptor-like protein kinase IMK2	Up
Glyma.02G261800	823.231	3.10171	0.295539	3.05832e-13	2.06994e-12	Glyma.02G261800	SNF2 domain-containing protein CLASSY 2	Up
Glyma.02G262100	281.557	8.04351	1.23952	5.85245e-10	3.06346e-09	Glyma.02G262100	protein trichome birefringence-like 33	Up
Glyma.02G262200	45.6793	5.25012	2.09651	0.000446138	0.00131596	N/A	N/A	Up
Glyma.02G262300	402.406	2.38932	0.456802	0.000924679	0.00261466	Glyma.02G262300	cytosolic endo-beta-N-acetylglucosaminidase 1	Up
Glyma.02G263200	7218.78	2.48029	0.125281	1.15454e-32	2.43146e-31	Glyma.02G263200	40S ribosomal S4 protein	Up
Glyma.02G263300	137.506	6.44709	0.821522	1.62376e-11	9.61104e-11	Glyma.02G263300	protein MID1-COMPLEMENTING ACTIVITY 1	Up
Glyma.02G263600	297.758	4.18255	0.323035	1.32976e-23	1.73024e-22	Glyma.02G263600	protein VAPYRIN	Up
Glyma.02G264000	422.518	1.49893	0.157664	0.00104165	0.00292591	Glyma.02G264000	sorting and assembly machinery component 50 homolog	Up
Glyma.02G266700	27.7013	8.20106	2.6663	1.72252e-05	5.98128e-05	Glyma.02G266700	GDSL esterase/lipase At2g04570	Up
Glyma.02G267100	105.64	5.7843	0.689808	2.79382e-12	1.75625e-11	Glyma.02G267100	triacylglycerol lipase 2	Up
Glyma.02G267200	171.059	1.75663	0.237567	0.000806453	0.00230027	Glyma.02G267200	uncharacterized LOC106796781	Up
Glyma.02G267900	215.168	2.6389	0.256861	5.75741e-11	3.26489e-10	Glyma.02G267900	probable tyrosine-protein phosphatase DSP4	Up
Glyma.02G268000	298.044	6.14127	0.505974	9.48089e-25	1.31891e-23	Glyma.02G268000	1-aminocyclopropane-1-carboxylate oxidase	Up
Glyma.02G268600	1421.12	1.38203	0.132334	0.00290319	0.00765594	Glyma.02G268600	vacuolar protein sorting-associated protein 29	Up
Glyma.02G269000	953.186	3.89038	0.355245	7.79401e-17	6.78095e-16	Glyma.02G269000	glucan endo-1,3-beta-glucosidase 12	Up
Glyma.02G269100	71.9694	2.51593	0.353743	6.97646e-06	2.52171e-05	N/A	N/A	Up
Glyma.02G269400	79.0039	5.08603	0.755324	9.67979e-09	4.60115e-08	Glyma.02G269400	endo-1,4-beta-glucanase	Up
Glyma.02G269900	26.9074	3.91647	0.752257	2.22882e-05	7.63937e-05	Glyma.02G269900	homeobox protein knotted-1-like LET6	Up
Glyma.02G270200	355.878	3.02894	0.29697	2.50658e-12	1.58225e-11	Glyma.02G270200	uncharacterized LOC100306609	Up
Glyma.02G270700	453.36	5.64573	0.992518	3.05339e-06	1.14589e-05	Glyma.02G270700	lysM domain receptor-like kinase 3	Up
Glyma.02G270800	29.0414	3.71523	1.2351	0.00643256	0.0160803	RJ1	LysM-type receptor kinase NFR1alpha	Up
Glyma.02G271300	1277.62	5.04918	0.201647	5.31007e-90	1.54417e-87	Glyma.02G271300	CSC1-like protein At3g21620	Up
Glyma.02G271400	22.4113	6.35694	2.20242	3.76046e-05	0.000125804	Glyma.02G271400	uncharacterized LOC100305836	Up
Glyma.02G271700	701.518	3.64485	0.178812	4.53508e-50	2.15859e-48	Glyma.02G271700	serine/threonine-protein kinase TOUSLED	Up
Glyma.02G272200	665.933	2.05387	0.170489	2.92755e-10	1.56562e-09	Glyma.02G272200	abscisic-aldehyde oxidase	Up
Glyma.02G272700	1350.85	1.6914	0.139163	4.03041e-07	1.65109e-06	Glyma.02G272700	molybdopterin biosynthesis protein CNX1-like	Up
Glyma.02G273200	3794.94	1.78266	0.114267	4.68084e-12	2.8911e-11	Glyma.02G273200	T-complex protein 1 subunit eta	Up
Glyma.02G273800	391.709	1.59923	0.16558	0.000188541	0.000582384	Glyma.02G273800	geranylgeranyl diphosphate reductase, chloroplastic	Up
Glyma.02G274000	64.9717	6.251	1.03498	3.87917e-07	1.59236e-06	Glyma.02G274000	alcohol dehydrogenase-like 7	Up
Glyma.02G274100	68.7831	5.15422	0.784341	1.52027e-08	7.09609e-08	Glyma.02G274100	alcohol dehydrogenase-like 7	Up
Glyma.02G274500	123.919	6.00361	0.657874	1.7303e-14	1.28388e-13	Glyma.02G274500	probable inactive receptor kinase At5g10020	Up
Glyma.02G274600	7466.66	1.87048	0.218529	3.49669e-05	0.000117322	Glyma.02G274600	ETHYLENE INSENSITIVE 3-like 1 protein	Up
Glyma.02G274900	1830.26	3.03728	0.214143	4.19878e-22	5.02728e-21	Glyma.02G274900	protein argonaute 4	Up
Glyma.02G275000	117.441	2.97348	0.367153	2.14887e-08	9.89314e-08	Glyma.02G275000	(R)-specific enoyl-CoA hydratase	Up
Glyma.02G275300	1864.55	1.62527	0.10338	9.40762e-10	4.85321e-09	Glyma.02G275300	la-related protein 1A	Up
Glyma.02G276100	42.7232	4.50084	1.2728	0.000859127	0.00244182	Glyma.02G276100	uncharacterized LOC113000922	Up
Glyma.02G276600	6135.35	3.58569	0.180651	3.71263e-47	1.53334e-45	ELF1B	elongation factor 1-beta	Up
Glyma.02G277100	290.206	1.58558	0.222246	0.00532211	0.0134725	Glyma.02G277100	uncharacterized LOC100815325	Up
Glyma.02G277300	2313.73	5.17461	0.246882	5.58088e-65	5.69469e-63	Glyma.02G277300	putative late embryogenesis abundant protein	Up
Glyma.02G277600	390.282	8.49486	0.704645	4.02862e-26	6.02052e-25	Glyma.02G277600	G2/mitotic-specific cyclin S13-7	Up
Glyma.02G277700	427.434	2.41372	0.330535	6.70066e-06	2.42697e-05	Glyma.02G277700	uncharacterized LOC100499721	Up
Glyma.02G277900	46.6065	4.0159	0.929218	0.000259487	0.000789554	Glyma.02G277900	hydroxymethylglutaryl-CoA lyase, mitochondrial	Up
Glyma.02G278000	20.1109	4.68304	1.11862	0.000407545	0.00120832	N/A	N/A	Up
Glyma.02G278400	21.2722	6.33202	2.20054	3.03298e-05	0.000102476	Glyma.02G278400	heat stress transcription factor B-4b	Up
Glyma.02G278600	933.4	6.72307	0.699686	2.58839e-16	2.18219e-15	Glyma.02G278600	dihydropyrimidinase	Up
Glyma.02G279000	142.611	3.09159	0.39961	4.52057e-08	2.01883e-07	Glyma.02G279000	uncharacterized LOC100803404	Up
Glyma.02G279600	591.825	1.69712	0.166253	1.61501e-05	5.6236e-05	Glyma.02G279600	hydroxyproline O-arabinosyltransferase PLENTY	Up
Glyma.02G279900	625.55	10.015	2.16526	2.63888e-13	1.79435e-12	Glyma.02G279900	uncharacterized LOC100775760	Up
Glyma.02G280000	255.569	1.64328	0.230975	0.00328127	0.00858579	Glyma.02G280000	protein LATERAL ROOT PRIMORDIUM 1	Up
Glyma.02G280100	8.35339	3.91167	1.40992	0.00554578	0.0139995	Glyma.02G280100	uncharacterized LOC100776840	Up
Glyma.02G280200	54.6229	2.57222	0.440247	0.000113554	0.00035995	N/A	N/A	Up
Glyma.02G281800	261.982	1.61709	0.199665	0.00126537	0.00351819	Glyma.02G281800	pentatricopeptide repeat-containing protein At5g64320, mitochondrial	Up
Glyma.02G281900	331.315	2.54516	0.289113	3.08166e-08	1.3971e-07	Glyma.02G281900	uncharacterized LOC100781106	Up
Glyma.02G282400	262.994	2.23377	0.200308	3.19586e-10	1.70353e-09	Glyma.02G282400	reticulon-like protein B8	Up
Glyma.02G282500	569.077	1.94412	0.372759	0.00515352	0.0130753	Glyma.02G282500	oxygen-evolving enhancer protein 2, chloroplastic	Up
Glyma.02G283400	125.029	2.93147	0.410803	6.86338e-07	2.74878e-06	Glyma.02G283400	phytoene synthase 2, chloroplastic	Up
Glyma.02G283600	44.5118	3.03605	0.617441	0.000252678	0.000770187	N/A	N/A	Up
Glyma.02G283700	181.138	3.09964	0.280822	2.34329e-14	1.71915e-13	Glyma.02G283700	protein JASON	Up
Glyma.02G283900	191.788	8.08945	2.19044	4.84358e-08	2.15831e-07	Glyma.02G283900	glutathione S-transferase F9-like	Up
Glyma.02G284300	69.568	4.06678	0.588404	6.12745e-08	2.7057e-07	NAC42-1	transcription factor JUNGBRUNNEN 1	Up
Glyma.02G284500	60.6383	3.6786	0.686124	1.85187e-05	6.4058e-05	Glyma.02G284500	anaphase-promoting complex subunit 5	Up
Glyma.02G284900	1245.79	2.76955	0.162757	4.31517e-28	7.1594e-27	N/A	N/A	Up
Glyma.02G285900	594.695	9.50735	2.15127	4.30512e-12	2.66524e-11	Glyma.02G285900	WRKY transcription factor 71	Up
Glyma.02G286000	599.615	4.4057	0.234547	1.40601e-48	6.1796e-47	Glyma.02G286000	probable receptor-like protein kinase At2g42960	Up
Glyma.02G286400	411.999	9.17224	2.14408	2.60652e-11	1.51971e-10	Glyma.02G286400	uncharacterized LOC100790698	Up
Glyma.02G286600	349.412	5.71117	0.3835	8.38424e-35	1.97104e-33	Glyma.02G286600	DNA primase small subunit	Up
Glyma.02G286900	196.285	4.31283	0.45873	8.70704e-14	6.14384e-13	Glyma.02G286900	uncharacterized LOC100306089	Up
Glyma.02G287600	40.6784	2.34487	0.572673	0.00625024	0.0156558	N/A	N/A	Up
Glyma.02G289000	93.4041	2.62171	0.370999	4.24261e-06	1.56866e-05	Glyma.02G289000	glucose-6-phosphate/phosphate translocator 1, chloroplastic	Up
Glyma.02G289500	225.862	4.31125	0.456811	9.4048e-14	6.6153e-13	Glyma.02G289500	uncharacterized LOC100788941	Up
Glyma.02G289800	8.77954	5.4864	2.65559	0.00308037	0.00809603	Glyma.02G289800	probable serine/threonine-protein kinase PBL23	Up
Glyma.02G290700	301.981	3.74554	0.221619	1.16907e-35	2.87573e-34	Glyma.02G290700	uncharacterized protein At5g41620	Up
Glyma.02G290900	46.5995	6.32453	2.11242	1.79596e-05	6.22357e-05	Glyma.02G290900	uncharacterized LOC113000145	Up
Glyma.02G291600	337.648	2.49627	0.185625	2.8659e-16	2.41136e-15	Glyma.02G291600	syntaxin-61-like	Up
Glyma.02G291700	161.676	3.00798	0.418265	3.88024e-07	1.59265e-06	Glyma.02G291700	uncharacterized LOC100796494	Up
Glyma.02G292700	65.4576	3.44661	0.848015	0.000788565	0.00225273	Glyma.02G292700	stigma-specific STIG1-like protein 1	Up
Glyma.02G293100	40.7369	4.7072	0.725339	1.38211e-07	5.91475e-07	Glyma.02G293100	CCR4-NOT transcription complex subunit 9	Up
Glyma.02G293500	328.384	1.57408	0.236951	0.00961101	0.0233414	Glyma.02G293500	aspartate carbamoyltransferase 1, chloroplastic	Up
Glyma.02G293700	481.156	1.78578	0.175111	4.08961e-06	1.51485e-05	Glyma.02G293700	uncharacterized LOC100527650	Up
Glyma.02G293900	178.786	8.38388	1.25769	1.48088e-10	8.12428e-10	Glyma.02G293900	endoglucanase 11	Up
Glyma.02G294000	310.451	4.57169	0.484732	2.47418e-14	1.81145e-13	Glyma.02G294000	glucan endo-1,3-beta-glucosidase 12	Up
Glyma.02G294600	266.013	1.51739	0.177825	0.00238215	0.00636573	Glyma.02G294600	grpE protein homolog 2, mitochondrial	Up
Glyma.02G294800	254.102	3.05169	0.309751	1.11457e-11	6.67437e-11	Glyma.02G294800	F-box/LRR-repeat protein 13	Up
Glyma.02G295100	4612.54	3.34271	0.230284	7.90352e-25	1.10527e-23	Glyma.02G295100	65-kDa microtubule-associated protein 1	Up
Glyma.02G295300	36.1807	2.75773	0.589469	0.000840233	0.00239068	Glyma.02G295300	indole-3-acetate O-methyltransferase 1	Up
Glyma.02G295800	499.109	3.78836	0.215538	9.96034e-39	2.85927e-37	Glyma.02G295800	cell division protein FtsZ homolog 1, chloroplastic	Up
Glyma.02G296000	74.1715	8.27123	2.18408	5.64555e-09	2.73591e-08	Glyma.02G296000	membrane bound O-acyl transferase domain-containing protein	Up
Glyma.02G296500	136.653	3.04156	0.364154	6.85704e-09	3.29817e-08	Glyma.02G296500	pirin-like protein	Up
Glyma.02G296800	1148.98	2.52256	0.256995	1.21466e-09	6.20363e-09	Glyma.02G296800	kinesin-like protein KIN-12F	Up
Glyma.02G297400	435.153	1.53205	0.201461	0.00520687	0.0132028	Glyma.02G297400	probable WRKY transcription factor 20	Up
Glyma.02G298000	175.979	2.94909	0.259724	2.22132e-14	1.63252e-13	Glyma.02G298000	zinc finger CCCH domain-containing protein 18	Up
Glyma.02G298100	27.1047	8.12044	2.53139	1.11092e-06	4.35315e-06	Glyma.02G298100	heavy metal-associated isoprenylated plant protein 47	Up
Glyma.02G298300	856.496	2.16947	0.32937	0.000187451	0.00057923	N/A	N/A	Up
Glyma.02G298400	1181.01	1.48728	0.221201	0.0185768	0.0430451	Glyma.02G298400	ABC transporter C family member 3	Up
Glyma.02G298500	8310.07	3.60088	0.214871	2.62175e-34	5.97486e-33	N/A	N/A	Up
Glyma.02G299600	50.6622	4.12593	0.645911	3.05076e-07	1.2649e-06	Glyma.02G299600	meiotic recombination protein SPO11-1	Up
Glyma.02G299700	315.511	5.24639	0.354189	2.36515e-33	5.18953e-32	Glyma.02G299700	two-pore potassium channel 1	Up
Glyma.02G299800	68.0135	9.47858	2.3342	3.15573e-10	1.6832e-09	Glyma.02G299800	uncharacterized LOC100500219	Up
Glyma.02G300500	18.2282	2.64128	0.944748	0.0194908	0.0449787	Glyma.02G300500	nudix hydrolase 10	Up
Glyma.02G302100	24.5771	5.39895	2.39841	0.00161681	0.00442928	Glyma.02G302100	nucleotide-sugar uncharacterized transporter 2	Up
Glyma.02G302500	21537.7	3.17078	0.12503	3.14183e-68	3.59549e-66	Glyma.02G302500	heat shock protein 90-2	Up
Glyma.02G302600	64.4575	8.39706	2.27379	2.5869e-08	1.18264e-07	Glyma.02G302600	LRR receptor-like serine/threonine-protein kinase RGI3	Up
Glyma.02G302700	67.2079	3.49426	0.515253	4.29664e-07	1.75592e-06	Glyma.02G302700	regulatory protein RecX	Up
Glyma.02G302800	539.03	8.75325	0.838841	2.23345e-19	2.26747e-18	Glyma.02G302800	kinesin-like protein KIN-14F	Up
Glyma.02G303100	14.6919	7.09495	2.28794	3.77869e-06	1.40508e-05	Glyma.02G303100	uncharacterized protein At1g08160	Up
Glyma.02G303300	2845.47	1.78303	0.210822	0.000117983	0.000373207	Glyma.02G303300	probable galactinol--sucrose galactosyltransferase 1	Up
Glyma.02G303500	1337.26	4.62814	0.335106	3.44656e-28	5.74522e-27	Glyma.02G303500	probable amino acid permease 7	Up
Glyma.02G303700	1372.55	3.24892	0.198254	2.05058e-30	3.83869e-29	Glyma.02G303700	probable amino acid permease 7	Up
Glyma.02G304100	2894.03	4.85049	0.221392	1.13879e-68	1.33932e-66	Glyma.02G304100	neutral ceramidase 1	Up
Glyma.02G304400	121.697	9.83933	2.24032	4.27858e-12	2.64959e-11	Glyma.02G304400	protein GRAVITROPIC IN THE LIGHT 1	Up
Glyma.02G304500	1424.95	3.41774	0.247015	3.11097e-23	3.95694e-22	Glyma.02G304500	glucose-1-phosphate adenylyltransferase small subunit 2, chloroplastic	Up
Glyma.02G304800	73.9275	2.07457	0.432136	0.00569834	0.0143564	N/A	N/A	Up
Glyma.02G304900	12.3806	6.06053	2.39388	0.000395458	0.00117478	Glyma.02G304900	F-box protein SNE	Up
Glyma.02G305200	1798.98	1.79595	0.0980605	2.63795e-16	2.22265e-15	Glyma.02G305200	nuclear pore complex protein NUP133	Up
Glyma.02G305400	84.0659	2.62906	0.88512	0.0158245	0.0370824	Glyma.02G305400	chlorophyll a-b binding protein 151, chloroplastic-like	Up
Glyma.02G305600	3569.54	1.70832	0.155935	3.29701e-06	1.23397e-05	Glyma.02G305600	heat shock protein 90-6, mitochondrial	Up
Glyma.02G306600	372.875	6.51873	0.565116	7.8769e-23	9.83905e-22	Glyma.02G306600	BTB/POZ domain-containing protein At5g48130	Up
Glyma.02G306800	19.7864	5.12311	2.40398	0.0026718	0.00708226	Glyma.02G306800	cytochrome b561 and DOMON domain-containing protein At2g04850-like	Up
Glyma.02G307100	113.949	4.29768	0.684783	2.23499e-07	9.37564e-07	Glyma.02G307100	ribosomal L18/L5e	Up
Glyma.02G307200	2416.48	1.69247	0.119088	3.63198e-09	1.786e-08	Glyma.02G307200	WD40 repeat-containing protein	Up
Glyma.02G307300	1055.59	3.43624	0.389908	8.95249e-11	4.99929e-10	CHR6	chalcone reductase CHR6	Up
Glyma.02G307500	310.527	4.22673	0.978057	0.000122433	0.000386161	Glyma.02G307500	putative ribonuclease E/G family protein	Up
Glyma.02G308300	42.8987	8.00699	2.21509	2.44709e-08	1.12066e-07	Glyma.02G308300	uncharacterized LOC100803585	Up
Glyma.02G308700	217.302	3.01792	0.516574	2.23744e-05	7.66399e-05	Glyma.02G308700	fasciclin-like arabinogalactan protein 2	Up
Glyma.02G309100	109.349	3.79223	0.384979	1.09233e-13	7.6454e-13	Glyma.02G309100	E3 ubiquitin-protein ligase ORTHRUS 2	Up
Glyma.02G309300	830.118	2.60352	0.347388	1.20783e-06	4.71896e-06	PAL3.1	phenylalanine ammonia-lyase 3.1	Up
Glyma.02G309600	245.227	1.71909	0.177753	3.10976e-05	0.000104936	Glyma.02G309600	uncharacterized LOC100499961	Up
Glyma.02G311700	1068.64	4.67597	0.282792	1.15339e-39	3.46563e-38	Glyma.02G311700	monosaccharide-sensing protein 2	Up
Glyma.03G000100	418.854	2.05635	0.226759	1.42949e-06	5.54467e-06	Glyma.03G000100	uncharacterized LOC100779006	Up
Glyma.03G000600	936.366	1.2868	0.104413	0.00490769	0.012486	Glyma.03G000600	bifunctional protein FolD 1, mitochondrial	Up
Glyma.03G001200	1824.87	2.59889	0.178294	9.81726e-20	1.02185e-18	Glyma.03G001200	putative DEAD-box ATP-dependent RNA helicase 29	Up
Glyma.03G002100	259.293	4.29982	0.460302	2.13901e-13	1.46406e-12	Glyma.03G002100	mannan endo-1,4-beta-mannosidase 6	Up
Glyma.03G003000	42.2008	3.76671	2.17794	0.0135653	0.0321593	Glyma.03G003000	putative receptor protein kinase ZmPK1	Up
Glyma.03G003100	11.0188	6.75525	2.45083	5.03796e-05	0.000166056	Glyma.03G003100	putative receptor protein kinase ZmPK1	Up
Glyma.03G003300	20.8703	7.29359	2.60646	6.85725e-05	0.000222549	Glyma.03G003300	putative receptor protein kinase ZmPK1	Up
Glyma.03G003400	267.404	5.96142	0.460452	5.49193e-27	8.59458e-26	Glyma.03G003400	ABSCISIC ACID-INSENSITIVE 5-like protein 2	Up
Glyma.03G003800	210.51	4.56547	0.420155	2.95137e-18	2.80893e-17	Glyma.03G003800	uncharacterized LOC100811626	Up
Glyma.03G004300	1032.83	1.6068	0.23262	0.00548907	0.0138654	Glyma.03G004300	dihydrofolate reductase-like	Up
Glyma.03G005400	1729.33	5.01692	0.244361	1.06505e-61	8.84905e-60	Glyma.03G005400	protein DETOXIFICATION 21-like	Up
Glyma.03G005600	115.036	2.9256	0.756598	0.00253518	0.0067458	Glyma.03G005600	protein DETOXIFICATION 21	Up
Glyma.03G007500	1223.93	5.56066	0.210925	3.80159e-104	1.96834e-101	Glyma.03G007500	transcription factor MYB54	Up
Glyma.03G007700	479.429	2.38332	0.331144	1.07283e-05	3.80114e-05	Glyma.03G007700	peroxidase 44	Up
Glyma.03G008100	285.557	4.61621	0.44337	6.0103e-17	5.26252e-16	Glyma.03G008100	cytochrome P450 86A8	Up
Glyma.03G009000	292.747	3.75642	0.437436	8.77207e-11	4.90305e-10	Glyma.03G009000	uncharacterized LOC100780609	Up
Glyma.03G009100	961.037	1.26339	0.116687	0.0201996	0.0465058	Glyma.03G009100	post-GPI attachment to proteins factor 3	Up
Glyma.03G009500	29.968	2.73548	0.923619	0.0141511	0.0334659	Glyma.03G009500	transcription factor EGL1	Up
Glyma.03G009600	5.23203	4.81428	2.72874	0.00833866	0.0204536	Glyma.03G009600	gibberellin 20-oxidase-like protein	Up
Glyma.03G009800	135.111	1.69796	0.233944	0.0016983	0.00463756	Glyma.03G009800	acyl-CoA thioesterase 2	Up
Glyma.03G012800	55.6262	8.22319	2.50954	2.25446e-07	9.45359e-07	Glyma.03G012800	protein O-glucosyltransferase 1	Up
Glyma.03G013100	118.315	1.82667	0.348728	0.00887006	0.0216684	Glyma.03G013100	28S ribosomal protein S33, mitochondrial-like	Up
Glyma.03G013500	116.383	6.02964	0.812958	1.67066e-10	9.12651e-10	Glyma.03G013500	rop guanine nucleotide exchange factor 3	Up
Glyma.03G013600	102.348	2.07675	0.394441	0.00267817	0.00709782	N/A	N/A	Up
Glyma.03G014600	1635.57	2.43589	0.12797	1.287e-29	2.32223e-28	Glyma.03G014600	NAD-dependent malic enzyme 2, mitochondrial	Up
Glyma.03G015400	2535.08	5.31367	0.246682	2.7558e-69	3.35252e-67	Glyma.03G015400	uncharacterized LOC100500006	Up
Glyma.03G015800	27.1628	6.04505	2.16516	7.15361e-05	0.000231653	Glyma.03G015800	C2 domain-containing protein	Up
Glyma.03G016100	27.3361	6.87332	2.24131	6.79686e-06	2.45972e-05	Glyma.03G016100	uncharacterized LOC102669378	Up
Glyma.03G016200	49.3158	3.41172	1.97895	0.016983	0.0395838	Glyma.03G016200	uncharacterized LOC100806275	Up
Glyma.03G017100	328.013	4.79868	0.466872	4.66684e-17	4.10994e-16	Glyma.03G017100	protein spotted leaf 11	Up
Glyma.03G017800	462.693	4.52257	0.276105	1.00512e-37	2.75142e-36	Glyma.03G017800	uncharacterized LOC102661341	Up
Glyma.03G019000	115.817	5.82006	0.713583	4.26488e-12	2.64149e-11	Glyma.03G019000	subtilisin-like protease SBT1.1	Up
Glyma.03G020700	17.4493	2.68979	0.789344	0.0091231	0.0222389	N/A	N/A	Up
Glyma.03G020800	736.511	2.37281	0.267404	1.02534e-07	4.43262e-07	Glyma.03G020800	calcium-dependent lipid-binding protein	Up
Glyma.03G021200	1794.4	1.66029	0.280982	0.0105633	0.0254851	Glyma.03G021200	geraniol 8-hydroxylase-like	Up
Glyma.03G021300	47.9703	7.21975	2.23054	1.82983e-06	7.01669e-06	Glyma.03G021300	transmembrane protein 45A	Up
Glyma.03G021400	25.999	3.31343	2.00887	0.0205368	0.0472102	N/A	N/A	Up
Glyma.03G021600	603.88	2.85917	0.720652	0.0032808	0.00858508	Glyma.03G021600	cytochrome P450 704C1	Up
Glyma.03G021700	207.004	4.41084	0.367439	2.95319e-21	3.37597e-20	Glyma.03G021700	serine/threonine-protein kinase Aurora-3	Up
Glyma.03G021800	848.971	1.76099	0.158707	9.28416e-07	3.66813e-06	Glyma.03G021800	uncharacterized LOC100527561	Up
Glyma.03G022200	639.595	6.67557	0.514965	1.24765e-28	2.12652e-27	ZPR1C	protein LITTLE ZIPPER 2-like	Up
Glyma.03G022300	166.071	2.32211	0.449334	0.00126613	0.00351968	Glyma.03G022300	4-hydroxy-tetrahydrodipicolinate synthase, chloroplastic	Up
Glyma.03G022500	213.954	2.32398	0.248571	4.17241e-08	1.87102e-07	N/A	N/A	Up
Glyma.03G023000	123.417	2.74647	0.422658	1.05281e-05	3.73457e-05	LBD12	LBD domain-containing transcription factor	Up
Glyma.03G023500	1237.4	1.55989	0.150916	0.000136529	0.000428459	Glyma.03G023500	uncharacterized LOC100793726	Up
Glyma.03G023700	196.626	9.66147	2.21937	9.25721e-12	5.57587e-11	Glyma.03G023700	probable leucine-rich repeat receptor-like protein kinase At1g35710	Up
Glyma.03G025200	12.0996	4.46996	2.45542	0.00847452	0.0207606	Glyma.03G025200	ruBisCO-associated protein	Up
Glyma.03G026000	42.2577	3.07455	0.869987	0.00486401	0.012386	Glyma.03G026000	uncharacterized LOC100783654	Up
Glyma.03G027400	2880.11	4.28749	0.187286	5.61756e-70	6.97382e-68	Glyma.03G027400	3-phosphoshikimate 1-carboxyvinyltransferase 2	Up
Glyma.03G027600	640.574	2.84394	0.204339	4.87587e-20	5.16762e-19	Glyma.03G027600	P-loop NTPase domain superfamily protein	Up
Glyma.03G028500	88.8693	9.0496	2.56898	8.10721e-09	3.87403e-08	Glyma.03G028500	pectinesterase inhibitor 9	Up
Glyma.03G028600	740.999	10.7607	2.25292	2.64883e-14	1.93532e-13	Glyma.03G028600	plant invertase/pectin methylesterase inhibitor superfamily protein	Up
Glyma.03G028700	619.667	8.54297	0.974572	1.38067e-13	9.58924e-13	Glyma.03G028700	stemmadenine O-acetyltransferase	Up
Glyma.03G030500	221.695	12.6066	2.51177	3.10225e-18	2.94922e-17	Glyma.03G030500	ruBisCO-associated protein	Up
Glyma.03G031000	959.989	9.14319	2.15445	8.12112e-11	4.5548e-10	Glyma.03G031000	cytochrome P450 83B1	Up
Glyma.03G031600	107.144	10.6856	2.4136	3.59614e-13	2.42083e-12	Glyma.03G031600	root meristem growth factor 10	Up
Glyma.03G031900	2133.62	1.99449	0.103908	4.95061e-22	5.89753e-21	Glyma.03G031900	FACT complex subunit SSRP1	Up
Glyma.03G032000	258.503	1.41913	0.168401	0.00933814	0.0227281	Glyma.03G032000	uncharacterized LOC100806103	Up
Glyma.03G032400	12.8784	4.37634	1.58158	0.0035541	0.00924894	Glyma.03G032400	SPX domain-containing protein 3	Up
Glyma.03G032500	491.389	12.0258	2.28176	1.64218e-18	1.58893e-17	Glyma.03G032500	UDP-glycosyltransferase 72D1	Up
Glyma.03G032600	12.2007	5.53219	2.18252	0.000348539	0.00104299	Glyma.03G032600	UDP-glycosyltransferase 72D1	Up
Glyma.03G032700	5.76521	3.84766	1.69891	0.0103349	0.0249637	Glyma.03G032700	glycosyltransferase superfamily protein	Up
Glyma.03G032800	237.528	10.0117	2.20905	7.35523e-13	4.83932e-12	Glyma.03G032800	UDP-glycosyltransferase 72D1	Up
Glyma.03G033900	280.678	3.07798	0.292681	3.007e-13	2.03682e-12	N/A	N/A	Up
Glyma.03G034200	55.6182	3.94166	0.617711	4.92801e-07	2.00008e-06	Glyma.03G034200	probable LRR receptor-like serine/threonine-protein kinase IRK	Up
Glyma.03G035500	414.209	3.8459	0.321427	1.30458e-19	1.347e-18	Glyma.03G035500	uncharacterized LOC102659735	Up
Glyma.03G035600	200.441	3.4393	0.468529	3.81175e-08	1.71508e-07	Glyma.03G035600	non-specific lipid-transfer protein 1	Up
Glyma.03G036200	116.191	10.522	2.36268	2.39325e-13	1.63229e-12	Glyma.03G036200	protein DETOXIFICATION 53	Up
Glyma.03G036500	228.191	6.85315	2.09183	2.23901e-06	8.51883e-06	WNK5	with no lysine kinase 5	Up
Glyma.03G036600	603.842	7.30246	0.53673	1.72256e-31	3.3953e-30	Glyma.03G036600	transcription repressor OFP1	Up
Glyma.03G037500	243.872	5.17772	0.46295	3.55757e-20	3.80846e-19	Glyma.03G037500	WEB family protein At2g38370	Up
Glyma.03G037600	67.8124	9.53272	2.34665	2.43059e-10	1.30959e-09	Glyma.03G037600	uncharacterized LOC100789329	Up
Glyma.03G037800	7.61633	7.2848	2.91504	0.000347963	0.00104134	Glyma.03G037800	cationic peroxidase 1	Up
Glyma.03G038700	5.23742	4.75797	2.61143	0.00746406	0.0184524	Glyma.03G038700	peroxidase P7	Up
Glyma.03G039300	37.8052	2.47514	0.765194	0.0168996	0.0394104	Glyma.03G039300	putative disease resistance RPP13-like protein 1	Up
Glyma.03G039800	4980.41	11.93	2.43197	1.00092e-15	8.09604e-15	Glyma.03G039800	cationic peroxidase 1	Up
Glyma.03G040300	508.88	13.5444	2.46007	9.09664e-23	1.13393e-21	Glyma.03G040300	non-specific lipid-transfer protein 1	Up
Glyma.03G040600	542.607	4.18294	0.49071	1.40056e-11	8.32708e-11	Glyma.03G040600	alanine--glyoxylate aminotransferase 2 homolog 3, mitochondrial	Up
Glyma.03G041000	51.5686	4.08107	0.796224	2.71667e-05	9.22216e-05	Glyma.03G041000	protein LURP-one-related 15	Up
Glyma.03G041100	36.8155	3.77797	1.3481	0.00589829	0.0148294	N/A	N/A	Up
Glyma.03G041200	70.0565	8.12539	2.20028	1.88593e-08	8.73852e-08	Glyma.03G041200	uncharacterized LOC100799892	Up
Glyma.03G041500	40.4668	8.11589	2.23937	2.27868e-08	1.04636e-07	Glyma.03G041500	short-chain dehydrogenase reductase 2a	Up
Glyma.03G043000	704.246	1.73054	0.210797	0.000304983	0.00091991	N/A	N/A	Up
Glyma.03G044200	2132.24	3.53951	0.309071	4.82282e-17	4.2429e-16	Glyma.03G044200	patellin-6	Up
Glyma.03G044300	240.932	8.54962	2.15813	2.01341e-09	1.00913e-08	Glyma.03G044300	disease resistance-responsive (dirigent-like) family protein	Up
Glyma.03G044500	1026.94	2.38405	0.581838	0.00548474	0.0138586	Glyma.03G044500	dirigent protein 22	Up
Glyma.03G044900	218.151	3.57747	2.19514	0.0158851	0.0372143	Glyma.03G044900	dirigent protein 22	Up
Glyma.03G045600	460.625	7.3834	0.969138	2.30074e-10	1.24167e-09	Glyma.03G045600	dirigent-like protein	Up
Glyma.03G046000	20.552	6.93601	2.3504	2.17098e-05	7.45014e-05	Glyma.03G046000	dirigent protein 19	Up
Glyma.03G046300	2313.82	4.41185	0.156189	1.54171e-106	8.5008e-104	Glyma.03G046300	uncharacterized LOC100305503	Up
Glyma.03G047100	263.947	5.9317	0.493068	7.98046e-24	1.04993e-22	Glyma.03G047100	probably inactive leucine-rich repeat receptor-like protein kinase IMK2	Up
Glyma.03G048500	71.7935	8.96944	2.25719	7.0256e-10	3.65502e-09	N/A	N/A	Up
Glyma.03G049300	104.81	6.53986	1.26331	9.4668e-07	3.73647e-06	Glyma.03G049300	receptor protein kinase-like protein ZAR1	Up
Glyma.03G049500	115.707	5.93574	1.12791	1.10423e-06	4.33013e-06	N/A	N/A	Up
Glyma.03G049800	40.6103	4.49752	2.14986	0.00360951	0.00938279	Glyma.03G049800	protein trichome birefringence-like 34	Up
Glyma.03G050100	734.727	2.1405	0.465544	0.00558063	0.0140799	Glyma.03G050100	ferritin-2, chloroplastic	Up
Glyma.03G051400	13.1277	3.53815	1.34961	0.0119106	0.0284895	Glyma.03G051400	two-component response regulator ARR18	Up
Glyma.03G054900	1548.07	4.15908	0.221277	3.85666e-47	1.58819e-45	Glyma.03G054900	G-type lectin S-receptor-like serine/threonine-protein kinase At4g27290	Up
Glyma.03G055200	147.728	3.65183	0.318871	2.94769e-17	2.62865e-16	Glyma.03G055200	AUGMIN subunit 7	Up
Glyma.03G056100	40.127	3.08391	0.942571	0.00739135	0.0182865	Glyma.03G056100	protein trichome birefringence-like 3	Up
Glyma.03G056800	105.923	2.91812	0.488021	2.23692e-05	7.66282e-05	Glyma.03G056800	uncharacterized LOC102668583	Up
Glyma.03G058200	402.643	1.50142	0.161926	0.00135071	0.00374305	Glyma.03G058200	methyltransferase-like protein 21B-like	Up
Glyma.03G058800	581.372	8.92466	1.26293	1.06695e-11	6.39911e-11	Glyma.03G058800	uncharacterized LOC100779876	Up
Glyma.03G060900	8.56112	5.50766	2.44285	0.00144551	0.00398986	N/A	N/A	Up
Glyma.03G061200	15.2752	5.19232	2.29978	0.00159942	0.00438502	Glyma.03G061200	UPF0481 protein At3g47200	Up
Glyma.03G061300	86.8843	7.08459	2.30623	1.30862e-05	4.59631e-05	Glyma.03G061300	uncharacterized LOC100799020	Up
Glyma.03G063600	509.393	4.15846	0.373631	4.89271e-18	4.58262e-17	LAX3	auxin transporter-like protein 3	Up
Glyma.03G063800	8.99204	4.2679	2.54184	0.0136444	0.0323361	N/A	N/A	Up
Glyma.03G063900	17.0192	6.18343	4.81167	0.00787355	0.0194094	LAX4	auxin transporter-like protein 4	Up
Glyma.03G064200	309.945	2.26711	0.233319	2.24989e-08	1.03381e-07	Glyma.03G064200	protein XRI1	Up
Glyma.03G064300	65.3102	2.36767	0.380143	0.000132084	0.000414968	N/A	N/A	Up
Glyma.03G064400	574.965	3.59628	0.22443	1.59513e-31	3.14997e-30	Glyma.03G064400	GPI transamidase component PIG-T	Up
Glyma.03G064500	30.5665	7.12589	2.20044	1.76726e-06	6.78599e-06	N/A	N/A	Up
Glyma.03G065100	200.791	4.34011	0.488982	1.90835e-12	1.21451e-11	Glyma.03G065100	receptor-like cytoplasmic kinase 176	Up
Glyma.03G066300	399.634	3.72922	0.44304	1.75996e-10	9.59459e-10	Glyma.03G066300	protein ABIL2-like	Up
Glyma.03G066600	1897.83	3.08738	0.28322	6.61166e-14	4.71308e-13	Glyma.03G066600	aldo-keto reductase family protein	Up
Glyma.03G068700	1649.77	2.0006	0.143558	1.17563e-12	7.61867e-12	Glyma.03G068700	UPF0160 protein MYG1, mitochondrial-like	Up
Glyma.03G069400	274.687	4.25663	0.458059	2.25172e-13	1.53923e-12	ALDH18B3	delta-1-pyrroline-5-carboxylate synthase	Up
Glyma.03G070300	309.69	3.07744	0.320324	2.63469e-11	1.53571e-10	Glyma.03G070300	serine carboxypeptidase-like 11	Up
Glyma.03G070600	86.3116	6.47771	0.990251	5.69236e-08	2.51987e-07	ICS1	isochorismate synthase, chloroplastic	Up
Glyma.03G071500	197.406	5.81715	0.51842	4.39633e-21	4.97349e-20	Glyma.03G071500	uncharacterized LOC102669905	Up
Glyma.03G071600	816.034	2.06251	0.157701	7.56927e-12	4.59033e-11	Glyma.03G071600	uncharacterized LOC100795315	Up
Glyma.03G073200	135.924	2.99402	0.740318	0.00291393	0.00768188	Glyma.03G073200	uncharacterized LOC100775432	Up
Glyma.03G073500	141.373	7.3399	2.19255	8.43625e-07	3.34621e-06	Glyma.03G073500	uncharacterized LOC100306273	Up
Glyma.03G073600	98.0346	9.00829	2.27707	1.04948e-09	5.39441e-09	Glyma.03G073600	rop guanine nucleotide exchange factor 7	Up
Glyma.03G074000	379.115	3.52843	0.462671	9.12732e-09	4.34438e-08	Glyma.03G074000	putative PAR1 protein	Up
Glyma.03G074300	270.363	1.83318	0.307293	0.00347189	0.00905165	Glyma.03G074300	L-type lectin-domain containing receptor kinase VIII.2	Up
Glyma.03G074400	5794.77	2.5076	0.184572	1.09329e-16	9.43161e-16	TUBB2	tubulin beta-2	Up
Glyma.03G077100	106.656	1.91006	0.384384	0.00882146	0.0215558	Glyma.03G077100	uncharacterized LOC100806455	Up
Glyma.03G077200	198.589	4.67673	0.521445	5.12518e-13	3.4128e-12	N/A	N/A	Up
Glyma.03G077900	99.3477	6.9576	2.20611	6.58786e-06	2.38734e-05	Glyma.03G077900	laccase-4	Up
Glyma.03G078000	482.649	2.14066	0.422461	0.00277026	0.00732632	MYB51	MYB transcription factor MYB51	Up
Glyma.03G078300	75.661	5.58984	2.04629	0.000112365	0.00035634	Glyma.03G078300	sulfoquinovosyl transferase SQD2	Up
Glyma.03G078600	132.635	5.6909	2.10726	0.000122748	0.000387069	Glyma.03G078600	glycerol-3-phosphate 2-O-acyltransferase 6	Up
Glyma.03G078700	2013.85	3.34581	0.518525	1.10621e-06	4.3375e-06	PIP1-1	aquaporin PIP1-1	Up
Glyma.03G079500	996.086	12.4761	2.22841	2.14647e-20	2.33196e-19	Glyma.03G079500	G-type lectin S-receptor-like serine/threonine-protein kinase At1g11330	Up
Glyma.03G079600	19.0187	5.9094	2.18524	0.000126962	0.000399677	N/A	N/A	Up
Glyma.03G079700	7.72733	5.24235	2.35739	0.00164379	0.0045	N/A	N/A	Up
Glyma.03G079800	212.581	2.33067	0.32744	1.73288e-05	6.0138e-05	Glyma.03G079800	RHOMBOID-like protein 1	Up
Glyma.03G080100	284.971	2.33262	0.243729	1.74881e-08	8.12179e-08	Glyma.03G080100	putative cytochrome B5 isoform B	Up
Glyma.03G080600	1660.3	3.43309	0.226779	1.51166e-27	2.43755e-26	Glyma.03G080600	BTB/POZ domain-containing protein At5g48800	Up
Glyma.03G081800	113.067	2.65365	0.378562	4.50694e-06	1.66306e-05	Glyma.03G081800	putative pentatricopeptide repeat-containing protein At3g47840	Up
Glyma.03G082300	238.19	4.9313	0.387946	6.32029e-25	8.88545e-24	Glyma.03G082300	mitochondrial import inner membrane translocase subunit Tim9	Up
Glyma.03G083200	982.082	1.48767	0.211371	0.0144591	0.0341333	Glyma.03G083200	uncharacterized LOC100787007	Up
Glyma.03G083500	352.495	7.15254	0.581979	1.92788e-25	2.77558e-24	Glyma.03G083500	uncharacterized LOC100306536	Up
Glyma.03G083700	172.674	8.50427	2.27669	3.86128e-09	1.89546e-08	Glyma.03G083700	agamous-like MADS-box protein AGL80	Up
Glyma.03G084600	87.5699	4.94519	0.952089	3.4619e-05	0.000116256	Glyma.03G084600	ER lumen protein-retaining receptor	Up
Glyma.03G085700	537.951	2.21465	0.164867	7.71229e-14	5.46828e-13	Glyma.03G085700	serine/threonine-protein kinase MHK	Up
Glyma.03G086100	1679.59	4.76421	0.208476	2.174e-73	3.21609e-71	Glyma.03G086100	FKBP-type peptidyl-prolyl cis-trans isomerase superfamily protein	Up
Glyma.03G086400	8363.84	2.11161	0.153074	1.55513e-13	1.07604e-12	Glyma.03G086400	40S ribosomal protein S8	Up
Glyma.03G086600	297.654	2.08639	0.23502	1.70417e-06	6.55322e-06	Glyma.03G086600	probable xyloglucan glycosyltransferase 6	Up
Glyma.03G086800	270.039	8.84992	2.15295	2.73714e-10	1.46916e-09	Glyma.03G086800	transcription factor bHLH62	Up
Glyma.03G087500	766.47	5.4267	0.509575	2.2232e-18	2.13359e-17	N/A	N/A	Up
Glyma.03G088900	123.014	4.3867	0.600719	3.01514e-09	1.49357e-08	AIR12	plasma membrane ascorbate-reducible b-type cytochrome family protein	Up
Glyma.03G089400	113.873	5.92861	0.666413	6.28783e-14	4.48676e-13	Glyma.03G089400	dCTP pyrophosphatase 1	Up
Glyma.03G089700	518.961	2.36885	0.161671	9.70798e-18	8.93114e-17	Glyma.03G089700	protein PEP-RELATED DEVELOPMENT ARRESTED 1, chloroplastic	Up
Glyma.03G089800	660	8.01566	0.708659	4.44697e-22	5.31546e-21	Glyma.03G089800	uncharacterized LOC100306260	Up
Glyma.03G090000	429.648	3.34155	0.187739	2.23896e-36	5.70242e-35	Glyma.03G090000	fimbrin-2	Up
Glyma.03G090200	179.447	5.73689	2.00531	5.06955e-05	0.000167058	Glyma.03G090200	G-type lectin S-receptor-like serine/threonine-protein kinase LECRK3	Up
Glyma.03G090500	179.928	5.33894	1.98813	0.000163856	0.000509398	Glyma.03G090500	G-type lectin S-receptor-like serine/threonine-protein kinase LECRK3	Up
Glyma.03G091100	4553.18	3.90916	0.259597	7.32963e-30	1.33905e-28	Glyma.03G091100	uncharacterized LOC100800765	Up
Glyma.03G091200	384.041	2.30276	0.25721	1.65828e-07	7.04478e-07	Glyma.03G091200	hydroquinone glucosyltransferase	Up
Glyma.03G091500	121.728	3.51236	0.346498	1.34017e-13	9.31104e-13	Glyma.03G091500	protein FAR1-RELATED SEQUENCE 5-like	Up
Glyma.03G092700	619.474	1.92266	0.165586	1.32242e-08	6.21291e-08	Glyma.03G092700	glyceraldehyde-3-phosphate dehydrogenase GAPCP1, chloroplastic	Up
Glyma.03G092800	521.995	4.62485	0.646677	8.83087e-09	4.20705e-08	Glyma.03G092800	non-specific phospholipase C4	Up
Glyma.03G093200	665.46	5.00654	0.271292	7.26772e-50	3.42091e-48	Glyma.03G093200	uric acid degradation bifunctional protein TTL-like	Up
Glyma.03G093600	320.697	8.36324	2.11995	1.81647e-09	9.14089e-09	Glyma.03G093600	MLO-like protein 1	Up
Glyma.03G094700	181.826	8.42002	2.17274	3.74794e-09	1.84195e-08	Glyma.03G094700	pathogenesis-related genes transcriptional activator PTI6	Up
Glyma.03G098400	39.0027	6.75905	2.15732	4.78978e-06	1.76176e-05	Glyma.03G098400	uncharacterized LOC100782930	Up
Glyma.03G098700	766.655	14.0434	2.39497	1.99614e-23	2.56974e-22	Glyma.03G098700	polygalacturonase	Up
Glyma.03G098800	33.7541	3.68971	0.633614	5.25867e-06	1.92654e-05	Glyma.03G098800	2-alkenal reductase (NADP(+)-dependent)	Up
Glyma.03G098900	333.409	7.55199	0.713734	2.24665e-19	2.27978e-18	Glyma.03G098900	2-alkenal reductase (NADP(+)-dependent)-like	Up
Glyma.03G099000	944.281	4.1314	0.263656	4.32475e-33	9.33483e-32	Glyma.03G099000	2-alkenal reductase (NADP(+)-dependent)	Up
Glyma.03G100900	69.1856	2.16357	0.387086	0.00110029	0.00308087	N/A	N/A	Up
Glyma.03G102900	1896.16	2.56163	0.14197	1.23125e-28	2.09941e-27	Glyma.03G102900	NAD-dependent malic enzyme 1, mitochondrial	Up
Glyma.03G103400	60.6358	5.60801	2.10082	0.000156336	0.000487303	Glyma.03G103400	uncharacterized LOC100306248	Up
Glyma.03G104000	513.035	7.97545	0.642626	7.37184e-27	1.14605e-25	Glyma.03G104000	uncharacterized LOC100804659	Up
Glyma.03G104300	915.197	3.53515	0.239149	8.06388e-27	1.24861e-25	Glyma.03G104300	1-aminocyclopropane-1-carboxylate oxidase homolog 1	Up
Glyma.03G104400	1484.46	1.36363	0.124957	0.0027181	0.00719602	Glyma.03G104400	vacuolar protein-sorting-associated protein 11 homolog	Up
Glyma.03G104700	181.926	4.2957	0.363484	2.90278e-20	3.12641e-19	Glyma.03G104700	hydroquinone glucosyltransferase	Up
Glyma.03G104800	8.94068	6.46306	2.58381	0.000451716	0.00133175	Glyma.03G104800	hydroquinone glucosyltransferase	Up
Glyma.03G105200	925.416	3.62157	0.235609	3.22328e-29	5.6714e-28	N/A	N/A	Up
Glyma.03G105700	173.911	3.3051	0.656079	0.000115222	0.000364963	Glyma.03G105700	transcription factor bHLH18	Up
Glyma.03G107500	224.905	9.6828	2.33797	1.37539e-11	8.18887e-11	Glyma.03G107500	uncharacterized protein At1g28695	Up
Glyma.03G107800	117.716	4.63973	0.57863	4.4511e-11	2.55103e-10	Glyma.03G107800	cyclin box fold protein binding domain-containing protein	Up
Glyma.03G107900	580.542	2.48374	0.227474	2.79041e-11	1.62269e-10	Glyma.03G107900	uncharacterized LOC100785599	Up
Glyma.03G108000	235.315	3.86298	0.57233	1.66501e-07	7.07126e-07	Glyma.03G108000	uncharacterized LOC100779874	Up
Glyma.03G108100	220.5	1.73718	0.244209	0.00142539	0.00393715	Glyma.03G108100	pentatricopeptide repeat-containing protein At1g02150	Up
Glyma.03G108200	642.13	2.1396	0.153626	5.57789e-14	3.99765e-13	Glyma.03G108200	dol-P-Man:Man(7)GlcNAc(2)-PP-Dol alpha-1,6-mannosyltransferase	Up
Glyma.03G108900	3031.22	1.36464	0.0988149	0.000171943	0.00053317	Glyma.03G108900	tryptophan--tRNA ligase, cytoplasmic	Up
Glyma.03G109100	41.1099	2.83707	0.648621	0.00152315	0.00418863	Glyma.03G109100	probable WRKY transcription factor 12	Up
Glyma.03G109300	417.64	3.66984	0.226997	1.374e-32	2.87795e-31	Glyma.03G109300	probable serine/threonine-protein kinase cdc7	Up
Glyma.03G109500	8526.85	4.46325	0.126644	1.50869e-165	3.3713e-162	Glyma.03G109500	nucleoside diphosphate kinase	Up
Glyma.03G109900	2062.55	5.22631	0.361395	2.58749e-32	5.34065e-31	Glyma.03G109900	uclacyanin-3	Up
Glyma.03G110500	511.264	2.09163	0.155665	9.98575e-13	6.50752e-12	Glyma.03G110500	glycine--tRNA ligase, chloroplastic/mitochondrial 2	Up
Glyma.03G113500	265.228	2.26802	0.22826	1.16871e-08	5.51761e-08	Glyma.03G113500	protein prenyltransferase alpha subunit repeat-containing protein 1-B	Up
Glyma.03G114200	103.447	3.05698	0.405694	1.1527e-07	4.96251e-07	Glyma.03G114200	actin-related protein 2/3 complex subunit 5A	Up
Glyma.03G114600	340.667	5.59598	0.519855	8.05996e-20	8.42654e-19	Glyma.03G114600	uncharacterized LOC100499794	Up
Glyma.03G114900	291.289	2.57474	0.453489	0.000164998	0.000512722	Glyma.03G114900	UPF0481 protein At3g47200	Up
Glyma.03G115100	42.2603	3.01034	0.867815	0.00762603	0.0188298	Glyma.03G115100	UPF0481 protein At3g47200	Up
Glyma.03G115300	6079.85	2.38679	0.183865	1.76968e-14	1.31218e-13	N/A	N/A	Up
Glyma.03G115800	11.5429	7.52336	2.46388	8.91169e-06	3.18488e-05	Glyma.03G115800	hydroquinone glucosyltransferase	Up
Glyma.03G116000	8.27683	4.82133	2.37909	0.00409878	0.0105596	Glyma.03G116000	F-box/kelch-repeat protein At3g06240	Up
Glyma.03G116200	6.94685	4.29217	2.25801	0.00718637	0.0178147	Glyma.03G116200	hydroquinone glucosyltransferase	Up
Glyma.03G117300	620.565	4.47681	0.285039	1.27904e-34	2.97884e-33	Glyma.03G117300	3-hydroxyisobutyryl-CoA hydrolase-like protein 1, mitochondrial	Up
Glyma.03G118000	178.003	3.10915	0.279702	1.55207e-14	1.15546e-13	Glyma.03G118000	uncharacterized LOC100500605	Up
Glyma.03G119200	332.462	6.52281	0.647041	2.97377e-17	2.65079e-16	Glyma.03G119200	probable vacuolar amino acid transporter YPQ1	Up
Glyma.03G119500	732.7	2.83793	0.342047	2.13848e-08	9.84958e-08	Glyma.03G119500	magnesium-protoporphyrin IX monomethyl ester [oxidative] cyclase, chloroplastic	Up
Glyma.03G120800	1696.57	4.22191	0.141856	4.02476e-115	2.89626e-112	Glyma.03G120800	uncharacterized LOC100500056	Up
Glyma.03G120900	3533.46	2.73466	0.123896	5.52908e-45	2.07009e-43	Glyma.03G120900	NAC and UBA-like domain containing protein	Up
Glyma.03G122500	6661.17	5.66097	0.431088	3.11624e-28	5.21301e-27	Glyma.03G122500	protein NRT1/ PTR FAMILY 3.1	Up
Glyma.03G122600	65.364	6.18425	1.05861	7.60833e-07	3.03283e-06	N/A	N/A	Up
Glyma.03G122900	475.483	5.1718	0.269974	2.68563e-54	1.57491e-52	Glyma.03G122900	protein NRT1/ PTR FAMILY 3.1	Up
Glyma.03G123000	775.449	2.10235	0.256984	7.8978e-06	2.83854e-05	N/A	N/A	Up
Glyma.03G123100	39.3123	5.53802	1.05575	1.05863e-05	3.75396e-05	Glyma.03G123100	psbP domain-containing protein 6, chloroplastic-like	Up
Glyma.03G123600	1186	7.70902	0.476563	4.29497e-46	1.69787e-44	CYCB1;1	G2/mitotic-specific cyclin S13-6	Up
Glyma.03G123900	3.4485	4.78264	2.56149	0.00689231	0.0171367	N/A	N/A	Up
Glyma.03G124100	6.44648	4.53916	2.40069	0.00668606	0.0166678	N/A	N/A	Up
Glyma.03G124200	6.23944	4.68711	2.39048	0.00523591	0.0132741	N/A	N/A	Up
Glyma.03G124300	756.031	2.8429	0.292434	8.55729e-11	4.78931e-10	Glyma.03G124300	stomatal closure-related actin-binding protein 3	Up
Glyma.03G124400	3084.32	3.96473	0.319801	3.11522e-21	3.55354e-20	TUBB3	beta-tubulin	Up
Glyma.03G124900	110.638	3.18397	0.425637	6.73759e-08	2.96525e-07	Glyma.03G124900	putative SWI/SNF-related matrix-associated actin-dependent regulator of chromatin subfamily A member 3-like 1	Up
Glyma.03G125800	853.977	3.40739	0.170494	5.77081e-46	2.27072e-44	Glyma.03G125800	uncharacterized LOC100306384	Up
Glyma.03G125900	217.72	6.03792	2.01925	2.08697e-05	7.17637e-05	N/A	N/A	Up
Glyma.03G126100	80.3333	2.75756	0.49207	0.00011142	0.000353502	Glyma.03G126100	transcription factor bHLH106	Up
Glyma.03G127500	301.091	4.26021	0.265889	4.68277e-35	1.11569e-33	N/A	N/A	Up
Glyma.03G127700	88.7348	1.88068	0.317232	0.00279544	0.00738893	Glyma.03G127700	uncharacterized LOC100799690	Up
Glyma.03G128000	76.7703	3.76896	0.44807	1.52128e-10	8.33945e-10	Glyma.03G128000	uncharacterized LOC100780601	Up
Glyma.03G128200	104.405	2.7213	0.721681	0.00531526	0.0134576	TGA05	bZIP transcription factor 5	Up
Glyma.03G128300	3969.07	1.50337	0.14672	0.00041023	0.00121552	Glyma.03G128300	ferredoxin-dependent glutamate synthase, chloroplastic	Up
Glyma.03G128600	152.747	2.03671	0.361901	0.00185787	0.00504443	Glyma.03G128600	BTB/POZ domain and ankyrin repeat-containing protein COCH	Up
Glyma.03G128900	191.868	1.90583	0.281823	0.000678757	0.00195642	Glyma.03G128900	lycopene beta cyclase, chloroplastic	Up
Glyma.03G129400	16.1158	5.93203	2.36597	0.000477854	0.00140413	Glyma.03G129400	mitochondrial fission 1 protein-like	Up
Glyma.03G129500	478.169	4.13001	0.240655	3.45137e-39	1.00989e-37	Glyma.03G129500	DNA-directed RNA polymerase II subunit family protein	Up
Glyma.03G129700	2111.46	1.4616	0.15254	0.00173799	0.00473922	Glyma.03G129700	cystathionine beta-lyase, chloroplastic-like	Up
Glyma.03G130200	94.9866	2.34306	0.359414	7.21766e-05	0.000233567	Glyma.03G130200	protein STRICTOSIDINE SYNTHASE-LIKE 2	Up
Glyma.03G130700	472.146	5.82544	0.44034	3.23715e-28	5.40888e-27	N/A	N/A	Up
Glyma.03G131100	300.555	1.62448	0.21036	0.00183304	0.00498274	Glyma.03G131100	UDP-sulfoquinovose synthase, chloroplastic	Up
Glyma.03G132200	72.2982	4.61368	0.604981	9.21482e-10	4.75606e-09	Glyma.03G132200	uncharacterized LOC100806087	Up
Glyma.03G133800	112.545	2.21445	0.367328	0.000385492	0.00114702	N/A	N/A	Up
Glyma.03G134300	220.609	1.7685	0.213023	0.000175932	0.000545222	Glyma.03G134300	uncharacterized LOC100799012	Up
Glyma.03G134900	391.518	7.53358	0.556642	1.09166e-31	2.17702e-30	Glyma.03G134900	kinesin-like protein KIN-14L	Up
Glyma.03G135200	437.255	4.62887	0.290983	2.136e-36	5.45986e-35	Glyma.03G135200	ABC transporter G family member 15	Up
Glyma.03G135800	708.12	5.12479	0.469487	5.96952e-19	5.90788e-18	HSF-06	heat stress transcription factor 6	Up
Glyma.03G136100	318.503	3.25681	0.244466	5.28815e-21	5.94438e-20	Glyma.03G136100	AP2-like ethylene-responsive transcription factor At2g41710	Up
Glyma.03G136200	278.174	3.49016	0.263329	7.5079e-22	8.84961e-21	Glyma.03G136200	pentatricopeptide repeat-containing protein At2g41720	Up
Glyma.03G136300	17.618	4.48394	0.913387	5.47038e-05	0.000179667	Glyma.03G136300	uncharacterized LOC100815168	Up
Glyma.03G136400	47.4679	3.83779	1.94856	0.00700523	0.017391	Glyma.03G136400	putative disease resistance protein RGA3-like	Up
Glyma.03G136500	1006.14	3.22597	0.198705	8.3219e-30	1.51511e-28	Glyma.03G136500	villin-3	Up
Glyma.03G137000	305.373	1.94468	0.373989	0.0052955	0.0134131	CHLH	magnesium chelatase subunit	Up
Glyma.03G137200	911.584	3.10844	0.204907	2.5555e-25	3.65439e-24	Glyma.03G137200	disease resistance protein RGA2	Up
Glyma.03G137300	4143.25	3.95246	0.308861	3.08185e-22	3.72145e-21	Glyma.03G137300	leucine-rich repeat receptor-like tyrosine-protein kinase PXC3	Up
Glyma.03G137400	123.222	4.60621	0.695683	9.85684e-08	4.26728e-07	Glyma.03G137400	protein SEMI-ROLLED LEAF 2	Up
Glyma.03G137500	11.7643	3.23527	1.33947	0.0164161	0.038363	Glyma.03G137500	zinc finger AN1 and C2H2 domain-containing stress-associated protein 11-like	Up
Glyma.03G138400	164.814	10.3018	2.25631	1.12236e-13	7.8457e-13	Glyma.03G138400	G-type lectin S-receptor-like serine/threonine-protein kinase SD3-1	Up
Glyma.03G138600	248.327	3.74535	0.39415	1.19151e-12	7.71627e-12	Glyma.03G138600	zinc finger CCCH domain-containing protein 30	Up
Glyma.03G139500	235.322	10.9952	2.26985	1.93688e-15	1.53137e-14	Glyma.03G139500	uncharacterized LOC100812148	Up
Glyma.03G139900	28.82	4.38276	2.36682	0.00784445	0.019341	N/A	N/A	Up
Glyma.03G140400	18.3574	3.79366	0.835826	0.000258168	0.00078606	N/A	N/A	Up
Glyma.03G140700	457.394	5.74509	0.441002	4.68641e-27	7.36384e-26	Glyma.03G140700	protein kinase	Up
Glyma.03G141100	5.10513	5.61578	2.53869	0.00177781	0.00484253	N/A	N/A	Up
Glyma.03G141600	49.0239	6.82782	1.25249	2.35965e-07	9.8752e-07	Glyma.03G141600	receptor protein kinase-like protein ZAR1	Up
Glyma.03G141800	151.068	10.511	2.27408	6.17529e-14	4.41165e-13	Glyma.03G141800	protein POLYCHOME	Up
Glyma.03G141900	74.7453	9.87018	2.49756	2.59511e-10	1.3954e-09	Glyma.03G141900	uncharacterized LOC100817837	Up
Glyma.03G142800	73.0306	4.75919	0.829829	7.04891e-07	2.81963e-06	Glyma.03G142800	rhodanese-like domain-containing protein 9, chloroplastic	Up
Glyma.03G142900	3131.59	2.01481	0.129374	2.11289e-15	1.66679e-14	Glyma.03G142900	mitochondrial preprotein transporter B14.7-like	Up
Glyma.03G143100	21.2208	3.69935	1.41529	0.00800449	0.0196898	SPL9C	squamosa promoter-binding-like protein 9c	Up
Glyma.03G143200	664.015	4.06808	0.195504	3.47596e-56	2.21258e-54	Glyma.03G143200	uncharacterized LOC100527546	Up
Glyma.03G143300	73.9516	1.93224	0.430222	0.0132335	0.0314096	N/A	N/A	Up
Glyma.03G143500	60.8851	3.15627	0.82085	0.00178069	0.00484975	Glyma.03G143500	protein PHOSPHATE STARVATION RESPONSE 3	Up
Glyma.03G143700	4635.74	3.07562	0.193287	2.0306e-27	3.25701e-26	CYP93A1	3,9-dihydroxypterocarpan 6A-monooxygenase	Up
Glyma.03G143800	35.8406	2.95404	0.796266	0.00304776	0.00801529	Glyma.03G143800	uncharacterized LOC100777411	Up
Glyma.03G143900	16.4559	7.68749	2.43002	2.69845e-06	1.01841e-05	N/A	N/A	Up
Glyma.03G144700	96.3066	8.02307	1.28009	1.66874e-09	8.43047e-09	Glyma.03G144700	uncharacterized LOC100780602	Up
Glyma.03G145500	177.49	1.98297	0.285407	0.000265888	0.000807554	Glyma.03G145500	uncharacterized LOC100781689	Up
Glyma.03G145900	536.136	3.38308	0.268605	2.08387e-19	2.12323e-18	Glyma.03G145900	protein trichome birefringence	Up
Glyma.03G146900	471.965	2.2965	0.173937	3.92039e-14	2.83751e-13	Glyma.03G146900	kinesin-like protein KIN-7K, chloroplastic	Up
Glyma.03G147700	846.769	3.76515	0.361201	4.12692e-15	3.19214e-14	PTS1	pterocarpan synthase	Up
Glyma.03G147900	1186.15	2.63183	0.500969	0.00031829	0.000957261	PTS-L4	pterocarpan synthase-like	Up
Glyma.03G148100	689.47	6.85431	0.428016	8.12773e-44	2.87806e-42	Glyma.03G148100	histone H2AX	Up
Glyma.03G148400	493.815	3.90168	0.202706	6.63616e-47	2.70395e-45	Glyma.03G148400	pentatricopeptide repeat-containing protein At2g30780	Up
Glyma.03G148800	27.155	3.58432	0.96819	0.00169161	0.00462048	Glyma.03G148800	receptor-like cytosolic serine/threonine-protein kinase RBK2	Up
Glyma.03G149200	299.144	2.77427	0.463928	3.74902e-05	0.000125431	Glyma.03G149200	sugar transporter ERD6-like 7	Up
Glyma.03G149300	34.6352	3.18348	1.1052	0.00839915	0.0205902	N/A	N/A	Up
Glyma.03G149500	80.1128	1.8945	0.373771	0.00808835	0.0198869	Glyma.03G149500	uncharacterized LOC100794761	Up
Glyma.03G149900	205.024	1.90763	0.247443	0.000121177	0.000382427	Glyma.03G149900	RNA demethylase ALKBH10B-like	Up
Glyma.03G150100	25.3	5.32281	2.17011	0.000564065	0.00164121	N/A	N/A	Up
Glyma.03G150600	2231.66	1.96375	0.153394	1.05031e-10	5.83448e-10	Glyma.03G150600	elongation factor Tu, mitochondrial-like	Up
Glyma.03G151200	99.9331	3.67533	0.499346	2.30027e-08	1.05604e-07	Glyma.03G151200	isoamylase 2, chloroplastic	Up
Glyma.03G151800	20.4523	4.16987	1.18623	0.00205355	0.00553959	Glyma.03G151800	adenylate isopentenyltransferase 3, chloroplastic	Up
Glyma.03G152500	4.84312	5.2383	2.57104	0.00359004	0.00933673	N/A	N/A	Up
Glyma.03G152800	18.8706	4.36887	1.17866	0.00117183	0.00327017	Glyma.03G152800	basic helix-loop-helix protein A	Up
Glyma.03G153000	181.7	2.34654	0.253404	4.39427e-08	1.96594e-07	Glyma.03G153000	uncharacterized LOC100795646	Up
Glyma.03G153600	283.55	11.4067	2.29473	7.42289e-16	6.03511e-15	Glyma.03G153600	uncharacterized LOC100796695	Up
Glyma.03G153900	439.497	1.99847	0.179663	1.40411e-08	6.57704e-08	Glyma.03G153900	DAR GTPase 3, chloroplastic	Up
Glyma.03G154000	145.05	7.8839	0.973874	1.09156e-11	6.54395e-11	Glyma.03G154000	ARM REPEAT PROTEIN INTERACTING WITH ABF2	Up
Glyma.03G154200	700.161	6.19808	0.36431	2.097e-46	8.37559e-45	Glyma.03G154200	probable inactive patatin-like protein 9	Up
Glyma.03G154600	165.348	3.27609	0.318701	2.60548e-13	1.77277e-12	CHI3B1	chalcone isomerase	Up
Glyma.03G154700	60.3667	8.45114	2.30029	1.11738e-08	5.28117e-08	TPS2	terpene synthase 2	Up
Glyma.03G154900	15.452	4.18899	1.37307	0.00274521	0.00726506	N/A	N/A	Up
Glyma.03G156100	119.694	4.15179	0.791417	1.40193e-05	4.91062e-05	Glyma.03G156100	uncharacterized LOC100801492	Up
Glyma.03G156700	1813.71	7.29415	0.617375	2.42518e-24	3.28545e-23	Glyma.03G156700	sulfate transporter 3.1	Up
Glyma.03G156800	557.78	3.58954	0.245884	1.1918e-26	1.83136e-25	Glyma.03G156800	serine/threonine-protein kinase Nek4	Up
Glyma.03G157000	306.451	9.18082	2.1743	7.6131e-11	4.28062e-10	Glyma.03G157000	VAN3-binding protein	Up
Glyma.03G157400	177.014	2.28652	0.397944	0.000496743	0.0014554	N/A	N/A	Up
Glyma.03G157900	1833.35	1.95469	0.107627	3.27738e-19	3.29891e-18	CYP36	peptidyl-prolyl cis-trans isomerase CYP36	Up
Glyma.03G158400	553.145	2.44694	0.185758	2.21518e-15	1.74554e-14	Glyma.03G158400	tryptophan synthase alpha chain	Up
Glyma.03G158600	1044.75	14.1678	2.36257	1.19837e-25	1.74543e-24	Glyma.03G158600	auxin-induced protein 22E	Up
Glyma.03G158700	4019.04	16.4024	2.49389	1.14899e-28	1.96388e-27	Glyma.03G158700	auxin-induced protein AUX28	Up
Glyma.03G159400	111.361	3.30948	0.51308	1.54911e-06	5.98348e-06	Glyma.03G159400	magnesium transporter MRS2-I	Up
Glyma.03G159700	87.4548	4.79534	0.575435	2.42674e-11	1.41801e-10	WRKY15	WRKY transcription factor 15	Up
Glyma.03G160100	137.68	8.38778	2.18318	6.82138e-09	3.28139e-08	Glyma.03G160100	cytochrome P450 94A1	Up
Glyma.03G160300	111.078	6.67704	0.878958	1.12061e-10	6.21526e-10	Glyma.03G160300	cytochrome P450 94A1	Up
Glyma.03G161300	563.808	2.49642	0.186605	4.24608e-16	3.5217e-15	Glyma.03G161300	poly [ADP-ribose] polymerase 1	Up
Glyma.03G161400	33.8548	5.94197	1.17651	1.00388e-05	3.56878e-05	LBD14	LBD domain-containing transcription factor	Up
Glyma.03G161500	47.7737	6.09061	0.976452	7.24178e-08	3.17596e-07	LBD15	LBD domain-containing transcription factor	Up
Glyma.03G161800	3230.27	5.49802	0.350045	6.25611e-39	1.81555e-37	Glyma.03G161800	transcription factor EMB1444	Up
Glyma.03G162300	10.0345	4.58539	1.52469	0.00303144	0.00797385	N/A	N/A	Up
Glyma.03G163000	595.084	3.136	0.170877	1.50724e-36	3.8807e-35	Glyma.03G163000	protein root UVB sensitive 2, chloroplastic	Up
Glyma.03G163100	26.4112	3.38841	1.24511	0.0095411	0.0231836	Glyma.03G163100	transcription factor MYB14	Up
Glyma.03G163300	216.212	3.50446	0.315269	7.37716e-16	5.99908e-15	Glyma.03G163300	uncharacterized LOC100776685	Up
Glyma.03G163600	2399.27	1.36914	0.119448	0.00147688	0.00406852	Glyma.03G163600	TOM1-like protein 2	Up
Glyma.03G163900	667.143	3.08975	0.237797	4.12471e-19	4.11957e-18	Glyma.03G163900	U-box domain-containing protein 3	Up
Glyma.03G164000	52.3093	2.27207	0.545269	0.00689041	0.017133	Glyma.03G164000	protein LIGHT-DEPENDENT SHORT HYPOCOTYLS 4	Up
[truncated: 17,018 more rows]

## Sheet: Day07
Supplementary Table S3. List of DEGs identified by comparing day 7 to day 0.
[truncated: 20,372 more rows]

[truncated: 3 more sheets: Day14, Day28, Day42]
