# Supplementary material for: Uncovering transcriptional reprogramming during callus development in soybean: insights and implications
Source: Front Plant Sci. 2023 Aug 4;14:1239917. doi: 10.3389/fpls.2023.1239917 (PMC10436568; doi:10.3389/fpls.2023.1239917)
Supplement: Supplementary file 4 [file Table_4.xlsx]

## Sheet: Cluster1
Table S4. List of genes included in cluster 1.
Locus	Cluster	MEM.SHIP	Symbol	Description
Glyma.01G001600	Cluster1	0.433481	Glyma.01G001600	WD repeat-containing protein 36
Glyma.01G003600	Cluster1	0.994375	Glyma.01G003600	uncharacterized LOC100790501
Glyma.01G003800	Cluster1	0.627823	Glyma.01G003800	probable protein arginine N-methyltransferase 1-like
Glyma.01G004300	Cluster1	0.784325	Glyma.01G004300	60S ribosomal protein L31
Glyma.01G011300	Cluster1	0.909892	Glyma.01G011300	pentatricopeptide repeat-containing protein At1g31920
Glyma.01G011600	Cluster1	0.767257	Glyma.01G011600	uncharacterized LOC100808014
Glyma.01G024700	Cluster1	0.874248	Glyma.01G024700	cyclin-D4-1
Glyma.01G026100	Cluster1	0.772722	Glyma.01G026100	60S ribosomal protein L27a
Glyma.01G027800	Cluster1	0.96594	Glyma.01G027800	uncharacterized LOC100776639
Glyma.01G028900	Cluster1	0.970044	Glyma.01G028900	ATP-citrate synthase alpha chain protein 1-like
Glyma.01G030000	Cluster1	0.967496	Glyma.01G030000	uncharacterized LOC100798784
Glyma.01G035300	Cluster1	0.982744	Glyma.01G035300	uncharacterized LOC100777177
Glyma.01G035700	Cluster1	0.992582	Glyma.01G035700	ubiquitin carboxyl-terminal hydrolase 36
Glyma.01G038400	Cluster1	0.860474	Glyma.01G038400	TORTIFOLIA1-like protein 4
Glyma.01G038900	Cluster1	0.275935	Glyma.01G038900	CLAVATA3/ESR (CLE)-related protein 34
Glyma.01G040200	Cluster1	0.898821	Glyma.01G040200	glutathione S-transferase GST 5
Glyma.01G041400	Cluster1	0.860537	Glyma.01G041400	protein NRT1/ PTR FAMILY 2.13
Glyma.01G045200	Cluster1	0.564815	Glyma.01G045200	uncharacterized LOC100819761
Glyma.01G046300	Cluster1	0.496437	SG-4	UDP-arabinose glycosyltransferase
Glyma.01G055000	Cluster1	0.470481	Glyma.01G055000	clp protease adapter protein ClpF, chloroplastic
Glyma.01G062100	Cluster1	0.978497	Glyma.01G062100	fructokinase-like 2, chloroplastic
Glyma.01G062900	Cluster1	0.992308	Glyma.01G062900	LRR receptor-like serine/threonine-protein kinase RGI1
Glyma.01G067300	Cluster1	0.768536	N/A	N/A
Glyma.01G068900	Cluster1	0.667646	N/A	N/A
Glyma.01G078000	Cluster1	0.880257	Glyma.01G078000	plasmodesmata-located protein 8
Glyma.01G086800	Cluster1	0.972531	Glyma.01G086800	zinc finger protein WIP6
Glyma.01G086900	Cluster1	0.374942	AOC1	allene oxide cyclase 4, chloroplastic-like
Glyma.01G090700	Cluster1	0.746564	Glyma.01G090700	protein MIZU-KUSSEI 1
Glyma.01G097000	Cluster1	0.881316	Glyma.01G097000	abscisic acid receptor PYR1-like protein
Glyma.01G102900	Cluster1	0.624783	Glyma.01G102900	NADPH-dependent aldo-keto reductase, chloroplastic
Glyma.01G106000	Cluster1	0.588872	GSTU4	tau class glutathione S-transferase
Glyma.01G106500	Cluster1	0.940785	Glyma.01G106500	uncharacterized LOC100782156
Glyma.01G117800	Cluster1	0.508112	Glyma.01G117800	transcription factor bHLH140
Glyma.01G119400	Cluster1	0.982918	Glyma.01G119400	ERBB-3 BINDING PROTEIN 1
Glyma.01G120800	Cluster1	0.648126	Glyma.01G120800	uncharacterized LOC102668485
Glyma.01G121700	Cluster1	0.465776	Glyma.01G121700	rhodanese-like domain-containing protein 10
Glyma.01G127100	Cluster1	0.95991	Glyma.01G127100	dirigent protein 22
Glyma.01G132200	Cluster1	0.860224	Glyma.01G132200	protein DETOXIFICATION 53
Glyma.01G132600	Cluster1	0.968075	Glyma.01G132600	uncharacterized LOC100499726
Glyma.01G140200	Cluster1	0.888945	Glyma.01G140200	arginase 1, mitochondrial
Glyma.01G142800	Cluster1	0.911915	GSTZ1	glutathione S-transferase zeta class
Glyma.01G144500	Cluster1	0.993142	Glyma.01G144500	kinesin-like protein KIN-UB
Glyma.01G164300	Cluster1	0.798627	Glyma.01G164300	3-dehydroquinate synthase-like
Glyma.01G164700	Cluster1	0.869982	Glyma.01G164700	L-ascorbate peroxidase 3
Glyma.01G169900	Cluster1	0.721246	Glyma.01G169900	CDK5RAP1-like protein
Glyma.01G174000	Cluster1	0.910837	Glyma.01G174000	ATPase family AAA domain-containing protein 3-B
Glyma.01G176400	Cluster1	0.555901	Glyma.01G176400	nucleolar protein 6
Glyma.01G181000	Cluster1	0.745905	N/A	N/A
Glyma.01G183700	Cluster1	0.958956	Glyma.01G183700	transcription factor HHO5
Glyma.01G187200	Cluster1	0.271982	Glyma.01G187200	PI-PLC X domain-containing protein At5g67130
Glyma.01G193000	Cluster1	0.94027	Glyma.01G193000	probable N-acetyltransferase HLS1
Glyma.01G195200	Cluster1	0.674024	Glyma.01G195200	U-box domain-containing protein 30
Glyma.01G196100	Cluster1	0.72928	Glyma.01G196100	1-aminocyclopropane-1-carboxylate synthase 3
Glyma.01G197700	Cluster1	0.866976	Glyma.01G197700	malate dehydrogenase, glyoxysomal
Glyma.01G203600	Cluster1	0.765882	Glyma.01G203600	60S ribosomal protein L37a
Glyma.01G204400	Cluster1	0.76524	Glyma.01G204400	protein TIFY 10a
Glyma.01G207700	Cluster1	0.655339	Glyma.01G207700	uncharacterized LOC100305473
Glyma.01G213800	Cluster1	0.42351	Glyma.01G213800	protein TPX2
Glyma.01G214200	Cluster1	0.792844	ANS2	anthocyanidin synthase
Glyma.01G216200	Cluster1	0.961306	Glyma.01G216200	ethylene-responsive transcription factor ERF027
Glyma.01G216900	Cluster1	0.92581	Glyma.01G216900	cytochrome P450 87A3
Glyma.01G217100	Cluster1	0.985675	Glyma.01G217100	probable serine/threonine-protein kinase drkD
Glyma.01G217200	Cluster1	0.82643	IQD3	protein IQ-DOMAIN 3
Glyma.01G219200	Cluster1	0.92682	Glyma.01G219200	FT-interacting protein 3-like
Glyma.01G223100	Cluster1	0.838177	Glyma.01G223100	uncharacterized LOC100808011
Glyma.01G228600	Cluster1	0.239736	N/A	N/A
Glyma.01G230600	Cluster1	0.615288	Glyma.01G230600	pentatricopeptide repeat-containing protein At5g42310, chloroplastic
Glyma.01G230900	Cluster1	0.324313	Glyma.01G230900	uncharacterized LOC100305937
Glyma.01G231400	Cluster1	0.989846	Glyma.01G231400	peptidyl-prolyl cis-trans isomerase FKBP53
Glyma.01G232400	Cluster1	0.453365	4CL4	4-coumarate--CoA ligase 4
Glyma.01G234400	Cluster1	0.982106	GRF2	growth-regulating factor
Glyma.01G236600	Cluster1	0.790569	Glyma.01G236600	40S ribosomal protein S3a-like
Glyma.01G240000	Cluster1	0.959108	Glyma.01G240000	40S ribosomal protein S15a-1
Glyma.01G242900	Cluster1	0.926497	Glyma.01G242900	40S ribosomal protein S29
Glyma.01G244000	Cluster1	0.402129	N/A	N/A
Glyma.02G000500	Cluster1	0.984029	Glyma.02G000500	auxin-induced protein 22B
Glyma.02G000600	Cluster1	0.803913	Glyma.02G000600	pentatricopeptide repeat-containing protein At1g80270, mitochondrial
Glyma.02G001500	Cluster1	0.964554	Glyma.02G001500	3-ketoacyl-CoA synthase 11
Glyma.02G002300	Cluster1	0.600834	Glyma.02G002300	60S ribosomal protein L30-like
Glyma.02G004800	Cluster1	0.988847	Glyma.02G004800	uncharacterized LOC100802013
Glyma.02G005100	Cluster1	0.640954	Glyma.02G005100	VAN3-binding protein
Glyma.02G005600	Cluster1	0.67712	Glyma.02G005600	transcription factor MYB13
Glyma.02G007400	Cluster1	0.992989	Glyma.02G007400	chitinase 10
Glyma.02G009300	Cluster1	0.852243	Glyma.02G009300	polygalacturonase At1g48100
Glyma.02G010100	Cluster1	0.751408	GA2OX1	gibberellin 2-beta-dioxygenase 1
Glyma.02G010200	Cluster1	0.561458	Glyma.02G010200	uncharacterized LOC100306404
Glyma.02G011200	Cluster1	0.833473	Glyma.02G011200	pentatricopeptide repeat-containing protein At1g02370, mitochondrial
Glyma.02G017800	Cluster1	0.676207	Glyma.02G017800	60S ribosomal L22 family protein
Glyma.02G030800	Cluster1	0.955465	Glyma.02G030800	uncharacterized LOC100782731
Glyma.02G031600	Cluster1	0.988355	N/A	N/A
Glyma.02G032600	Cluster1	0.928928	Glyma.02G032600	WAT1-related protein At3g28050
Glyma.02G032700	Cluster1	0.832602	Glyma.02G032700	uncharacterized LOC100799671
Glyma.02G033200	Cluster1	0.505341	Glyma.02G033200	RING-H2 finger protein ATL47
Glyma.02G033400	Cluster1	0.522359	Glyma.02G033400	uncharacterized LOC100797570
Glyma.02G035000	Cluster1	0.673026	Glyma.02G035000	carbonic anhydrase 2
Glyma.02G035400	Cluster1	0.976251	Glyma.02G035400	uncharacterized LOC100779866
Glyma.02G035900	Cluster1	0.500785	Glyma.02G035900	DNA-directed RNA polymerase subunit 10-like protein
Glyma.02G036300	Cluster1	0.969599	Glyma.02G036300	ATP-citrate synthase alpha chain protein 1-like
Glyma.02G036500	Cluster1	0.920172	Glyma.02G036500	protein NSP-INTERACTING KINASE 3
Glyma.02G037000	Cluster1	0.595506	Glyma.02G037000	2-phytyl-1,4-beta-naphthoquinone methyltransferase, chloroplastic
Glyma.02G037500	Cluster1	0.821339	Glyma.02G037500	uncharacterized protein
Glyma.02G037900	Cluster1	0.982435	Glyma.02G037900	uncharacterized LOC100306334
Glyma.02G039300	Cluster1	0.940115	ESR1	ethylene-responsive transcription factor ESR1
Glyma.02G040500	Cluster1	0.481761	Glyma.02G040500	cyclin-D4-1
Glyma.02G043100	Cluster1	0.94023	Glyma.02G043100	uncharacterized LOC100777026
Glyma.02G045200	Cluster1	0.383896	Glyma.02G045200	pre-rRNA-processing protein esf1
Glyma.02G047600	Cluster1	0.561892	Glyma.02G047600	ferredoxin--NADP reductase, leaf isozyme, chloroplastic
Glyma.02G049200	Cluster1	0.987982	Glyma.02G049200	SAUR-like auxin-responsive family protein
Glyma.02G050600	Cluster1	0.775182	Glyma.02G050600	protein CHAPERONE-LIKE PROTEIN OF POR1, chloroplastic
Glyma.02G051500	Cluster1	0.992013	ALDH3F1	aldehyde dehydrogenase family 3 member F1
Glyma.02G052600	Cluster1	0.890598	Glyma.02G052600	50S ribosomal protein L7/L12
Glyma.02G054900	Cluster1	0.38244	Glyma.02G054900	uncharacterized LOC100527189
Glyma.02G055000	Cluster1	0.711997	Glyma.02G055000	uncharacterized LOC100801665
Glyma.02G056600	Cluster1	0.824745	Glyma.02G056600	GATA transcription factor 18
Glyma.02G057500	Cluster1	0.727446	Glyma.02G057500	cytochrome P450 90B1
Glyma.02G058000	Cluster1	0.219667	N/A	N/A
Glyma.02G058200	Cluster1	0.824884	Glyma.02G058200	uncharacterized LOC100527619
Glyma.02G061200	Cluster1	0.909079	N/A	N/A
Glyma.02G065000	Cluster1	0.498381	Glyma.02G065000	uncharacterized LOC100818889
Glyma.02G070200	Cluster1	0.639981	N/A	N/A
Glyma.02G075100	Cluster1	0.634279	Glyma.02G075100	sucrose transport protein SUC8
Glyma.02G079000	Cluster1	0.848702	Glyma.02G079000	40S ribosomal protein S18
Glyma.02G079500	Cluster1	0.985177	Glyma.02G079500	uncharacterized LOC100306191
Glyma.02G081500	Cluster1	0.63178	Glyma.02G081500	uncharacterized LOC100798984
Glyma.02G083700	Cluster1	0.314267	N/A	N/A
Glyma.02G087000	Cluster1	0.958663	Glyma.02G087000	histidine kinase 4
Glyma.02G089900	Cluster1	0.590335	Glyma.02G089900	protein DETOXIFICATION 3
Glyma.02G096000	Cluster1	0.648666	Glyma.02G096000	small nuclear ribonucleoprotein SmD1a
Glyma.02G096300	Cluster1	0.867144	Glyma.02G096300	glutaredoxin-C5
Glyma.02G099500	Cluster1	0.950531	Glyma.02G099500	AP2/ERF and B3 domain-containing transcription repressor TEM1
Glyma.02G100100	Cluster1	0.63907	Glyma.02G100100	uncharacterized LOC100802712
Glyma.02G100700	Cluster1	0.877029	Glyma.02G100700	transcription factor bHLH30
Glyma.02G104600	Cluster1	0.920103	Glyma.02G104600	UDP-glucosyl transferase 73B2
Glyma.02G106600	Cluster1	0.625835	Glyma.02G106600	origin recognition complex subunit 6-like
Glyma.02G108700	Cluster1	0.817959	Glyma.02G108700	calmodulin-like protein 7
Glyma.02G112000	Cluster1	0.669069	Glyma.02G112000	putative exosome complex component rrp40
Glyma.02G113900	Cluster1	0.777391	Glyma.02G113900	ankyrin repeats-containing protein
Glyma.02G115100	Cluster1	0.866177	Glyma.02G115100	putative SNAP25 homologous protein SNAP30
Glyma.02G116200	Cluster1	0.873003	Glyma.02G116200	2-hydroxy-6-oxononadienedioate/2-hydroxy-6-oxononatrienedioate hydrolase-like
Glyma.02G116500	Cluster1	0.876782	Glyma.02G116500	pentatricopeptide repeat-containing protein At5g50280, chloroplastic
Glyma.02G119200	Cluster1	0.522959	Glyma.02G119200	uncharacterized LOC100305520
Glyma.02G120300	Cluster1	0.946765	Glyma.02G120300	pfkB family carbohydrate kinase
Glyma.02G122500	Cluster1	0.893453	Glyma.02G122500	ACT domain-containing protein ACR4
Glyma.02G125600	Cluster1	0.987176	Glyma.02G125600	probable indole-3-acetic acid-amido synthetase GH3.1
Glyma.02G126200	Cluster1	0.852463	PSK-GAMMA1	phytosulfokine-gamma1
Glyma.02G131200	Cluster1	0.881068	Glyma.02G131200	protein MIZU-KUSSEI 1
Glyma.02G132100	Cluster1	0.983706	NIR	nitrate reductase
Glyma.02G133700	Cluster1	0.994234	Glyma.02G133700	uncharacterized LOC100306496
Glyma.02G133900	Cluster1	0.964372	N/A	N/A
Glyma.02G134900	Cluster1	0.653961	Glyma.02G134900	uncharacterized LOC100804641
Glyma.02G137900	Cluster1	0.988281	Glyma.02G137900	uncharacterized LOC100813395
Glyma.02G142600	Cluster1	0.809321	Glyma.02G142600	auxin-induced protein 22D-like
Glyma.02G143900	Cluster1	0.978318	N/A	N/A
Glyma.02G145600	Cluster1	0.994289	Glyma.02G145600	type I inositol polyphosphate 5-phosphatase 4
Glyma.02G151900	Cluster1	0.624371	Glyma.02G151900	uncharacterized LOC102662648
Glyma.02G179900	Cluster1	0.506689	Glyma.02G179900	chaperone protein dnaJ 6
Glyma.02G181100	Cluster1	0.987699	Glyma.02G181100	zinc finger protein WIP2
Glyma.02G198300	Cluster1	0.877946	Glyma.02G198300	cytokinin riboside 5`-monophosphate phosphoribohydrolase LOG7
Glyma.02G199300	Cluster1	0.487276	Glyma.02G199300	transcription repressor OFP6
Glyma.02G200300	Cluster1	0.834497	Glyma.02G200300	40S ribosomal protein S17
Glyma.02G201800	Cluster1	0.606748	Glyma.02G201800	pentatricopeptide repeat-containing protein At1g08070, chloroplastic
Glyma.02G202300	Cluster1	0.889102	Glyma.02G202300	tRNA pseudouridine synthase A
Glyma.02G202500	Cluster1	0.85322	ALDH11A1	aldehyde dehydrogenase 11A1
Glyma.02G205000	Cluster1	0.755857	Glyma.02G205000	uncharacterized LOC100786802
Glyma.02G207400	Cluster1	0.947853	Glyma.02G207400	probable LRR receptor-like serine/threonine-protein kinase At2g23950
Glyma.02G208400	Cluster1	0.775505	Glyma.02G208400	phospho-2-dehydro-3-deoxyheptonate aldolase 1, chloroplastic
Glyma.02G212000	Cluster1	0.947598	Glyma.02G212000	serine/threonine-protein kinase-like protein At1g28390
Glyma.02G217300	Cluster1	0.780533	Glyma.02G217300	CBL-interacting serine/threonine-protein kinase 8
Glyma.02G217900	Cluster1	0.970006	Glyma.02G217900	uncharacterized LOC100527787
Glyma.02G218000	Cluster1	0.968582	N/A	N/A
Glyma.02G218300	Cluster1	0.88577	Glyma.02G218300	glutamyl-tRNA reductase 1, chloroplastic
Glyma.02G220500	Cluster1	0.803533	Glyma.02G220500	membrane protein of ER body-like protein
Glyma.02G223000	Cluster1	0.622023	Glyma.02G223000	transcription termination factor MTERF4, chloroplastic
Glyma.02G224900	Cluster1	0.869674	Glyma.02G224900	transcription factor DIVARICATA
Glyma.02G225600	Cluster1	0.691868	N/A	N/A
Glyma.02G227500	Cluster1	0.952957	N/A	N/A
Glyma.02G235200	Cluster1	0.989967	Glyma.02G235200	uncharacterized LOC100814100
Glyma.02G235400	Cluster1	0.934008	Glyma.02G235400	protein GRAVITROPIC IN THE LIGHT 1
Glyma.02G236500	Cluster1	0.455532	C4H	trans-cinnamate 4-monooxygenase
Glyma.02G240300	Cluster1	0.972979	N/A	N/A
Glyma.02G240400	Cluster1	0.974308	Glyma.02G240400	sucrose synthase 7
Glyma.02G244000	Cluster1	0.99093	GS1GAMMA2	glutamine synthetase cytosolic isozyme 2
Glyma.02G249500	Cluster1	0.392891	Glyma.02G249500	thaumatin-like protein
Glyma.02G250900	Cluster1	0.793231	Glyma.02G250900	histone acetyltransferase type B catalytic subunit
Glyma.02G251000	Cluster1	0.991581	Glyma.02G251000	MAM33 domain-containing protein
Glyma.02G254800	Cluster1	0.658939	Glyma.02G254800	WUSCHEL-related homeobox 5
Glyma.02G255500	Cluster1	0.658838	Glyma.02G255500	acidic ribosomal protein P0
Glyma.02G255600	Cluster1	0.930517	Glyma.02G255600	ribosomal protein P0 pseudogene
Glyma.02G256800	Cluster1	0.996445	Glyma.02G256800	cytochrome P450 90A1
Glyma.02G257300	Cluster1	0.961113	Glyma.02G257300	putative serine/threonine-protein kinase-like protein CCR3
Glyma.02G261800	Cluster1	0.4371	Glyma.02G261800	SNF2 domain-containing protein CLASSY 2
Glyma.02G263300	Cluster1	0.981416	Glyma.02G263300	protein MID1-COMPLEMENTING ACTIVITY 1
Glyma.02G270800	Cluster1	0.845119	RJ1	LysM-type receptor kinase NFR1alpha
Glyma.02G273300	Cluster1	0.536087	Glyma.02G273300	trans-2,3-enoyl-CoA reductase-like
Glyma.02G275000	Cluster1	0.994839	Glyma.02G275000	(R)-specific enoyl-CoA hydratase
Glyma.02G278000	Cluster1	0.989019	N/A	N/A
Glyma.02G278300	Cluster1	0.760229	Glyma.02G278300	F-box protein At2g26850
Glyma.02G281900	Cluster1	0.342973	Glyma.02G281900	uncharacterized LOC100781106
Glyma.02G284300	Cluster1	0.455293	NAC42-1	transcription factor JUNGBRUNNEN 1
Glyma.02G284500	Cluster1	0.606577	Glyma.02G284500	anaphase-promoting complex subunit 5
Glyma.02G284900	Cluster1	0.85053	N/A	N/A
Glyma.02G286500	Cluster1	0.871648	Glyma.02G286500	glycerol-3-phosphate acyltransferase 1
Glyma.02G291700	Cluster1	0.922654	Glyma.02G291700	uncharacterized LOC100796494
Glyma.02G292600	Cluster1	0.630414	Glyma.02G292600	uncharacterized LOC106796963
Glyma.02G293500	Cluster1	0.990754	Glyma.02G293500	aspartate carbamoyltransferase 1, chloroplastic
Glyma.02G298000	Cluster1	0.535421	Glyma.02G298000	zinc finger CCCH domain-containing protein 18
Glyma.02G306100	Cluster1	0.675056	N/A	N/A
Glyma.02G306200	Cluster1	0.368744	Glyma.02G306200	scarecrow-like transcription factor PAT1
Glyma.02G307300	Cluster1	0.543147	CHR6	chalcone reductase CHR6
Glyma.02G307500	Cluster1	0.31787	Glyma.02G307500	putative ribonuclease E/G family protein
Glyma.02G309300	Cluster1	0.357154	PAL3.1	phenylalanine ammonia-lyase 3.1
Glyma.02G309600	Cluster1	0.715839	Glyma.02G309600	uncharacterized LOC100499961
Glyma.03G001200	Cluster1	0.886576	Glyma.03G001200	putative DEAD-box ATP-dependent RNA helicase 29
Glyma.03G003100	Cluster1	0.994764	Glyma.03G003100	putative receptor protein kinase ZmPK1
Glyma.03G003300	Cluster1	0.979341	Glyma.03G003300	putative receptor protein kinase ZmPK1
Glyma.03G006900	Cluster1	0.940344	Glyma.03G006900	NADH--cytochrome b5 reductase 1
Glyma.03G007500	Cluster1	0.808458	Glyma.03G007500	transcription factor MYB54
Glyma.03G008100	Cluster1	0.957966	Glyma.03G008100	cytochrome P450 86A8
Glyma.03G015000	Cluster1	0.992582	N/A	N/A
Glyma.03G017800	Cluster1	0.465259	Glyma.03G017800	uncharacterized LOC102661341
Glyma.03G022500	Cluster1	0.472354	N/A	N/A
Glyma.03G031600	Cluster1	0.9477	Glyma.03G031600	root meristem growth factor 10
Glyma.03G035600	Cluster1	0.978398	Glyma.03G035600	non-specific lipid-transfer protein 1
Glyma.03G036200	Cluster1	0.990837	Glyma.03G036200	protein DETOXIFICATION 53
Glyma.03G041500	Cluster1	0.980704	Glyma.03G041500	short-chain dehydrogenase reductase 2a
Glyma.03G049500	Cluster1	0.971946	N/A	N/A
Glyma.03G056800	Cluster1	0.830524	Glyma.03G056800	uncharacterized LOC102668583
Glyma.03G057100	Cluster1	0.829949	Glyma.03G057100	anthocyanidin synthase
Glyma.03G068700	Cluster1	0.510807	Glyma.03G068700	UPF0160 protein MYG1, mitochondrial-like
Glyma.03G069100	Cluster1	0.964696	Glyma.03G069100	uncharacterized LOC102668539
Glyma.03G070700	Cluster1	0.917526	Glyma.03G070700	mitochondrial substrate carrier family protein B
Glyma.03G078000	Cluster1	0.991018	MYB51	MYB transcription factor MYB51
Glyma.03G079700	Cluster1	0.559743	N/A	N/A
Glyma.03G086400	Cluster1	0.600325	Glyma.03G086400	40S ribosomal protein S8
Glyma.03G089300	Cluster1	0.91806	Glyma.03G089300	asparagine--tRNA ligase, cytoplasmic 2
Glyma.03G098600	Cluster1	0.817102	Glyma.03G098600	2-alkenal reductase (NADP(+)-dependent)
Glyma.03G104800	Cluster1	0.794394	Glyma.03G104800	hydroquinone glucosyltransferase
Glyma.03G108900	Cluster1	0.818903	Glyma.03G108900	tryptophan--tRNA ligase, cytoplasmic
Glyma.03G111200	Cluster1	0.718217	Glyma.03G111200	serine/threonine-protein kinase D6PK
Glyma.03G113700	Cluster1	0.309356	Glyma.03G113700	uncharacterized LOC100795830
Glyma.03G114800	Cluster1	0.964218	Glyma.03G114800	putative UPF0481 protein At3g02645
Glyma.03G116000	Cluster1	0.584857	Glyma.03G116000	F-box/kelch-repeat protein At3g06240
Glyma.03G118000	Cluster1	0.601987	Glyma.03G118000	uncharacterized LOC100500605
Glyma.03G119500	Cluster1	0.762589	Glyma.03G119500	magnesium-protoporphyrin IX monomethyl ester [oxidative] cyclase, chloroplastic
Glyma.03G123000	Cluster1	0.943107	N/A	N/A
Glyma.03G125600	Cluster1	0.359096	Glyma.03G125600	serine carboxypeptidase-like 45
Glyma.03G125800	Cluster1	0.76488	Glyma.03G125800	uncharacterized LOC100306384
Glyma.03G126000	Cluster1	0.835509	Glyma.03G126000	auxin efflux carrier component 1-like
Glyma.03G127300	Cluster1	0.888692	Glyma.03G127300	DNA gyrase subunit B, chloroplastic/mitochondrial
Glyma.03G130100	Cluster1	0.965399	Glyma.03G130100	protein STRICTOSIDINE SYNTHASE-LIKE 10
Glyma.03G133800	Cluster1	0.983373	N/A	N/A
Glyma.03G133900	Cluster1	0.949283	Glyma.03G133900	uncharacterized LOC102666817
Glyma.03G135200	Cluster1	0.883528	Glyma.03G135200	ABC transporter G family member 15
Glyma.03G136900	Cluster1	0.957636	Glyma.03G136900	cytoplasmic tRNA 2-thiolation protein 2
Glyma.03G137000	Cluster1	0.979561	CHLH	magnesium chelatase subunit
Glyma.03G141100	Cluster1	0.4626	N/A	N/A
Glyma.03G142800	Cluster1	0.796465	Glyma.03G142800	rhodanese-like domain-containing protein 9, chloroplastic
Glyma.03G143300	Cluster1	0.888458	N/A	N/A
Glyma.03G143800	Cluster1	0.929551	Glyma.03G143800	uncharacterized LOC100777411
Glyma.03G150600	Cluster1	0.663615	Glyma.03G150600	elongation factor Tu, mitochondrial-like
Glyma.03G159400	Cluster1	0.722841	Glyma.03G159400	magnesium transporter MRS2-I
Glyma.03G162800	Cluster1	0.717246	PHT1-2	inorganic phosphate transporter 1-2
Glyma.03G162900	Cluster1	0.855924	Glyma.03G162900	actin-depolymerizing factor 6-like
Glyma.03G163100	Cluster1	0.683366	Glyma.03G163100	transcription factor MYB14
Glyma.03G163200	Cluster1	0.625501	Glyma.03G163200	uncharacterized LOC100776152
Glyma.03G166700	Cluster1	0.54116	N/A	N/A
Glyma.03G168500	Cluster1	0.738577	Glyma.03G168500	uncharacterized LOC102665987
Glyma.03G172300	Cluster1	0.516652	Glyma.03G172300	organelle RRM domain-containing protein 2, mitochondrial
Glyma.03G172900	Cluster1	0.893915	Glyma.03G172900	WAT1-related protein At2g37460
Glyma.03G178000	Cluster1	0.952277	Glyma.03G178000	40S ribosomal protein S23-like
Glyma.03G178400	Cluster1	0.39862	Glyma.03G178400	pentatricopeptide repeat-containing protein At3g53360, mitochondrial
Glyma.03G178900	Cluster1	0.789301	Glyma.03G178900	uncharacterized LOC100527489
Glyma.03G179100	Cluster1	0.714543	Glyma.03G179100	uncharacterized LOC102667501
Glyma.03G181600	Cluster1	0.778704	PAL1.3	phenylalanine ammonia-lyase 1
Glyma.03G181700	Cluster1	0.523121	PAL1.2	phenylalanine ammonia-lyase 1
Glyma.03G182700	Cluster1	0.964568	Glyma.03G182700	uncharacterized LOC102661214
Glyma.03G185300	Cluster1	0.570196	Glyma.03G185300	uncharacterized LOC100798836
Glyma.03G189300	Cluster1	0.751515	Glyma.03G189300	uncharacterized LOC100499979
Glyma.03G191500	Cluster1	0.381039	Glyma.03G191500	fructose-bisphosphate aldolase 6, cytosolic
Glyma.03G193100	Cluster1	0.613323	Glyma.03G193100	60S acidic ribosomal protein P2-4
Glyma.03G199100	Cluster1	0.951499	Glyma.03G199100	lysosomal Pro-X carboxypeptidase
Glyma.03G199200	Cluster1	0.994686	N/A	N/A
Glyma.03G207100	Cluster1	0.598485	Glyma.03G207100	uncharacterized LOC102666073
Glyma.03G207700	Cluster1	0.608156	Glyma.03G207700	40S ribosomal protein S28
Glyma.03G209200	Cluster1	0.725867	Glyma.03G209200	putative polyketide hydroxylase
Glyma.03G209300	Cluster1	0.332884	N/A	N/A
Glyma.03G209700	Cluster1	0.84495	Glyma.03G209700	CASP-like protein 1E1
Glyma.03G212000	Cluster1	0.941128	Glyma.03G212000	probable inactive serine/threonine-protein kinase fnkC
Glyma.03G214800	Cluster1	0.929181	Glyma.03G214800	caffeoylshikimate esterase
Glyma.03G214900	Cluster1	0.914862	Glyma.03G214900	uncharacterized protein C57A7.06
Glyma.03G215000	Cluster1	0.776855	Glyma.03G215000	putative late embryogenesis abundant 3 family protein
Glyma.03G215100	Cluster1	0.988634	N/A	N/A
Glyma.03G215300	Cluster1	0.926638	Glyma.03G215300	uncharacterized LOC100499789
Glyma.03G215500	Cluster1	0.831356	Glyma.03G215500	RING-H2 finger protein ATL5
Glyma.03G216200	Cluster1	0.678082	N/A	N/A
Glyma.03G220700	Cluster1	0.631052	Glyma.03G220700	nodal modulator 1
Glyma.03G221700	Cluster1	0.616075	MYB12A	R2R3-type MYB transcription factor MYB12a
Glyma.03G223200	Cluster1	0.608447	Glyma.03G223200	probable sugar phosphate/phosphate translocator At3g17430
Glyma.03G224800	Cluster1	0.946359	Glyma.03G224800	auxin-responsive protein IAA20
Glyma.03G225500	Cluster1	0.561911	Glyma.03G225500	uncharacterized protein C24B11.05
Glyma.03G231400	Cluster1	0.852678	Glyma.03G231400	AT-hook motif nuclear-localized protein 17
Glyma.03G231900	Cluster1	0.29868	Glyma.03G231900	zinc finger matrin-type protein 2
Glyma.03G234300	Cluster1	0.929369	Glyma.03G234300	epoxide hydrolase 2-like
Glyma.03G234600	Cluster1	0.566115	Glyma.03G234600	ribosomal protein L18
Glyma.03G237100	Cluster1	0.957573	Glyma.03G237100	uncharacterized LOC102669955
Glyma.03G252500	Cluster1	0.951098	Glyma.03G252500	GDSL esterase/lipase LTL1
Glyma.03G259400	Cluster1	0.996597	N/A	N/A
Glyma.03G262400	Cluster1	0.638663	N/A	N/A
Glyma.03G263200	Cluster1	0.798555	Glyma.03G263200	pumilio homolog 23
Glyma.03G263300	Cluster1	0.47443	N/A	N/A
Glyma.04G005100	Cluster1	0.923817	Glyma.04G005100	uncharacterized LOC100780626
Glyma.04G009600	Cluster1	0.342495	Glyma.04G009600	BEL1-like homeodomain protein 6
Glyma.04G012800	Cluster1	0.868488	Glyma.04G012800	probable LRR receptor-like serine/threonine-protein kinase At2g16250
Glyma.04G013400	Cluster1	0.875587	Glyma.04G013400	organ-specific protein S2
Glyma.04G020300	Cluster1	0.892127	Glyma.04G020300	plastocyanin
Glyma.04G025200	Cluster1	0.886545	N/A	N/A
Glyma.04G034900	Cluster1	0.947375	Glyma.04G034900	uncharacterized LOC100805065
Glyma.04G036600	Cluster1	0.629861	Glyma.04G036600	uncharacterized LOC100781181
Glyma.04G042400	Cluster1	0.524684	Glyma.04G042400	putative receptor protein kinase ZmPK1
Glyma.04G044500	Cluster1	0.896671	Glyma.04G044500	protein arginine N-methyltransferase 2
Glyma.04G046600	Cluster1	0.964866	Glyma.04G046600	protein SOB FIVE-LIKE 5
Glyma.04G046900	Cluster1	0.916393	N/A	N/A
Glyma.04G047000	Cluster1	0.995953	N/A	N/A
Glyma.04G047100	Cluster1	0.95433	Glyma.04G047100	U-box domain-containing protein 30
Glyma.04G051300	Cluster1	0.918529	Glyma.04G051300	putative GATA transcription factor 22
Glyma.04G054100	Cluster1	0.991688	Glyma.04G054100	(S)-coclaurine N-methyltransferase
Glyma.04G054300	Cluster1	0.910631	Glyma.04G054300	25S rRNA (cytosine-C(5))-methyltransferase NSUN5
Glyma.04G056000	Cluster1	0.747287	Glyma.04G056000	ylmG homolog protein 2, chloroplastic
Glyma.04G057100	Cluster1	0.57103	Glyma.04G057100	uncharacterized LOC100817156
Glyma.04G057500	Cluster1	0.815186	Glyma.04G057500	uncharacterized LOC100807358
Glyma.04G065800	Cluster1	0.870514	Glyma.04G065800	uncharacterized LOC100499904
Glyma.04G068400	Cluster1	0.985987	Glyma.04G068400	transcription initiation factor TFIID subunit 15
Glyma.04G070500	Cluster1	0.886166	Glyma.04G070500	probable inactive 2-oxoglutarate-dependent dioxygenase AOP2
Glyma.04G070800	Cluster1	0.270286	N/A	N/A
Glyma.04G077000	Cluster1	0.680944	Glyma.04G077000	ribonuclease H2 subunit B
Glyma.04G079100	Cluster1	0.456941	N/A	N/A
Glyma.04G086300	Cluster1	0.970057	Glyma.04G086300	NADP-dependent malic enzyme
Glyma.04G090900	Cluster1	0.98268	Glyma.04G090900	pentatricopeptide repeat-containing protein At1g09900
Glyma.04G104900	Cluster1	0.955013	Glyma.04G104900	acetyl-CoA carboxylase 1
Glyma.04G107500	Cluster1	0.270053	GSTU13	glutathione S-transferase GST 13
Glyma.04G119700	Cluster1	0.891135	Glyma.04G119700	trehalose-phosphate phosphatase A
Glyma.04G119900	Cluster1	0.425061	Glyma.04G119900	probable folate-biopterin transporter 9, chloroplastic
Glyma.04G129600	Cluster1	0.450797	N/A	N/A
Glyma.04G129700	Cluster1	0.891861	Glyma.04G129700	inactive protein RESTRICTED TEV MOVEMENT 2
Glyma.04G129800	Cluster1	0.878193	Glyma.04G129800	T-complex protein 1 subunit eta
Glyma.04G129900	Cluster1	0.978244	Glyma.04G129900	inactive protein RESTRICTED TEV MOVEMENT 2
Glyma.04G132400	Cluster1	0.528574	Glyma.04G132400	protein MAINTENANCE OF PSII UNDER HIGH LIGHT 1
Glyma.04G132900	Cluster1	0.66341	Glyma.04G132900	40S ribosomal protein S19
Glyma.04G133900	Cluster1	0.953364	Glyma.04G133900	probable protein arginine N-methyltransferase 3
Glyma.04G144300	Cluster1	0.312737	Glyma.04G144300	enolase 1, chloroplastic
Glyma.04G145100	Cluster1	0.9042	Glyma.04G145100	protein MIZU-KUSSEI 1
Glyma.04G157300	Cluster1	0.984448	Glyma.04G157300	preprotein translocase subunit SECY, chloroplastic
Glyma.04G165400	Cluster1	0.585952	Glyma.04G165400	probable LRR receptor-like serine/threonine-protein kinase At1g74360
Glyma.04G167400	Cluster1	0.587388	Glyma.04G167400	photosynthetic NDH subunit of subcomplex B 4, chloroplastic
Glyma.04G170500	Cluster1	0.989408	Glyma.04G170500	1-aminocyclopropane-1-carboxylate oxidase 1
Glyma.04G173500	Cluster1	0.913709	N/A	N/A
Glyma.04G179900	Cluster1	0.679246	Glyma.04G179900	uncharacterized LOC100527592
Glyma.04G181500	Cluster1	0.984993	Glyma.04G181500	serine/threonine/tyrosine-protein kinase HT1
Glyma.04G187300	Cluster1	0.504031	Glyma.04G187300	transcription factor MYB86-like
Glyma.04G191200	Cluster1	0.984538	Glyma.04G191200	protein STICHEL-like 2
Glyma.04G192500	Cluster1	0.909086	Glyma.04G192500	adenine/guanine permease AZG2
Glyma.04G192600	Cluster1	0.652729	Glyma.04G192600	kelch domain-containing protein 4
Glyma.04G195100	Cluster1	0.608017	Glyma.04G195100	elongation factor 1-delta 2-like
Glyma.04G198100	Cluster1	0.959928	Glyma.04G198100	auxin-responsive protein SAUR71
Glyma.04G198900	Cluster1	0.546286	Glyma.04G198900	mitochondrial import inner membrane translocase subunit TIM8
Glyma.04G200000	Cluster1	0.683373	Glyma.04G200000	poly(A) polymerase I
Glyma.04G200900	Cluster1	0.870367	Glyma.04G200900	probable alpha-mannosidase At5g13980
Glyma.04G201800	Cluster1	0.458074	Glyma.04G201800	uncharacterized LOC102663506
Glyma.04G201900	Cluster1	0.919214	Glyma.04G201900	ethylene-responsive transcription factor ERF114
Glyma.04G202500	Cluster1	0.979571	Glyma.04G202500	uncharacterized LOC100306534
Glyma.04G206800	Cluster1	0.989473	Glyma.04G206800	auxin-induced protein 6B-like
Glyma.04G208600	Cluster1	0.788399	Glyma.04G208600	small nuclear ribonucleoprotein E
Glyma.04G209200	Cluster1	0.362895	Glyma.04G209200	amino acid permease 3
Glyma.04G209800	Cluster1	0.961606	Glyma.04G209800	amino-acid permease BAT1 homolog
Glyma.04G213800	Cluster1	0.535958	Glyma.04G213800	probable inactive ATP-dependent zinc metalloprotease FTSHI 4, chloroplastic
Glyma.04G220600	Cluster1	0.263627	Glyma.04G220600	peroxidase P7
Glyma.04G224800	Cluster1	0.485621	N/A	N/A
Glyma.04G234500	Cluster1	0.383105	Glyma.04G234500	protein ABIL2
Glyma.04G238700	Cluster1	0.947674	Glyma.04G238700	pathogenesis-related genes transcriptional activator PTI6
Glyma.04G240000	Cluster1	0.514226	Glyma.04G240000	putative nodulin MtN21 /EamA-like transporter family protein
Glyma.04G240600	Cluster1	0.238467	Glyma.04G240600	serine carboxypeptidase-like 42
Glyma.04G249600	Cluster1	0.968185	Glyma.04G249600	filament-like plant protein
Glyma.05G004800	Cluster1	0.633755	Glyma.05G004800	cyclin-dependent protein kinase inhibitor SMR6
Glyma.05G005100	Cluster1	0.61603	CRK9	cysteine-rich receptor-like protein kinase
Glyma.05G009200	Cluster1	0.870399	Glyma.05G009200	protein kinase PINOID 2
Glyma.05G010200	Cluster1	0.753497	Glyma.05G010200	cytochrome P450 734A1
Glyma.05G016600	Cluster1	0.954927	Glyma.05G016600	uncharacterized LOC100499993
Glyma.05G017600	Cluster1	0.915088	Glyma.05G017600	uncharacterized LOC102663554
Glyma.05G029300	Cluster1	0.970963	Glyma.05G029300	uncharacterized LOC100817544
Glyma.05G031500	Cluster1	0.748934	Glyma.05G031500	PUA domain-containg protein
Glyma.05G043600	Cluster1	0.978032	Glyma.05G043600	alpha/beta hydrolase domain-containing protein 17B
Glyma.05G043800	Cluster1	0.990882	N/A	N/A
Glyma.05G043900	Cluster1	0.974925	Glyma.05G043900	BTB/POZ and TAZ domain-containing protein 1
Glyma.05G044100	Cluster1	0.974917	N/A	N/A
Glyma.05G049800	Cluster1	0.784816	Glyma.05G049800	ethylene-responsive transcription factor ERF026
Glyma.05G052300	Cluster1	0.538025	Glyma.05G052300	40S ribosomal protein S13
Glyma.05G054600	Cluster1	0.978777	Glyma.05G054600	protein TPX2
Glyma.05G059600	Cluster1	0.757854	Glyma.05G059600	40S ribosomal protein S30
Glyma.05G060100	Cluster1	0.731893	Glyma.05G060100	protein NONRESPONDING TO OXYLIPINS 2, mitochondrial
Glyma.05G064200	Cluster1	0.890435	Glyma.05G064200	phospholipase A1-Ibeta2, chloroplastic
Glyma.05G069300	Cluster1	0.822813	N/A	N/A
Glyma.05G073100	Cluster1	0.651456	Glyma.05G073100	glyceraldehyde-3-phosphate dehydrogenase, cytosolic
Glyma.05G075800	Cluster1	0.987178	Glyma.05G075800	probable inactive leucine-rich repeat receptor-like protein kinase At3g03770
Glyma.05G080400	Cluster1	0.801507	Glyma.05G080400	probable phosphoglycerate mutase gpmB-like
Glyma.05G091200	Cluster1	0.599759	Glyma.05G091200	floral homeotic protein APETALA 2
Glyma.05G094400	Cluster1	0.92507	Glyma.05G094400	mitogen-activated protein kinase kinase kinase 20
Glyma.05G095500	Cluster1	0.968352	Glyma.05G095500	uncharacterized LOC100801357
Glyma.05G103300	Cluster1	0.976919	LBD23	LBD domain-containing transcription factor
Glyma.05G108400	Cluster1	0.485071	N/A	N/A
Glyma.05G110900	Cluster1	0.978343	Glyma.05G110900	transcription factor bHLH18
Glyma.05G113300	Cluster1	0.977475	Glyma.05G113300	pentatricopeptide repeat-containing protein At5g46580, chloroplastic
Glyma.05G114300	Cluster1	0.907896	Glyma.05G114300	mitochondrial inner membrane protease ATP23
Glyma.05G119000	Cluster1	0.634055	N/A	N/A
Glyma.05G120600	Cluster1	0.297753	Glyma.05G120600	mitochondrial coenzyme A transporter SLC25A42
Glyma.05G121000	Cluster1	0.761581	Glyma.05G121000	tRNA (guanine(10)-N2)-methyltransferase homolog
Glyma.05G128000	Cluster1	0.986341	CAB3	chlorophyll a/b-binding protein
Glyma.05G128200	Cluster1	0.609654	Glyma.05G128200	LRR receptor-like serine/threonine-protein kinase FLS2
Glyma.05G134100	Cluster1	0.462134	Glyma.05G134100	uncharacterized LOC100527812
Glyma.05G134300	Cluster1	0.296651	Glyma.05G134300	phosphatidate cytidylyltransferase, mitochondrial
Glyma.05G146800	Cluster1	0.655376	Glyma.05G146800	60S ribosomal protein L17-2
Glyma.05G147200	Cluster1	0.872587	Glyma.05G147200	REF/SRPP/SRP domain-containing protein
Glyma.05G149100	Cluster1	0.716144	Glyma.05G149100	rho GDP-dissociation inhibitor 1
Glyma.05G152500	Cluster1	0.993217	Glyma.05G152500	HXXXD-type acyl-transferase family protein
Glyma.05G154300	Cluster1	0.985131	Glyma.05G154300	glucan endo-1,3-beta-glucosidase-like protein 2-like
Glyma.05G157600	Cluster1	0.919839	Glyma.05G157600	probable acyl-activating enzyme 18, peroxisomal
Glyma.05G157700	Cluster1	0.635614	Glyma.05G157700	thioredoxin-like fold domain-containing protein MRL7, chloroplastic
Glyma.05G161100	Cluster1	0.257237	Glyma.05G161100	precursor of CEP14
Glyma.05G165500	Cluster1	0.909173	Glyma.05G165500	T-complex protein 1 subunit alpha
Glyma.05G166800	Cluster1	0.757974	SHOOT1	SHOOT1 protein
Glyma.05G170600	Cluster1	0.818729	Glyma.05G170600	putative receptor-like protein kinase At3g47110
Glyma.05G170800	Cluster1	0.476628	Glyma.05G170800	lysine-specific demethylase JMJ18
Glyma.05G176100	Cluster1	0.852063	Glyma.05G176100	serine/threonine-protein kinase SAPK2
Glyma.05G178600	Cluster1	0.845382	Glyma.05G178600	50S ribosomal protein L23
Glyma.05G179900	Cluster1	0.572886	Glyma.05G179900	ethylene-responsive transcription factor ERF060
Glyma.05G181100	Cluster1	0.893637	Glyma.05G181100	anthocyanidin 3-O-glucosyltransferase 5
Glyma.05G184000	Cluster1	0.692722	Glyma.05G184000	ribosomal protein L6 family protein
Glyma.05G184100	Cluster1	0.830868	Glyma.05G184100	uncharacterized LOC100499766
Glyma.05G189800	Cluster1	0.877957	Glyma.05G189800	WD repeat-containing protein 44
Glyma.05G197100	Cluster1	0.995141	Glyma.05G197100	uncharacterized LOC100788653
Glyma.05G200100	Cluster1	0.935649	Glyma.05G200100	ethylene-responsive transcription factor ERF114
Glyma.05G200200	Cluster1	0.782738	N/A	N/A
Glyma.05G200500	Cluster1	0.944816	Glyma.05G200500	magnesium protoporphyrin IX methyltransferase, chloroplastic
Glyma.05G201900	Cluster1	0.849929	Glyma.05G201900	protein BASIC PENTACYSTEINE4
Glyma.05G203300	Cluster1	0.988988	Glyma.05G203300	hydroxysteroid 11-beta-dehydrogenase 1-like protein-like
Glyma.05G203500	Cluster1	0.715685	Glyma.05G203500	uncharacterized LOC100784047
Glyma.05G208400	Cluster1	0.9884	Glyma.05G208400	GMP synthase [glutamine-hydrolyzing]
Glyma.05G211900	Cluster1	0.89753	Glyma.05G211900	probable WRKY transcription factor 29
Glyma.05G212200	Cluster1	0.3364	Glyma.05G212200	uncharacterized LOC100782637
Glyma.05G212700	Cluster1	0.964532	Glyma.05G212700	probable membrane-associated kinase regulator 2
Glyma.05G214300	Cluster1	0.970818	Glyma.05G214300	probable inactive receptor kinase At4g23740
Glyma.05G218900	Cluster1	0.63298	Glyma.05G218900	uncharacterized LOC102665532
Glyma.05G219600	Cluster1	0.554436	Glyma.05G219600	Hsp 70 family protein
Glyma.05G222700	Cluster1	0.789797	Glyma.05G222700	protein kinase family protein
Glyma.05G223800	Cluster1	0.543154	Glyma.05G223800	uncharacterized LOC100306335
Glyma.05G228000	Cluster1	0.931757	Glyma.05G228000	pentatricopeptide repeat-containing protein At2g01510, mitochondrial
Glyma.05G238000	Cluster1	0.843602	Glyma.05G238000	40S ribosomal protein S7
Glyma.05G241100	Cluster1	0.940261	RSDV1-LIKE	mitochondrial import receptor subunit TOM40 homolog 1-like
Glyma.06G001500	Cluster1	0.648458	Glyma.06G001500	uncharacterized LOC100793960
Glyma.06G002300	Cluster1	0.920126	Glyma.06G002300	uncharacterized LOC100305970
Glyma.06G006100	Cluster1	0.980911	N/A	N/A
Glyma.06G010700	Cluster1	0.657101	N/A	N/A
Glyma.06G010800	Cluster1	0.676381	Glyma.06G010800	inactive anthranilate O-methyltransferase 1
Glyma.06G011300	Cluster1	0.442284	N/A	N/A
Glyma.06G015300	Cluster1	0.902048	Glyma.06G015300	uncharacterized LOC100527917
Glyma.06G015900	Cluster1	0.976485	Glyma.06G015900	glyceraldehyde-3-phosphate dehydrogenase B subunit
Glyma.06G019300	Cluster1	0.43009	Glyma.06G019300	pentatricopeptide repeat-containing protein At2g06000
Glyma.06G023100	Cluster1	0.988268	N/A	N/A
Glyma.06G025300	Cluster1	0.995656	Glyma.06G025300	auxin-responsive protein SAUR50
Glyma.06G035700	Cluster1	0.954209	Glyma.06G035700	probable transcription factor KAN4
Glyma.06G036700	Cluster1	0.51	Glyma.06G036700	uncharacterized LOC100810439
Glyma.06G040200	Cluster1	0.734186	N/A	N/A
Glyma.06G043600	Cluster1	0.962122	N/A	N/A
Glyma.06G047300	Cluster1	0.986244	Glyma.06G047300	protein SOB FIVE-LIKE 6
Glyma.06G047700	Cluster1	0.973328	Glyma.06G047700	lecithin-cholesterol acyltransferase-like 1
Glyma.06G049300	Cluster1	0.923768	Glyma.06G049300	transcription factor bHLH74
Glyma.06G054400	Cluster1	0.740932	Glyma.06G054400	(S)-coclaurine N-methyltransferase
Glyma.06G057000	Cluster1	0.962145	Glyma.06G057000	guanine nucleotide-binding protein alpha-1 subunit
Glyma.06G058500	Cluster1	0.990424	Glyma.06G058500	3-ketoacyl-CoA synthase 10
Glyma.06G067700	Cluster1	0.986778	Glyma.06G067700	auxin-responsive protein IAA28
Glyma.06G068700	Cluster1	0.97029	Glyma.06G068700	phospholipase D alpha 1
Glyma.06G073600	Cluster1	0.408413	Glyma.06G073600	psbP domain-containing protein 5, chloroplastic
Glyma.06G075300	Cluster1	0.843471	Glyma.06G075300	protein arginine N-methyltransferase 1.5
Glyma.06G075400	Cluster1	0.389907	N/A	N/A
Glyma.06G076100	Cluster1	0.926831	Glyma.06G076100	plasma membrane ATPase 4
Glyma.06G081100	Cluster1	0.451639	RD22	BURP domain protein RD22
Glyma.06G087800	Cluster1	0.810011	Glyma.06G087800	NADP-dependent malic enzyme
Glyma.06G092300	Cluster1	0.302181	Glyma.06G092300	CBL-interacting serine/threonine-protein kinase 8
Glyma.06G092600	Cluster1	0.707905	Glyma.06G092600	pentatricopeptide repeat-containing protein At1g09900
Glyma.06G097300	Cluster1	0.961101	Glyma.06G097300	protein ECERIFERUM 2
Glyma.06G100200	Cluster1	0.749983	Glyma.06G100200	RNA-binding protein CP31B, chloroplastic
Glyma.06G100800	Cluster1	0.572096	Glyma.06G100800	39S ribosomal protein L41-A, mitochondrial-like
Glyma.06G105500	Cluster1	0.962155	Glyma.06G105500	random slug protein 5-like
Glyma.06G105900	Cluster1	0.862845	Glyma.06G105900	acetyl-CoA carboxylase 1
Glyma.06G109300	Cluster1	0.926293	Glyma.06G109300	30S ribosomal protein S13, chloroplastic
Glyma.06G113700	Cluster1	0.511485	Glyma.06G113700	40S ribosomal protein S3a
Glyma.06G113800	Cluster1	0.992982	Glyma.06G113800	uncharacterized LOC102665350
Glyma.06G113900	Cluster1	0.991395	N/A	N/A
Glyma.06G115800	Cluster1	0.779715	NRAMP7	metal transporter Nramp7
Glyma.06G125100	Cluster1	0.598759	Glyma.06G125100	pathogenesis-related genes transcriptional activator PTI6
Glyma.06G133200	Cluster1	0.563051	N/A	N/A
Glyma.06G135800	Cluster1	0.604534	Glyma.06G135800	60S acidic ribosomal protein P1
Glyma.06G138400	Cluster1	0.836119	Glyma.06G138400	60S ribosomal protein L9-like
Glyma.06G138600	Cluster1	0.852579	N/A	N/A
Glyma.06G138700	Cluster1	0.767549	N/A	N/A
Glyma.06G143000	Cluster1	0.957331	CHI4A	chalcone isomerase 4A
Glyma.06G149100	Cluster1	0.583269	Glyma.06G149100	citrate-binding protein
Glyma.06G149500	Cluster1	0.587539	Glyma.06G149500	auxin-induced protein 5NG4-like
Glyma.06G151100	Cluster1	0.965534	N/A	N/A
Glyma.06G154100	Cluster1	0.920985	Glyma.06G154100	U-box domain-containing protein 25
Glyma.06G155000	Cluster1	0.651406	N/A	N/A
Glyma.06G158100	Cluster1	0.229566	Glyma.06G158100	filament-like plant protein 3
Glyma.06G158700	Cluster1	0.775635	Glyma.06G158700	putative SAUR-like auxin-responsive protein
Glyma.06G163700	Cluster1	0.933596	Glyma.06G163700	ethylene-responsive transcription factor ERF114
Glyma.06G165600	Cluster1	0.992427	N/A	N/A
Glyma.06G166600	Cluster1	0.656134	Glyma.06G166600	mitochondrial import inner membrane translocase subunit TIM8
Glyma.06G169400	Cluster1	0.842352	Glyma.06G169400	protein NUCLEAR FUSION DEFECTIVE 4
Glyma.06G170300	Cluster1	0.844541	Glyma.06G170300	probable inactive purple acid phosphatase 27-like
Glyma.06G171400	Cluster1	0.919745	Glyma.06G171400	ribonuclease J
Glyma.06G173200	Cluster1	0.383502	Glyma.06G173200	kelch domain-containing protein 4
Glyma.06G173300	Cluster1	0.870056	Glyma.06G173300	adenine/guanine permease AZG2
Glyma.06G175400	Cluster1	0.88911	Glyma.06G175400	31 kDa ribonucleoprotein, chloroplastic-like
Glyma.06G178600	Cluster1	0.780179	Glyma.06G178600	transcription factor MYB86
Glyma.06G179500	Cluster1	0.968963	N/A	N/A
Glyma.06G179700	Cluster1	0.876913	N/A	N/A
Glyma.06G179800	Cluster1	0.600611	Glyma.06G179800	retinol dehydrogenase 14-like
Glyma.06G182200	Cluster1	0.711251	Glyma.06G182200	dof zinc finger protein DOF5.6
Glyma.06G182900	Cluster1	0.976544	N/A	N/A
Glyma.06G188900	Cluster1	0.899741	Glyma.06G188900	HIPL1 protein
Glyma.06G190300	Cluster1	0.654691	Glyma.06G190300	uncharacterized LOC100783904
Glyma.06G190600	Cluster1	0.830185	Glyma.06G190600	uncharacterized LOC100802285
Glyma.06G190800	Cluster1	0.955071	Glyma.06G190800	WRKY transcription factor 72A
Glyma.06G191800	Cluster1	0.945579	Glyma.06G191800	transcription factor PRE3
Glyma.06G192200	Cluster1	0.869608	Glyma.06G192200	ribosomal protein L29
Glyma.06G193600	Cluster1	0.826385	Glyma.06G193600	myb-related protein 306
Glyma.06G194900	Cluster1	0.965098	Glyma.06G194900	chlorophyll a-b binding protein P4, chloroplastic
Glyma.06G196600	Cluster1	0.953644	Glyma.06G196600	LON peptidase N-terminal domain and RING finger protein 1
Glyma.06G202300	Cluster1	0.970357	SF3`H1	flavonoid 3`-hydroxylase
Glyma.06G203800	Cluster1	0.878355	Glyma.06G203800	glycine-rich cell wall structural protein 1.8
Glyma.06G204200	Cluster1	0.616498	Glyma.06G204200	uncharacterized LOC100500269
Glyma.06G208200	Cluster1	0.912792	Glyma.06G208200	enolase 1, chloroplastic
Glyma.06G209100	Cluster1	0.642826	Glyma.06G209100	protein MIZU-KUSSEI 1
Glyma.06G209400	Cluster1	0.827845	Glyma.06G209400	DEAD-box ATP-dependent RNA helicase 27
Glyma.06G213300	Cluster1	0.918861	Glyma.06G213300	protein argonaute PNH1
Glyma.06G215200	Cluster1	0.498272	Glyma.06G215200	cytochrome P450 734A1
Glyma.06G221600	Cluster1	0.755114	Glyma.06G221600	reticulon-like protein B21
Glyma.06G229100	Cluster1	0.942103	Glyma.06G229100	polynucleotide 3`-phosphatase ZDP
Glyma.06G231500	Cluster1	0.587769	Glyma.06G231500	malate dehydrogenase, mitochondrial-like
Glyma.06G244900	Cluster1	0.729879	Glyma.06G244900	uncharacterized LOC100305715
Glyma.06G247100	Cluster1	0.962835	Glyma.06G247100	protochlorophyllide reductase, chloroplastic
Glyma.06G253600	Cluster1	0.873327	Glyma.06G253600	uncharacterized protein YnbB
Glyma.06G255300	Cluster1	0.956946	Glyma.06G255300	zinc finger protein CONSTANS-LIKE 3
Glyma.06G283300	Cluster1	0.940547	Glyma.06G283300	transcription factor bHLH30
Glyma.06G283600	Cluster1	0.778629	Glyma.06G283600	uncharacterized LOC100786025
Glyma.06G283800	Cluster1	0.825436	Glyma.06G283800	protein trichome birefringence-like 39
Glyma.06G284500	Cluster1	0.892863	Glyma.06G284500	transcription factor TCP4
Glyma.06G289500	Cluster1	0.64459	Glyma.06G289500	protein NUCLEAR FUSION DEFECTIVE 6, mitochondrial
Glyma.06G290200	Cluster1	0.878021	N/A	N/A
Glyma.06G291100	Cluster1	0.906287	Glyma.06G291100	uncharacterized LOC106799180
Glyma.06G294500	Cluster1	0.832716	EXPB4	expansin-B3-like
Glyma.06G297000	Cluster1	0.924374	N/A	N/A
Glyma.06G298100	Cluster1	0.986393	Glyma.06G298100	uncharacterized LOC100819518
Glyma.06G299700	Cluster1	0.521735	Glyma.06G299700	putative cyclin-D6-1
Glyma.06G305200	Cluster1	0.843618	Glyma.06G305200	protein DETOXIFICATION 40
Glyma.06G309000	Cluster1	0.904474	Glyma.06G309000	uncharacterized LOC100803864
Glyma.06G315800	Cluster1	0.574425	N/A	N/A
Glyma.06G316200	Cluster1	0.928147	Glyma.06G316200	inactive protein RESTRICTED TEV MOVEMENT 2
Glyma.06G317100	Cluster1	0.497242	Glyma.06G317100	hexose carrier protein HEX6
Glyma.06G317400	Cluster1	0.823305	Glyma.06G317400	60S ribosomal protein L11-like
Glyma.06G317700	Cluster1	0.95945	Glyma.06G317700	U-box domain-containing protein 35
Glyma.06G319900	Cluster1	0.685533	Glyma.06G319900	uncharacterized LOC100500119
Glyma.06G323000	Cluster1	0.495835	Glyma.06G323000	60S ribosomal protein L11
Glyma.07G004900	Cluster1	0.906434	RPL37	ribosomal protein L37
Glyma.07G006600	Cluster1	0.754931	Glyma.07G006600	uncharacterized LOC100791350
Glyma.07G006900	Cluster1	0.546262	VLXC	lipoxygenase
Glyma.07G008300	Cluster1	0.7828	Glyma.07G008300	IQ domain-containing protein IQM1
Glyma.07G009600	Cluster1	0.67374	Glyma.07G009600	chaperonin CPN60-like 2, mitochondrial
Glyma.07G009900	Cluster1	0.505897	Glyma.07G009900	protein HOTHEAD
Glyma.07G011300	Cluster1	0.659045	Glyma.07G011300	inactive protein kinase SELMODRAFT_444075
Glyma.07G011500	Cluster1	0.740926	N/A	N/A
Glyma.07G012800	Cluster1	0.768691	Glyma.07G012800	uncharacterized LOC100499921
Glyma.07G018100	Cluster1	0.659349	Glyma.07G018100	auxin-responsive protein IAA27
Glyma.07G020000	Cluster1	0.596815	Glyma.07G020000	ribosomal protein L30/L7 family protein
Glyma.07G022900	Cluster1	0.813313	Glyma.07G022900	uncharacterized LOC100527804
Glyma.07G028500	Cluster1	0.994584	Glyma.07G028500	pyrophosphate-energized vacuolar membrane proton pump
Glyma.07G029100	Cluster1	0.403689	Glyma.07G029100	zinc finger BED domain-containing protein DAYSLEEPER
Glyma.07G029700	Cluster1	0.812247	Glyma.07G029700	PTI1-like tyrosine-protein kinase At3g15890
Glyma.07G031400	Cluster1	0.889331	Glyma.07G031400	DEAD-box ATP-dependent RNA helicase 15
Glyma.07G032000	Cluster1	0.802188	Glyma.07G032000	F-box only protein 6
Glyma.07G032500	Cluster1	0.834995	Glyma.07G032500	WD repeat-containing protein 43
Glyma.07G033500	Cluster1	0.970057	Glyma.07G033500	pleiotropic drug resistance protein 1
Glyma.07G036500	Cluster1	0.918665	Glyma.07G036500	protein Brevis radix-like 2
Glyma.07G037300	Cluster1	0.521341	Glyma.07G037300	ELF4-like protein
Glyma.07G040800	Cluster1	0.595032	Glyma.07G040800	protein DRO1-like
Glyma.07G043700	Cluster1	0.379223	Glyma.07G043700	CCAAT/enhancer-binding protein zeta
Glyma.07G049100	Cluster1	0.569777	Glyma.07G049100	transcription factor bHLH57
Glyma.07G055300	Cluster1	0.698818	Glyma.07G055300	aspartyl protease family protein 2
Glyma.07G056600	Cluster1	0.985934	Glyma.07G056600	DEAD-box ATP-dependent RNA helicase 31
Glyma.07G057700	Cluster1	0.960435	Glyma.07G057700	uncharacterized LOC100812957
Glyma.07G059000	Cluster1	0.987697	Glyma.07G059000	tyrosine decarboxylase
Glyma.07G059900	Cluster1	0.647953	Glyma.07G059900	60S ribosomal protein L5
Glyma.07G067300	Cluster1	0.976081	N/A	N/A
Glyma.07G069500	Cluster1	0.632628	Glyma.07G069500	cytochrome P450 86A8
Glyma.07G074900	Cluster1	0.969462	Glyma.07G074900	putative SAUR-like auxin-responsive protein
Glyma.07G089300	Cluster1	0.891992	Glyma.07G089300	strigolactone esterase D14
Glyma.07G097100	Cluster1	0.522878	Glyma.07G097100	reticulon-like protein B9
Glyma.07G100400	Cluster1	0.948561	Glyma.07G100400	uncharacterized GPI-anchored protein At4g28100
Glyma.07G100500	Cluster1	0.854053	Glyma.07G100500	beta-glucosidase 44
Glyma.07G103200	Cluster1	0.678212	Glyma.07G103200	surfeit locus protein 1
Glyma.07G103300	Cluster1	0.939487	Glyma.07G103300	uncharacterized LOC100305582
Glyma.07G106800	Cluster1	0.308728	Glyma.07G106800	transcription repressor KAN1
Glyma.07G117100	Cluster1	0.697919	N/A	N/A
Glyma.07G117500	Cluster1	0.913569	Glyma.07G117500	transcription factor bHLH25-like
Glyma.07G118600	Cluster1	0.944481	Glyma.07G118600	60S ribosomal protein L37a
Glyma.07G124500	Cluster1	0.932273	Glyma.07G124500	hexokinase-1
Glyma.07G128300	Cluster1	0.914298	Glyma.07G128300	uncharacterized LOC100798223
Glyma.07G132600	Cluster1	0.967502	EXP2	expansin
Glyma.07G132700	Cluster1	0.685074	N/A	N/A
Glyma.07G132800	Cluster1	0.907184	N/A	N/A
Glyma.07G133800	Cluster1	0.88625	N/A	N/A
Glyma.07G137100	Cluster1	0.780774	Glyma.07G137100	uncharacterized protein At2g39795, mitochondrial
Glyma.07G138400	Cluster1	0.716154	Glyma.07G138400	protein RETICULATA, chloroplastic
Glyma.07G139000	Cluster1	0.405895	N/A	N/A
Glyma.07G140000	Cluster1	0.942816	Glyma.07G140000	glutathione S-transferase GST 7
Glyma.07G142700	Cluster1	0.993073	FBP	fructose-1,6-bisphosphatase
Glyma.07G144200	Cluster1	0.967253	Glyma.07G144200	mitochondrial uncoupling protein 1
Glyma.07G146500	Cluster1	0.76562	Glyma.07G146500	uncharacterized LOC100804764
Glyma.07G151200	Cluster1	0.981045	Glyma.07G151200	uncharacterized LOC102667533
Glyma.07G152200	Cluster1	0.71563	Glyma.07G152200	protein SCO1 homolog 1, mitochondrial
Glyma.07G165700	Cluster1	0.806876	Glyma.07G165700	uncharacterized LOC547691
Glyma.07G174000	Cluster1	0.85331	Glyma.07G174000	zinc finger protein 7
Glyma.07G183200	Cluster1	0.939907	UGT78K1	UDP-glucose:flavonoid 3-O-glucosyltransferase
Glyma.07G184300	Cluster1	0.697546	Glyma.07G184300	heat shock 70 kDa protein, mitochondrial
Glyma.07G189300	Cluster1	0.808375	Glyma.07G189300	transcription factor MYB102
Glyma.07G193600	Cluster1	0.940553	Glyma.07G193600	polyphenol oxidase A1, chloroplastic
Glyma.07G198600	Cluster1	0.983229	Glyma.07G198600	40S ribosomal protein S6
Glyma.07G201600	Cluster1	0.778976	Glyma.07G201600	receptor-like protein kinase HSL1
Glyma.07G210000	Cluster1	0.566889	Glyma.07G210000	uncharacterized LOC100797311
Glyma.07G210200	Cluster1	0.899665	CYP16	peptidyl-prolyl cis-trans isomerase CYP16
Glyma.07G211300	Cluster1	0.995037	Glyma.07G211300	cyclin-dependent kinase inhibitor 7
Glyma.07G212600	Cluster1	0.53195	N/A	N/A
Glyma.07G212800	Cluster1	0.990607	Glyma.07G212800	ferredoxin--nitrite reductase, chloroplastic
Glyma.07G217200	Cluster1	0.795798	Glyma.07G217200	pentatricopeptide repeat-containing protein At4g11690
Glyma.07G217600	Cluster1	0.973032	N/A	N/A
Glyma.07G219000	Cluster1	0.67597	Glyma.07G219000	uncharacterized LOC100527505
Glyma.07G228500	Cluster1	0.933466	N/A	N/A
Glyma.07G233700	Cluster1	0.883919	Glyma.07G233700	uncharacterized LOC100779090
Glyma.07G234100	Cluster1	0.825414	N/A	N/A
Glyma.07G239400	Cluster1	0.81253	Glyma.07G239400	GDSL esterase/lipase At4g16230
Glyma.07G241200	Cluster1	0.372639	Glyma.07G241200	DNA-directed RNA polymerases II, IV and V subunit 9A
Glyma.07G241700	Cluster1	0.492664	Glyma.07G241700	60S ribosomal protein L29-1
Glyma.07G244600	Cluster1	0.50688	Glyma.07G244600	uncharacterized LOC100527697
Glyma.07G248400	Cluster1	0.968801	Glyma.07G248400	flowering-promoting factor 1-like protein 3
Glyma.07G250100	Cluster1	0.7982	Glyma.07G250100	ethylene-responsive transcription factor ERF086
Glyma.07G251200	Cluster1	0.575921	Glyma.07G251200	CASP-like protein 6-like
Glyma.07G253000	Cluster1	0.881642	N/A	N/A
Glyma.07G253700	Cluster1	0.797448	N/A	N/A
Glyma.07G254000	Cluster1	0.737714	Glyma.07G254000	S-adenosylmethionine decarboxylase proenzyme 4
Glyma.07G254600	Cluster1	0.983123	GT4	glucosyltransferase
Glyma.07G255500	Cluster1	0.80782	Glyma.07G255500	40S ribosomal protein S15a-1
Glyma.07G258700	Cluster1	0.494108	Glyma.07G258700	beta-glucosidase 46
Glyma.07G259300	Cluster1	0.849755	Glyma.07G259300	uncharacterized LOC100814212
Glyma.07G264200	Cluster1	0.933284	Glyma.07G264200	1-aminocyclopropane-1-carboxylate oxidase
Glyma.07G264300	Cluster1	0.957094	Glyma.07G264300	protein CLMP1
Glyma.07G267200	Cluster1	0.701919	Glyma.07G267200	uncharacterized LOC100795024
Glyma.07G270800	Cluster1	0.980506	Glyma.07G270800	leucine-rich repeat receptor protein kinase HPCA1
Glyma.07G271900	Cluster1	0.847272	Glyma.07G271900	zinc-finger homeodomain protein 4
Glyma.07G272600	Cluster1	0.937137	Glyma.07G272600	protein NRT1/ PTR FAMILY 4.3
Glyma.07G273600	Cluster1	0.446284	Glyma.07G273600	prolycopene isomerase, chloroplastic
Glyma.08G004200	Cluster1	0.811432	Glyma.08G004200	probable LRR receptor-like serine/threonine-protein kinase At5g63710
Glyma.08G007900	Cluster1	0.90801	Glyma.08G007900	magnesium protoporphyrin IX methyltransferase, chloroplastic
Glyma.08G009000	Cluster1	0.429176	Glyma.08G009000	CCA-adding enzyme
Glyma.08G009100	Cluster1	0.971078	Glyma.08G009100	transcription factor bHLH137
Glyma.08G010400	Cluster1	0.811642	Glyma.08G010400	auxin-responsive protein SAUR71
Glyma.08G011300	Cluster1	0.808043	WRKY25	WRKY transcription factor 25
Glyma.08G013700	Cluster1	0.550054	GSTT3	glutathione S-transferase T1-like
Glyma.08G015000	Cluster1	0.818441	Glyma.08G015000	GMP synthase [glutamine-hydrolyzing]
Glyma.08G017800	Cluster1	0.853564	Glyma.08G017800	monodehydroascorbate reductase, chloroplastic-like
Glyma.08G018300	Cluster1	0.79955	Glyma.08G018300	probable WRKY transcription factor 29
Glyma.08G019100	Cluster1	0.925603	N/A	N/A
Glyma.08G023900	Cluster1	0.635563	Glyma.08G023900	probable inactive ATP-dependent zinc metalloprotease FTSHI 1, chloroplastic
Glyma.08G025900	Cluster1	0.975134	BIP2	ER-binding immunoglobulin protein BIP2
Glyma.08G028000	Cluster1	0.923439	Glyma.08G028000	homeobox-DDT domain protein RLT3
Glyma.08G030600	Cluster1	0.966356	Glyma.08G030600	uncharacterized LOC100306361
Glyma.08G033500	Cluster1	0.761601	Glyma.08G033500	uncharacterized tRNA/rRNA methyltransferase slr0955
Glyma.08G036400	Cluster1	0.853463	Glyma.08G036400	auxin-responsive protein IAA27-like
Glyma.08G039700	Cluster1	0.685678	Glyma.08G039700	uncharacterized LOC100306251
Glyma.08G044800	Cluster1	0.537837	Glyma.08G044800	uncharacterized LOC100783585
Glyma.08G045100	Cluster1	0.922137	Glyma.08G045100	uncharacterized LOC100527680
Glyma.08G048100	Cluster1	0.865702	Glyma.08G048100	mitochondrial import receptor subunit TOM40-1
Glyma.08G049000	Cluster1	0.938744	Glyma.08G049000	histidine kinase 4
Glyma.08G056700	Cluster1	0.887909	Glyma.08G056700	zinc-finger homeodomain protein 5
Glyma.08G057900	Cluster1	0.900579	N/A	N/A
Glyma.08G059900	Cluster1	0.84648	Glyma.08G059900	transcription factor MYB102
Glyma.08G073900	Cluster1	0.905566	Glyma.08G073900	3-hydroxyacyl-[acyl-carrier-protein] dehydratase FabZ
Glyma.08G074000	Cluster1	0.502923	Glyma.08G074000	chlorophyll a-b binding protein CP24 10A, chloroplastic
Glyma.08G074100	Cluster1	0.526009	Glyma.08G074100	non-specific lipid transfer protein GPI-anchored 31
Glyma.08G075200	Cluster1	0.767068	Glyma.08G075200	L-type lectin-domain containing receptor kinase S.4
Glyma.08G075500	Cluster1	0.878029	Glyma.08G075500	60S ribosomal protein L44
Glyma.08G080600	Cluster1	0.822552	Glyma.08G080600	berberine bridge enzyme-like 13
Glyma.08G080900	Cluster1	0.963026	Glyma.08G080900	berberine bridge enzyme-like 13
Glyma.08G082400	Cluster1	0.914117	Glyma.08G082400	WRKY transcription factor 28
Glyma.08G082900	Cluster1	0.983541	Glyma.08G082900	chlorophyll a-b binding protein 3, chloroplastic-like
Glyma.08G085200	Cluster1	0.816292	Glyma.08G085200	uncharacterized LOC100775548
Glyma.08G087000	Cluster1	0.831558	Glyma.08G087000	uncharacterized LOC100305958
Glyma.08G087200	Cluster1	0.846815	Glyma.08G087200	60S ribosomal protein L27
Glyma.08G088300	Cluster1	0.982506	Glyma.08G088300	polygalacturonase QRT3
Glyma.08G091600	Cluster1	0.959626	Glyma.08G091600	protein NRT1/ PTR FAMILY 8.3
Glyma.08G093200	Cluster1	0.501527	Glyma.08G093200	type IV inositol polyphosphate 5-phosphatase 9
Glyma.08G094400	Cluster1	0.912141	Glyma.08G094400	LEAF RUST 10 DISEASE-RESISTANCE LOCUS RECEPTOR-LIKE PROTEIN KINASE-like 1.2
Glyma.08G102100	Cluster1	0.947412	Glyma.08G102100	3-oxoacyl-[acyl-carrier-protein] reductase 4
Glyma.08G106800	Cluster1	0.751775	Glyma.08G106800	ribosomal protein S19, mitochondrial
Glyma.08G109300	Cluster1	0.829866	CHS3	chalcone synthase 3
Glyma.08G109400	Cluster1	0.468697	CHS1	chalcone synthase 1
Glyma.08G113600	Cluster1	0.874437	Glyma.08G113600	probable acyl-activating enzyme 18, peroxisomal
Glyma.08G114700	Cluster1	0.996228	Glyma.08G114700	IQ domain-containing protein IQM2
Glyma.08G114800	Cluster1	0.631454	Glyma.08G114800	peptidyl-tRNA hydrolase, mitochondrial-like
Glyma.08G115700	Cluster1	0.461495	Glyma.08G115700	putative serine esterase
Glyma.08G117300	Cluster1	0.853297	Glyma.08G117300	uncharacterized LOC100813336
Glyma.08G130500	Cluster1	0.976267	SEOE	sieve element occlusion e
Glyma.08G131500	Cluster1	0.713896	Glyma.08G131500	60S acidic ribosomal protein P3
Glyma.08G133600	Cluster1	0.794163	Glyma.08G133600	serine/threonine-protein kinase SAPK2
Glyma.08G133700	Cluster1	0.596381	Glyma.08G133700	RNA cytosine-C(5)-methyltransferase NSUN2
Glyma.08G137600	Cluster1	0.911462	Glyma.08G137600	ethylene-responsive transcription factor
Glyma.08G137900	Cluster1	0.691974	Glyma.08G137900	protein ALTERED PHOSPHATE STARVATION RESPONSE 1
Glyma.08G138700	Cluster1	0.991307	Glyma.08G138700	protein NEN4
Glyma.08G139100	Cluster1	0.989894	Glyma.08G139100	photosynthetic NDH subunit of lumenal location 4-like
Glyma.08G139400	Cluster1	0.401916	Glyma.08G139400	MICOS complex subunit MIC60
Glyma.08G143000	Cluster1	0.99748	Glyma.08G143000	RNA cytidine acetyltransferase 1
Glyma.08G145900	Cluster1	0.984334	Glyma.08G145900	probable mannitol dehydrogenase-like
Glyma.08G147700	Cluster1	0.762534	Glyma.08G147700	uncharacterized LOC100800694
Glyma.08G150400	Cluster1	0.979465	Glyma.08G150400	vicianin hydrolase
Glyma.08G154900	Cluster1	0.961596	Glyma.08G154900	ADP,ATP carrier protein 1, mitochondrial
Glyma.08G156200	Cluster1	0.73983	Glyma.08G156200	putative FASCIATA2
Glyma.08G159100	Cluster1	0.349559	Glyma.08G159100	uncharacterized LOC100783235
Glyma.08G159300	Cluster1	0.549795	Glyma.08G159300	uncharacterized LOC100783773
Glyma.08G159400	Cluster1	0.585807	N/A	N/A
Glyma.08G159500	Cluster1	0.91475	Glyma.08G159500	beta-hexosaminidase 2
Glyma.08G159800	Cluster1	0.728462	Glyma.08G159800	40S ribosomal protein SA
Glyma.08G167300	Cluster1	0.275777	N/A	N/A
Glyma.08G169600	Cluster1	0.304285	N/A	N/A
Glyma.08G173300	Cluster1	0.990507	Glyma.08G173300	ribosomal L1 domain-containing protein 1
Glyma.08G178200	Cluster1	0.909527	N/A	N/A
Glyma.08G180000	Cluster1	0.84411	Glyma.08G180000	light harvesting complex photosystem II subunit 6
Glyma.08G180400	Cluster1	0.904985	Glyma.08G180400	high affinity sulfate transporter 2
Glyma.08G182500	Cluster1	0.58414	Glyma.08G182500	WAT1-related protein At1g68170
Glyma.08G184300	Cluster1	0.880253	Glyma.08G184300	ribosomal protein L10 family protein
Glyma.08G185200	Cluster1	0.676659	Glyma.08G185200	alpha-crystallin domain-containing protein
Glyma.08G189600	Cluster1	0.975814	LOX10	lipoxygenase-10
Glyma.08G191300	Cluster1	0.834989	Glyma.08G191300	IQ domain-containing protein IQM1
Glyma.08G192700	Cluster1	0.861416	Glyma.08G192700	chaperonin CPN60-like 2, mitochondrial
Glyma.08G194700	Cluster1	0.985143	Glyma.08G194700	ABC transporter C family member 8
Glyma.08G196500	Cluster1	0.477401	Glyma.08G196500	uncharacterized LOC100306153
Glyma.08G200000	Cluster1	0.972516	Glyma.08G200000	stem 28 kDa glycoprotein-like
Glyma.08G202100	Cluster1	0.951383	N/A	N/A
Glyma.08G203100	Cluster1	0.966755	Glyma.08G203100	auxin-responsive protein IAA27-like
Glyma.08G203600	Cluster1	0.972926	Glyma.08G203600	transcription factor bHLH68
Glyma.08G203800	Cluster1	0.972314	Glyma.08G203800	uncharacterized LOC100499982
Glyma.08G205500	Cluster1	0.829707	Glyma.08G205500	60S ribosomal protein L37-3
Glyma.08G209200	Cluster1	0.475623	Glyma.08G209200	uncharacterized LOC100778209
Glyma.08G209800	Cluster1	0.983116	Glyma.08G209800	acyl-protein thioesterase 2
Glyma.08G210200	Cluster1	0.984524	Glyma.08G210200	uncharacterized LOC100527535
Glyma.08G214300	Cluster1	0.993355	Glyma.08G214300	pyrophosphate-energized vacuolar membrane proton pump
Glyma.08G215600	Cluster1	0.9924	Glyma.08G215600	transcription factor NAI1
Glyma.08G217000	Cluster1	0.843493	Glyma.08G217000	MAM33 domain-containing protein
Glyma.08G219500	Cluster1	0.737695	Glyma.08G219500	probable fucosyltransferase 7
Glyma.08G220800	Cluster1	0.920998	Glyma.08G220800	AP2-like ethylene-responsive transcription factor
Glyma.08G224800	Cluster1	0.625621	Glyma.08G224800	uncharacterized LOC100776804
Glyma.08G230000	Cluster1	0.940677	Glyma.08G230000	inactive protein RESTRICTED TEV MOVEMENT 2
Glyma.08G232300	Cluster1	0.931308	Glyma.08G232300	protein DYAD
Glyma.08G236400	Cluster1	0.557935	Glyma.08G236400	ribosome-binding ATPase YchF
Glyma.08G237000	Cluster1	0.976275	Glyma.08G237000	uncharacterized LOC100817408
Glyma.08G238100	Cluster1	0.58635	CYP72A67	cytochrome P450 72A15
Glyma.08G250300	Cluster1	0.457819	Glyma.08G250300	uncharacterized LOC100527287
Glyma.08G251000	Cluster1	0.846752	N/A	N/A
Glyma.08G252500	Cluster1	0.843344	Glyma.08G252500	protein ROOT INITIATION DEFECTIVE 3
Glyma.08G255000	Cluster1	0.611069	Glyma.08G255000	ribosome biogenesis protein BRX1-like
Glyma.08G255500	Cluster1	0.488428	Glyma.08G255500	pentatricopeptide repeat-containing protein At3g02490, mitochondrial
Glyma.08G256500	Cluster1	0.970173	Glyma.08G256500	uncharacterized LOC100793631
Glyma.08G257200	Cluster1	0.645384	N/A	N/A
Glyma.08G264800	Cluster1	0.487248	Glyma.08G264800	CTP synthase
Glyma.08G271000	Cluster1	0.974519	Glyma.08G271000	transcription factor bHLH71
Glyma.08G271100	Cluster1	0.978225	Glyma.08G271100	E3 ubiquitin-protein ligase Os04g0590900
Glyma.08G274200	Cluster1	0.972071	Glyma.08G274200	transcription factor bHLH93
Glyma.08G283900	Cluster1	0.961405	Glyma.08G283900	uncharacterized LOC100794155
Glyma.08G286500	Cluster1	0.756762	Glyma.08G286500	transcription factor bHLH90
Glyma.08G288500	Cluster1	0.990114	N/A	N/A
Glyma.08G303000	Cluster1	0.987278	Glyma.08G303000	DEAD-box ATP-dependent RNA helicase 53, mitochondrial
Glyma.08G304200	Cluster1	0.654851	Glyma.08G304200	oxygen-evolving enhancer protein 2, chloroplastic
Glyma.08G305200	Cluster1	0.897768	Glyma.08G305200	uncharacterized LOC106799612
Glyma.08G309700	Cluster1	0.97809	Glyma.08G309700	protodermal factor 1
Glyma.08G310600	Cluster1	0.964341	Glyma.08G310600	HVA22-like protein f
Glyma.08G311900	Cluster1	0.973629	Glyma.08G311900	spermidine hydroxycinnamoyl transferase
Glyma.08G315600	Cluster1	0.286703	Glyma.08G315600	uncharacterized LOC100785008
Glyma.08G318400	Cluster1	0.768046	Glyma.08G318400	GDSL esterase/lipase At5g55050
Glyma.08G326600	Cluster1	0.972825	Glyma.08G326600	ABC transporter C family member 3
Glyma.08G327400	Cluster1	0.488122	Glyma.08G327400	serine acetyltransferase 1, chloroplastic
Glyma.08G328800	Cluster1	0.462531	Glyma.08G328800	disease resistance protein RPM1
Glyma.08G330300	Cluster1	0.484464	Glyma.08G330300	poly(A)-specific ribonuclease PARN
Glyma.08G331900	Cluster1	0.713027	Glyma.08G331900	DNA-directed RNA polymerases I and III subunit RPAC1
Glyma.08G332000	Cluster1	0.982329	Glyma.08G332000	26S rRNA (cytosine-C(5))-methyltransferase NOP2B
Glyma.08G338700	Cluster1	0.718838	N/A	N/A
Glyma.08G350800	Cluster1	0.973464	CYP93E1	beta-amyrin and sophoradiol 24-hydroxylase
Glyma.08G355200	Cluster1	0.643157	Glyma.08G355200	putative receptor protein kinase ZmPK1
Glyma.08G356000	Cluster1	0.638083	Glyma.08G356000	ribonuclease P protein subunit p25-like protein
Glyma.08G357200	Cluster1	0.733332	N/A	N/A
Glyma.08G359600	Cluster1	0.477071	Glyma.08G359600	WD repeat-containing protein 36
Glyma.08G360300	Cluster1	0.905975	N/A	N/A
Glyma.08G361900	Cluster1	0.767527	Glyma.08G361900	DExH-box ATP-dependent RNA helicase DExH9
Glyma.08G366600	Cluster1	0.965694	Glyma.08G366600	uncharacterized LOC100809045
Glyma.08G367400	Cluster1	0.760851	Glyma.08G367400	mitochondrial import inner membrane translocase subunit Tim13
Glyma.09G002900	Cluster1	0.993305	Glyma.09G002900	protease Do-like 10, mitochondrial
Glyma.09G004400	Cluster1	0.92934	Glyma.09G004400	adenosine 5`-phosphosulfate reductase
Glyma.09G007300	Cluster1	0.944767	Glyma.09G007300	50S ribosomal protein L4
Glyma.09G007400	Cluster1	0.779205	Glyma.09G007400	39S ribosomal protein L46, mitochondrial-like
Glyma.09G009100	Cluster1	0.216293	Glyma.09G009100	serine/threonine/tyrosine-protein kinase HT1
Glyma.09G011600	Cluster1	0.877638	N/A	N/A
Glyma.09G012000	Cluster1	0.958493	Glyma.09G012000	uncharacterized LOC102660861
Glyma.09G015200	Cluster1	0.97137	Glyma.09G015200	U-box domain-containing protein 35
Glyma.09G017200	Cluster1	0.513181	Glyma.09G017200	probable E3 ubiquitin-protein ligase WAVH2
Glyma.09G022400	Cluster1	0.433602	Glyma.09G022400	peroxidase 15-like protein
Glyma.09G023100	Cluster1	0.982877	Glyma.09G023100	U3 snoRNP-associated protein-like EMB2271
Glyma.09G027000	Cluster1	0.959536	Glyma.09G027000	berberine bridge enzyme-like 21
Glyma.09G029000	Cluster1	0.476299	Glyma.09G029000	50S ribosomal protein L7/L12
Glyma.09G029400	Cluster1	0.881305	Glyma.09G029400	ent-kaurenoic acid oxidase 2
Glyma.09G035300	Cluster1	0.722216	Glyma.09G035300	huntingtin-interacting protein K
Glyma.09G035800	Cluster1	0.529944	Glyma.09G035800	FIP1[III]-like protein
Glyma.09G038200	Cluster1	0.935408	Glyma.09G038200	GTP-binding protein SAR1A-like
Glyma.09G041100	Cluster1	0.994124	Glyma.09G041100	meiotically up-regulated gene 184 protein
Glyma.09G050700	Cluster1	0.475549	Glyma.09G050700	haloacid dehalogenase-like hydrolase domain-containing protein
Glyma.09G052100	Cluster1	0.882601	Glyma.09G052100	RNA-binding KOW domain-containing protein
Glyma.09G056800	Cluster1	0.990845	Glyma.09G056800	nifU-like protein 3, chloroplastic
Glyma.09G064500	Cluster1	0.429668	Glyma.09G064500	uncharacterized LOC100499851
Glyma.09G090600	Cluster1	0.940765	Glyma.09G090600	uncharacterized LOC100790863
Glyma.09G091100	Cluster1	0.961358	Glyma.09G091100	heparanase-like protein 3
Glyma.09G101200	Cluster1	0.520612	Glyma.09G101200	FHA domain-containing protein DDL
Glyma.09G103400	Cluster1	0.900388	Glyma.09G103400	40S ribosomal protein S5-like
Glyma.09G103600	Cluster1	0.693308	Glyma.09G103600	IQ domain-containing protein IQM6
Glyma.09G118800	Cluster1	0.346623	Glyma.09G118800	uncharacterized LOC547692
Glyma.09G127000	Cluster1	0.467244	Glyma.09G127000	uncharacterized LOC100804099
Glyma.09G134600	Cluster1	0.925741	Glyma.09G134600	BAHD acyltransferase DCR
Glyma.09G140000	Cluster1	0.975008	N/A	N/A
Glyma.09G140600	Cluster1	0.956709	Glyma.09G140600	putative uncharacterized protein DDB_G0287975
Glyma.09G144900	Cluster1	0.546087	Glyma.09G144900	1-aminocyclopropane-1-carboxylate oxidase homolog 1
Glyma.09G146800	Cluster1	0.797598	Glyma.09G146800	protein DETOXIFICATION 49
Glyma.09G152400	Cluster1	0.877706	Glyma.09G152400	LRR receptor-like serine/threonine-protein kinase ERL1
Glyma.09G152700	Cluster1	0.914818	Glyma.09G152700	probable aminotransferase ACS12
Glyma.09G154500	Cluster1	0.974352	Glyma.09G154500	uncharacterized LOC100805528
Glyma.09G155500	Cluster1	0.977666	KTI-2	kunitz trypsin protease inhibitor
Glyma.09G157600	Cluster1	0.988054	Glyma.09G157600	probable carboxylesterase 18
Glyma.09G160600	Cluster1	0.663586	Glyma.09G160600	probable leucine-rich repeat receptor-like protein kinase At1g68400
Glyma.09G161600	Cluster1	0.646832	Glyma.09G161600	alcohol dehydrogenase-like 6
Glyma.09G165300	Cluster1	0.973434	Glyma.09G165300	inactive protein RESTRICTED TEV MOVEMENT 2
Glyma.09G166300	Cluster1	0.985241	Glyma.09G166300	kinase-interacting family protein-like
Glyma.09G167000	Cluster1	0.935259	Glyma.09G167000	sucrose synthase 7
Glyma.09G174400	Cluster1	0.715407	Glyma.09G174400	surfeit locus protein 1
Glyma.09G177800	Cluster1	0.850579	N/A	N/A
Glyma.09G178200	Cluster1	0.34655	Glyma.09G178200	uncharacterized GPI-anchored protein At4g28100
Glyma.09G181500	Cluster1	0.472716	Glyma.09G181500	putative serine/threonine-protein kinase
Glyma.09G183300	Cluster1	0.547791	Glyma.09G183300	40S ribosomal protein S7
Glyma.09G184000	Cluster1	0.834526	Glyma.09G184000	caffeoylshikimate esterase
Glyma.09G185000	Cluster1	0.585828	Glyma.09G185000	translation initiation factor eIF-2B subunit beta
Glyma.09G185100	Cluster1	0.476991	N/A	N/A
Glyma.09G187200	Cluster1	0.567278	Glyma.09G187200	protein ASPARTIC PROTEASE IN GUARD CELL 1
Glyma.09G187300	Cluster1	0.997526	Glyma.09G187300	ATP-dependent Clp protease adapter protein CLPS1, chloroplastic
Glyma.09G187700	Cluster1	0.853858	Glyma.09G187700	probable strigolactone esterase DAD2
Glyma.09G187800	Cluster1	0.932272	Glyma.09G187800	fe-S cluster assembly factor HCF101, chloroplastic
Glyma.09G191500	Cluster1	0.481638	Glyma.09G191500	uncharacterized LOC100777173
Glyma.09G195300	Cluster1	0.903574	Glyma.09G195300	uncharacterized LOC100809085
Glyma.09G201900	Cluster1	0.72057	Glyma.09G201900	uncharacterized LOC100500471
Glyma.09G202000	Cluster1	0.894134	Glyma.09G202000	serine hydroxymethyltransferase, mitochondrial
Glyma.09G205500	Cluster1	0.53159	Glyma.09G205500	29 kDa ribonucleoprotein, chloroplastic
Glyma.09G207500	Cluster1	0.49948	Glyma.09G207500	homeobox-leucine zipper protein ROC3
Glyma.09G207600	Cluster1	0.511836	Glyma.09G207600	uncharacterized LOC100799132
Glyma.09G225300	Cluster1	0.626689	IQD33	protein IQ-DOMAIN 33
Glyma.09G227400	Cluster1	0.493439	Glyma.09G227400	aminoacyl tRNA synthase complex-interacting multifunctional protein 1
Glyma.09G236500	Cluster1	0.550114	Glyma.09G236500	1,4-dihydroxy-2-naphthoyl-CoA thioesterase 1
Glyma.09G238300	Cluster1	0.971972	GASA14	gibberellin-regulated protein 14
Glyma.09G239100	Cluster1	0.94554	Glyma.09G239100	transcription factor PRE6
Glyma.09G240500	Cluster1	0.99247	Glyma.09G240500	auxin efflux carrier component
Glyma.09G241800	Cluster1	0.964948	N/A	N/A
Glyma.09G242900	Cluster1	0.949256	Glyma.09G242900	serine/threonine-protein kinase D6PK
Glyma.09G248000	Cluster1	0.579734	Glyma.09G248000	chromatin assembly factor 1 subunit FAS1
Glyma.09G248200	Cluster1	0.983422	Glyma.09G248200	babyboom 1
Glyma.09G250800	Cluster1	0.497934	Glyma.09G250800	uncharacterized LOC100527240
Glyma.09G257300	Cluster1	0.740548	Glyma.09G257300	amino acid transporter AVT1I
Glyma.09G262300	Cluster1	0.304592	Glyma.09G262300	bifunctional protein FolD-like
Glyma.09G269200	Cluster1	0.912249	Glyma.09G269200	probable S-acyltransferase At3g60800-like
Glyma.09G269500	Cluster1	0.459584	Glyma.09G269500	bifunctional dihydroflavonol 4-reductase/flavanone 4-reductase-like
Glyma.09G272300	Cluster1	0.669565	Glyma.09G272300	probable LRR receptor-like serine/threonine-protein kinase At1g06840
Glyma.09G272500	Cluster1	0.995939	Glyma.09G272500	BTB/POZ domain-containing protein At3g08570
Glyma.09G274800	Cluster1	0.65251	Glyma.09G274800	pentatricopeptide repeat-containing protein At5g16640, mitochondrial
Glyma.09G279700	Cluster1	0.935432	N/A	N/A
Glyma.09G281800	Cluster1	0.630344	Glyma.09G281800	isoliquiritigenin 2`-O-methyltransferase
Glyma.09G286000	Cluster1	0.59823	Glyma.09G286000	uncharacterized LOC100804019
Glyma.10G000500	Cluster1	0.7463	SEOF	sieve element occlusion f
Glyma.10G000600	Cluster1	0.922221	Glyma.10G000600	pentatricopeptide repeat-containing protein At1g80270, mitochondrial
Glyma.10G001800	Cluster1	0.990558	Glyma.10G001800	3-ketoacyl-CoA synthase 11
Glyma.10G003600	Cluster1	0.911065	Glyma.10G003600	uncharacterized LOC100807319
Glyma.10G006600	Cluster1	0.755561	Glyma.10G006600	transcription factor MYB4
Glyma.10G006700	Cluster1	0.995579	PHT1-3	inorganic phosphate transporter 1-3
Glyma.10G006800	Cluster1	0.906378	Glyma.10G006800	serine/threonine-protein phosphatase PP1-like
Glyma.10G010000	Cluster1	0.821927	Glyma.10G010000	polygalacturonase At1g48100
Glyma.10G011800	Cluster1	0.972699	Glyma.10G011800	pentatricopeptide repeat-containing protein At1g02370, mitochondrial
Glyma.10G018200	Cluster1	0.897196	Glyma.10G018200	uncharacterized LOC100305544
Glyma.10G021300	Cluster1	0.567439	Glyma.10G021300	uncharacterized LOC100527558
Glyma.10G033700	Cluster1	0.283359	N/A	N/A
Glyma.10G034100	Cluster1	0.52939	Glyma.10G034100	iron-sulfur protein NUBPL
Glyma.10G034900	Cluster1	0.90172	Glyma.10G034900	outer envelope protein 39, chloroplastic
Glyma.10G035000	Cluster1	0.950949	Glyma.10G035000	LOB domain-containing protein 16
Glyma.10G035900	Cluster1	0.885546	Glyma.10G035900	protein KINESIN LIGHT CHAIN-RELATED 1
Glyma.10G037400	Cluster1	0.963379	Glyma.10G037400	rho-N domain-containing protein 1, chloroplastic
Glyma.10G037500	Cluster1	0.797649	Glyma.10G037500	U-box domain and armadillo/beta-catenin repeat-containing protein
Glyma.10G040200	Cluster1	0.937211	Glyma.10G040200	mitochondrial import receptor subunit TOM9-2
Glyma.10G040400	Cluster1	0.557827	Glyma.10G040400	auxin-responsive protein IAA11
Glyma.10G041500	Cluster1	0.598107	Glyma.10G041500	ketohexokinase
Glyma.10G043700	Cluster1	0.996622	Glyma.10G043700	retinol dehydrogenase 12-like
Glyma.10G045900	Cluster1	0.89609	Glyma.10G045900	60S ribosomal protein L35
Glyma.10G047400	Cluster1	0.943821	Glyma.10G047400	uncharacterized LOC100812501
Glyma.10G047500	Cluster1	0.800655	Glyma.10G047500	probable protein phosphatase 2C 38
Glyma.10G048300	Cluster1	0.543665	Glyma.10G048300	DNA topoisomerase 6 subunit A
Glyma.10G049400	Cluster1	0.802028	Glyma.10G049400	40S ribosomal protein S23
Glyma.10G050200	Cluster1	0.393677	N/A	N/A
Glyma.10G052600	Cluster1	0.967629	Glyma.10G052600	serine/threonine-protein kinase-like protein CCR1
Glyma.10G053100	Cluster1	0.949073	Glyma.10G053100	60S ribosomal protein L12
Glyma.10G054600	Cluster1	0.971181	Glyma.10G054600	protein PTST homolog 3, chloroplastic
Glyma.10G054700	Cluster1	0.362599	Glyma.10G054700	transcription factor RAX2
Glyma.10G057900	Cluster1	0.798828	Glyma.10G057900	indole-3-acetic acid-induced protein ARG7
Glyma.10G058200	Cluster1	0.931265	PAL2.1	phenylalanine ammonia-lyase 2.1
Glyma.10G077800	Cluster1	0.993729	Glyma.10G077800	transcription repressor OFP6
Glyma.10G088400	Cluster1	0.97783	Glyma.10G088400	xylulose 5-phosphate/phosphate translocator, chloroplastic
Glyma.10G089500	Cluster1	0.953306	Glyma.10G089500	putative photosystem II subunit T
Glyma.10G097700	Cluster1	0.355038	N/A	N/A
Glyma.10G103100	Cluster1	0.929787	Glyma.10G103100	calcium-dependent protein kinase 20
Glyma.10G107900	Cluster1	0.612738	Glyma.10G107900	zeatin O-glucosyltransferase
Glyma.10G109200	Cluster1	0.608847	CRK15	cysteine-rich receptor-like protein kinase
Glyma.10G116600	Cluster1	0.926713	Glyma.10G116600	AP2-like ethylene-responsive transcription factor TOE3
Glyma.10G120000	Cluster1	0.880907	N/A	N/A
Glyma.10G127800	Cluster1	0.931872	Glyma.10G127800	chaperonin CPN60-2, mitochondrial
Glyma.10G136700	Cluster1	0.808427	Glyma.10G136700	putative F-box/FBD/LRR-repeat protein At1g78760
Glyma.10G156100	Cluster1	0.421574	Glyma.10G156100	heavy metal-associated isoprenylated plant protein 34
Glyma.10G157000	Cluster1	0.857238	Glyma.10G157000	uncharacterized LOC100812488
Glyma.10G157900	Cluster1	0.944832	Glyma.10G157900	golgin IMH1
Glyma.10G163200	Cluster1	0.606731	Glyma.10G163200	receptor-like protein kinase ANXUR2
Glyma.10G164800	Cluster1	0.454209	Glyma.10G164800	probable inactive ATP-dependent zinc metalloprotease FTSHI 5, chloroplastic
Glyma.10G166400	Cluster1	0.91485	Glyma.10G166400	pentatricopeptide repeat-containing protein At3g04760, chloroplastic
Glyma.10G172200	Cluster1	0.845536	GBSSIa	granule bound starch synthase Ia
Glyma.10G174600	Cluster1	0.944831	Glyma.10G174600	alpha-galactosidase
Glyma.10G185200	Cluster1	0.606783	Glyma.10G185200	calmodulin calcium-dependent NAD kinase
Glyma.10G185700	Cluster1	0.494482	SEO-F4	sieve element occlusion by forisomes 4
Glyma.10G186300	Cluster1	0.497143	Glyma.10G186300	putative small nuclear ribonucleoprotein Sm D2
Glyma.10G186500	Cluster1	0.258119	PHT1-1	inorganic phosphate transporter 1-1
Glyma.10G193200	Cluster1	0.9471	Glyma.10G193200	chaperonin CPN60-2, mitochondrial
Glyma.10G195500	Cluster1	0.29874	Glyma.10G195500	putative RING-H2 finger protein ATL71
Glyma.10G196500	Cluster1	0.818795	Glyma.10G196500	uncharacterized LOC100306362
Glyma.10G199900	Cluster1	0.708374	Glyma.10G199900	uncharacterized LOC100778620
Glyma.10G202400	Cluster1	0.982467	Glyma.10G202400	cytochrome P450 77A3-like
Glyma.10G203700	Cluster1	0.962118	Glyma.10G203700	hippocampus abundant transcript-like protein 1
Glyma.10G206500	Cluster1	0.955271	Glyma.10G206500	transcription factor MYB1
Glyma.10G220600	Cluster1	0.711578	Glyma.10G220600	uncharacterized LOC100797945
Glyma.10G223500	Cluster1	0.612227	N/A	N/A
Glyma.10G226800	Cluster1	0.993649	N/A	N/A
Glyma.10G227100	Cluster1	0.359545	Glyma.10G227100	uncharacterized LOC102666082
Glyma.10G227700	Cluster1	0.748686	Glyma.10G227700	hevamine-A
Glyma.10G228200	Cluster1	0.853255	Glyma.10G228200	receptor-like protein EIX2
Glyma.10G229300	Cluster1	0.973073	Glyma.10G229300	S-type anion channel SLAH2
Glyma.10G236800	Cluster1	0.512846	N/A	N/A
Glyma.10G238100	Cluster1	0.880948	Glyma.10G238100	homeobox-leucine zipper protein ANTHOCYANINLESS 2
Glyma.10G239900	Cluster1	0.961647	Glyma.10G239900	uncharacterized LOC100814630
Glyma.10G242300	Cluster1	0.99369	Glyma.10G242300	ERECTA-like kinase
Glyma.10G244400	Cluster1	0.316628	Glyma.10G244400	protein TIFY 4B
Glyma.10G245200	Cluster1	0.791066	Glyma.10G245200	40S ribosomal protein S3a
Glyma.10G245700	Cluster1	0.59465	Glyma.10G245700	nucleolar complex protein 3 homolog
Glyma.10G246000	Cluster1	0.872639	Glyma.10G246000	type IV inositol polyphosphate 5-phosphatase 7
Glyma.10G247600	Cluster1	0.782815	Glyma.10G247600	transcription repressor OFP12
Glyma.10G248800	Cluster1	0.682298	Glyma.10G248800	thermospermine synthase ACAULIS5
Glyma.10G258000	Cluster1	0.716052	Glyma.10G258000	BTB/POZ domain-containing protein NPY2
Glyma.10G259800	Cluster1	0.969193	GASA17	gibberellin-regulated protein 17
Glyma.10G262100	Cluster1	0.619372	Glyma.10G262100	reticulon-like protein B11
Glyma.10G264000	Cluster1	0.535421	Glyma.10G264000	heavy metal-associated isoprenylated plant protein 37
Glyma.10G270900	Cluster1	0.916051	Glyma.10G270900	uncharacterized LOC100306402
Glyma.10G271400	Cluster1	0.948172	Glyma.10G271400	LEAF RUST 10 DISEASE-RESISTANCE LOCUS RECEPTOR-LIKE PROTEIN KINASE-like 1.1
Glyma.10G273300	Cluster1	0.61515	Glyma.10G273300	VQ motif-containing protein 8, chloroplastic
Glyma.10G275900	Cluster1	0.913928	N/A	N/A
Glyma.10G276600	Cluster1	0.288269	Glyma.10G276600	uncharacterized LOC100776865
Glyma.10G278500	Cluster1	0.400276	Glyma.10G278500	ribonuclease H2 subunit A
Glyma.10G282200	Cluster1	0.760158	Glyma.10G282200	monooxygenase 2
Glyma.10G283000	Cluster1	0.764499	Glyma.10G283000	protein ALTERED PHOSPHATE STARVATION RESPONSE 1
Glyma.10G285100	Cluster1	0.495539	Glyma.10G285100	sugar transport protein 10
Glyma.10G289100	Cluster1	0.899124	N/A	N/A
Glyma.10G290200	Cluster1	0.854065	Glyma.10G290200	zinc finger protein ZAT11-like
Glyma.10G290400	Cluster1	0.964706	Glyma.10G290400	28 kDa ribonucleoprotein, chloroplastic
Glyma.10G293500	Cluster1	0.985341	Glyma.10G293500	transketolase, chloroplastic
Glyma.10G295300	Cluster1	0.568526	G4DT	Glycinol 4-dimethylallyltransferase
Glyma.10G298200	Cluster1	0.980263	CYP23	peptidyl-prolyl cis-trans isomerase CYP23
Glyma.11G003200	Cluster1	0.986331	GA2OX4	gibberellin 2-beta-dioxygenase 4
Glyma.11G003400	Cluster1	0.988627	Glyma.11G003400	homeobox-leucine zipper protein MERISTEM L1
Glyma.11G003600	Cluster1	0.944535	Glyma.11G003600	40S ribosomal protein S15a-1
Glyma.11G003700	Cluster1	0.802549	Glyma.11G003700	40S ribosomal protein S15a-1
Glyma.11G006600	Cluster1	0.876169	Glyma.11G006600	40S ribosomal protein S3a-like
Glyma.11G007800	Cluster1	0.87531	Glyma.11G007800	type IV inositol polyphosphate 5-phosphatase 7
Glyma.11G010500	Cluster1	0.408175	4CL3	4-coumarate:CoA ligase isoenzyme 3
Glyma.11G011500	Cluster1	0.705996	CHS8	chalcone synthase
Glyma.11G014400	Cluster1	0.967586	Glyma.11G014400	peptidyl-prolyl cis-trans isomerase FKBP53
Glyma.11G019000	Cluster1	0.990475	Glyma.11G019000	ethylene-responsive transcription factor CRF1
Glyma.11G019100	Cluster1	0.983654	Glyma.11G019100	probable inactive receptor kinase At4g23740
Glyma.11G020300	Cluster1	0.833551	Glyma.11G020300	uncharacterized LOC100783137
Glyma.11G021700	Cluster1	0.670896	N/A	N/A
Glyma.11G022400	Cluster1	0.870755	Glyma.11G022400	brassinosteroid-responsive RING protein 1
Glyma.11G023400	Cluster1	0.988216	Glyma.11G023400	uncharacterized LOC112998369
Glyma.11G026200	Cluster1	0.969529	Glyma.11G026200	cytochrome P450 87A3
Glyma.11G026800	Cluster1	0.99024	Glyma.11G026800	protein HOTHEAD
Glyma.11G032100	Cluster1	0.943954	Glyma.11G032100	phosphatidylinositol/phosphatidylcholine transfer protein SFH11
Glyma.11G034700	Cluster1	0.721326	Glyma.11G034700	60S ribosomal protein L15-1
Glyma.11G037400	Cluster1	0.99358	Glyma.11G037400	uncharacterized LOC102662057
Glyma.11G039200	Cluster1	0.761576	Glyma.11G039200	uncharacterized LOC100499850
Glyma.11G044000	Cluster1	0.982627	N/A	N/A
Glyma.11G044200	Cluster1	0.570401	Glyma.11G044200	tubulin alpha-2 chain
Glyma.11G048800	Cluster1	0.66927	Glyma.11G048800	probable N-acetyltransferase HLS1
Glyma.11G048900	Cluster1	0.959011	Glyma.11G048900	UPF0553 protein-like
Glyma.11G049300	Cluster1	0.939005	Glyma.11G049300	LOB domain-containing protein 38
Glyma.11G051000	Cluster1	0.822104	Glyma.11G051000	probable esterase KAI2
Glyma.11G058600	Cluster1	0.918738	Glyma.11G058600	transcription factor HHO5
Glyma.11G061100	Cluster1	0.640973	N/A	N/A
Glyma.11G061300	Cluster1	0.912853	Glyma.11G061300	oxygen-evolving enhancer protein 1, chloroplastic-like
Glyma.11G063000	Cluster1	0.570721	Glyma.11G063000	pentatricopeptide repeat-containing protein At5g66631
Glyma.11G068600	Cluster1	0.470971	Glyma.11G068600	nucleolar protein 6
Glyma.11G069000	Cluster1	0.820515	Glyma.11G069000	ATPase family AAA domain-containing protein 3
Glyma.11G070500	Cluster1	0.686128	IFR	isoflavone reductase
Glyma.11G071100	Cluster1	0.717522	Glyma.11G071100	uncharacterized LOC100783478
Glyma.11G073400	Cluster1	0.927166	Glyma.11G073400	CDK5RAP1-like protein
Glyma.11G076000	Cluster1	0.866897	Glyma.11G076000	60S ribosomal protein L8-3
Glyma.11G076200	Cluster1	0.921934	Glyma.11G076200	auxin-responsive protein SAUR50
Glyma.11G078400	Cluster1	0.975929	Glyma.11G078400	L-ascorbate peroxidase 3
Glyma.11G079400	Cluster1	0.856563	Glyma.11G079400	GDSL esterase/lipase EXL3-like
Glyma.11G081400	Cluster1	0.464292	Glyma.11G081400	pentatricopeptide repeat-containing protein At4g02750
Glyma.11G089200	Cluster1	0.909033	Glyma.11G089200	2-oxoglutarate-dependent dioxygenase DAO-like
Glyma.11G091700	Cluster1	0.97555	Glyma.11G091700	ATPase family AAA domain-containing protein 3-B
Glyma.11G094800	Cluster1	0.888422	N/A	N/A
Glyma.11G103700	Cluster1	0.487836	Glyma.11G103700	60S ribosomal protein L7a-2
Glyma.11G104800	Cluster1	0.938911	Glyma.11G104800	gibberellin 2-beta-dioxygenase 6
Glyma.11G105000	Cluster1	0.551715	Glyma.11G105000	inactive leucine-rich repeat receptor-like serine/threonine-protein kinase At1g60630
Glyma.11G106700	Cluster1	0.538173	Glyma.11G106700	uncharacterized LOC102666221
Glyma.11G109400	Cluster1	0.915028	Glyma.11G109400	prohibitin-2-like
Glyma.11G110700	Cluster1	0.971106	GRF11	growth-regulating factor
Glyma.11G112900	Cluster1	0.341876	N/A	N/A
Glyma.11G114300	Cluster1	0.978848	Glyma.11G114300	probable nucleolar protein 5-2
Glyma.11G117900	Cluster1	0.66218	Glyma.11G117900	uncharacterized LOC100500527
Glyma.11G121400	Cluster1	0.891461	Glyma.11G121400	uncharacterized LOC100803450
Glyma.11G121700	Cluster1	0.975407	Glyma.11G121700	non-symbiotic hemoglobin 1-like
Glyma.11G122500	Cluster1	0.970032	Glyma.11G122500	long chain acyl-CoA synthetase 2
Glyma.11G124500	Cluster1	0.949929	Glyma.11G124500	uncharacterized LOC100527091
Glyma.11G127700	Cluster1	0.899707	N/A	N/A
Glyma.11G129900	Cluster1	0.6192	Glyma.11G129900	cyanogenic beta-glucosidase
Glyma.11G132500	Cluster1	0.962793	Glyma.11G132500	zinc transporter ZTP29
Glyma.11G133000	Cluster1	0.40189	N/A	N/A
Glyma.11G139400	Cluster1	0.59425	Glyma.11G139400	uncharacterized LOC100526964
Glyma.11G142600	Cluster1	0.987195	Glyma.11G142600	protein SOSEKI 2
Glyma.11G147100	Cluster1	0.415351	Glyma.11G147100	uncharacterized LOC100815566
Glyma.11G148800	Cluster1	0.346699	N/A	N/A
Glyma.11G149100	Cluster1	0.486869	Glyma.11G149100	cytokinin dehydrogenase 6
Glyma.11G149200	Cluster1	0.99202	IQD39	protein IQ-DOMAIN 39
Glyma.11G150300	Cluster1	0.805616	Glyma.11G150300	dirigent domain-containing protein
Glyma.11G150400	Cluster1	0.992142	DRR1	disease resistance response protein 1
Glyma.11G150700	Cluster1	0.833869	N/A	N/A
Glyma.11G151400	Cluster1	0.564801	Glyma.11G151400	xanthoxin dehydrogenase
Glyma.11G151800	Cluster1	0.995084	Glyma.11G151800	cellulose synthase-like protein G2
Glyma.11G156100	Cluster1	0.874185	N/A	N/A
Glyma.11G157700	Cluster1	0.705544	Glyma.11G157700	probable protein arginine N-methyltransferase 3
Glyma.11G158500	Cluster1	0.654386	Glyma.11G158500	uncharacterized LOC100305587
Glyma.11G159200	Cluster1	0.989601	N/A	N/A
Glyma.11G169900	Cluster1	0.569739	Glyma.11G169900	potassium transporter 1
Glyma.11G171300	Cluster1	0.931825	Glyma.11G171300	protein PMR5
Glyma.11G172200	Cluster1	0.605594	N/A	N/A
Glyma.11G174100	Cluster1	0.993414	FAD3-2b	omega-3 fatty acid desaturase D
Glyma.11G175800	Cluster1	0.455562	Glyma.11G175800	sodium-dependent phosphate transport protein 1, chloroplastic
Glyma.11G176000	Cluster1	0.623875	Glyma.11G176000	uncharacterized LOC100789683
Glyma.11G178800	Cluster1	0.875416	Glyma.11G178800	3-oxo-Delta(4,5)-steroid 5-beta-reductase
Glyma.11G181100	Cluster1	0.625683	Glyma.11G181100	putative photosystem I subunit O
Glyma.11G183100	Cluster1	0.499555	Glyma.11G183100	uncharacterized LOC100306382
Glyma.11G185000	Cluster1	0.987656	Glyma.11G185000	alcohol-forming fatty acyl-CoA reductase
Glyma.11G189500	Cluster1	0.988118	HDT2	histone deacetylase HDT1-like
Glyma.11G191200	Cluster1	0.519561	Glyma.11G191200	serine carboxypeptidase-like 51
Glyma.11G198000	Cluster1	0.438561	N/A	N/A
Glyma.11G198200	Cluster1	0.815597	N/A	N/A
Glyma.11G201900	Cluster1	0.789163	Glyma.11G201900	probable ATP-dependent DNA helicase RecQ
Glyma.11G209200	Cluster1	0.807329	Glyma.11G209200	uncharacterized LOC100499761
Glyma.11G210300	Cluster1	0.976872	PT11A	prenyltransferase family protein PT11a
Glyma.11G212700	Cluster1	0.862581	Glyma.11G212700	sucrose synthase 5
Glyma.11G214400	Cluster1	0.987094	N/A	N/A
Glyma.11G218600	Cluster1	0.905362	Glyma.11G218600	uncharacterized protein At1g66480
Glyma.11G219000	Cluster1	0.858225	Glyma.11G219000	uncharacterized LOC100526962
Glyma.11G220300	Cluster1	0.505412	Glyma.11G220300	aspartic proteinase PCS1
Glyma.11G225500	Cluster1	0.868053	Glyma.11G225500	UDP-glycosyltransferase 76B1
Glyma.11G227800	Cluster1	0.830655	Glyma.11G227800	WUSCHEL-related homeobox 5
Glyma.11G229500	Cluster1	0.922714	Glyma.11G229500	GDSL esterase/lipase CPRD49
Glyma.11G233300	Cluster1	0.419345	Glyma.11G233300	abscisic acid receptor PYL4
Glyma.11G238300	Cluster1	0.893643	Glyma.11G238300	aminotransferase superfamily protein
Glyma.11G244200	Cluster1	0.605669	SEOI	sieve element occlusion i
Glyma.11G244300	Cluster1	0.922128	Glyma.11G244300	protein terminal ear1
Glyma.11G244700	Cluster1	0.557113	Glyma.11G244700	T-complex protein 1 subunit epsilon
Glyma.11G248100	Cluster1	0.467421	Glyma.11G248100	uncharacterized LOC100500659
Glyma.11G249800	Cluster1	0.922997	Glyma.11G249800	ELMO domain-containing protein B
Glyma.11G254300	Cluster1	0.427861	Glyma.11G254300	selenium-binding protein 1
Glyma.11G255000	Cluster1	0.912663	Glyma.11G255000	uncharacterized LOC100527220
Glyma.11G255100	Cluster1	0.696573	N/A	N/A
Glyma.12G004600	Cluster1	0.619255	Glyma.12G004600	21 kDa protein
Glyma.12G006800	Cluster1	0.90543	Glyma.12G006800	NADPH-dependent aldo-keto reductase, chloroplastic
Glyma.12G007500	Cluster1	0.951164	PAP36	purple acid phosphatase 36
Glyma.12G012000	Cluster1	0.865682	Glyma.12G012000	probable inactive purple acid phosphatase 27
Glyma.12G015300	Cluster1	0.659336	Glyma.12G015300	alcohol dehydrogenase-like 2-like
Glyma.12G017100	Cluster1	0.394851	Glyma.12G017100	uncharacterized LOC100305838
Glyma.12G020700	Cluster1	0.515448	Glyma.12G020700	isoleucine--tRNA ligase, cytoplasmic
Glyma.12G020800	Cluster1	0.97739	Glyma.12G020800	28S ribosomal protein S9, mitochondrial-like
Glyma.12G023000	Cluster1	0.968502	N/A	N/A
Glyma.12G028400	Cluster1	0.971839	Glyma.12G028400	uracil-DNA glycosylase, mitochondrial
Glyma.12G028500	Cluster1	0.666657	Glyma.12G028500	60S ribosomal protein L7a-2
Glyma.12G037400	Cluster1	0.972755	Glyma.12G037400	putative fructose-bisphosphate aldolase 2
Glyma.12G041600	Cluster1	0.959413	Glyma.12G041600	uncharacterized LOC100797099
Glyma.12G044400	Cluster1	0.456068	Glyma.12G044400	uncharacterized LOC100794634
Glyma.12G047200	Cluster1	0.917279	Glyma.12G047200	mitochondrial import receptor subunit TOM6 homolog
Glyma.12G048600	Cluster1	0.862859	Glyma.12G048600	B3 domain-containing transcription factor VRN1
Glyma.12G054500	Cluster1	0.938942	Glyma.12G054500	cyanogenic beta-glucosidase
Glyma.12G056300	Cluster1	0.881783	Glyma.12G056300	AP2-like ethylene-responsive transcription factor PLT2
Glyma.12G057000	Cluster1	0.568156	Glyma.12G057000	zinc finger protein WIP2
Glyma.12G063000	Cluster1	0.685511	Glyma.12G063000	uncharacterized LOC100500613
Glyma.12G063100	Cluster1	0.843356	Glyma.12G063100	probable protein phosphatase 2C 4
Glyma.12G065900	Cluster1	0.994586	Glyma.12G065900	protein SOSEKI 2
Glyma.12G066700	Cluster1	0.508449	Glyma.12G066700	uncharacterized LOC100500043
Glyma.12G074900	Cluster1	0.895188	Glyma.12G074900	ankyrin repeat-containing protein At5g02620
Glyma.12G076900	Cluster1	0.957498	Glyma.12G076900	exosome complex component RRP41-like
Glyma.12G084000	Cluster1	0.886658	Glyma.12G084000	putative phospholipid:diacylglycerol acyltransferase 2
Glyma.12G084700	Cluster1	0.880078	HD2A	histone deacetylase HDT1
Glyma.12G087400	Cluster1	0.947463	Glyma.12G087400	alcohol-forming fatty acyl-CoA reductase
Glyma.12G088700	Cluster1	0.96534	BZIP42	bZIP transcription factor
Glyma.12G095100	Cluster1	0.587048	N/A	N/A
Glyma.12G097700	Cluster1	0.564631	Glyma.12G097700	L-ascorbate oxidase homolog
Glyma.12G100500	Cluster1	0.948459	ICL	isocitrate lyase 2
Glyma.12G100600	Cluster1	0.739479	Glyma.12G100600	uncharacterized LOC100500494
Glyma.12G106500	Cluster1	0.997263	N/A	N/A
Glyma.12G108100	Cluster1	0.886187	Glyma.12G108100	H/ACA ribonucleoprotein complex non-core subunit NAF1
Glyma.12G122800	Cluster1	0.724789	Glyma.12G122800	transcription factor bHLH30
Glyma.12G129500	Cluster1	0.877781	Glyma.12G129500	peroxidase P7
Glyma.12G131700	Cluster1	0.989053	Glyma.12G131700	60S ribosomal protein L11
Glyma.12G137000	Cluster1	0.972808	N/A	N/A
Glyma.12G139200	Cluster1	0.805427	Glyma.12G139200	organelle RRM domain-containing protein 2, mitochondrial
Glyma.12G141000	Cluster1	0.87895	Glyma.12G141000	indole-3-acetic acid-amido synthetase GH3.6
Glyma.12G148300	Cluster1	0.869602	Glyma.12G148300	uncharacterized LOC100810234
Glyma.12G167800	Cluster1	0.895459	Glyma.12G167800	ribosome biogenesis protein BOP1 homolog
Glyma.12G171000	Cluster1	0.976075	Glyma.12G171000	auxin response factor 4
Glyma.12G175000	Cluster1	0.913991	Glyma.12G175000	protein CNGC15c
Glyma.12G178900	Cluster1	0.923228	ZFP3	C2H2-type zinc finger protein 3
Glyma.12G181200	Cluster1	0.787833	N/A	N/A
Glyma.12G181400	Cluster1	0.995993	HDT4	histone deacetylase HDT1-like
Glyma.12G181700	Cluster1	0.948017	PSK1	putative phytosulfokines 6-like
Glyma.12G182800	Cluster1	0.829816	Glyma.12G182800	uncharacterized LOC100306264
Glyma.12G184500	Cluster1	0.62794	TGA17	bZIP transcription factor
Glyma.12G184700	Cluster1	0.590005	PHR21	MYB-CC domain-containing transcription factor PHR21
Glyma.12G191700	Cluster1	0.802122	Glyma.12G191700	cellulose synthase-like protein B5
Glyma.12G195200	Cluster1	0.878734	Glyma.12G195200	MYB-like transcription factor ETC1
Glyma.12G198600	Cluster1	0.321121	Glyma.12G198600	G-type lectin S-receptor-like serine/threonine-protein kinase At2g19130
Glyma.12G199400	Cluster1	0.823627	PETC	Rieske iron-sulphur protein precursor
Glyma.12G201400	Cluster1	0.99039	N/A	N/A
Glyma.12G201900	Cluster1	0.943371	Glyma.12G201900	uncharacterized LOC100499758
Glyma.12G208800	Cluster1	0.939029	Glyma.12G208800	transcription factor TCP4
Glyma.12G215700	Cluster1	0.797509	Glyma.12G215700	uncharacterized LOC100816798
Glyma.12G219300	Cluster1	0.97321	Glyma.12G219300	chlorophyll a-b binding protein 13, chloroplastic-like
Glyma.12G222200	Cluster1	0.460625	Glyma.12G222200	protochlorophyllide reductase, chloroplastic
Glyma.12G225000	Cluster1	0.903724	Glyma.12G225000	50S ribosomal protein L3-2, mitochondrial
Glyma.12G227800	Cluster1	0.963143	Glyma.12G227800	sodium/calcium exchanger NCL2
Glyma.12G230300	Cluster1	0.446678	N/A	N/A
Glyma.13G002700	Cluster1	0.911166	SWEET32	sugar efflux transporter SWEET32
Glyma.13G045800	Cluster1	0.776052	Glyma.13G045800	40S ribosomal protein S7
Glyma.13G048000	Cluster1	0.952438	N/A	N/A
Glyma.13G053900	Cluster1	0.984758	Glyma.13G053900	probable receptor-like protein kinase At5g59700
Glyma.13G056900	Cluster1	0.987739	Glyma.13G056900	ribosome biogenesis protein WDR12 homolog
Glyma.13G059000	Cluster1	0.820618	Glyma.13G059000	uncharacterized LOC100811507
Glyma.13G063800	Cluster1	0.990284	Glyma.13G063800	transcription factor PRE5
Glyma.13G067000	Cluster1	0.959809	Glyma.13G067000	CLAVATA3/ESR (CLE)-related protein 25
Glyma.13G068200	Cluster1	0.231299	Glyma.13G068200	protein NRT1/ PTR FAMILY 5.8
Glyma.13G069900	Cluster1	0.854621	GASA21	gibberellin-regulated protein 21
Glyma.13G078500	Cluster1	0.931186	Glyma.13G078500	filament-like plant protein
Glyma.13G081400	Cluster1	0.502419	Glyma.13G081400	transmembrane emp24 domain-containing protein p24delta4
Glyma.13G081600	Cluster1	0.895578	AP2-3	AP2 domain-containing transcription factor 3
Glyma.13G082300	Cluster1	0.989506	FLS1	flavonol synthase
Glyma.13G083400	Cluster1	0.986803	Glyma.13G083400	phosphatidylinositol 4-phosphate 5-kinase 1
Glyma.13G083500	Cluster1	0.975308	Glyma.13G083500	protein terminal ear1 homolog
Glyma.13G085000	Cluster1	0.979904	Glyma.13G085000	uncharacterized LOC100805100
Glyma.13G085700	Cluster1	0.96677	Glyma.13G085700	probable glycerol-3-phosphate acyltransferase 2
Glyma.13G087800	Cluster1	0.952994	Glyma.13G087800	2,3-bisphosphoglycerate-dependent phosphoglycerate mutase 1
Glyma.13G088000	Cluster1	0.982741	Glyma.13G088000	probable beta-D-xylosidase 7
Glyma.13G090300	Cluster1	0.70446	Glyma.13G090300	7-deoxyloganetin glucosyltransferase
Glyma.13G096000	Cluster1	0.961409	Glyma.13G096000	mitochondrial outer membrane protein porin of 36 kDa-like
Glyma.13G096300	Cluster1	0.513505	N/A	N/A
Glyma.13G098200	Cluster1	0.291852	Glyma.13G098200	uncharacterized LOC100797300
Glyma.13G100900	Cluster1	0.952108	Glyma.13G100900	uncharacterized LOC100306650
Glyma.13G101600	Cluster1	0.968062	Glyma.13G101600	nucleolar and coiled-body phosphoprotein 1
Glyma.13G103200	Cluster1	0.753852	Glyma.13G103200	ribosomal RNA processing protein 1 homolog
Glyma.13G107200	Cluster1	0.864694	Glyma.13G107200	UBP1-associated proteins 1C
Glyma.13G114300	Cluster1	0.791472	Glyma.13G114300	eukaryotic translation initiation factor 3 subunit K
Glyma.13G115400	Cluster1	0.646186	Glyma.13G115400	pectinesterase/pectinesterase inhibitor PPE8B
Glyma.13G115700	Cluster1	0.955727	Glyma.13G115700	glucan endo-1,3-beta-glucosidase 5
Glyma.13G117400	Cluster1	0.949453	Glyma.13G117400	uncharacterized LOC112998757
Glyma.13G120000	Cluster1	0.962204	Glyma.13G120000	probable sugar phosphate/phosphate translocator At1g48230
Glyma.13G120200	Cluster1	0.2928	Glyma.13G120200	fructokinase-1
Glyma.13G121300	Cluster1	0.996455	Glyma.13G121300	LOB domain-containing protein 16
Glyma.13G122300	Cluster1	0.946626	Glyma.13G122300	protein KINESIN LIGHT CHAIN-RELATED 1
Glyma.13G122800	Cluster1	0.935312	Glyma.13G122800	ethylene-response factor C3
Glyma.13G124300	Cluster1	0.680522	N/A	N/A
Glyma.13G126400	Cluster1	0.648966	Glyma.13G126400	60S ribosomal protein L23
Glyma.13G126900	Cluster1	0.669971	Glyma.13G126900	mitochondrial import receptor subunit TOM9-2
Glyma.13G127800	Cluster1	0.717975	Glyma.13G127800	tetratricopeptide repeat protein 4 homolog
Glyma.13G129400	Cluster1	0.341597	Glyma.13G129400	uncharacterized LOC100526993
Glyma.13G129500	Cluster1	0.699256	Glyma.13G129500	uncharacterized LOC100500098
Glyma.13G133600	Cluster1	0.949561	Glyma.13G133600	protein SODIUM POTASSIUM ROOT DEFECTIVE 2
Glyma.13G133900	Cluster1	0.709139	Glyma.13G133900	uncharacterized LOC100306624
Glyma.13G135500	Cluster1	0.524551	GSTL3	glutathione S-transferase L3
Glyma.13G137200	Cluster1	0.933446	Glyma.13G137200	interactor of constitutive active ROPs 2, chloroplastic
Glyma.13G141200	Cluster1	0.979475	Glyma.13G141200	probable xyloglucan endotransglucosylase/hydrolase protein 32
Glyma.13G141500	Cluster1	0.38811	Glyma.13G141500	transcription termination factor MTERF6, chloroplastic/mitochondrial
Glyma.13G141900	Cluster1	0.450327	Glyma.13G141900	MYB/HD-like transcription factor
Glyma.13G145000	Cluster1	0.802859	PAL2.3	phenylalanine ammonia-lyase 2.3
Glyma.13G145500	Cluster1	0.913826	Glyma.13G145500	heparan-alpha-glucosaminide N-acetyltransferase
Glyma.13G145600	Cluster1	0.921579	Glyma.13G145600	protein NUCLEAR FUSION DEFECTIVE 4
Glyma.13G151600	Cluster1	0.698206	Glyma.13G151600	60S ribosomal protein L24
Glyma.13G159000	Cluster1	0.640804	Glyma.13G159000	auxin-responsive protein IAA29
Glyma.13G161500	Cluster1	0.50936	Glyma.13G161500	heptahelical transmembrane protein 1
Glyma.13G167200	Cluster1	0.612585	Glyma.13G167200	protein BUNDLE SHEATH DEFECTIVE 2, chloroplastic
Glyma.13G167800	Cluster1	0.987526	Glyma.13G167800	uncharacterized LOC100527424
Glyma.13G169100	Cluster1	0.486294	Glyma.13G169100	pre-rRNA-processing protein TSR2 homolog
Glyma.13G173900	Cluster1	0.500346	Glyma.13G173900	UDP-glycosyltransferase 74G1
Glyma.13G177700	Cluster1	0.917839	Glyma.13G177700	uncharacterized LOC100527386
Glyma.13G183000	Cluster1	0.851719	Glyma.13G183000	polyphenol oxidase A1, chloroplastic
Glyma.13G183500	Cluster1	0.996077	Glyma.13G183500	polyphenol oxidase A1, chloroplastic
Glyma.13G184500	Cluster1	0.606395	Glyma.13G184500	uncharacterized LOC100804023
Glyma.13G185500	Cluster1	0.878544	Glyma.13G185500	type I inositol polyphosphate 5-phosphatase 10
Glyma.13G191400	Cluster1	0.718856	Glyma.13G191400	cytosolic sulfotransferase 15
Glyma.13G191700	Cluster1	0.942874	Glyma.13G191700	methyltransferase-like protein 17, mitochondrial
Glyma.13G192300	Cluster1	0.985619	N/A	N/A
Glyma.13G194000	Cluster1	0.899184	Glyma.13G194000	putative ribosome-recycling factor
Glyma.13G194200	Cluster1	0.638211	Glyma.13G194200	mitochondrial inner membrane protease subunit 1
Glyma.13G196600	Cluster1	0.861914	Glyma.13G196600	putative NADPH:quinone oxidoreductase
Glyma.13G196700	Cluster1	0.993043	Glyma.13G196700	phosphatidylinositol 4-phosphate 5-kinase 6
Glyma.13G203800	Cluster1	0.968299	N/A	N/A
Glyma.13G206400	Cluster1	0.760989	Glyma.13G206400	uncharacterized LOC100803137
Glyma.13G208400	Cluster1	0.985922	Glyma.13G208400	heavy metal-associated isoprenylated plant protein 33
Glyma.13G212900	Cluster1	0.742084	Glyma.13G212900	uncharacterized LOC100819333
Glyma.13G216900	Cluster1	0.836079	Glyma.13G216900	ethylene-responsive transcription factor ERF086
Glyma.13G220100	Cluster1	0.991079	Glyma.13G220100	protein kinase PINOID
Glyma.13G224900	Cluster1	0.828673	NIP1-8	aquaporin NIP1-8
Glyma.13G226500	Cluster1	0.515402	Glyma.13G226500	protein STICHEL-like 3
Glyma.13G232500	Cluster1	0.989053	CHLI	Mg-protoporphyrin IX chelatase subunit ChlI
Glyma.13G236300	Cluster1	0.893985	Glyma.13G236300	protein NUCLEAR FUSION DEFECTIVE 6, mitochondrial
Glyma.13G243800	Cluster1	0.918255	N/A	N/A
Glyma.13G243900	Cluster1	0.992982	Glyma.13G243900	kelch repeat-containing protein
Glyma.13G244000	Cluster1	0.710076	Glyma.13G244000	uncharacterized LOC100527043
Glyma.13G244800	Cluster1	0.936154	Glyma.13G244800	uncharacterized LOC100499725
Glyma.13G248300	Cluster1	0.865775	Glyma.13G248300	G-type lectin S-receptor-like serine/threonine-protein kinase At1g11300
Glyma.13G248400	Cluster1	0.925648	Glyma.13G248400	G-type lectin S-receptor-like serine/threonine-protein kinase At1g11300
Glyma.13G253300	Cluster1	0.456317	Glyma.13G253300	receptor-like protein kinase 7
Glyma.13G255400	Cluster1	0.776716	Glyma.13G255400	U3 small nucleolar RNA-associated protein 18 homolog
Glyma.13G264700	Cluster1	0.732552	N/A	N/A
Glyma.13G266200	Cluster1	0.96475	Glyma.13G266200	probable LRR receptor-like serine/threonine-protein kinase At1g07650
Glyma.13G267800	Cluster1	0.937941	GH	gamma glutamyl hydrolase
Glyma.13G267900	Cluster1	0.872629	N/A	N/A
Glyma.13G271400	Cluster1	0.677161	Glyma.13G271400	multiple organellar RNA editing factor 8, chloroplastic/mitochondrial
Glyma.13G273000	Cluster1	0.580475	Glyma.13G273000	SUN domain-containing protein 2
Glyma.13G274700	Cluster1	0.531468	Glyma.13G274700	protein RICE SALT SENSITIVE 3
Glyma.13G276300	Cluster1	0.733664	Glyma.13G276300	50S ribosomal protein L3-2, mitochondrial
Glyma.13G282000	Cluster1	0.830186	Glyma.13G282000	chlorophyll a-b binding protein 13, chloroplastic-like
Glyma.13G283400	Cluster1	0.415242	Glyma.13G283400	G-type lectin S-receptor-like serine/threonine-protein kinase At4g27290
Glyma.13G285300	Cluster1	0.266101	CYP82A2	cytochrome P450 82A2-like
Glyma.13G289900	Cluster1	0.728585	Glyma.13G289900	serine/threonine-protein kinase PBS1-like
Glyma.13G291000	Cluster1	0.762707	Glyma.13G291000	bifunctional riboflavin kinase/FMN phosphatase
Glyma.13G292500	Cluster1	0.887954	Glyma.13G292500	transcription factor TCP4
Glyma.13G293600	Cluster1	0.504235	N/A	N/A
Glyma.13G299500	Cluster1	0.617421	N/A	N/A
Glyma.13G302900	Cluster1	0.759295	Glyma.13G302900	photosynthetic electron transfer C-like protein
Glyma.13G304300	Cluster1	0.570703	DREB	dehydration-responsive element-binding protein
Glyma.13G305800	Cluster1	0.761877	Glyma.13G305800	cysteine-rich repeat secretory protein 38
Glyma.13G307300	Cluster1	0.952804	MYB172	MYB transcription factor MYB172
Glyma.13G312500	Cluster1	0.79099	Glyma.13G312500	protein FAF-like, chloroplastic
Glyma.13G314200	Cluster1	0.966954	N/A	N/A
Glyma.13G316400	Cluster1	0.95179	Glyma.13G316400	60S ribosomal protein L10a
Glyma.13G318200	Cluster1	0.828146	Glyma.13G318200	60S acidic ribosomal protein P2B
Glyma.13G319100	Cluster1	0.537493	N/A	N/A
Glyma.13G319200	Cluster1	0.977406	Glyma.13G319200	putative phytosulfokines 6
Glyma.13G324600	Cluster1	0.985781	Glyma.13G324600	protein CNGC15c
Glyma.13G324700	Cluster1	0.759363	Glyma.13G324700	cytokinin riboside 5`-monophosphate phosphoribohydrolase LOG1
Glyma.13G329500	Cluster1	0.494538	Glyma.13G329500	protein NRT1/ PTR FAMILY 2.6
Glyma.13G331900	Cluster1	0.88152	Glyma.13G331900	60S ribosomal protein L35
Glyma.13G332700	Cluster1	0.820826	Glyma.13G332700	60S ribosomal protein L23a-like
Glyma.13G337900	Cluster1	0.845797	Glyma.13G337900	uncharacterized protein C24B11.05
Glyma.13G338100	Cluster1	0.852205	N/A	N/A
Glyma.13G338700	Cluster1	0.87457	Glyma.13G338700	protein TOC75-3, chloroplastic
Glyma.13G341200	Cluster1	0.532088	Glyma.13G341200	uncharacterized LOC100306657
Glyma.13G347700	Cluster1	0.778411	LOXB1	lipoxygenase
Glyma.13G347800	Cluster1	0.752109	LOX7	lipoxygenase
Glyma.13G350000	Cluster1	0.709047	Glyma.13G350000	receptor-like serine/threonine-protein kinase ALE2
Glyma.13G353600	Cluster1	0.587327	N/A	N/A
Glyma.13G354400	Cluster1	0.919907	Glyma.13G354400	lysM domain receptor-like kinase 3
Glyma.13G361100	Cluster1	0.545391	Glyma.13G361100	uncharacterized LOC100305535
Glyma.13G364200	Cluster1	0.667583	Glyma.13G364200	uncharacterized LOC100527358
Glyma.13G364800	Cluster1	0.990325	Glyma.13G364800	uncharacterized LOC112998745
Glyma.13G369700	Cluster1	0.738201	Glyma.13G369700	uncharacterized LOC100499723
Glyma.14G006800	Cluster1	0.321354	Glyma.14G006800	WRKY transcription factor 1
Glyma.14G007700	Cluster1	0.616938	Glyma.14G007700	HSP90 superfamily protein
Glyma.14G010400	Cluster1	0.460379	Glyma.14G010400	cytochrome c oxidase assembly protein COX15
Glyma.14G010800	Cluster1	0.917	Glyma.14G010800	uncharacterized protein At1g08160
Glyma.14G022800	Cluster1	0.912268	Glyma.14G022800	mitochondrial acidic protein mam33
Glyma.14G025300	Cluster1	0.800269	Glyma.14G025300	DNA polymerase I A, chloroplastic/mitochondrial
Glyma.14G025400	Cluster1	0.670985	Glyma.14G025400	uncharacterized LOC100809375
Glyma.14G027000	Cluster1	0.929564	Glyma.14G027000	HVA22-like protein f
Glyma.14G030000	Cluster1	0.788934	Glyma.14G030000	ribosomal protein L18aB-like protein
Glyma.14G031200	Cluster1	0.904421	Glyma.14G031200	phytoene synthase 2, chloroplastic
Glyma.14G032200	Cluster1	0.780097	PIF4B	transcription factor PIF4
Glyma.14G032500	Cluster1	0.443392	Glyma.14G032500	uncharacterized LOC100812417
Glyma.14G036300	Cluster1	0.703075	Glyma.14G036300	F-box protein At2g26850
Glyma.14G036500	Cluster1	0.96802	N/A	N/A
Glyma.14G040000	Cluster1	0.800233	Glyma.14G040000	probable serine/threonine-protein kinase PBL2
Glyma.14G041000	Cluster1	0.853829	Glyma.14G041000	(R)-specific enoyl-CoA hydratase
Glyma.14G046200	Cluster1	0.95807	NFR1B	LysM-type receptor kinase NFR1B
Glyma.14G047000	Cluster1	0.986679	Glyma.14G047000	homeobox protein knotted-1-like LET6
Glyma.14G047400	Cluster1	0.854304	Glyma.14G047400	uncharacterized LOC100797864
Glyma.14G048000	Cluster1	0.646661	Glyma.14G048000	subtilisin-like protease Glyma18g48580
Glyma.14G051900	Cluster1	0.894338	Glyma.14G051900	uncharacterized LOC100860051
Glyma.14G053100	Cluster1	0.799834	N/A	N/A
Glyma.14G059900	Cluster1	0.974306	Glyma.14G059900	cytochrome P450 90A1
Glyma.14G061800	Cluster1	0.988789	Glyma.14G061800	uncharacterized acetyltransferase At3g50280
Glyma.14G062900	Cluster1	0.979818	Glyma.14G062900	uncharacterized LOC100499746
Glyma.14G065700	Cluster1	0.856638	Glyma.14G065700	uncharacterized LOC100818815
Glyma.14G066800	Cluster1	0.860094	Glyma.14G066800	AT-hook motif nuclear-localized protein 15
Glyma.14G073100	Cluster1	0.686895	Glyma.14G073100	uncharacterized sugar kinase slr0537
Glyma.14G085500	Cluster1	0.869017	Glyma.14G085500	probable WRKY transcription factor 7
Glyma.14G086800	Cluster1	0.973806	N/A	N/A
Glyma.14G090800	Cluster1	0.978815	Glyma.14G090800	uncharacterized LOC100806012
Glyma.14G099200	Cluster1	0.638172	Glyma.14G099200	thermospermine synthase ACAULIS5
Glyma.14G101100	Cluster1	0.915148	Glyma.14G101100	probable folate-biopterin transporter 6
Glyma.14G102700	Cluster1	0.906906	Glyma.14G102700	chorismate mutase 2
Glyma.14G103700	Cluster1	0.911852	N/A	N/A
Glyma.14G110700	Cluster1	0.962483	N/A	N/A
Glyma.14G118800	Cluster1	0.414468	Glyma.14G118800	LEAF RUST 10 DISEASE-RESISTANCE LOCUS RECEPTOR-LIKE PROTEIN KINASE-like 2.1
Glyma.14G122200	Cluster1	0.498132	Glyma.14G122200	serine carboxypeptidase-like 42
Glyma.14G122900	Cluster1	0.541957	N/A	N/A
Glyma.14G137100	Cluster1	0.893524	Glyma.14G137100	DNA topoisomerase 1
Glyma.14G141000	Cluster1	0.928376	Glyma.14G141000	BURP domain-containing protein
Glyma.14G142000	Cluster1	0.594709	N/A	N/A
Glyma.14G147800	Cluster1	0.934153	Glyma.14G147800	emp24/gp25L/p24 family/GOLD family protein
Glyma.14G150900	Cluster1	0.783413	Glyma.14G150900	filament-like plant protein
Glyma.14G153400	Cluster1	0.809725	N/A	N/A
Glyma.14G161800	Cluster1	0.8593	Glyma.14G161800	probable 6-phosphogluconolactonase 4, chloroplastic
Glyma.14G168800	Cluster1	0.538954	N/A	N/A
Glyma.14G175800	Cluster1	0.989853	Glyma.14G175800	7-deoxyloganetin glucosyltransferase
Glyma.14G180600	Cluster1	0.626197	Glyma.14G180600	uncharacterized LOC100779084
Glyma.14G184600	Cluster1	0.77046	Glyma.14G184600	pentatricopeptide repeat-containing protein At3g24000, mitochondrial
Glyma.14G185300	Cluster1	0.935265	Glyma.14G185300	uncharacterized protein At5g65660
Glyma.14G185700	Cluster1	0.875584	Glyma.14G185700	glutamyl-tRNA reductase 1, chloroplastic
Glyma.14G187300	Cluster1	0.995457	Glyma.14G187300	membrane protein of ER body-like protein
Glyma.14G187900	Cluster1	0.979107	Glyma.14G187900	probable inactive receptor kinase At5g58300
Glyma.14G188400	Cluster1	0.932939	Glyma.14G188400	pathogenesis-related thaumatin-like protein 3.5
Glyma.14G191300	Cluster1	0.568868	Glyma.14G191300	protein NRT1/ PTR FAMILY 8.1
Glyma.14G191700	Cluster1	0.789031	MYB57	MYB transcription factor MYB57
Glyma.14G193100	Cluster1	0.732039	Glyma.14G193100	dehydrodolichyl diphosphate synthase 2
Glyma.14G193900	Cluster1	0.631799	Glyma.14G193900	protein SMAX1-LIKE 6
Glyma.14G194400	Cluster1	0.496577	Glyma.14G194400	pentatricopeptide repeat-containing protein At1g19720
Glyma.14G195900	Cluster1	0.968366	Glyma.14G195900	RING-H2 finger protein ATL63
Glyma.14G201200	Cluster1	0.957502	Glyma.14G201200	protein NUCLEAR FUSION DEFECTIVE 4
Glyma.14G202100	Cluster1	0.790535	Glyma.14G202100	tyrosine--tRNA ligase, chloroplastic/mitochondrial
Glyma.14G203100	Cluster1	0.948627	Glyma.14G203100	EPIDERMAL PATTERNING FACTOR-like protein 6
Glyma.14G203200	Cluster1	0.9224	N/A	N/A
Glyma.14G205200	Cluster1	0.33527	Glyma.14G205200	trans-cinnamate 4-monooxygenase
Glyma.14G209200	Cluster1	0.464644	Glyma.14G209200	transcription initiation factor TFIID subunit 8
Glyma.14G209900	Cluster1	0.899115	Glyma.14G209900	sucrose synthase 6
Glyma.14G218800	Cluster1	0.881833	Glyma.14G218800	hexokinase-2, chloroplastic
Glyma.14G219700	Cluster1	0.444532	Glyma.14G219700	endoplasmin homolog
Glyma.14G221700	Cluster1	0.983245	Glyma.14G221700	alba-like protein C9orf23-like
Glyma.15G003700	Cluster1	0.862661	Glyma.15G003700	uncharacterized LOC100500093
Glyma.15G007500	Cluster1	0.976038	Glyma.15G007500	LOR domain-containing protein
Glyma.15G008000	Cluster1	0.958922	Glyma.15G008000	EPIDERMAL PATTERNING FACTOR-like protein 8
Glyma.15G008200	Cluster1	0.956873	Glyma.15G008200	2-(3-amino-3-carboxypropyl)histidine synthase subunit 2
Glyma.15G008800	Cluster1	0.750272	Glyma.15G008800	uncharacterized LOC100527202
Glyma.15G010800	Cluster1	0.753068	Glyma.15G010800	acyl-protein thioesterase 2
Glyma.15G012400	Cluster1	0.491249	N/A	N/A
Glyma.15G015600	Cluster1	0.533313	Glyma.15G015600	sulfite exporter TauE/SafE family protein 3
Glyma.15G016800	Cluster1	0.881061	FWL8	protein FW2.2-like 8
Glyma.15G020800	Cluster1	0.554869	Glyma.15G020800	mitochondrial-processing peptidase subunit alpha
Glyma.15G022700	Cluster1	0.669602	Glyma.15G022700	uncharacterized LOC100500189
Glyma.15G022800	Cluster1	0.825818	Glyma.15G022800	dof zinc finger protein DOF3.1
Glyma.15G024300	Cluster1	0.968576	Glyma.15G024300	receptor-like serine/threonine-protein kinase ALE2
Glyma.15G025300	Cluster1	0.927723	Glyma.15G025300	IQ domain-containing protein IQM1
Glyma.15G028400	Cluster1	0.376991	Glyma.15G028400	uncharacterized LOC100805495
Glyma.15G028700	Cluster1	0.864309	Glyma.15G028700	60S ribosomal protein L38
Glyma.15G037700	Cluster1	0.955363	Glyma.15G037700	expansin-A4
Glyma.15G039100	Cluster1	0.90792	Glyma.15G039100	putative E3 ubiquitin-protein ligase XBAT31
Glyma.15G039500	Cluster1	0.833303	Glyma.15G039500	nucleolar complex protein 2 homolog
Glyma.15G039900	Cluster1	0.888051	N/A	N/A
Glyma.15G041500	Cluster1	0.897766	Glyma.15G041500	60S ribosomal protein L23A
Glyma.15G042300	Cluster1	0.933524	Glyma.15G042300	60S ribosomal protein L35
Glyma.15G047700	Cluster1	0.585946	Glyma.15G047700	probable plastid-lipid-associated protein 4, chloroplastic
Glyma.15G048200	Cluster1	0.917795	Glyma.15G048200	ribosomal protein L10 family protein
Glyma.15G051300	Cluster1	0.980643	Glyma.15G051300	7-deoxyloganetin glucosyltransferase
Glyma.15G052400	Cluster1	0.662921	Glyma.15G052400	light harvesting complex photosystem II subunit
Glyma.15G052600	Cluster1	0.836756	Glyma.15G052600	cationic peroxidase 2
Glyma.15G059400	Cluster1	0.799675	Glyma.15G059400	U3 small nucleolar RNA-associated protein 18 homolog
Glyma.15G059700	Cluster1	0.357471	Glyma.15G059700	oligopeptide transporter 4
Glyma.15G059800	Cluster1	0.673384	Glyma.15G059800	oligopeptide transporter 4
Glyma.15G067700	Cluster1	0.886256	Glyma.15G067700	calmodulin-binding protein 60 C
Glyma.15G068400	Cluster1	0.628325	N/A	N/A
Glyma.15G068500	Cluster1	0.945603	Glyma.15G068500	60S ribosomal protein L26-1
Glyma.15G069900	Cluster1	0.974128	N/A	N/A
Glyma.15G073700	Cluster1	0.536279	Glyma.15G073700	E3 ubiquitin-protein ligase RMA1H1
Glyma.15G077400	Cluster1	0.782371	Glyma.15G077400	protein NUCLEAR FUSION DEFECTIVE 6, mitochondrial
Glyma.15G079600	Cluster1	0.972998	Glyma.15G079600	D-aminoacyl-tRNA deacylase
Glyma.15G080500	Cluster1	0.817011	Glyma.15G080500	GDSL esterase/lipase At5g45920
Glyma.15G080700	Cluster1	0.993109	N/A	N/A
Glyma.15G084200	Cluster1	0.837175	Glyma.15G084200	calmodulin-binding receptor kinase CaMRLK
Glyma.15G085300	Cluster1	0.689652	Glyma.15G085300	WAT1-related protein At3g30340
Glyma.15G089400	Cluster1	0.960046	N/A	N/A
Glyma.15G090300	Cluster1	0.272983	Glyma.15G090300	serine carboxypeptidase-like 19-like
Glyma.15G090800	Cluster1	0.647993	Glyma.15G090800	60S ribosomal protein L38
Glyma.15G094700	Cluster1	0.431335	Glyma.15G094700	uncharacterized LOC100807088
Glyma.15G095300	Cluster1	0.978338	Glyma.15G095300	uncharacterized LOC100306566
Glyma.15G097400	Cluster1	0.878878	Glyma.15G097400	CASP-like protein 1E1
Glyma.15G097700	Cluster1	0.883963	Glyma.15G097700	divinyl chlorophyllide a 8-vinyl-reductase, chloroplastic
Glyma.15G104900	Cluster1	0.342638	Glyma.15G104900	probable aspartic proteinase GIP2
Glyma.15G106700	Cluster1	0.758784	Glyma.15G106700	15.4 kDa class V heat shock protein
Glyma.15G107400	Cluster1	0.676476	N/A	N/A
Glyma.15G107900	Cluster1	0.948149	ATPC	ATP synthase gamma chain, chloroplastic
Glyma.15G114800	Cluster1	0.487657	Glyma.15G114800	rho GDP-dissociation inhibitor 1
Glyma.15G116700	Cluster1	0.5333	N/A	N/A
Glyma.15G121000	Cluster1	0.930632	Glyma.15G121000	U-box domain-containing protein 54
Glyma.15G129600	Cluster1	0.923839	Glyma.15G129600	S-protein homolog 5
Glyma.15G129800	Cluster1	0.826109	Glyma.15G129800	ubiquitin-40S ribosomal protein S27a
Glyma.15G130500	Cluster1	0.978634	Glyma.15G130500	2-succinylbenzoate--CoA ligase, chloroplastic/peroxisomal
Glyma.15G139700	Cluster1	0.945634	Glyma.15G139700	GDSL esterase/lipase At4g16230
Glyma.15G140300	Cluster1	0.735092	Glyma.15G140300	ATP-citrate synthase beta chain protein 1
Glyma.15G140800	Cluster1	0.915016	Glyma.15G140800	FIP1[III]-like protein
Glyma.15G144700	Cluster1	0.878598	N/A	N/A
Glyma.15G151600	Cluster1	0.297733	N/A	N/A
Glyma.15G153400	Cluster1	0.635302	Glyma.15G153400	uncharacterized LOC102666855
Glyma.15G154100	Cluster1	0.945829	Glyma.15G154100	protein SRG1
Glyma.15G155600	Cluster1	0.865906	Glyma.15G155600	LRR receptor-like serine/threonine-protein kinase GSO1
Glyma.15G163100	Cluster1	0.992089	Glyma.15G163100	nifU-like protein 3, chloroplastic
Glyma.15G172200	Cluster1	0.66946	Glyma.15G172200	lycopene epsilon cyclase, chloroplastic
Glyma.15G172800	Cluster1	0.721794	Glyma.15G172800	uncharacterized LOC100814053
Glyma.15G175800	Cluster1	0.991347	Glyma.15G175800	mechanosensitive ion channel protein 10
Glyma.15G179400	Cluster1	0.968774	Glyma.15G179400	photosystem I chlorophyll a/b-binding protein 6, chloroplastic
Glyma.15G181600	Cluster1	0.528989	Glyma.15G181600	pectinesterase inhibitor 3
Glyma.15G193000	Cluster1	0.995487	Glyma.15G193000	periodic tryptophan protein 2
Glyma.15G193700	Cluster1	0.496231	Glyma.15G193700	pentatricopeptide repeat-containing protein At4g21300
Glyma.15G202800	Cluster1	0.829924	Glyma.15G202800	60S ribosomal protein L39
Glyma.15G209300	Cluster1	0.882062	Glyma.15G209300	polygalacturonase inhibitor 1-like protein
Glyma.15G216700	Cluster1	0.851175	Glyma.15G216700	inactive protein RESTRICTED TEV MOVEMENT 2
Glyma.15G217800	Cluster1	0.988072	Glyma.15G217800	protein DYAD
Glyma.15G226800	Cluster1	0.988443	CRK45	cysteine-rich receptor-like protein kinase
Glyma.15G227000	Cluster1	0.856308	CRK46	cysteine-rich receptor-like protein kinase
Glyma.15G232200	Cluster1	0.6488	Glyma.15G232200	uncharacterized LOC100783939
Glyma.15G234800	Cluster1	0.980391	Glyma.15G234800	phosphatidylinositol 4-phosphate 5-kinase 6
Glyma.15G241300	Cluster1	0.992053	Glyma.15G241300	spermidine hydroxycinnamoyl transferase
Glyma.15G249800	Cluster1	0.848113	Glyma.15G249800	VQ motif-containing protein 1
Glyma.15G250500	Cluster1	0.558945	Glyma.15G250500	ruBisCO large subunit-binding protein subunit beta, chloroplastic
Glyma.15G253700	Cluster1	0.907859	Glyma.15G253700	photosystem II subunit R-like
Glyma.15G254100	Cluster1	0.960677	Glyma.15G254100	ribosomal L1 domain-containing protein 1
Glyma.15G254900	Cluster1	0.787233	Glyma.15G254900	pentatricopeptide repeat-containing protein At1g79080, chloroplastic
Glyma.15G258200	Cluster1	0.79371	Glyma.15G258200	zinc finger protein CONSTANS-LIKE 4
Glyma.15G267100	Cluster1	0.920581	Glyma.15G267100	40S ribosomal protein SA
Glyma.15G273600	Cluster1	0.979269	Glyma.15G273600	ADP,ATP carrier protein 2, mitochondrial-like
Glyma.15G275900	Cluster1	0.983794	Glyma.15G275900	RNA binding protein ATAB2-like
Glyma.16G005800	Cluster1	0.325041	Glyma.16G005800	phospholipid:diacylglycerol acyltransferase 1
Glyma.16G016000	Cluster1	0.946411	Glyma.16G016000	probable inactive purple acid phosphatase 29-like
Glyma.16G021200	Cluster1	0.426595	Glyma.16G021200	cytochrome P450 78A3-like
Glyma.16G021300	Cluster1	0.993121	Glyma.16G021300	cytochrome b5-like heme/steroid binding domain-containing protein
Glyma.16G025700	Cluster1	0.760365	Glyma.16G025700	DEAD-box ATP-dependent RNA helicase 31
Glyma.16G044300	Cluster1	0.916986	Glyma.16G044300	fatty alcohol:caffeoyl-CoA acyltransferase
Glyma.16G044900	Cluster1	0.965124	Glyma.16G044900	glyceraldehyde-3-phosphate dehydrogenase A, chloroplastic
Glyma.16G047300	Cluster1	0.951409	Glyma.16G047300	LRR receptor-like serine/threonine-protein kinase RPK2
Glyma.16G048600	Cluster1	0.853923	N/A	N/A
Glyma.16G052800	Cluster1	0.421142	Glyma.16G052800	glutaredoxin-C1
Glyma.16G055900	Cluster1	0.876179	Glyma.16G055900	peroxidase 55
Glyma.16G057400	Cluster1	0.443557	Glyma.16G057400	26S proteasome regulatory subunit 7
Glyma.16G060400	Cluster1	0.972147	Glyma.16G060400	ankyrin-3
Glyma.16G062300	Cluster1	0.753638	Glyma.16G062300	transcription factor GTE8
Glyma.16G062600	Cluster1	0.888922	Glyma.16G062600	lysine histidine transporter 1
Glyma.16G067700	Cluster1	0.763505	SEOM	sieve element occlusion m
Glyma.16G068000	Cluster1	0.961866	Glyma.16G068000	elongation factor 1-alpha
Glyma.16G068700	Cluster1	0.897492	Glyma.16G068700	GDSL esterase/lipase At5g14450-like
Glyma.16G074200	Cluster1	0.566402	Glyma.16G074200	protein BREVIS RADIX
Glyma.16G074600	Cluster1	0.715051	Glyma.16G074600	60S ribosomal protein L13
Glyma.16G078300	Cluster1	0.699595	Glyma.16G078300	uncharacterized LOC100527821
Glyma.16G079500	Cluster1	0.651891	N/A	N/A
Glyma.16G083800	Cluster1	0.945891	Glyma.16G083800	asparagine--tRNA ligase, cytoplasmic 2
Glyma.16G084300	Cluster1	0.753539	Glyma.16G084300	auxin-induced in root cultures protein 12
Glyma.16G092800	Cluster1	0.861771	Glyma.16G092800	60S ribosomal protein L13a
Glyma.16G093900	Cluster1	0.352576	Glyma.16G093900	G-type lectin S-receptor-like serine/threonine-protein kinase At1g11300
Glyma.16G104500	Cluster1	0.871183	Glyma.16G104500	protein BREVIS RADIX
Glyma.16G105100	Cluster1	0.566039	Glyma.16G105100	mechanosensitive ion channel protein 10
Glyma.16G112200	Cluster1	0.395801	Glyma.16G112200	RING-H2 finger protein ATL8
Glyma.16G120000	Cluster1	0.969276	Glyma.16G120000	uncharacterized LOC100780530
Glyma.16G120300	Cluster1	0.935245	N/A	N/A
Glyma.16G122500	Cluster1	0.955715	Glyma.16G122500	aspartyl protease family protein
Glyma.16G130500	Cluster1	0.973717	Glyma.16G130500	kinesin-like protein KIN-7G
Glyma.16G131700	Cluster1	0.916472	ALDH3F2	aldehyde dehydrogenase family 3 member F2
Glyma.16G131800	Cluster1	0.73128	Glyma.16G131800	beta-galactosidase 3
Glyma.16G139400	Cluster1	0.618498	Glyma.16G139400	GATA transcription factor 18
Glyma.16G141200	Cluster1	0.958183	Glyma.16G141200	probable protein phosphatase 2C 55
Glyma.16G143200	Cluster1	0.932304	Glyma.16G143200	uncharacterized LOC100816025
Glyma.16G143300	Cluster1	0.97493	Glyma.16G143300	STS14 protein
Glyma.16G145100	Cluster1	0.937704	Glyma.16G145100	putative alpha/beta hydrolase
Glyma.16G148600	Cluster1	0.890268	Glyma.16G148600	nudix hydrolase 12, mitochondrial
Glyma.16G153200	Cluster1	0.481877	Glyma.16G153200	T-complex protein 1 subunit theta
Glyma.16G157100	Cluster1	0.406916	Glyma.16G157100	sucrose transport protein SUC8
Glyma.16G158100	Cluster1	0.990556	Glyma.16G158100	UDP-glycosyltransferase 74G1
Glyma.16G158200	Cluster1	0.930368	Glyma.16G158200	protein NUCLEAR FUSION DEFECTIVE 4
Glyma.16G163900	Cluster1	0.994671	Glyma.16G163900	uncharacterized LOC112999761
Glyma.16G164000	Cluster1	0.939644	Glyma.16G164000	F-box/kelch-repeat protein At3g23880
Glyma.16G164100	Cluster1	0.882878	N/A	N/A
Glyma.16G165500	Cluster1	0.952302	Glyma.16G165500	chlorophyll a-b binding protein, chloroplastic
Glyma.16G168000	Cluster1	0.857671	Glyma.16G168000	fructose-1,6-bisphosphatase, cytosolic
Glyma.16G173400	Cluster1	0.300666	Glyma.16G173400	probable membrane-associated kinase regulator 6
Glyma.16G179400	Cluster1	0.689403	Glyma.16G179400	pentatricopeptide repeat-containing protein At5g42450, mitochondrial
Glyma.16G180500	Cluster1	0.955554	Glyma.16G180500	BAHD acyltransferase DCR
Glyma.16G188800	Cluster1	0.470332	Glyma.16G188800	non-specific lipid transfer protein GPI-anchored 14
Glyma.16G198700	Cluster1	0.846885	Glyma.16G198700	protein DETOXIFICATION 49
Glyma.16G199700	Cluster1	0.333845	Glyma.16G199700	pentatricopeptide repeat-containing protein At1g62930, chloroplastic
Glyma.16G201700	Cluster1	0.492077	Glyma.16G201700	subtilisin-like protease SBT1.3
Glyma.16G203300	Cluster1	0.988227	Glyma.16G203300	ERECTA-like kinase
Glyma.16G204500	Cluster1	0.231895	Glyma.16G204500	uncharacterized LOC102660518
Glyma.16G211700	Cluster1	0.552919	KTI-3	kunitz family trypsin and protease inhibitor protein
Glyma.16G211800	Cluster1	0.263859	Glyma.16G211800	kunitz trypsin inhibitor 5
Glyma.16G218100	Cluster1	0.578226	N/A	N/A
Glyma.16G220200	Cluster1	0.984314	Glyma.16G220200	serine/threonine-protein kinase STN8, chloroplastic
Glyma.17G004400	Cluster1	0.908914	Glyma.17G004400	calcineurin B-like protein 3-like
Glyma.17G005000	Cluster1	0.955766	Glyma.17G005000	uncharacterized LOC100527773
Glyma.17G005100	Cluster1	0.344152	Glyma.17G005100	phosphatidylinositol/phosphatidylcholine transfer protein SFH2
Glyma.17G009700	Cluster1	0.965119	Glyma.17G009700	protein CLMP1
Glyma.17G009800	Cluster1	0.986662	Glyma.17G009800	1-aminocyclopropane-1-carboxylate oxidase
Glyma.17G012200	Cluster1	0.974103	Glyma.17G012200	U3 small nucleolar RNA-associated protein 6 homolog
Glyma.17G015400	Cluster1	0.951016	Glyma.17G015400	cytochrome P450 77A1
Glyma.17G015500	Cluster1	0.986209	Glyma.17G015500	glucose-6-phosphate/phosphate translocator 2, chloroplastic
Glyma.17G019200	Cluster1	0.749008	Glyma.17G019200	membrane protein PM19L
Glyma.17G020200	Cluster1	0.797431	N/A	N/A
Glyma.17G020300	Cluster1	0.887731	Glyma.17G020300	S-adenosylmethionine decarboxylase proenzyme 4
Glyma.17G020400	Cluster1	0.275986	N/A	N/A
Glyma.17G021800	Cluster1	0.562358	Glyma.17G021800	probable 1-deoxy-D-xylulose-5-phosphate synthase, chloroplastic
Glyma.17G024100	Cluster1	0.590752	Glyma.17G024100	pentatricopeptide repeat-containing protein At4g22760
Glyma.17G027500	Cluster1	0.974143	Glyma.17G027500	uncharacterized LOC100798085
Glyma.17G030300	Cluster1	0.469967	Glyma.17G030300	stress-induced protein SAM22-like
Glyma.17G030900	Cluster1	0.933995	Glyma.17G030900	GATA transcription factor 16
Glyma.17G032200	Cluster1	0.836343	Glyma.17G032200	60S ribosomal protein L29-1
Glyma.17G039000	Cluster1	0.766168	Glyma.17G039000	S-adenosylmethionine synthase
Glyma.17G040300	Cluster1	0.893442	Glyma.17G040300	probable sugar phosphate/phosphate translocator At3g17430
Glyma.17G041400	Cluster1	0.736347	Glyma.17G041400	ABC transporter B family member 11
Glyma.17G042300	Cluster1	0.962359	Glyma.17G042300	WRKY transcription factor 6
Glyma.17G042600	Cluster1	0.978082	Glyma.17G042600	uncharacterized LOC100787873
Glyma.17G042800	Cluster1	0.713496	Glyma.17G042800	auxin-responsive protein IAA4-like
Glyma.17G048600	Cluster1	0.971001	DEP1	dense and erect panicle 1
Glyma.17G049900	Cluster1	0.931105	Glyma.17G049900	12-oxophytodienoate reductase 3
Glyma.17G050200	Cluster1	0.863443	GRF17	growth-regulating factor
Glyma.17G050400	Cluster1	0.788166	Glyma.17G050400	uncharacterized LOC100802173
Glyma.17G052200	Cluster1	0.970992	Glyma.17G052200	LYAR-type C2HC zinc finger protein
Glyma.17G053800	Cluster1	0.960553	Glyma.17G053800	nucleosome assembly protein 1;2
Glyma.17G056400	Cluster1	0.465486	Glyma.17G056400	uncharacterized LOC100808348
Glyma.17G059100	Cluster1	0.842699	Glyma.17G059100	protein CHLOROPLAST IMPORT APPARATUS 2
Glyma.17G059300	Cluster1	0.448693	Glyma.17G059300	tRNA-specific adenosine deaminase TAD2
Glyma.17G060700	Cluster1	0.525914	Glyma.17G060700	mitochondrial outer membrane import complex protein METAXIN
Glyma.17G064100	Cluster1	0.884099	Glyma.17G064100	mitochondrial outer membrane protein porin of 36 kDa-like
Glyma.17G068600	Cluster1	0.815261	N/A	N/A
Glyma.17G070300	Cluster1	0.992279	Glyma.17G070300	probable LRR receptor-like serine/threonine-protein kinase At2g23950
Glyma.17G078400	Cluster1	0.9243	Glyma.17G078400	heterogeneous nuclear ribonucleoprotein D-like
Glyma.17G079100	Cluster1	0.82505	N/A	N/A
Glyma.17G083500	Cluster1	0.525109	Glyma.17G083500	uncharacterized LOC100305515
Glyma.17G083700	Cluster1	0.524948	Glyma.17G083700	phenylalanine--tRNA ligase beta subunit, cytoplasmic
Glyma.17G087100	Cluster1	0.589557	Glyma.17G087100	uncharacterized LOC100820129
Glyma.17G088200	Cluster1	0.984338	Glyma.17G088200	U3 small nucleolar ribonucleoprotein protein MPP10
Glyma.17G088300	Cluster1	0.899172	Glyma.17G088300	uncharacterized LOC100781639
Glyma.17G088800	Cluster1	0.634835	N/A	N/A
Glyma.17G090000	Cluster1	0.83279	Glyma.17G090000	serine/threonine/tyrosine-protein kinase HT1
Glyma.17G095200	Cluster1	0.769272	Glyma.17G095200	uncharacterized LOC100800184
Glyma.17G095400	Cluster1	0.869306	Glyma.17G095400	60S ribosome subunit biogenesis protein NIP7 homolog
Glyma.17G095500	Cluster1	0.566824	Glyma.17G095500	AAA-ATPase At3g28580
Glyma.17G096600	Cluster1	0.906789	Glyma.17G096600	putative integral membrane HPP family protein
Glyma.17G097600	Cluster1	0.971876	Glyma.17G097600	uncharacterized LOC100806052
Glyma.17G098600	Cluster1	0.958726	Glyma.17G098600	40S ribosomal protein S9-2
Glyma.17G099200	Cluster1	0.598904	Glyma.17G099200	NAP1-related protein 2
Glyma.17G100200	Cluster1	0.390445	N/A	N/A
Glyma.17G100700	Cluster1	0.847071	Glyma.17G100700	geranylgeranyl diphosphate reductase, chloroplastic
Glyma.17G102000	Cluster1	0.993758	Glyma.17G102000	exosome complex component RRP41 homolog
Glyma.17G106800	Cluster1	0.794257	Glyma.17G106800	protein NUCLEAR FUSION DEFECTIVE 4
Glyma.17G109400	Cluster1	0.851396	PAP3	purple acid phosphatase-like protein
Glyma.17G111300	Cluster1	0.762645	Glyma.17G111300	uncharacterized LOC100782723
Glyma.17G112300	Cluster1	0.55648	Glyma.17G112300	auxin-responsive protein IAA13-like
Glyma.17G112800	Cluster1	0.902795	N/A	N/A
Glyma.17G115400	Cluster1	0.63579	Glyma.17G115400	NHP2-like protein 1
Glyma.17G115700	Cluster1	0.97106	Glyma.17G115700	DEAD-box ATP-dependent RNA helicase 52B
Glyma.17G116200	Cluster1	0.48428	Glyma.17G116200	zinc finger CCCH domain-containing protein 34
Glyma.17G117300	Cluster1	0.952501	Glyma.17G117300	protein kinase PINOID 2
Glyma.17G119800	Cluster1	0.787438	Glyma.17G119800	probable inactive receptor kinase At2g26730
Glyma.17G123300	Cluster1	0.710034	Glyma.17G123300	DEAD-box ATP-dependent RNA helicase 27
Glyma.17G124300	Cluster1	0.823907	Glyma.17G124300	pentatricopeptide repeat-containing protein At3g48250, chloroplastic
Glyma.17G124900	Cluster1	0.510577	Glyma.17G124900	high-affinity nitrate transporter 3.1
Glyma.17G126100	Cluster1	0.986776	Glyma.17G126100	alpha/beta hydrolase domain-containing protein 17B
Glyma.17G127000	Cluster1	0.977929	Glyma.17G127000	GDSL esterase/lipase At3g48460-like
Glyma.17G128400	Cluster1	0.922707	Glyma.17G128400	nucleolar protein 56
Glyma.17G130900	Cluster1	0.722624	IQD59	protein IQ-DOMAIN 59
Glyma.17G132200	Cluster1	0.552434	N/A	N/A
Glyma.17G134200	Cluster1	0.9861	Glyma.17G134200	flavonoid 3`-monooxygenase CYP75B137
Glyma.17G134800	Cluster1	0.635445	Glyma.17G134800	40S ribosomal protein S13
Glyma.17G136300	Cluster1	0.8074	Glyma.17G136300	ACT domain-containing protein ACR8
Glyma.17G142500	Cluster1	0.806559	Glyma.17G142500	protein NONRESPONDING TO OXYLIPINS 2, mitochondrial
Glyma.17G143200	Cluster1	0.548519	Glyma.17G143200	60S ribosomal protein L15-1
Glyma.17G144700	Cluster1	0.988886	Glyma.17G144700	homeobox-leucine zipper protein HAT4
Glyma.17G145900	Cluster1	0.75056	Glyma.17G145900	phospholipase A1-Ibeta2, chloroplastic
Glyma.17G152800	Cluster1	0.966779	Glyma.17G152800	two-component response regulator-like APRR2
Glyma.17G153100	Cluster1	0.971822	N/A	N/A
Glyma.17G153900	Cluster1	0.981487	Glyma.17G153900	pentatricopeptide repeat-containing protein At5g46580, chloroplastic
Glyma.17G156000	Cluster1	0.494937	Glyma.17G156000	transcription factor bHLH18
Glyma.17G158600	Cluster1	0.756946	N/A	N/A
Glyma.17G160800	Cluster1	0.947208	Glyma.17G160800	protein SHORT-ROOT
Glyma.17G161500	Cluster1	0.973065	Glyma.17G161500	BTB/POZ domain-containing protein NPY4
Glyma.17G161700	Cluster1	0.92732	Glyma.17G161700	probable N-acetyltransferase HLS1
Glyma.17G164700	Cluster1	0.801477	Glyma.17G164700	uncharacterized LOC100816400
Glyma.17G165300	Cluster1	0.325012	Glyma.17G165300	indole-3-acetic acid-amido synthetase GH3.3
Glyma.17G166400	Cluster1	0.820672	Glyma.17G166400	40S ribosomal protein S26-1
Glyma.17G172400	Cluster1	0.6535	Glyma.17G172400	transcription factor SPATULA
Glyma.17G173100	Cluster1	0.926096	Glyma.17G173100	transcription factor HEC2
Glyma.17G176400	Cluster1	0.985859	Glyma.17G176400	uncharacterized LOC100780747
Glyma.17G177800	Cluster1	0.991212	Glyma.17G177800	peroxidase 10
Glyma.17G183500	Cluster1	0.595461	Glyma.17G183500	uncharacterized LOC100814608
Glyma.17G194100	Cluster1	0.871847	Glyma.17G194100	ethylene-responsive transcription factor TINY
Glyma.17G194500	Cluster1	0.905437	Glyma.17G194500	protein NRT1/ PTR FAMILY 1.2
Glyma.17G194600	Cluster1	0.979037	N/A	N/A
Glyma.17G201300	Cluster1	0.356776	Glyma.17G201300	cyclin-H1-1
Glyma.17G205200	Cluster1	0.545413	N/A	N/A
Glyma.17G207900	Cluster1	0.970521	Glyma.17G207900	potassium channel AKT1
Glyma.17G209100	Cluster1	0.655565	Glyma.17G209100	cytochrome P450 71D11
Glyma.17G211300	Cluster1	0.327814	Glyma.17G211300	uncharacterized LOC100788029
Glyma.17G212200	Cluster1	0.986104	Glyma.17G212200	AAI_LTSS superfamily protein
Glyma.17G217000	Cluster1	0.461484	Glyma.17G217000	class V chitinase CHIT5
Glyma.17G226700	Cluster1	0.985564	GPA2	guanine nucleotide-binding protein alpha-2 subunit
Glyma.17G228900	Cluster1	0.949161	Glyma.17G228900	uncharacterized LOC100778066
Glyma.17G230600	Cluster1	0.95132	Glyma.17G230600	probable protein phosphatase 2C 72
Glyma.17G234000	Cluster1	0.987456	Glyma.17G234000	protein SOB FIVE-LIKE 5
Glyma.17G236500	Cluster1	0.990142	Glyma.17G236500	TWS1-like protein
Glyma.17G247400	Cluster1	0.965302	Glyma.17G247400	protein DETOXIFICATION 33
Glyma.17G252000	Cluster1	0.287463	N/A	N/A
Glyma.17G259000	Cluster1	0.690886	Glyma.17G259000	synaptotagmin-2
Glyma.17G260100	Cluster1	0.944202	Glyma.17G260100	putative cinnamyl alcohol dehydrogenase
Glyma.18G012400	Cluster1	0.813783	Glyma.18G012400	T-complex protein 1 subunit epsilon
Glyma.18G012600	Cluster1	0.965635	Glyma.18G012600	protein terminal ear1
Glyma.18G013200	Cluster1	0.361441	N/A	N/A
Glyma.18G013600	Cluster1	0.908574	Glyma.18G013600	sufE-like protein 2, chloroplastic
Glyma.18G016400	Cluster1	0.790552	Glyma.18G016400	probable LRR receptor-like serine/threonine-protein kinase At5g10290
Glyma.18G020000	Cluster1	0.980233	Glyma.18G020000	rRNA 2`-O-methyltransferase fibrillarin 2
Glyma.18G021100	Cluster1	0.494163	Glyma.18G021100	glutathione hydrolase 1
Glyma.18G024400	Cluster1	0.853054	Glyma.18G024400	LOB domain-containing protein 12
Glyma.18G025700	Cluster1	0.445715	Glyma.18G025700	RING-H2 finger protein ATL66
Glyma.18G026100	Cluster1	0.527215	Glyma.18G026100	60S ribosomal protein L10a
Glyma.18G029700	Cluster1	0.737657	Glyma.18G029700	WUSCHEL-related homeobox 5
Glyma.18G030400	Cluster1	0.96399	Glyma.18G030400	sedoheptulose-1,7-bisphosphatase, chloroplastic
Glyma.18G031800	Cluster1	0.870189	Glyma.18G031800	uncharacterized LOC100796164
Glyma.18G031900	Cluster1	0.941982	N/A	N/A
Glyma.18G038500	Cluster1	0.550797	Glyma.18G038500	protein kinase
Glyma.18G038700	Cluster1	0.638993	Glyma.18G038700	uncharacterized protein At1g66480
Glyma.18G041200	Cluster1	0.483835	Glyma.18G041200	kinesin light chain 3
Glyma.18G048400	Cluster1	0.670349	Glyma.18G048400	deoxyuridine 5`-triphosphate nucleotidohydrolase
Glyma.18G048500	Cluster1	0.90967	Glyma.18G048500	aspartyl protease family protein 2
Glyma.18G049900	Cluster1	0.9898	N/A	N/A
Glyma.18G054000	Cluster1	0.971366	Glyma.18G054000	expansin-A8-like
Glyma.18G054700	Cluster1	0.336257	Glyma.18G054700	uncharacterized LOC100799694
Glyma.18G059200	Cluster1	0.613675	Glyma.18G059200	uncharacterized protein At5g39865
Glyma.18G060400	Cluster1	0.952067	Glyma.18G060400	RING-H2 finger protein ATL66
Glyma.18G062000	Cluster1	0.933081	FAD3C	microsomal omega-3 fatty acid desaturase
Glyma.18G062100	Cluster1	0.989354	Glyma.18G062100	uncharacterized LOC102660067
Glyma.18G063300	Cluster1	0.937527	Glyma.18G063300	(S)-8-oxocitronellyl enol synthase CYC2
Glyma.18G065200	Cluster1	0.885419	Glyma.18G065200	transcription factor DIVARICATA
Glyma.18G065900	Cluster1	0.980907	Glyma.18G065900	uncharacterized LOC100788940
Glyma.18G068400	Cluster1	0.91789	N/A	N/A
Glyma.18G068600	Cluster1	0.874237	N/A	N/A
Glyma.18G072700	Cluster1	0.98669	Glyma.18G072700	RNA-binding protein pno1-like
Glyma.18G073600	Cluster1	0.502522	Glyma.18G073600	leucine-rich repeat receptor-like serine/threonine-protein kinase RGI4
Glyma.18G075000	Cluster1	0.948424	Glyma.18G075000	26S rRNA (cytosine-C(5))-methyltransferase NOP2B
Glyma.18G075300	Cluster1	0.958502	Glyma.18G075300	DNA-directed RNA polymerases I and III subunit RPAC1-like
Glyma.18G076000	Cluster1	0.971692	Glyma.18G076000	nudix hydrolase 20, chloroplastic
Glyma.18G077800	Cluster1	0.996688	Glyma.18G077800	uncharacterized LOC100776853
Glyma.18G092600	Cluster1	0.532218	N/A	N/A
Glyma.18G102100	Cluster1	0.982139	Glyma.18G102100	uncharacterized LOC100499940
Glyma.18G103500	Cluster1	0.828335	Glyma.18G103500	spermidine hydroxycinnamoyl transferase
Glyma.18G103600	Cluster1	0.661908	N/A	N/A
Glyma.18G104600	Cluster1	0.563754	Glyma.18G104600	serine/threonine-protein phosphatase 5
Glyma.18G106300	Cluster1	0.823479	Glyma.18G106300	trifunctional UDP-glucose 4,6-dehydratase/UDP-4-keto-6-deoxy-D-glucose 3,5-epimerase/UDP-4-keto-L-rhamnose-reductase RHM1
Glyma.18G106400	Cluster1	0.962909	Glyma.18G106400	uncharacterized LOC100810866
Glyma.18G109900	Cluster1	0.839552	Glyma.18G109900	3-hydroxyisobutyryl-CoA hydrolase-like protein
Glyma.18G110000	Cluster1	0.541969	Glyma.18G110000	uncharacterized LOC100306365
Glyma.18G110700	Cluster1	0.873083	Glyma.18G110700	transcription factor JUNGBRUNNEN 1
Glyma.18G115500	Cluster1	0.547379	Glyma.18G115500	uncharacterized oxidoreductase At1g06690, chloroplastic
Glyma.18G116700	Cluster1	0.997093	Glyma.18G116700	DEAD-box ATP-dependent RNA helicase 53, mitochondrial
Glyma.18G126500	Cluster1	0.929709	Glyma.18G126500	protein NRT1/ PTR FAMILY 4.6
Glyma.18G127900	Cluster1	0.745209	Glyma.18G127900	TIR-NBS-LRR type disease resistance protein
Glyma.18G130900	Cluster1	0.522615	Glyma.18G130900	uncharacterized LOC100527828
Glyma.18G136500	Cluster1	0.943893	Glyma.18G136500	potassium transporter 6
Glyma.18G138300	Cluster1	0.933262	Glyma.18G138300	2-methylene-furan-3-one reductase
Glyma.18G139700	Cluster1	0.724116	Glyma.18G139700	1,4-dihydroxy-2-naphthoyl-CoA synthase, peroxisomal
Glyma.18G140800	Cluster1	0.985011	Glyma.18G140800	protein trichome birefringence-like 2
Glyma.18G142400	Cluster1	0.969539	N/A	N/A
Glyma.18G144100	Cluster1	0.991631	Glyma.18G144100	inorganic phosphate transporter 2-1, chloroplastic
Glyma.18G148700	Cluster1	0.970579	Glyma.18G148700	probable 1-deoxy-D-xylulose-5-phosphate synthase 2, chloroplastic
Glyma.18G153500	Cluster1	0.96798	Glyma.18G153500	expansin-A4
Glyma.18G154900	Cluster1	0.958472	Glyma.18G154900	cytochrome b5
Glyma.18G155000	Cluster1	0.991589	Glyma.18G155000	B3 domain-containing transcription factor VRN1
Glyma.18G157300	Cluster1	0.929981	Glyma.18G157300	40S ribosomal protein S8
Glyma.18G158000	Cluster1	0.751221	Glyma.18G158000	uncharacterized LOC102663267
Glyma.18G158900	Cluster1	0.311725	Glyma.18G158900	GTP cyclohydrolase 1
Glyma.18G174500	Cluster1	0.912591	Glyma.18G174500	uncharacterized LOC100527084
Glyma.18G176700	Cluster1	0.912968	Glyma.18G176700	uncharacterized protein At3g17950
Glyma.18G193400	Cluster1	0.944054	Glyma.18G193400	laccase-7
Glyma.18G193500	Cluster1	0.402211	N/A	N/A
Glyma.18G193600	Cluster1	0.987953	Glyma.18G193600	fructose-1,6-bisphosphatase, chloroplastic
Glyma.18G198400	Cluster1	0.843488	LAX15	auxin transporter-like protein 15
Glyma.18G202500	Cluster1	0.965931	Glyma.18G202500	uncharacterized LOC100775965
Glyma.18G207900	Cluster1	0.928527	Glyma.18G207900	patellin-6
Glyma.18G210700	Cluster1	0.846909	Glyma.18G210700	transcription factor SCREAM2
Glyma.18G220000	Cluster1	0.956399	Glyma.18G220000	ethanolamine-phosphate cytidylyltransferase
Glyma.18G220100	Cluster1	0.991049	Glyma.18G220100	protein SCARECROW
Glyma.18G220600	Cluster1	0.956738	Glyma.18G220600	2`-hydroxydihydrodaidzein reductase
Glyma.18G227700	Cluster1	0.641389	Glyma.18G227700	RING-H2 finger protein ATL5
Glyma.18G230600	Cluster1	0.976158	Glyma.18G230600	transcription factor MYB17
Glyma.18G238900	Cluster1	0.97306	Glyma.18G238900	probable jasmonic acid carboxyl methyltransferase 2
Glyma.18G240500	Cluster1	0.803042	Glyma.18G240500	uncharacterized LOC100527586
Glyma.18G249700	Cluster1	0.785137	Glyma.18G249700	uncharacterized LOC100527193
Glyma.18G250800	Cluster1	0.358226	N/A	N/A
Glyma.18G251400	Cluster1	0.569537	Glyma.18G251400	RGG repeats nuclear RNA binding protein A
Glyma.18G251800	Cluster1	0.633429	Glyma.18G251800	serine/threonine-protein kinase D6PK
Glyma.18G257900	Cluster1	0.863287	Glyma.18G257900	O-acyltransferase WSD1
Glyma.18G259400	Cluster1	0.975546	GASA32	gibberellin-regulated protein 32
Glyma.18G271400	Cluster1	0.870921	Glyma.18G271400	receptor-like protein kinase ANXUR2
Glyma.18G273000	Cluster1	0.96102	Glyma.18G273000	receptor like protein 21
Glyma.18G277200	Cluster1	0.774672	N/A	N/A
Glyma.18G277300	Cluster1	0.594214	GND	6-phosphogluconate dehydrogenase
Glyma.18G278100	Cluster1	0.869099	COL2B	zinc finger protein CONSTANS-LIKE 2
Glyma.18G278400	Cluster1	0.979946	Glyma.18G278400	pentatricopeptide repeat-containing protein At3g02490, mitochondrial
Glyma.18G280800	Cluster1	0.617807	Glyma.18G280800	uncharacterized LOC100804662
Glyma.18G281200	Cluster1	0.637256	Glyma.18G281200	60S ribosomal protein L30
Glyma.18G284500	Cluster1	0.976175	Glyma.18G284500	uncharacterized LOC100815356
Glyma.18G285200	Cluster1	0.929853	Glyma.18G285200	glutaredoxin-C1
Glyma.18G285500	Cluster1	0.784248	Glyma.18G285500	small nuclear ribonucleoprotein Sm D1-like
Glyma.18G285900	Cluster1	0.907687	Glyma.18G285900	histone-lysine N-methyltransferase ATXR6
Glyma.18G289500	Cluster1	0.816265	Glyma.18G289500	uncharacterized LOC100788957
Glyma.18G295900	Cluster1	0.988735	Glyma.18G295900	uncharacterized LOC100813565
Glyma.18G296600	Cluster1	0.983665	Glyma.18G296600	protein ABA DEFICIENT 4, chloroplastic
Glyma.18G297600	Cluster1	0.97708	Glyma.18G297600	uncharacterized LOC100500217
Glyma.18G299200	Cluster1	0.997469	Glyma.18G299200	major facilitator superfamily protein
Glyma.18G300300	Cluster1	0.839058	Glyma.18G300300	putative E3 ubiquitin-protein ligase LIN-1
Glyma.18G302100	Cluster1	0.502319	Glyma.18G302100	CDP-diacylglycerol--glycerol-3-phosphate 3-phosphatidyltransferase-like
Glyma.19G003000	Cluster1	0.849023	Glyma.19G003000	CRM-domain containing factor CFM9, mitochondrial
Glyma.19G005400	Cluster1	0.927485	Glyma.19G005400	cyclin-dependent protein kinase inhibitor SMR6
Glyma.19G005800	Cluster1	0.915586	Glyma.19G005800	polyribonucleotide nucleotidyltransferase 2, mitochondrial
Glyma.19G009700	Cluster1	0.946793	CYP60	peptidyl-prolyl cis-trans isomerase CYP60
Glyma.19G011700	Cluster1	0.724256	Glyma.19G011700	alpha-dioxygenase 1
Glyma.19G012400	Cluster1	0.808015	N/A	N/A
Glyma.19G016400	Cluster1	0.856518	N/A	N/A
Glyma.19G016600	Cluster1	0.575957	Glyma.19G016600	ABC transporter B family member 15
Glyma.19G017000	Cluster1	0.983237	Glyma.19G017000	uncharacterized LOC100306529
Glyma.19G019200	Cluster1	0.897072	Glyma.19G019200	plasma membrane ATPase 1
Glyma.19G019600	Cluster1	0.464278	Glyma.19G019600	uncharacterized LOC100816622
Glyma.19G021400	Cluster1	0.99413	Glyma.19G021400	uncharacterized LOC100305611
Glyma.19G022500	Cluster1	0.740082	GASA34	gibberellin-regulated protein 34
Glyma.19G027800	Cluster1	0.91644	Glyma.19G027800	uncharacterized LOC100795132
Glyma.19G030200	Cluster1	0.959407	Glyma.19G030200	protein CHLORORESPIRATORY REDUCTION 7, chloroplastic
Glyma.19G030900	Cluster1	0.931408	N/A	N/A
Glyma.19G032900	Cluster1	0.961509	Glyma.19G032900	PI-PLC X domain-containing protein At5g67130
Glyma.19G033700	Cluster1	0.698625	Glyma.19G033700	probable tRNA (guanine(26)-N(2))-dimethyltransferase 2
Glyma.19G046600	Cluster1	0.831653	Glyma.19G046600	ribulose-1,5-bisphosphate carboxylase small subunit rbcS2
Glyma.19G047800	Cluster1	0.528329	Glyma.19G047800	two-component response regulator ARR14
Glyma.19G057500	Cluster1	0.850376	Glyma.19G057500	12-oxophytodienoate reductase 2
Glyma.19G062300	Cluster1	0.928689	CRK64	cysteine-rich receptor-like protein kinase
Glyma.19G071700	Cluster1	0.506986	N/A	N/A
Glyma.19G074500	Cluster1	0.946851	N/A	N/A
Glyma.19G076600	Cluster1	0.931632	Glyma.19G076600	uncharacterized LOC100804150
Glyma.19G078900	Cluster1	0.968802	N/A	N/A
Glyma.19G079000	Cluster1	0.522962	Glyma.19G079000	S-adenosyl-L-methionine-dependent methyltransferases superfamily protein
Glyma.19G079600	Cluster1	0.912012	Glyma.19G079600	uncharacterized LOC100811815
Glyma.19G083600	Cluster1	0.608611	Glyma.19G083600	uncharacterized LOC100816987
Glyma.19G088000	Cluster1	0.464387	Glyma.19G088000	probable adenylate kinase 7, mitochondrial
Glyma.19G092800	Cluster1	0.951316	Glyma.19G092800	uncharacterized LOC100794064
Glyma.19G092900	Cluster1	0.469751	N/A	N/A
Glyma.19G096600	Cluster1	0.917268	Glyma.19G096600	glutaredoxin-C1
Glyma.19G106000	Cluster1	0.319749	Glyma.19G106000	ATP-dependent DNA helicase At3g02060, chloroplastic
Glyma.19G106800	Cluster1	0.898544	Glyma.19G106800	glyceraldehyde-3-phosphate dehydrogenase A subunit
Glyma.19G110900	Cluster1	0.786316	Glyma.19G110900	putative H/ACA ribonucleoprotein complex subunit 1-like protein 1
Glyma.19G114200	Cluster1	0.56705	Glyma.19G114200	inactive protein RESTRICTED TEV MOVEMENT 2
Glyma.19G119200	Cluster1	0.756873	N/A	N/A
Glyma.19G121600	Cluster1	0.840541	Glyma.19G121600	dihydrofolate reductase
Glyma.19G124700	Cluster1	0.988828	N/A	N/A
Glyma.19G125400	Cluster1	0.502485	Glyma.19G125400	nascent polypeptide-associated complex subunit alpha-like protein 1
Glyma.19G128800	Cluster1	0.990005	Glyma.19G128800	auxin efflux transporter family protein
Glyma.19G129900	Cluster1	0.673161	Glyma.19G129900	pentatricopeptide repeat-containing protein
Glyma.19G130000	Cluster1	0.86513	Glyma.19G130000	DNA gyrase subunit B, chloroplastic/mitochondrial
Glyma.19G130600	Cluster1	0.995871	Glyma.19G130600	uncharacterized LOC100305712
Glyma.19G136200	Cluster1	0.860663	Glyma.19G136200	uncharacterized LOC100782404
Glyma.19G139300	Cluster1	0.985305	Glyma.19G139300	magnesium-chelatase subunit ChlH, chloroplastic
Glyma.19G145800	Cluster1	0.775307	Glyma.19G145800	rhodanese-like domain-containing protein 9, chloroplastic-like
Glyma.19G147500	Cluster1	0.843082	Glyma.19G147500	DNA polymerase delta small subunit
Glyma.19G148300	Cluster1	0.692217	N/A	N/A
Glyma.19G152900	Cluster1	0.954572	Glyma.19G152900	RNA demethylase ALKBH10B
Glyma.19G153200	Cluster1	0.955869	Glyma.19G153200	elongation factor Tu, mitochondrial-like
Glyma.19G159200	Cluster1	0.732675	Glyma.19G159200	VAN3-binding protein
Glyma.19G162300	Cluster1	0.883176	N/A	N/A
Glyma.19G162900	Cluster1	0.960555	Glyma.19G162900	LOB domain-containing protein 16
Glyma.19G164300	Cluster1	0.865641	PHT1-7	inorganic phosphate transporter 1-7
Glyma.19G164500	Cluster1	0.960726	Glyma.19G164500	protein root UVB sensitive 2, chloroplastic
Glyma.19G164600	Cluster1	0.88576	Glyma.19G164600	myb-related protein Myb4-like
Glyma.19G165900	Cluster1	0.474613	Glyma.19G165900	H/ACA ribonucleoprotein complex subunit 3-like protein
Glyma.19G166700	Cluster1	0.593676	Glyma.19G166700	rho GDP-dissociation inhibitor 1
Glyma.19G173200	Cluster1	0.985811	Glyma.19G173200	RNA recognition motif-containing protein
Glyma.19G173500	Cluster1	0.864482	Glyma.19G173500	uncharacterized LOC100783670
Glyma.19G173900	Cluster1	0.866724	Glyma.19G173900	type I inositol polyphosphate 5-phosphatase 8
Glyma.19G174000	Cluster1	0.608448	Glyma.19G174000	C2H2-type zinc finger protein
Glyma.19G178100	Cluster1	0.975006	Glyma.19G178100	60S ribosomal protein L4
Glyma.19G178800	Cluster1	0.947046	Glyma.19G178800	40S ribosomal protein S23
Glyma.19G182400	Cluster1	0.890732	N/A	N/A
Glyma.19G183300	Cluster1	0.581065	N/A	N/A
Glyma.19G186600	Cluster1	0.994085	Glyma.19G186600	WD repeat-containing protein 3
Glyma.19G189000	Cluster1	0.692967	Glyma.19G189000	protein CHUP1, chloroplastic
Glyma.19G197100	Cluster1	0.756254	Glyma.19G197100	secoisolariciresinol dehydrogenase
Glyma.19G199800	Cluster1	0.962171	N/A	N/A
Glyma.19G201500	Cluster1	0.800603	Glyma.19G201500	protein WVD2-like 4
Glyma.19G202600	Cluster1	0.813043	Glyma.19G202600	F-box protein At5g06550
Glyma.19G205100	Cluster1	0.951169	Glyma.19G205100	40S ribosomal protein S28
Glyma.19G206600	Cluster1	0.974966	Glyma.19G206600	translation initiation factor IF-2
Glyma.19G207000	Cluster1	0.546713	Glyma.19G207000	CASP-like protein 1E1
Glyma.19G210700	Cluster1	0.878907	Glyma.19G210700	ABC transporter C family member 4
Glyma.19G211600	Cluster1	0.781743	Glyma.19G211600	late embryogenesis abundant protein
Glyma.19G211800	Cluster1	0.944253	Glyma.19G211800	60S ribosomal protein L18
Glyma.19G212500	Cluster1	0.966657	Glyma.19G212500	probable pectinesterase/pectinesterase inhibitor 20
Glyma.19G212600	Cluster1	0.972169	Glyma.19G212600	pectinesterase
Glyma.19G215500	Cluster1	0.808554	Glyma.19G215500	probable beta-D-xylosidase 2
Glyma.19G217500	Cluster1	0.524371	Glyma.19G217500	nodal modulator 1
Glyma.19G218700	Cluster1	0.380854	Glyma.19G218700	gibberellin 2-beta-dioxygenase 2
Glyma.19G219500	Cluster1	0.603136	Glyma.19G219500	boron transporter 1
Glyma.19G220100	Cluster1	0.423032	Glyma.19G220100	uncharacterized LOC100780968
Glyma.19G232100	Cluster1	0.849561	Glyma.19G232100	60S ribosomal protein L18-2
Glyma.19G233800	Cluster1	0.733364	Glyma.19G233800	cell cycle checkpoint control protein RAD9A
Glyma.19G236300	Cluster1	0.780745	N/A	N/A
Glyma.19G238800	Cluster1	0.590766	Glyma.19G238800	40S ribosomal protein S14
Glyma.19G246900	Cluster1	0.578073	N/A	N/A
Glyma.19G248200	Cluster1	0.334576	Glyma.19G248200	uncharacterized LOC100814672
Glyma.19G249800	Cluster1	0.979815	Glyma.19G249800	uncharacterized LOC100789333
Glyma.19G250000	Cluster1	0.968549	Glyma.19G250000	GDSL esterase/lipase LTL1
Glyma.19G252700	Cluster1	0.97964	Glyma.19G252700	putative glucose-6-phosphate 1-epimerase
Glyma.19G258900	Cluster1	0.604861	Glyma.19G258900	rho GTPase-activating protein 3
Glyma.20G000400	Cluster1	0.982781	Glyma.20G000400	probable protein arginine N-methyltransferase 6
Glyma.20G004200	Cluster1	0.96063	Glyma.20G004200	probable metal-nicotianamine transporter YSL7
Glyma.20G004700	Cluster1	0.974651	Glyma.20G004700	alkane hydroxylase MAH1
Glyma.20G007700	Cluster1	0.874381	Glyma.20G007700	G-box-binding factor 1
Glyma.20G008600	Cluster1	0.894984	Glyma.20G008600	uncharacterized LOC100306224
Glyma.20G015600	Cluster1	0.471493	Glyma.20G015600	serine carboxypeptidase-like 50
Glyma.20G018800	Cluster1	0.304773	Glyma.20G018800	cytochrome P450 89A2
Glyma.20G030100	Cluster1	0.802758	N/A	N/A
Glyma.20G030200	Cluster1	0.982437	N/A	N/A
Glyma.20G031600	Cluster1	0.991292	Glyma.20G031600	ribulose-1,5 bisphosphate carboxylase/oxygenase large subunit N-methyltransferase, chloroplastic
Glyma.20G034100	Cluster1	0.874333	Glyma.20G034100	myb-like protein Q
Glyma.20G036100	Cluster1	0.860177	Glyma.20G036100	putative ribonuclease 1
Glyma.20G036600	Cluster1	0.441686	Glyma.20G036600	uncharacterized LOC100820215
Glyma.20G050300	Cluster1	0.628576	Glyma.20G050300	alcohol dehydrogenase-like 7
Glyma.20G055800	Cluster1	0.994447	Glyma.20G055800	peptidyl-prolyl cis-trans isomerase FKBP43
Glyma.20G057600	Cluster1	0.970114	Glyma.20G057600	NADH--cytochrome b5 reductase 1
Glyma.20G058100	Cluster1	0.766481	Glyma.20G058100	FHA domain-containing protein
Glyma.20G066500	Cluster1	0.927438	SWEET51	sugar efflux transporter SWEET51
Glyma.20G066900	Cluster1	0.630119	WNK8	with no lysine kinase 8
Glyma.20G079300	Cluster1	0.960088	Glyma.20G079300	chaperonin CPN60-2, mitochondrial
Glyma.20G080700	Cluster1	0.979768	Glyma.20G080700	receptor-like protein EIX2
Glyma.20G087000	Cluster1	0.92857	Glyma.20G087000	ethylene receptor 2
Glyma.20G095700	Cluster1	0.73281	Glyma.20G095700	intermediate cleaving peptidase 55, mitochondrial
Glyma.20G096700	Cluster1	0.885896	Glyma.20G096700	rab9 effector protein with kelch motifs
Glyma.20G098400	Cluster1	0.702218	Glyma.20G098400	calreticulin
Glyma.20G098800	Cluster1	0.849699	Glyma.20G098800	uncharacterized LOC100814693
Glyma.20G105500	Cluster1	0.976269	Glyma.20G105500	monooxygenase 2
Glyma.20G114200	Cluster1	0.9579	C4H1	cinnamate 4-hydroxylase
Glyma.20G115500	Cluster1	0.960178	Glyma.20G115500	3-ketoacyl-CoA synthase 6
Glyma.20G119200	Cluster1	0.97358	Glyma.20G119200	uncharacterized LOC102665843
Glyma.20G119300	Cluster1	0.668378	N/A	N/A
Glyma.20G120800	Cluster1	0.913031	Glyma.20G120800	auxin-responsive protein IAA32
Glyma.20G126200	Cluster1	0.971216	Glyma.20G126200	heavy metal-associated isoprenylated plant protein 20
Glyma.20G130200	Cluster1	0.929214	Glyma.20G130200	transcription factor bHLH113
Glyma.20G130400	Cluster1	0.977102	Glyma.20G130400	alpha-L-fucosidase 2
Glyma.20G131300	Cluster1	0.297264	Glyma.20G131300	uncharacterized LOC100813272
Glyma.20G133100	Cluster1	0.891473	Glyma.20G133100	BTB/POZ domain-containing protein NPY2
Glyma.20G137800	Cluster1	0.978391	N/A	N/A
Glyma.20G137900	Cluster1	0.961626	CRK70	cysteine-rich receptor-like protein kinase
Glyma.20G139100	Cluster1	0.823088	CRK78	cysteine-rich receptor-like protein kinase
Glyma.20G149400	Cluster1	0.672628	Glyma.20G149400	40S ribosomal protein S3a
Glyma.20G150100	Cluster1	0.849571	Glyma.20G150100	1,2-dihydroxy-3-keto-5-methylthiopentene dioxygenase-like protein
Glyma.20G160400	Cluster1	0.855293	Glyma.20G160400	60S ribosomal protein L36-3
Glyma.20G160500	Cluster1	0.51243	Glyma.20G160500	60S ribosomal protein L36-3
Glyma.20G168200	Cluster1	0.911658	Glyma.20G168200	uncharacterized LOC100800621
Glyma.20G180800	Cluster1	0.266402	PAL2.2	phenylalanine ammonia-lyase 2.2
Glyma.20G184100	Cluster1	0.94208	Glyma.20G184100	transcription factor WER
Glyma.20G184200	Cluster1	0.892287	MYB13	transcription factor MYB13
Glyma.20G190300	Cluster1	0.353297	Glyma.20G190300	SEC12-like protein 1
Glyma.20G193600	Cluster1	0.582546	PHR35	MYB-CC domain-containing transcription factor PHR35
Glyma.20G197100	Cluster1	0.985255	Glyma.20G197100	chaperonin CPN60-2, mitochondrial
Glyma.20G199900	Cluster1	0.716834	Glyma.20G199900	nuclear transport factor 2
Glyma.20G204000	Cluster1	0.390148	PHT1-5	inorganic phosphate transporter 1-5
Glyma.20G204200	Cluster1	0.625154	Glyma.20G204200	probable small nuclear ribonucleoprotein Sm D2-like
Glyma.20G207700	Cluster1	0.654746	Glyma.20G207700	COP1-interacting protein 7
Glyma.20G212900	Cluster1	0.980367	Glyma.20G212900	chlorophyll a-b binding protein CP26, chloroplastic
Glyma.20G221200	Cluster1	0.964744	Glyma.20G221200	GDSL esterase/lipase At5g33370
Glyma.20G224100	Cluster1	0.54409	Glyma.20G224100	serine/threonine-protein kinase Nek2
Glyma.20G232200	Cluster1	0.809191	Glyma.20G232200	heavy metal-associated isoprenylated plant protein 34
Glyma.20G232500	Cluster1	0.945271	Glyma.20G232500	increased DNA methylation 2
Glyma.20G233800	Cluster1	0.827676	Glyma.20G233800	probable rRNA-processing protein EBP2 homolog
Glyma.20G237400	Cluster1	0.959556	Glyma.20G237400	60S ribosomal protein L18
Glyma.20G240300	Cluster1	0.532637	DHAR4	DHAR class glutathione S-transferase
Glyma.20G241500	Cluster1	0.497288	CHI1A	chalcone--flavonone isomerase 1A
Glyma.20G243500	Cluster1	0.673961	Glyma.20G243500	transketolase, chloroplastic
Glyma.20G246700	Cluster1	0.470721	Glyma.20G246700	RGG repeats nuclear RNA binding protein A
Glyma.U014100	Cluster1	0.430905	Glyma.U014100	uncharacterized LOC102666037
Glyma.U020000	Cluster1	0.606212	Glyma.U020000	transmembrane protein 209
Glyma.U020900	Cluster1	0.994647	Glyma.U020900	LOB domain-containing protein 1
Glyma.U029700	Cluster1	0.488163	Glyma.U029700	U-box domain-containing protein 30
Glyma.U030200	Cluster1	0.615358	Glyma.U030200	WD repeat-containing protein PCN
Glyma.01G242100	Cluster1	0.785022	Glyma.01G242100	uncharacterized LOC100818510
Glyma.02G038200	Cluster1	0.492343	Glyma.02G038200	cyclin-dependent protein kinase inhibitor SMR6
Glyma.02G064700	Cluster1	0.446214	Glyma.02G064700	chlorophyll a-b binding protein 6, chloroplastic-like
Glyma.02G107100	Cluster1	0.869884	N/A	N/A
Glyma.02G213800	Cluster1	0.875216	Glyma.02G213800	transcription factor bHLH30
Glyma.02G282500	Cluster1	0.631932	Glyma.02G282500	oxygen-evolving enhancer protein 2, chloroplastic
Glyma.02G293700	Cluster1	0.445453	Glyma.02G293700	uncharacterized LOC100527650
Glyma.02G300500	Cluster1	0.953261	Glyma.02G300500	nudix hydrolase 10
Glyma.02G305400	Cluster1	0.529396	Glyma.02G305400	chlorophyll a-b binding protein 151, chloroplastic-like
Glyma.03G005600	Cluster1	0.639843	Glyma.03G005600	protein DETOXIFICATION 21
Glyma.03G009500	Cluster1	0.552613	Glyma.03G009500	transcription factor EGL1
Glyma.03G207500	Cluster1	0.699928	Glyma.03G207500	putative 60S ribosomal protein L21
Glyma.03G241300	Cluster1	0.851527	Glyma.03G241300	40S ribosomal protein S14
Glyma.04G044800	Cluster1	0.489693	LBD16	LBD domain-containing transcription factor
Glyma.04G149300	Cluster1	0.591834	Glyma.04G149300	3-ketoacyl-CoA synthase 11
Glyma.04G229000	Cluster1	0.886616	Glyma.04G229000	60S acidic ribosomal protein P1
Glyma.05G036300	Cluster1	0.807239	Glyma.05G036300	spermidine synthase
Glyma.05G075900	Cluster1	0.79987	Glyma.05G075900	ribosomal RNA-processing protein 14-C-like
Glyma.05G090400	Cluster1	0.660876	Glyma.05G090400	uncharacterized LOC100807579
Glyma.05G115200	Cluster1	0.586966	Glyma.05G115200	pentatricopeptide repeat-containing protein At4g35850, mitochondrial
Glyma.05G120700	Cluster1	0.75384	Glyma.05G120700	putative 60S ribosomal protein L36a
Glyma.05G134800	Cluster1	0.387344	Glyma.05G134800	LRR receptor-like serine/threonine-protein kinase GSO1
Glyma.05G235600	Cluster1	0.642811	Glyma.05G235600	30S ribosomal protein S18
Glyma.06G025100	Cluster1	0.769785	Glyma.06G025100	endoglucanase 2
Glyma.06G135700	Cluster1	0.478122	N/A	N/A
Glyma.06G185300	Cluster1	0.405977	GASA10	gibberellin-regulated protein 10
Glyma.06G271300	Cluster1	0.300751	N/A	N/A
Glyma.07G075100	Cluster1	0.573425	Glyma.07G075100	uncharacterized LOC100527145
Glyma.07G092900	Cluster1	0.525184	Glyma.07G092900	40S ribosomal protein S7
Glyma.07G097000	Cluster1	0.729461	Glyma.07G097000	chlorophyllase-1
Glyma.07G181700	Cluster1	0.415433	Glyma.07G181700	guanosine nucleotide diphosphate dissociation inhibitor At5g09550
Glyma.08G017500	Cluster1	0.841178	Glyma.08G017500	plectin/S10 domain-containing protein
Glyma.08G042300	Cluster1	0.857021	Glyma.08G042300	40S ribosomal protein S15
Glyma.08G147400	Cluster1	0.498251	Glyma.08G147400	WD repeat-containing protein 44
Glyma.08G201700	Cluster1	0.476394	Glyma.08G201700	uncharacterized LOC100786760
Glyma.08G257100	Cluster1	0.559341	Glyma.08G257100	uncharacterized LOC100499680
Glyma.08G325000	Cluster1	0.77377	Glyma.08G325000	40S ribosomal protein S8
Glyma.08G353900	Cluster1	0.696822	Glyma.08G353900	60S ribosomal protein L13a-4
Glyma.09G024000	Cluster1	0.747693	Glyma.09G024000	uncharacterized LOC100499978
Glyma.09G025200	Cluster1	0.372568	Glyma.09G025200	uncharacterized LOC100791925
Glyma.09G116500	Cluster1	0.550275	Glyma.09G116500	uncharacterized LOC100789808
Glyma.09G158200	Cluster1	0.532202	Glyma.09G158200	T-complex protein 1 subunit gamma
Glyma.09G214400	Cluster1	0.478609	Glyma.09G214400	60S ribosomal protein L13-1
Glyma.09G239800	Cluster1	0.657681	Glyma.09G239800	galactose mutarotase
Glyma.10G003700	Cluster1	0.629968	IQD34	protein IQ-DOMAIN 34
Glyma.10G026700	Cluster1	0.637756	Glyma.10G026700	RAN GTPase-activating protein 1
Glyma.10G067200	Cluster1	0.884357	GRF9	growth-regulating factor
Glyma.10G067900	Cluster1	0.348072	Glyma.10G067900	IQ domain-containing protein IQM3
Glyma.10G145900	Cluster1	0.504716	Glyma.10G145900	uncharacterized LOC100500427
Glyma.10G154500	Cluster1	0.803701	Glyma.10G154500	probable rRNA-processing protein EBP2 homolog
Glyma.10G186200	Cluster1	0.53622	Glyma.10G186200	uncharacterized protein At1g05835
Glyma.11G015000	Cluster1	0.444423	N/A	N/A
Glyma.11G022100	Cluster1	0.60709	Glyma.11G022100	uncharacterized LOC100801504
Glyma.11G056600	Cluster1	0.448758	Glyma.11G056600	uncharacterized LOC100500347
Glyma.11G083000	Cluster1	0.441777	Glyma.11G083000	uncharacterized LOC100820514
Glyma.11G225800	Cluster1	0.642479	Glyma.11G225800	uncharacterized LOC100797057
Glyma.11G231500	Cluster1	0.548766	Glyma.11G231500	uncharacterized LOC100305534
Glyma.12G206200	Cluster1	0.949462	Glyma.12G206200	uncharacterized protein At4g28440
Glyma.13G234800	Cluster1	0.586601	Glyma.13G234800	serine/threonine-protein kinase-like protein ACR4
Glyma.13G299700	Cluster1	0.444277	Glyma.13G299700	indole-3-acetic acid-amido synthetase GH3.10
Glyma.14G063900	Cluster1	0.526062	Glyma.14G063900	uncharacterized LOC100781579
Glyma.14G165400	Cluster1	0.520144	N/A	N/A
Glyma.14G196900	Cluster1	0.296403	Glyma.14G196900	uncharacterized protein At3g28850
Glyma.14G208200	Cluster1	0.570607	Glyma.14G208200	probable acyl-activating enzyme 6
Glyma.15G156700	Cluster1	0.573411	Glyma.15G156700	pentatricopeptide repeat-containing protein At3g57430, chloroplastic-like
Glyma.15G227600	Cluster1	0.46578	Glyma.15G227600	60S ribosomal protein L11
Glyma.15G275600	Cluster1	0.767901	Glyma.15G275600	photosystem II reaction center subunit T-like protein
Glyma.16G087700	Cluster1	0.776508	Glyma.16G087700	40S ribosomal protein S8
Glyma.16G139500	Cluster1	0.465965	Glyma.16G139500	7-methyl-GTP pyrophosphatase
Glyma.18G025400	Cluster1	0.774474	Glyma.18G025400	sorting and assembly machinery component 50 homolog
Glyma.18G124100	Cluster1	0.656202	Glyma.18G124100	uncharacterized LOC102666102
Glyma.18G181800	Cluster1	0.599424	Glyma.18G181800	RHOMBOID-like protein 1
Glyma.18G190200	Cluster1	0.387299	GSTU58	tau class glutathione S-transferase
Glyma.19G093000	Cluster1	0.731303	N/A	N/A
Glyma.20G053300	Cluster1	0.32663	N/A	N/A
Glyma.20G083000	Cluster1	0.625815	Glyma.20G083000	plasmodesmata-located protein 2
Glyma.20G240700	Cluster1	0.644396	Glyma.20G240700	60S ribosomal protein L35
Glyma.01G019200	Cluster1	0.457262	Glyma.01G019200	phosphoenolpyruvate carboxykinase (ATP) 1
[truncated: 601 more rows]

## Sheet: Cluster2
Table S4. List of genes included in cluster 2.
Locus	Cluster	MEM.SHIP	Symbol	Description
Glyma.01G000700	Cluster2	0.509452	Glyma.01G000700	uncharacterized LOC100779643
Glyma.01G000900	Cluster2	0.424718	N/A	N/A
Glyma.01G002900	Cluster2	0.80562	N/A	N/A
Glyma.01G005600	Cluster2	0.41662	Glyma.01G005600	leucine-rich repeat extensin-like protein 4-like
Glyma.01G005800	Cluster2	0.675072	Glyma.01G005800	uncharacterized LOC100805866
Glyma.01G007000	Cluster2	0.483586	IQD1	protein IQ-DOMAIN 1
Glyma.01G007800	Cluster2	0.852886	Glyma.01G007800	DNA (cytosine-5)-methyltransferase CMT3
Glyma.01G009300	Cluster2	0.458746	Glyma.01G009300	dolichyl-diphosphooligosaccharide--protein glycosyltransferase subunit STT3A
Glyma.01G016500	Cluster2	0.81268	Glyma.01G016500	ABC transporter B family member 2
Glyma.01G017600	Cluster2	0.478291	N/A	N/A
Glyma.01G018300	Cluster2	0.980212	Glyma.01G018300	ubiquitin carboxyl-terminal hydrolase 20
Glyma.01G021200	Cluster2	0.432842	Glyma.01G021200	kinesin-like protein KIN-14R
Glyma.01G024600	Cluster2	0.469905	Glyma.01G024600	uncharacterized LOC100499731
Glyma.01G026200	Cluster2	0.866771	Glyma.01G026200	protein DETOXIFICATION 29
Glyma.01G028300	Cluster2	0.842529	Glyma.01G028300	homeobox protein knotted-1-like 6
Glyma.01G028600	Cluster2	0.949362	Glyma.01G028600	protein trichome birefringence-like 2
Glyma.01G031300	Cluster2	0.416892	Glyma.01G031300	uncharacterized LOC100808883
Glyma.01G031700	Cluster2	0.617431	Glyma.01G031700	spermidine synthase 1-like
Glyma.01G032000	Cluster2	0.872067	Glyma.01G032000	uncharacterized LOC100799483
Glyma.01G032200	Cluster2	0.907221	Glyma.01G032200	RING-H2 finger protein ATL47
Glyma.01G033700	Cluster2	0.890526	N/A	N/A
Glyma.01G037500	Cluster2	0.471429	Glyma.01G037500	two-component response regulator ARR5
Glyma.01G039200	Cluster2	0.639589	Glyma.01G039200	transcription factor BHLH094
Glyma.01G044600	Cluster2	0.682223	Glyma.01G044600	homeobox-leucine zipper protein ATHB-13-like
Glyma.01G044800	Cluster2	0.766621	Glyma.01G044800	transcription factor PRE6
Glyma.01G045300	Cluster2	0.518851	Glyma.01G045300	protein GAMETE CELL DEFECTIVE 1, mitochondrial
Glyma.01G045500	Cluster2	0.885429	N/A	N/A
Glyma.01G046400	Cluster2	0.824359	Glyma.01G046400	origin of replication complex subunit 6
Glyma.01G050100	Cluster2	0.478609	Glyma.01G050100	expansin-A10
Glyma.01G052200	Cluster2	0.690978	Glyma.01G052200	uncharacterized LOC100817240
Glyma.01G052500	Cluster2	0.77464	Glyma.01G052500	rhamnogalacturonan I rhamnosyltransferase 1
Glyma.01G053100	Cluster2	0.471518	Glyma.01G053100	protein argonaute 7
Glyma.01G054100	Cluster2	0.946896	Glyma.01G054100	mitotic checkpoint protein BUB3.3
Glyma.01G054400	Cluster2	0.879981	Glyma.01G054400	uncharacterized protein At5g01610
Glyma.01G058000	Cluster2	0.982749	SGF14e	14-3-3 protein SGF14e
Glyma.01G067900	Cluster2	0.500013	Glyma.01G067900	rae1-like protein At1g80670-like
Glyma.01G070400	Cluster2	0.411925	Glyma.01G070400	formimidoyltransferase-cyclodeaminase-like
Glyma.01G074200	Cluster2	0.545757	Glyma.01G074200	ethylene-responsive transcription factor ERF034
Glyma.01G077900	Cluster2	0.830645	Glyma.01G077900	uncharacterized LOC100801971
Glyma.01G078600	Cluster2	0.943187	Glyma.01G078600	protein RGF1 INDUCIBLE TRANSCRIPTION FACTOR 1
Glyma.01G080200	Cluster2	0.868479	Glyma.01G080200	uncharacterized LOC100500678
Glyma.01G081900	Cluster2	0.745619	N/A	N/A
Glyma.01G083100	Cluster2	0.971673	Glyma.01G083100	homologous-pairing protein 2 homolog
Glyma.01G084600	Cluster2	0.561737	Glyma.01G084600	protein ASPARTIC PROTEASE IN GUARD CELL 1
Glyma.01G085800	Cluster2	0.726451	Glyma.01G085800	UDP-glycosyltransferase 83A1
Glyma.01G088000	Cluster2	0.778971	Glyma.01G088000	uncharacterized LOC100779124
Glyma.01G098000	Cluster2	0.646077	Glyma.01G098000	AUX/IAA superfamily protein
Glyma.01G104600	Cluster2	0.861243	Glyma.01G104600	uncharacterized LOC100815294
Glyma.01G107500	Cluster2	0.398108	Glyma.01G107500	transcription factor MYB1
Glyma.01G109300	Cluster2	0.956268	Glyma.01G109300	tubulin beta-2 chain-like
Glyma.01G110200	Cluster2	0.930201	Glyma.01G110200	GDP-mannose transporter GONST3
Glyma.01G113900	Cluster2	0.880504	Glyma.01G113900	high mobility group B protein 7
Glyma.01G116700	Cluster2	0.768067	Glyma.01G116700	alcohol dehydrogenase-like 4
Glyma.01G120400	Cluster2	0.822687	FAD8-1	omega-3 fatty acid desaturase
Glyma.01G125800	Cluster2	0.488674	Glyma.01G125800	probably inactive leucine-rich repeat receptor-like protein kinase IMK2
Glyma.01G130400	Cluster2	0.863853	Glyma.01G130400	uncharacterized LOC102666375
Glyma.01G132500	Cluster2	0.493794	Glyma.01G132500	AAI_LTSS superfamily protein
Glyma.01G133300	Cluster2	0.800864	Glyma.01G133300	leucine-rich repeat receptor-like protein kinase PXC2
Glyma.01G136400	Cluster2	0.626261	N/A	N/A
Glyma.01G137000	Cluster2	0.991578	Glyma.01G137000	spindle and kinetochore-associated protein 1 homolog
Glyma.01G138500	Cluster2	0.900678	N/A	N/A
Glyma.01G145000	Cluster2	0.577505	Glyma.01G145000	uncharacterized LOC100527451
Glyma.01G146300	Cluster2	0.956546	GLYI-1	putative lactoylglutathione lyase
Glyma.01G149300	Cluster2	0.980468	Glyma.01G149300	probable methyltransferase PMT20
Glyma.01G150700	Cluster2	0.485604	Glyma.01G150700	LRR receptor-like serine/threonine-protein kinase FEI 1-like
Glyma.01G151700	Cluster2	0.867091	Glyma.01G151700	uncharacterized LOC100815830
Glyma.01G152100	Cluster2	0.523037	Glyma.01G152100	rop guanine nucleotide exchange factor 14
Glyma.01G156700	Cluster2	0.335466	Glyma.01G156700	3-hydroxy-3-methylglutaryl coenzyme A reductase 1
Glyma.01G157600	Cluster2	0.891357	Glyma.01G157600	uncharacterized LOC100791540
Glyma.01G159100	Cluster2	0.655356	Glyma.01G159100	pentatricopeptide repeat-containing protein At4g13650
Glyma.01G159200	Cluster2	0.796444	N/A	N/A
Glyma.01G159700	Cluster2	0.829772	Glyma.01G159700	G2/mitotic-specific cyclin-1-like
Glyma.01G160300	Cluster2	0.954838	Glyma.01G160300	putative DNA (cytosine-5)-methyltransferase CMT1
Glyma.01G160800	Cluster2	0.493857	Glyma.01G160800	uncharacterized LOC100801793
Glyma.01G163200	Cluster2	0.342863	Glyma.01G163200	methyltransferase-like protein 23
Glyma.01G166300	Cluster2	0.546272	Glyma.01G166300	uncharacterized LOC100818852
Glyma.01G167000	Cluster2	0.492151	Glyma.01G167000	auxin-responsive protein SAUR50
Glyma.01G168100	Cluster2	0.923607	Glyma.01G168100	receptor-like protein kinase
Glyma.01G168200	Cluster2	0.878364	Glyma.01G168200	kinesin-like protein KIN-7C
Glyma.01G170200	Cluster2	0.959229	N/A	N/A
Glyma.01G173300	Cluster2	0.928964	Glyma.01G173300	putative glucose-6-phosphate 1-epimerase
Glyma.01G175300	Cluster2	0.485043	Glyma.01G175300	ATP-dependent DNA helicase DDM1
Glyma.01G177100	Cluster2	0.771609	N/A	N/A
Glyma.01G179700	Cluster2	0.490409	Glyma.01G179700	cytochrome P450 71D8-like
Glyma.01G181500	Cluster2	0.760977	Glyma.01G181500	nuclear pore complex protein NUP58
Glyma.01G181700	Cluster2	0.952449	Glyma.01G181700	cell division cycle-associated 7-like protein
Glyma.01G186800	Cluster2	0.578433	Glyma.01G186800	RALF domain-containing protein
Glyma.01G187400	Cluster2	0.893719	Glyma.01G187400	DNA polymerase alpha catalytic subunit
Glyma.01G188000	Cluster2	0.879685	Glyma.01G188000	histone-lysine N-methyltransferase CLF
Glyma.01G188200	Cluster2	0.811064	Glyma.01G188200	filament-like plant protein 7
Glyma.01G189500	Cluster2	0.864895	Glyma.01G189500	phosphatidylinositol 3,4,5-trisphosphate 3-phosphatase and protein-tyrosine-phosphatase PTEN2A
Glyma.01G190000	Cluster2	0.598583	Glyma.01G190000	microtubule-associated protein RP/EB family member 1C
Glyma.01G190500	Cluster2	0.505576	Glyma.01G190500	protein NONRESPONDING TO OXYLIPINS 2, mitochondrial
Glyma.01G190900	Cluster2	0.920351	Glyma.01G190900	lysine-rich arabinogalactan protein 18
Glyma.01G192500	Cluster2	0.64898	Glyma.01G192500	peroxidase 51
Glyma.01G193100	Cluster2	0.914177	Glyma.01G193100	glucan endo-1,3-beta-glucosidase 13
Glyma.01G193500	Cluster2	0.90057	Glyma.01G193500	uncharacterized LOC100808524
Glyma.01G193800	Cluster2	0.783648	Glyma.01G193800	60S ribosomal protein L26-1
Glyma.01G199600	Cluster2	0.808454	Glyma.01G199600	protein phosphatase 2C 29
Glyma.01G205600	Cluster2	0.326374	Glyma.01G205600	uncharacterized LOC100805515
Glyma.01G207300	Cluster2	0.648145	Glyma.01G207300	homeobox-leucine zipper protein HAT4
Glyma.01G208700	Cluster2	0.487817	Glyma.01G208700	O-fucosyltransferase 29
Glyma.01G210900	Cluster2	0.515667	N/A	N/A
Glyma.01G212400	Cluster2	0.673447	Glyma.01G212400	uncharacterized LOC100802491
Glyma.01G213600	Cluster2	0.732916	Glyma.01G213600	probable LRR receptor-like serine/threonine-protein kinase At1g12460
Glyma.01G215400	Cluster2	0.931994	N/A	N/A
Glyma.01G215700	Cluster2	0.459829	Glyma.01G215700	DNA-directed RNA polymerase IV subunit 1
Glyma.01G220300	Cluster2	0.293651	Glyma.01G220300	uncharacterized LOC113001967
Glyma.01G220700	Cluster2	0.496125	Glyma.01G220700	mitogen-activated protein kinase kinase kinase YODA
Glyma.01G220900	Cluster2	0.969377	Glyma.01G220900	uncharacterized LOC100778407
Glyma.01G222100	Cluster2	0.870713	Glyma.01G222100	transcription factor MYB72
Glyma.01G224100	Cluster2	0.84267	Glyma.01G224100	ethylene-responsive transcription factor CRF2
Glyma.01G224700	Cluster2	0.463769	Glyma.01G224700	protein SEH1
Glyma.01G229600	Cluster2	0.68319	Glyma.01G229600	cell division cycle 20.2, cofactor of APC complex
Glyma.01G243100	Cluster2	0.379546	Glyma.01G243100	probable polyamine transporter At3g19553
Glyma.01G245100	Cluster2	0.805286	HDA1	histone deacetylase
Glyma.02G000700	Cluster2	0.557799	SEOA	sieve element occlusion a
Glyma.02G003800	Cluster2	0.968259	Glyma.02G003800	KIN14B-interacting protein At4g14310
Glyma.02G005400	Cluster2	0.906624	Glyma.02G005400	uncharacterized LOC100779507
Glyma.02G005500	Cluster2	0.975295	Glyma.02G005500	cytosolic malate dehydrogenase
Glyma.02G006600	Cluster2	0.622989	Glyma.02G006600	pectin acetylesterase 6
Glyma.02G007300	Cluster2	0.914365	Glyma.02G007300	auxin-responsive protein IAA30
Glyma.02G008100	Cluster2	0.7142	Glyma.02G008100	uncharacterized LOC100803234
Glyma.02G011800	Cluster2	0.67141	Glyma.02G011800	ATP-dependent Clp protease proteolytic subunit 5, chloroplastic-like
Glyma.02G014500	Cluster2	0.723314	N/A	N/A
Glyma.02G015900	Cluster2	0.854612	Glyma.02G015900	60S ribosomal protein L19-3
Glyma.02G016400	Cluster2	0.280941	CEL7	alpha family endo-beta-1,4-glucanase
Glyma.02G016900	Cluster2	0.415079	Glyma.02G016900	uncharacterized LOC100500410
Glyma.02G017100	Cluster2	0.545278	Glyma.02G017100	indole-3-acetic acid-induced protein ARG2-like
Glyma.02G018900	Cluster2	0.541748	Glyma.02G018900	transcription factor PRE6
Glyma.02G019300	Cluster2	0.989111	Glyma.02G019300	transcription factor MYB88
Glyma.02G023100	Cluster2	0.585318	Glyma.02G023100	thioredoxin H2
Glyma.02G025400	Cluster2	0.59006	Glyma.02G025400	transcription factor BHLH089
Glyma.02G025500	Cluster2	0.935476	Glyma.02G025500	transcription factor BHLH094
Glyma.02G029200	Cluster2	0.602112	Glyma.02G029200	protein JINGUBANG
Glyma.02G031900	Cluster2	0.987078	Glyma.02G031900	protein ALTERED XYLOGLUCAN 4
Glyma.02G036000	Cluster2	0.797161	Glyma.02G036000	putative ubiquitin-40S ribosomal protein S27a
Glyma.02G036700	Cluster2	0.687962	Glyma.02G036700	protein trichome birefringence-like 2
Glyma.02G037400	Cluster2	0.513998	Glyma.02G037400	uncharacterized LOC100776135
Glyma.02G037600	Cluster2	0.481524	Glyma.02G037600	L-tryptophan--pyruvate aminotransferase 1
Glyma.02G040000	Cluster2	0.491225	N/A	N/A
Glyma.02G040400	Cluster2	0.648271	N/A	N/A
Glyma.02G040600	Cluster2	0.653903	Glyma.02G040600	uncharacterized LOC100305966
Glyma.02G042300	Cluster2	0.27106	Glyma.02G042300	protein STRICTOSIDINE SYNTHASE-LIKE 5
Glyma.02G043200	Cluster2	0.837622	Glyma.02G043200	IST1-like protein
Glyma.02G044300	Cluster2	0.742138	Glyma.02G044300	NEP1-interacting protein 2
Glyma.02G045600	Cluster2	0.871212	Glyma.02G045600	uncharacterized LOC100305953
Glyma.02G045900	Cluster2	0.782027	Glyma.02G045900	F-box protein At4g35930
Glyma.02G046200	Cluster2	0.588755	Glyma.02G046200	protein POLLENLESS 3-LIKE 2
Glyma.02G048700	Cluster2	0.872524	Glyma.02G048700	chromatin-remodeling ATPase INO80
Glyma.02G050400	Cluster2	0.82712	Glyma.02G050400	kinesin-like protein KIN-7F
Glyma.02G056200	Cluster2	0.927702	Glyma.02G056200	sugar transporter ERD6-like 6
Glyma.02G063700	Cluster2	0.81758	Glyma.02G063700	tetraspanin-6
Glyma.02G067300	Cluster2	0.586717	N/A	N/A
Glyma.02G069700	Cluster2	0.764871	Glyma.02G069700	syntaxin-related protein KNOLLE
Glyma.02G070300	Cluster2	0.802841	Glyma.02G070300	dynein light chain LC6, flagellar outer arm
Glyma.02G071500	Cluster2	0.916609	Glyma.02G071500	GATA transcription factor 2
Glyma.02G071900	Cluster2	0.531236	Glyma.02G071900	T-complex protein 1 subunit theta
Glyma.02G074500	Cluster2	0.505455	Glyma.02G074500	FHA domain-containing protein PS1
Glyma.02G074600	Cluster2	0.646391	Glyma.02G074600	transmembrane protein 18
Glyma.02G076100	Cluster2	0.772992	Glyma.02G076100	somatic embryogenesis receptor kinase 2
Glyma.02G077500	Cluster2	0.5761	Glyma.02G077500	uncharacterized LOC100799512
Glyma.02G080600	Cluster2	0.869229	Glyma.02G080600	notchless protein homolog
Glyma.02G082200	Cluster2	0.721945	Glyma.02G082200	general transcription and DNA repair factor IIH helicase subunit XPD
Glyma.02G085100	Cluster2	0.935526	Glyma.02G085100	probable UDP-3-O-acyl-N-acetylglucosamine deacetylase 1, mitochondrial
Glyma.02G086700	Cluster2	0.945332	Glyma.02G086700	putative pentatricopeptide repeat-containing protein At1g12700, mitochondrial
Glyma.02G089000	Cluster2	0.490301	Glyma.02G089000	RAB11-binding protein RELCH
Glyma.02G092500	Cluster2	0.717686	Glyma.02G092500	CASP-like protein 12
Glyma.02G093100	Cluster2	0.653484	Glyma.02G093100	uncharacterized LOC100784512
Glyma.02G095000	Cluster2	0.727457	Glyma.02G095000	uncharacterized LOC100527754
Glyma.02G095600	Cluster2	0.90634	Glyma.02G095600	histone-lysine N-methyltransferase ATXR6
Glyma.02G096800	Cluster2	0.423355	Glyma.02G096800	glucose-6-phosphate 1-dehydrogenase, chloroplastic
Glyma.02G099900	Cluster2	0.697493	Glyma.02G099900	probable galacturonosyltransferase-like 3
Glyma.02G112500	Cluster2	0.571034	N/A	N/A
Glyma.02G112900	Cluster2	0.88319	Glyma.02G112900	uncharacterized LOC100527511
Glyma.02G113400	Cluster2	0.960216	Glyma.02G113400	putative pentatricopeptide repeat-containing protein At1g69350, mitochondrial
Glyma.02G114000	Cluster2	0.479551	Glyma.02G114000	ribosome biogenesis protein BRX1-like
Glyma.02G115900	Cluster2	0.987119	SGF14f	14-3-3 protein SGF14f
Glyma.02G118800	Cluster2	0.429995	Glyma.02G118800	cell division control protein 48 homolog B
Glyma.02G120800	Cluster2	0.48796	Glyma.02G120800	LRR receptor-like serine/threonine-protein kinase RGI1
Glyma.02G127600	Cluster2	0.890426	Glyma.02G127600	FTCD_N superfamily protein
Glyma.02G134100	Cluster2	0.927124	Glyma.02G134100	probable carboxylesterase 12
Glyma.02G134600	Cluster2	0.760081	Glyma.02G134600	CDPK-related kinase 5
Glyma.02G135700	Cluster2	0.570897	N/A	N/A
Glyma.02G136900	Cluster2	0.936494	Glyma.02G136900	cell division cycle-associated 7-like protein-like
Glyma.02G137800	Cluster2	0.669629	Glyma.02G137800	uncharacterized LOC100813737
Glyma.02G138200	Cluster2	0.966723	N/A	N/A
Glyma.02G138700	Cluster2	0.415004	Glyma.02G138700	acid sugar phosphatase
Glyma.02G140300	Cluster2	0.753502	N/A	N/A
Glyma.02G140400	Cluster2	0.907135	N/A	N/A
Glyma.02G142400	Cluster2	0.725135	Glyma.02G142400	auxin-induced protein AUX28-like
Glyma.02G142500	Cluster2	0.742691	N/A	N/A
Glyma.02G143200	Cluster2	0.967752	Glyma.02G143200	histone H2A variant 1
Glyma.02G143400	Cluster2	0.910806	Glyma.02G143400	protein LONGIFOLIA 1
Glyma.02G143700	Cluster2	0.8471	Glyma.02G143700	37 kDa inner envelope membrane protein, chloroplastic-like
Glyma.02G149300	Cluster2	0.673927	Glyma.02G149300	organic cation/carnitine transporter 3
Glyma.02G154700	Cluster2	0.834848	Glyma.02G154700	heat shock factor-binding protein
Glyma.02G163600	Cluster2	0.746253	N/A	N/A
Glyma.02G165000	Cluster2	0.344307	Glyma.02G165000	pyruvate kinase 1, cytosolic
Glyma.02G185200	Cluster2	0.632119	Glyma.02G185200	AP2-like ethylene-responsive transcription factor At2g41710
Glyma.02G186100	Cluster2	0.622004	Glyma.02G186100	calcium-transporting ATPase 4, plasma membrane-type
Glyma.02G186600	Cluster2	0.866274	Glyma.02G186600	probable glycerol-3-phosphate dehydrogenase [NAD(+)] 1, cytosolic
Glyma.02G186800	Cluster2	0.864147	Glyma.02G186800	beta-glucosidase BoGH3B
Glyma.02G191100	Cluster2	0.50082	Glyma.02G191100	DNA-(apurinic or apyrimidinic site) endonuclease, chloroplastic
Glyma.02G191500	Cluster2	0.439587	Glyma.02G191500	putative folylpolyglutamate synthase
Glyma.02G203100	Cluster2	0.852245	Glyma.02G203100	reticulon-like protein B21
Glyma.02G204700	Cluster2	0.696176	Glyma.02G204700	serine carboxypeptidase 24
Glyma.02G206000	Cluster2	0.902347	Glyma.02G206000	AUGMIN subunit 8
Glyma.02G206800	Cluster2	0.530625	Glyma.02G206800	uncharacterized LOC100500515
Glyma.02G208900	Cluster2	0.792184	Glyma.02G208900	putative cytochrome c oxidase subunit 6b-1
Glyma.02G212700	Cluster2	0.60759	Glyma.02G212700	uncharacterized LOC100813198
Glyma.02G217700	Cluster2	0.901551	N/A	N/A
Glyma.02G219800	Cluster2	0.841091	Glyma.02G219800	probable inactive receptor kinase At5g58300
Glyma.02G220000	Cluster2	0.859749	Glyma.02G220000	60S ribosomal protein L10
Glyma.02G220600	Cluster2	0.842271	Glyma.02G220600	zinc finger-containing ubiquitin peptidase 1
Glyma.02G222600	Cluster2	0.606003	Glyma.02G222600	heavy metal-associated isoprenylated plant protein 9
Glyma.02G225800	Cluster2	0.643204	Glyma.02G225800	UDP-glycosyltransferase 71K2
Glyma.02G227100	Cluster2	0.576762	Glyma.02G227100	uncharacterized LOC102663707
Glyma.02G227200	Cluster2	0.950109	FAD3B	omega-3 fatty acid desaturase, endoplasmic reticulum
Glyma.02G228400	Cluster2	0.985914	Glyma.02G228400	clathrin heavy chain 1
Glyma.02G228500	Cluster2	0.595206	Glyma.02G228500	potassium transporter 1
Glyma.02G229400	Cluster2	0.811646	Glyma.02G229400	ethylene-overproduction protein 1
Glyma.02G230500	Cluster2	0.928665	Glyma.02G230500	phenylacetaldehyde reductase
Glyma.02G233200	Cluster2	0.806885	Glyma.02G233200	protein NUCLEAR FUSION DEFECTIVE 4
Glyma.02G234500	Cluster2	0.618099	Glyma.02G234500	tyrosine--tRNA ligase, chloroplastic/mitochondrial
Glyma.02G236200	Cluster2	0.894772	Glyma.02G236200	transcription factor RF2b
Glyma.02G237000	Cluster2	0.747436	Glyma.02G237000	probable inactive receptor kinase At5g58300
Glyma.02G239000	Cluster2	0.777857	Glyma.02G239000	uncharacterized protein At1g65710
Glyma.02G239400	Cluster2	0.707367	Glyma.02G239400	probable acyl-activating enzyme 5, peroxisomal
Glyma.02G247900	Cluster2	0.811623	Glyma.02G247900	uncharacterized LOC100500493
Glyma.02G250300	Cluster2	0.6325	N/A	N/A
Glyma.02G252600	Cluster2	0.658776	Glyma.02G252600	rop guanine nucleotide exchange factor 5
Glyma.02G253000	Cluster2	0.935124	Glyma.02G253000	uncharacterized LOC100816407
Glyma.02G253500	Cluster2	0.616524	Glyma.02G253500	uncharacterized LOC100305997
Glyma.02G254600	Cluster2	0.662162	Glyma.02G254600	uncharacterized acetyltransferase At3g50280
Glyma.02G258700	Cluster2	0.872175	N/A	N/A
Glyma.02G263200	Cluster2	0.537204	Glyma.02G263200	40S ribosomal S4 protein
Glyma.02G266700	Cluster2	0.841401	Glyma.02G266700	GDSL esterase/lipase At2g04570
Glyma.02G267900	Cluster2	0.526511	Glyma.02G267900	probable tyrosine-protein phosphatase DSP4
Glyma.02G269000	Cluster2	0.670916	Glyma.02G269000	glucan endo-1,3-beta-glucosidase 12
Glyma.02G269100	Cluster2	0.847857	N/A	N/A
Glyma.02G269400	Cluster2	0.842887	Glyma.02G269400	endo-1,4-beta-glucanase
Glyma.02G269900	Cluster2	0.545425	Glyma.02G269900	homeobox protein knotted-1-like LET6
Glyma.02G273200	Cluster2	0.865034	Glyma.02G273200	T-complex protein 1 subunit eta
Glyma.02G274000	Cluster2	0.790664	Glyma.02G274000	alcohol dehydrogenase-like 7
Glyma.02G274100	Cluster2	0.866641	Glyma.02G274100	alcohol dehydrogenase-like 7
Glyma.02G274500	Cluster2	0.896355	Glyma.02G274500	probable inactive receptor kinase At5g10020
Glyma.02G276600	Cluster2	0.912196	ELF1B	elongation factor 1-beta
Glyma.02G277600	Cluster2	0.900004	Glyma.02G277600	G2/mitotic-specific cyclin S13-7
Glyma.02G277700	Cluster2	0.799975	Glyma.02G277700	uncharacterized LOC100499721
Glyma.02G279000	Cluster2	0.401372	Glyma.02G279000	uncharacterized LOC100803404
Glyma.02G280100	Cluster2	0.870046	Glyma.02G280100	uncharacterized LOC100776840
Glyma.02G280200	Cluster2	0.954921	N/A	N/A
Glyma.02G282400	Cluster2	0.994336	Glyma.02G282400	reticulon-like protein B8
Glyma.02G283400	Cluster2	0.82823	Glyma.02G283400	phytoene synthase 2, chloroplastic
Glyma.02G283700	Cluster2	0.52365	Glyma.02G283700	protein JASON
Glyma.02G286000	Cluster2	0.969621	Glyma.02G286000	probable receptor-like protein kinase At2g42960
Glyma.02G286600	Cluster2	0.741999	Glyma.02G286600	DNA primase small subunit
Glyma.02G286900	Cluster2	0.788063	Glyma.02G286900	uncharacterized LOC100306089
Glyma.02G289000	Cluster2	0.646975	Glyma.02G289000	glucose-6-phosphate/phosphate translocator 1, chloroplastic
Glyma.02G289500	Cluster2	0.517863	Glyma.02G289500	uncharacterized LOC100788941
Glyma.02G290700	Cluster2	0.825754	Glyma.02G290700	uncharacterized protein At5g41620
Glyma.02G291600	Cluster2	0.950481	Glyma.02G291600	syntaxin-61-like
Glyma.02G293100	Cluster2	0.76116	Glyma.02G293100	CCR4-NOT transcription complex subunit 9
Glyma.02G295100	Cluster2	0.466014	Glyma.02G295100	65-kDa microtubule-associated protein 1
Glyma.02G295800	Cluster2	0.801928	Glyma.02G295800	cell division protein FtsZ homolog 1, chloroplastic
Glyma.02G299600	Cluster2	0.683664	Glyma.02G299600	meiotic recombination protein SPO11-1
Glyma.02G299700	Cluster2	0.668342	Glyma.02G299700	two-pore potassium channel 1
Glyma.02G299800	Cluster2	0.976825	Glyma.02G299800	uncharacterized LOC100500219
Glyma.02G302500	Cluster2	0.905273	Glyma.02G302500	heat shock protein 90-2
Glyma.02G303100	Cluster2	0.82191	Glyma.02G303100	uncharacterized protein At1g08160
Glyma.02G304400	Cluster2	0.580042	Glyma.02G304400	protein GRAVITROPIC IN THE LIGHT 1
Glyma.02G304500	Cluster2	0.715846	Glyma.02G304500	glucose-1-phosphate adenylyltransferase small subunit 2, chloroplastic
Glyma.02G305600	Cluster2	0.653702	Glyma.02G305600	heat shock protein 90-6, mitochondrial
Glyma.02G307100	Cluster2	0.955335	Glyma.02G307100	ribosomal L18/L5e
Glyma.02G309100	Cluster2	0.762045	Glyma.02G309100	E3 ubiquitin-protein ligase ORTHRUS 2
Glyma.03G000100	Cluster2	0.926056	Glyma.03G000100	uncharacterized LOC100779006
Glyma.03G003800	Cluster2	0.515759	Glyma.03G003800	uncharacterized LOC100811626
Glyma.03G013100	Cluster2	0.643991	Glyma.03G013100	28S ribosomal protein S33, mitochondrial-like
Glyma.03G014600	Cluster2	0.977262	Glyma.03G014600	NAD-dependent malic enzyme 2, mitochondrial
Glyma.03G017100	Cluster2	0.681775	Glyma.03G017100	protein spotted leaf 11
Glyma.03G020700	Cluster2	0.518833	N/A	N/A
Glyma.03G021700	Cluster2	0.950065	Glyma.03G021700	serine/threonine-protein kinase Aurora-3
Glyma.03G030500	Cluster2	0.681165	Glyma.03G030500	ruBisCO-associated protein
Glyma.03G031900	Cluster2	0.557125	Glyma.03G031900	FACT complex subunit SSRP1
Glyma.03G032500	Cluster2	0.752695	Glyma.03G032500	UDP-glycosyltransferase 72D1
Glyma.03G033900	Cluster2	0.600103	N/A	N/A
Glyma.03G037500	Cluster2	0.334525	Glyma.03G037500	WEB family protein At2g38370
Glyma.03G037600	Cluster2	0.883693	Glyma.03G037600	uncharacterized LOC100789329
Glyma.03G037800	Cluster2	0.486351	Glyma.03G037800	cationic peroxidase 1
Glyma.03G040300	Cluster2	0.499291	Glyma.03G040300	non-specific lipid-transfer protein 1
Glyma.03G055200	Cluster2	0.418216	Glyma.03G055200	AUGMIN subunit 7
Glyma.03G060900	Cluster2	0.479001	N/A	N/A
Glyma.03G063600	Cluster2	0.884825	LAX3	auxin transporter-like protein 3
Glyma.03G069400	Cluster2	0.538832	ALDH18B3	delta-1-pyrroline-5-carboxylate synthase
Glyma.03G071500	Cluster2	0.902616	Glyma.03G071500	uncharacterized LOC102669905
Glyma.03G074300	Cluster2	0.396337	Glyma.03G074300	L-type lectin-domain containing receptor kinase VIII.2
Glyma.03G074400	Cluster2	0.896135	TUBB2	tubulin beta-2
Glyma.03G080100	Cluster2	0.402149	Glyma.03G080100	putative cytochrome B5 isoform B
Glyma.03G082300	Cluster2	0.539034	Glyma.03G082300	mitochondrial import inner membrane translocase subunit Tim9
Glyma.03G086100	Cluster2	0.895711	Glyma.03G086100	FKBP-type peptidyl-prolyl cis-trans isomerase superfamily protein
Glyma.03G089400	Cluster2	0.4904	Glyma.03G089400	dCTP pyrophosphatase 1
Glyma.03G090000	Cluster2	0.808361	Glyma.03G090000	fimbrin-2
Glyma.03G092700	Cluster2	0.472301	Glyma.03G092700	glyceraldehyde-3-phosphate dehydrogenase GAPCP1, chloroplastic
Glyma.03G098700	Cluster2	0.71921	Glyma.03G098700	polygalacturonase
Glyma.03G098800	Cluster2	0.957886	Glyma.03G098800	2-alkenal reductase (NADP(+)-dependent)
Glyma.03G104000	Cluster2	0.551133	Glyma.03G104000	uncharacterized LOC100804659
Glyma.03G104700	Cluster2	0.802999	Glyma.03G104700	hydroquinone glucosyltransferase
Glyma.03G109300	Cluster2	0.760475	Glyma.03G109300	probable serine/threonine-protein kinase cdc7
Glyma.03G109500	Cluster2	0.896277	Glyma.03G109500	nucleoside diphosphate kinase
Glyma.03G114600	Cluster2	0.497072	Glyma.03G114600	uncharacterized LOC100499794
Glyma.03G115800	Cluster2	0.704314	Glyma.03G115800	hydroquinone glucosyltransferase
Glyma.03G120800	Cluster2	0.833035	Glyma.03G120800	uncharacterized LOC100500056
Glyma.03G120900	Cluster2	0.569957	Glyma.03G120900	NAC and UBA-like domain containing protein
Glyma.03G122900	Cluster2	0.605132	Glyma.03G122900	protein NRT1/ PTR FAMILY 3.1
Glyma.03G123100	Cluster2	0.589241	Glyma.03G123100	psbP domain-containing protein 6, chloroplastic-like
Glyma.03G123600	Cluster2	0.862495	CYCB1;1	G2/mitotic-specific cyclin S13-6
Glyma.03G124300	Cluster2	0.457681	Glyma.03G124300	stomatal closure-related actin-binding protein 3
Glyma.03G124400	Cluster2	0.860178	TUBB3	beta-tubulin
Glyma.03G124900	Cluster2	0.489168	Glyma.03G124900	putative SWI/SNF-related matrix-associated actin-dependent regulator of chromatin subfamily A member 3-like 1
Glyma.03G127500	Cluster2	0.382576	N/A	N/A
Glyma.03G128000	Cluster2	0.580943	Glyma.03G128000	uncharacterized LOC100780601
Glyma.03G128600	Cluster2	0.585334	Glyma.03G128600	BTB/POZ domain and ankyrin repeat-containing protein COCH
Glyma.03G128900	Cluster2	0.587272	Glyma.03G128900	lycopene beta cyclase, chloroplastic
Glyma.03G129500	Cluster2	0.935648	Glyma.03G129500	DNA-directed RNA polymerase II subunit family protein
Glyma.03G132200	Cluster2	0.489478	Glyma.03G132200	uncharacterized LOC100806087
Glyma.03G134300	Cluster2	0.594322	Glyma.03G134300	uncharacterized LOC100799012
Glyma.03G134900	Cluster2	0.805848	Glyma.03G134900	kinesin-like protein KIN-14L
Glyma.03G136200	Cluster2	0.740227	Glyma.03G136200	pentatricopeptide repeat-containing protein At2g41720
Glyma.03G136300	Cluster2	0.841324	Glyma.03G136300	uncharacterized LOC100815168
Glyma.03G136500	Cluster2	0.474604	Glyma.03G136500	villin-3
Glyma.03G137300	Cluster2	0.300431	Glyma.03G137300	leucine-rich repeat receptor-like tyrosine-protein kinase PXC3
Glyma.03G140400	Cluster2	0.82038	N/A	N/A
Glyma.03G141600	Cluster2	0.901979	Glyma.03G141600	receptor protein kinase-like protein ZAR1
Glyma.03G141800	Cluster2	0.858294	Glyma.03G141800	protein POLYCHOME
Glyma.03G141900	Cluster2	0.733244	Glyma.03G141900	uncharacterized LOC100817837
Glyma.03G142900	Cluster2	0.879134	Glyma.03G142900	mitochondrial preprotein transporter B14.7-like
Glyma.03G143200	Cluster2	0.509988	Glyma.03G143200	uncharacterized LOC100527546
Glyma.03G143900	Cluster2	0.876819	N/A	N/A
Glyma.03G144700	Cluster2	0.526844	Glyma.03G144700	uncharacterized LOC100780602
Glyma.03G147900	Cluster2	0.301008	PTS-L4	pterocarpan synthase-like
Glyma.03G148100	Cluster2	0.971741	Glyma.03G148100	histone H2AX
Glyma.03G148800	Cluster2	0.456641	Glyma.03G148800	receptor-like cytosolic serine/threonine-protein kinase RBK2
Glyma.03G152500	Cluster2	0.809073	N/A	N/A
Glyma.03G152800	Cluster2	0.46224	Glyma.03G152800	basic helix-loop-helix protein A
Glyma.03G153600	Cluster2	0.652702	Glyma.03G153600	uncharacterized LOC100796695
Glyma.03G154000	Cluster2	0.953341	Glyma.03G154000	ARM REPEAT PROTEIN INTERACTING WITH ABF2
Glyma.03G154600	Cluster2	0.904571	CHI3B1	chalcone isomerase
Glyma.03G157900	Cluster2	0.714286	CYP36	peptidyl-prolyl cis-trans isomerase CYP36
Glyma.03G158400	Cluster2	0.616061	Glyma.03G158400	tryptophan synthase alpha chain
Glyma.03G158600	Cluster2	0.72484	Glyma.03G158600	auxin-induced protein 22E
Glyma.03G158700	Cluster2	0.805901	Glyma.03G158700	auxin-induced protein AUX28
Glyma.03G161300	Cluster2	0.422699	Glyma.03G161300	poly [ADP-ribose] polymerase 1
Glyma.03G161400	Cluster2	0.915245	LBD14	LBD domain-containing transcription factor
Glyma.03G161500	Cluster2	0.872948	LBD15	LBD domain-containing transcription factor
Glyma.03G163000	Cluster2	0.483676	Glyma.03G163000	protein root UVB sensitive 2, chloroplastic
Glyma.03G164300	Cluster2	0.874912	Glyma.03G164300	probable methyltransferase PMT3
Glyma.03G164500	Cluster2	0.743438	Glyma.03G164500	H/ACA ribonucleoprotein complex subunit 3-like protein
Glyma.03G166000	Cluster2	0.788696	Glyma.03G166000	uncharacterized LOC100787541
Glyma.03G167900	Cluster2	0.700715	Glyma.03G167900	tyrosine decarboxylase 2
Glyma.03G168800	Cluster2	0.575215	Glyma.03G168800	protein RTF1 homolog
Glyma.03G175000	Cluster2	0.807523	Glyma.03G175000	protein CANDIDATE G-PROTEIN COUPLED RECEPTOR 7
Glyma.03G176000	Cluster2	0.529612	Glyma.03G176000	uncharacterized LOC100815366
Glyma.03G177100	Cluster2	0.73914	Glyma.03G177100	zinc finger CCCH domain-containing protein 11
Glyma.03G177400	Cluster2	0.730996	Glyma.03G177400	60S ribosomal protein L4
Glyma.03G178100	Cluster2	0.710985	Glyma.03G178100	interactor of constitutive active ROPs 2, chloroplastic
Glyma.03G180700	Cluster2	0.536939	Glyma.03G180700	V-type proton ATPase subunit G-like protein
Glyma.03G181300	Cluster2	0.313285	Glyma.03G181300	cytokinin riboside 5`-monophosphate phosphoribohydrolase LOG3-like
Glyma.03G183600	Cluster2	0.62906	Glyma.03G183600	ABC transporter B family member 1
Glyma.03G184000	Cluster2	0.730462	Glyma.03G184000	S-adenosylmethionine synthase 3
Glyma.03G184500	Cluster2	0.654057	Glyma.03G184500	putative xyloglucan endotransglucosylase/hydrolase
Glyma.03G186200	Cluster2	0.693466	Glyma.03G186200	putative ras-related protein RABC2a
Glyma.03G187800	Cluster2	0.744277	N/A	N/A
Glyma.03G190200	Cluster2	0.703811	Glyma.03G190200	glucomannan 4-beta-mannosyltransferase 9
Glyma.03G190500	Cluster2	0.907088	Glyma.03G190500	enolase
Glyma.03G192000	Cluster2	0.827053	Glyma.03G192000	uncharacterized LOC100790018
Glyma.03G193000	Cluster2	0.845817	Glyma.03G193000	serine/threonine-protein kinase D6PKL1
Glyma.03G196400	Cluster2	0.752039	Glyma.03G196400	glutaredoxin domain-containing protein
Glyma.03G197100	Cluster2	0.667546	Glyma.03G197100	probable small nuclear ribonucleoprotein G
Glyma.03G197300	Cluster2	0.963557	Glyma.03G197300	kinesin-like protein KIN-5C
Glyma.03G197500	Cluster2	0.696817	Glyma.03G197500	uncharacterized LOC100527779
Glyma.03G197600	Cluster2	0.890815	Glyma.03G197600	uncharacterized LOC100306626
Glyma.03G198200	Cluster2	0.785164	CYP13	peptidyl-prolyl cis-trans isomerase CYP13
Glyma.03G199800	Cluster2	0.791457	Glyma.03G199800	protein GL2-INTERACTING REPRESSOR 1
Glyma.03G203800	Cluster2	0.31574	Glyma.03G203800	uncharacterized LOC100527653
Glyma.03G205000	Cluster2	0.973886	Glyma.03G205000	uncharacterized LOC100816076
Glyma.03G205200	Cluster2	0.652866	Glyma.03G205200	F-box protein At5g06550
Glyma.03G205900	Cluster2	0.833338	Glyma.03G205900	probable glutamate carboxypeptidase AMP1
Glyma.03G206000	Cluster2	0.811358	Glyma.03G206000	uncharacterized LOC100806270
Glyma.03G210100	Cluster2	0.799391	Glyma.03G210100	uncharacterized LOC100305984
Glyma.03G214700	Cluster2	0.854329	Glyma.03G214700	UDP-glucuronic acid decarboxylase 2
Glyma.03G215600	Cluster2	0.523632	Glyma.03G215600	histone-lysine N-methyltransferase ATX3
Glyma.03G216100	Cluster2	0.628581	Glyma.03G216100	endoglucanase 17
Glyma.03G217500	Cluster2	0.747698	Glyma.03G217500	cellulose synthase-like protein D5
Glyma.03G218000	Cluster2	0.822392	Glyma.03G218000	uncharacterized LOC102668315
Glyma.03G221800	Cluster2	0.587328	N/A	N/A
Glyma.03G222400	Cluster2	0.560788	Glyma.03G222400	uncharacterized LOC100810732
Glyma.03G222700	Cluster2	0.627217	Glyma.03G222700	short-chain dehydrogenase reductase 3b-like
Glyma.03G224600	Cluster2	0.853952	Glyma.03G224600	probable polygalacturonase-like
Glyma.03G225400	Cluster2	0.990953	Glyma.03G225400	pectin acetylesterase 3
Glyma.03G227500	Cluster2	0.795446	Glyma.03G227500	protein NRT1/ PTR FAMILY 4.6
Glyma.03G228600	Cluster2	0.798983	Glyma.03G228600	glucan endo-1,3-beta-glucosidase 1
Glyma.03G230300	Cluster2	0.710429	Glyma.03G230300	psbP domain-containing protein 1, chloroplastic
Glyma.03G232000	Cluster2	0.921085	Glyma.03G232000	probable protein disulfide-isomerase A6
Glyma.03G233300	Cluster2	0.489913	Glyma.03G233300	probable protein phosphatase 2C 5
Glyma.03G236100	Cluster2	0.416558	Glyma.03G236100	cell cycle checkpoint control protein RAD9A
Glyma.03G237600	Cluster2	0.931658	Glyma.03G237600	mitogen-activated protein kinase kinase kinase NPK1
Glyma.03G238600	Cluster2	0.539135	N/A	N/A
Glyma.03G239000	Cluster2	0.936043	Glyma.03G239000	mevalonate kinase-like
Glyma.03G241800	Cluster2	0.969381	N/A	N/A
Glyma.03G245900	Cluster2	0.799264	Glyma.03G245900	multisubstrate pseudouridine synthase 7
Glyma.03G246100	Cluster2	0.80051	Glyma.03G246100	serine/threonine-protein kinase Nek2
Glyma.03G251600	Cluster2	0.964703	CYP7	peptidyl-prolyl cis-trans isomerase CYP7
Glyma.03G251700	Cluster2	0.655429	Glyma.03G251700	protein EIN4
Glyma.03G251900	Cluster2	0.769384	Glyma.03G251900	c-Myc-binding protein homolog
Glyma.03G253400	Cluster2	0.825907	Glyma.03G253400	uncharacterized LOC100815552
Glyma.03G255800	Cluster2	0.740752	TUBG1	tubulin gamma-1 chain
Glyma.03G260900	Cluster2	0.65392	Glyma.03G260900	60S acidic ribosomal protein P1-3
Glyma.03G263600	Cluster2	0.891374	Glyma.03G263600	subtilisin-like protease SBT1.5
Glyma.04G000300	Cluster2	0.595907	Glyma.04G000300	monosaccharide-sensing protein 2
Glyma.04G001100	Cluster2	0.692984	Glyma.04G001100	G2/mitotic-specific cyclin-2
Glyma.04G003800	Cluster2	0.789692	Glyma.04G003800	protein MCM10 homolog
Glyma.04G007100	Cluster2	0.674477	Glyma.04G007100	ARG7 auxin responsive family protein-like protein
Glyma.04G008400	Cluster2	0.62469	Glyma.04G008400	endoglucanase 24
Glyma.04G009100	Cluster2	0.834269	Glyma.04G009100	kinesin-like protein KIN-7D, mitochondrial
Glyma.04G009300	Cluster2	0.56328	Glyma.04G009300	protein SHI RELATED SEQUENCE 3
Glyma.04G010800	Cluster2	0.430938	Glyma.04G010800	bifunctional dihydrofolate reductase-thymidylate synthase-like protein
Glyma.04G012900	Cluster2	0.617236	Glyma.04G012900	protein kinase family protein
Glyma.04G015300	Cluster2	0.833019	Glyma.04G015300	dolichyl-diphosphooligosaccharide--protein glycosyltransferase subunit 1A
Glyma.04G017800	Cluster2	0.485151	Glyma.04G017800	uncharacterized LOC100306057
Glyma.04G018800	Cluster2	0.843027	Glyma.04G018800	uncharacterized LOC100814865
Glyma.04G018900	Cluster2	0.912677	Glyma.04G018900	protein ALTERED PHOSPHATE STARVATION RESPONSE 1
Glyma.04G020200	Cluster2	0.628224	Glyma.04G020200	ornithine decarboxylase
Glyma.04G021300	Cluster2	0.638735	Glyma.04G021300	DsbC_N domain-containing protein
Glyma.04G021600	Cluster2	0.623287	Glyma.04G021600	putative expansin
Glyma.04G023700	Cluster2	0.823576	Glyma.04G023700	pathogenesis-related thaumatin-like protein 3.5
Glyma.04G023900	Cluster2	0.839019	Glyma.04G023900	tubulin beta chain
Glyma.04G024100	Cluster2	0.981412	Glyma.04G024100	uncharacterized protein DDB_G0280579
Glyma.04G024800	Cluster2	0.966201	Glyma.04G024800	transcription factor E2FC
Glyma.04G025000	Cluster2	0.726883	Glyma.04G025000	endoglucanase 2
Glyma.04G025800	Cluster2	0.513159	Glyma.04G025800	uncharacterized LOC100803292
Glyma.04G027100	Cluster2	0.478751	Glyma.04G027100	uncharacterized LOC100786493
Glyma.04G028600	Cluster2	0.791483	Glyma.04G028600	beta-galactosidase 5
Glyma.04G028700	Cluster2	0.805838	Glyma.04G028700	cytokinin dehydrogenase 5
Glyma.04G028900	Cluster2	0.829509	N/A	N/A
Glyma.04G029300	Cluster2	0.640205	N/A	N/A
Glyma.04G030500	Cluster2	0.891088	Glyma.04G030500	ornithine carbamoyltransferase, chloroplastic
Glyma.04G030600	Cluster2	0.502859	Glyma.04G030600	uncharacterized LOC100816993
Glyma.04G030800	Cluster2	0.410924	Glyma.04G030800	gamma carbonic anhydrase 1, mitochondrial
Glyma.04G033100	Cluster2	0.906947	Glyma.04G033100	glutamic acid-rich protein
Glyma.04G037800	Cluster2	0.860232	Glyma.04G037800	B3 domain-containing protein At5g42700
Glyma.04G038000	Cluster2	0.967886	Glyma.04G038000	probable protein phosphatase 2C 12
Glyma.04G038800	Cluster2	0.956455	Glyma.04G038800	protein CYPRO4
Glyma.04G038900	Cluster2	0.909608	Glyma.04G038900	thioredoxin-like 4, chloroplastic
Glyma.04G039100	Cluster2	0.930575	Glyma.04G039100	coenzyme Q-binding protein COQ10 homolog, mitochondrial
Glyma.04G041300	Cluster2	0.759856	Glyma.04G041300	kinesin-like protein KIN-4A
Glyma.04G041500	Cluster2	0.705215	Glyma.04G041500	cysteine proteinase RD21a-like
Glyma.04G041900	Cluster2	0.701554	Glyma.04G041900	protein DCL homolog, chloroplastic
Glyma.04G042000	Cluster2	0.59995	Glyma.04G042000	cyclin-D3-1
Glyma.04G043400	Cluster2	0.938118	CYCA3;1	mitotic cyclin a1-type
Glyma.04G043500	Cluster2	0.876653	Glyma.04G043500	putative cyclin-A3-1
Glyma.04G043600	Cluster2	0.727175	Glyma.04G043600	putative cyclin-A3-1
Glyma.04G045800	Cluster2	0.616341	Glyma.04G045800	protein NPGR1
Glyma.04G047600	Cluster2	0.536652	N/A	N/A
Glyma.04G047700	Cluster2	0.619076	N/A	N/A
Glyma.04G048000	Cluster2	0.621771	Glyma.04G048000	transcription factor bHLH74
Glyma.04G051500	Cluster2	0.985961	Glyma.04G051500	uncharacterized LOC100796199
Glyma.04G055900	Cluster2	0.968889	Glyma.04G055900	uncharacterized LOC100305941
Glyma.04G056100	Cluster2	0.4561	N/A	N/A
Glyma.04G056800	Cluster2	0.679325	Glyma.04G056800	2-hydroxy-6-oxo-6-phenylhexa-2,4-dienoate hydrolase
Glyma.04G059300	Cluster2	0.531719	N/A	N/A
Glyma.04G060600	Cluster2	0.566365	Glyma.04G060600	early nodulin-like protein
Glyma.04G064300	Cluster2	0.432731	Glyma.04G064300	tyrosyl-DNA phosphodiesterase 1
Glyma.04G065200	Cluster2	0.873766	Glyma.04G065200	ER membrane protein complex subunit 7 homolog
Glyma.04G066300	Cluster2	0.558579	Glyma.04G066300	auxin-responsive protein IAA29-like
Glyma.04G068500	Cluster2	0.767049	Glyma.04G068500	acyl-protein thioesterase 2-like
Glyma.04G071600	Cluster2	0.887413	CYCA2;1	mitotic cyclin a2-type
Glyma.04G073200	Cluster2	0.970617	Glyma.04G073200	FCS-Like Zinc finger 10
Glyma.04G073700	Cluster2	0.760644	Glyma.04G073700	DDT domain-containing protein DDR4
Glyma.04G074200	Cluster2	0.503324	Glyma.04G074200	protein arginine N-methyltransferase 1.5
Glyma.04G080200	Cluster2	0.554316	Glyma.04G080200	signal peptide peptidase
Glyma.04G080600	Cluster2	0.723395	Glyma.04G080600	transcription factor MYB3R-1
Glyma.04G081400	Cluster2	0.499891	Glyma.04G081400	uncharacterized LOC100807180
Glyma.04G084000	Cluster2	0.713812	AP2-2	AP2 domain-containing transcription factor 2
Glyma.04G084800	Cluster2	0.912622	N/A	N/A
Glyma.04G087700	Cluster2	0.838771	Glyma.04G087700	ergosterol biosynthetic protein 28-like
Glyma.04G088500	Cluster2	0.918328	Glyma.04G088500	tubulin alpha-1 chain
Glyma.04G089800	Cluster2	0.318291	Glyma.04G089800	glutamyl-tRNA reductase 1, chloroplastic
Glyma.04G092800	Cluster2	0.886479	Glyma.04G092800	cyclin-D4-1
Glyma.04G094600	Cluster2	0.773105	Glyma.04G094600	argininosuccinate lyase, chloroplastic
Glyma.04G098800	Cluster2	0.518744	Glyma.04G098800	uncharacterized LOC100807016
Glyma.04G102300	Cluster2	0.501946	Glyma.04G102300	probable mitochondrial adenine nucleotide transporter BTL3
Glyma.04G103600	Cluster2	0.420957	Glyma.04G103600	probable trehalose-phosphate phosphatase J
Glyma.04G104600	Cluster2	0.480401	Glyma.04G104600	putative pollen Ole e 1 allergen and extensin family protein
Glyma.04G107100	Cluster2	0.779451	Glyma.04G107100	early endosome antigen 1
Glyma.04G113900	Cluster2	0.690165	N/A	N/A
Glyma.04G117400	Cluster2	0.432228	Glyma.04G117400	mitochondrial intermediate peptidase, mitochondrial
Glyma.04G124200	Cluster2	0.464756	AREB3-1	ABA-RESPONSIVE ELEMENT BINDING PROTEIN3
Glyma.04G126500	Cluster2	0.410765	Glyma.04G126500	ABC transporter C family member 2
Glyma.04G132700	Cluster2	0.59307	Glyma.04G132700	myb-like protein D
Glyma.04G133700	Cluster2	0.897979	Glyma.04G133700	DNA replication complex GINS protein PSF1
Glyma.04G134300	Cluster2	0.683678	Glyma.04G134300	50S ribosomal protein L27-like
Glyma.04G135300	Cluster2	0.495568	Glyma.04G135300	thioredoxin-like protein CITRX, chloroplastic
Glyma.04G139900	Cluster2	0.484738	Glyma.04G139900	U3 small nucleolar ribonucleoprotein protein IMP4-like
Glyma.04G146100	Cluster2	0.94088	N/A	N/A
Glyma.04G154000	Cluster2	0.485218	Glyma.04G154000	uncharacterized LOC100499836
Glyma.04G154200	Cluster2	0.876872	IQD11	protein IQ-DOMAIN 11
Glyma.04G154600	Cluster2	0.978898	Glyma.04G154600	uncharacterized LOC100802049
Glyma.04G158400	Cluster2	0.970913	Glyma.04G158400	WD repeat and HMG-box DNA-binding protein 1
Glyma.04G160100	Cluster2	0.871037	N/A	N/A
Glyma.04G162700	Cluster2	0.81698	Glyma.04G162700	phosphoserine phosphatase, chloroplastic
Glyma.04G163200	Cluster2	0.540857	Glyma.04G163200	chaperone protein ClpB1
Glyma.04G170400	Cluster2	0.960703	Glyma.04G170400	NAP1-related protein 2
Glyma.04G178400	Cluster2	0.919438	Glyma.04G178400	mannose-1-phosphate guanyltransferase alpha
Glyma.04G179800	Cluster2	0.739368	Glyma.04G179800	LIM domain-containing protein
Glyma.04G180000	Cluster2	0.457052	Glyma.04G180000	nucleobase-ascorbate transporter 6
Glyma.04G182300	Cluster2	0.583848	Glyma.04G182300	polygalacturonase-1 non-catalytic subunit beta
Glyma.04G186700	Cluster2	0.679471	Glyma.04G186700	tryptophan aminotransferase-related protein 2
Glyma.04G187500	Cluster2	0.861136	Glyma.04G187500	60S ribosomal protein L27a-3
Glyma.04G187600	Cluster2	0.969986	Glyma.04G187600	DNA (cytosine-5)-methyltransferase 1
Glyma.04G187800	Cluster2	0.952397	Glyma.04G187800	uncharacterized LOC100803289
Glyma.04G192400	Cluster2	0.710691	Glyma.04G192400	B3 domain-containing protein Os01g0905400
Glyma.04G193400	Cluster2	0.977844	Glyma.04G193400	glyceraldehyde-3-phosphate dehydrogenase
Glyma.04G199900	Cluster2	0.738127	Glyma.04G199900	transcription factor bHLH137
Glyma.04G204400	Cluster2	0.976306	Glyma.04G204400	calcium-dependent protein kinase SK5-like
Glyma.04G205000	Cluster2	0.772138	Glyma.04G205000	uncharacterized LOC100805045
Glyma.04G207200	Cluster2	0.958196	N/A	N/A
Glyma.04G208500	Cluster2	0.925269	Glyma.04G208500	beta-galactosidase 10
Glyma.04G210700	Cluster2	0.57834	POLD1	DNA polymerase delta
Glyma.04G212400	Cluster2	0.889605	Glyma.04G212400	ras-related protein RABC1
Glyma.04G213200	Cluster2	0.431988	Glyma.04G213200	BTB/POZ domain-containing protein At2g13690
Glyma.04G214900	Cluster2	0.734503	Glyma.04G214900	periodic tryptophan protein 2 homolog
Glyma.04G215600	Cluster2	0.654214	Glyma.04G215600	RING-H2 finger protein ATL78-like
Glyma.04G215900	Cluster2	0.853223	Glyma.04G215900	actin-7
Glyma.04G221600	Cluster2	0.918773	Glyma.04G221600	potassium transporter 2
Glyma.04G222000	Cluster2	0.957477	Glyma.04G222000	mini-chromosome maintenance complex-binding protein
Glyma.04G222100	Cluster2	0.803532	Glyma.04G222100	expansin-A8
Glyma.04G222800	Cluster2	0.967741	Glyma.04G222800	probable LRR receptor-like serine/threonine-protein kinase IRK
Glyma.04G222900	Cluster2	0.450047	Glyma.04G222900	probable methionyl-tRNA synthetase-like
Glyma.04G223600	Cluster2	0.652912	Glyma.04G223600	protein NETWORKED 4B
Glyma.04G225300	Cluster2	0.409635	Glyma.04G225300	uncharacterized LOC102659580
Glyma.04G226100	Cluster2	0.849157	Glyma.04G226100	UNC93-like protein 1
Glyma.04G226500	Cluster2	0.737739	Glyma.04G226500	uncharacterized LOC100500079
Glyma.04G227500	Cluster2	0.564525	Glyma.04G227500	uncharacterized LOC100799371
Glyma.04G230700	Cluster2	0.990259	N/A	N/A
Glyma.04G231500	Cluster2	0.571487	Glyma.04G231500	ubiquitin-60S ribosomal protein L40
Glyma.04G235900	Cluster2	0.69695	Glyma.04G235900	calcineurin B-like protein 7
Glyma.04G237900	Cluster2	0.460186	Glyma.04G237900	probable trehalose-phosphate phosphatase C
Glyma.04G238500	Cluster2	0.738961	Glyma.04G238500	arabinogalactan peptide
Glyma.04G239800	Cluster2	0.97119	Glyma.04G239800	uncharacterized LOC100780633
Glyma.04G240700	Cluster2	0.848851	Glyma.04G240700	protein trichome berefringence-like 7
Glyma.04G246400	Cluster2	0.449422	Glyma.04G246400	amino acid permease 3
Glyma.04G246600	Cluster2	0.778154	CYCA1;1	mitotic cyclin a2-type
Glyma.04G246800	Cluster2	0.540305	Glyma.04G246800	replication factor C subunit 2
Glyma.04G247900	Cluster2	0.373097	Glyma.04G247900	protein disulfide isomerase-like protein
Glyma.04G249700	Cluster2	0.539136	Glyma.04G249700	photosystem II 22 kDa protein, chloroplastic
Glyma.04G249900	Cluster2	0.874781	Glyma.04G249900	uncharacterized LOC100808431
Glyma.04G250100	Cluster2	0.856776	Glyma.04G250100	uncharacterized LOC100810043
Glyma.04G250200	Cluster2	0.680583	Glyma.04G250200	uncharacterized LOC100784209
Glyma.04G250300	Cluster2	0.408413	Glyma.04G250300	lysM domain-containing GPI-anchored protein 1
Glyma.04G252300	Cluster2	0.701803	LAX6	auxin transporter-like protein 6
Glyma.04G253900	Cluster2	0.774275	Glyma.04G253900	uncharacterized LOC100776177
Glyma.04G256100	Cluster2	0.701024	Glyma.04G256100	methylenetetrahydrofolate reductase 2
Glyma.04G256400	Cluster2	0.928132	Glyma.04G256400	uncharacterized LOC100783683
Glyma.05G000900	Cluster2	0.620967	SOY69	actin
Glyma.05G004600	Cluster2	0.984681	Glyma.05G004600	denticleless protein homolog
Glyma.05G004700	Cluster2	0.889483	Glyma.05G004700	polynucleotide 5`-hydroxyl-kinase NOL9
Glyma.05G007700	Cluster2	0.51834	Glyma.05G007700	GDSL esterase/lipase At3g27950
Glyma.05G008400	Cluster2	0.458992	Glyma.05G008400	zinc finger CCCH domain-containing protein 39
Glyma.05G011900	Cluster2	0.640364	Glyma.05G011900	ABC transporter G family member 32
Glyma.05G014200	Cluster2	0.655613	Glyma.05G014200	single-stranded DNA-binding protein, mitochondrial
Glyma.05G014300	Cluster2	0.782691	CYP47	peptidyl-prolyl cis-trans isomerase CYP47
Glyma.05G014900	Cluster2	0.920011	Glyma.05G014900	kinesin-like protein KIN-8A
Glyma.05G019200	Cluster2	0.881191	CYP78A10	cytochrome P450 family protein CYP78A10
Glyma.05G019300	Cluster2	0.316469	N/A	N/A
Glyma.05G020300	Cluster2	0.794083	N/A	N/A
Glyma.05G020600	Cluster2	0.982452	Glyma.05G020600	replication protein A 70 kDa DNA-binding subunit B
Glyma.05G022700	Cluster2	0.864697	Glyma.05G022700	uncharacterized LOC102669916
Glyma.05G024200	Cluster2	0.772612	Glyma.05G024200	eukaryotic translation initiation factor 5A-1
Glyma.05G025400	Cluster2	0.949462	Glyma.05G025400	galactoside 2-alpha-L-fucosyltransferase
Glyma.05G027300	Cluster2	0.680983	Glyma.05G027300	protein SET-like
Glyma.05G032500	Cluster2	0.650836	N/A	N/A
Glyma.05G033000	Cluster2	0.86829	Glyma.05G033000	uncharacterized LOC100527518
Glyma.05G035700	Cluster2	0.721761	Glyma.05G035700	putative ubiquitin-conjugating enzyme
Glyma.05G036000	Cluster2	0.729337	Glyma.05G036000	uncharacterized LOC102661934
Glyma.05G037900	Cluster2	0.506846	Glyma.05G037900	pantothenate kinase 2
Glyma.05G040700	Cluster2	0.901159	Glyma.05G040700	myb-related protein 330
Glyma.05G040900	Cluster2	0.78423	Glyma.05G040900	putative 60S ribosomal protein L27a
Glyma.05G044500	Cluster2	0.686708	Glyma.05G044500	26S proteasome non-ATPase regulatory subunit 6 homolog
Glyma.05G045000	Cluster2	0.733208	Glyma.05G045000	aarF domain-containing kinase 1
Glyma.05G045500	Cluster2	0.498177	Glyma.05G045500	uncharacterized LOC106794208
Glyma.05G046700	Cluster2	0.697889	Glyma.05G046700	argininosuccinate synthase, chloroplastic-like
Glyma.05G048400	Cluster2	0.911975	Glyma.05G048400	deoxycytidylate deaminase
Glyma.05G051000	Cluster2	0.658491	N/A	N/A
Glyma.05G052600	Cluster2	0.449584	Glyma.05G052600	40S ribosomal protein S13
Glyma.05G054800	Cluster2	0.421995	Glyma.05G054800	nudix hydrolase 14, chloroplastic
Glyma.05G054900	Cluster2	0.851854	Glyma.05G054900	nudix hydrolase 14, chloroplastic
Glyma.05G057800	Cluster2	0.838903	Glyma.05G057800	14 kDa proline-rich protein DC2.15
Glyma.05G059700	Cluster2	0.800143	N/A	N/A
Glyma.05G060500	Cluster2	0.764076	Glyma.05G060500	formyltetrahydrofolate deformylase-like
Glyma.05G060600	Cluster2	0.788209	Glyma.05G060600	VAN3-binding protein
Glyma.05G065900	Cluster2	0.484248	Glyma.05G065900	ATP-dependent Clp protease proteolytic subunit-related protein 4, chloroplastic-like
Glyma.05G066100	Cluster2	0.605554	Glyma.05G066100	light-harvesting complex-like protein 3 isotype 2, chloroplastic
Glyma.05G070400	Cluster2	0.619706	Glyma.05G070400	type I inositol polyphosphate 5-phosphatase 2
Glyma.05G072500	Cluster2	0.420847	N/A	N/A
Glyma.05G073700	Cluster2	0.44293	Glyma.05G073700	putative mitochondrial ribosomal protein L37
Glyma.05G077900	Cluster2	0.839307	Glyma.05G077900	ATPase family AAA domain-containing protein FIGL1
Glyma.05G078000	Cluster2	0.756927	Glyma.05G078000	uncharacterized LOC100775478
Glyma.05G079800	Cluster2	0.954852	Glyma.05G079800	ABSCISIC ACID-INSENSITIVE 5-like protein 2
Glyma.05G080800	Cluster2	0.919875	CYP8	peptidyl-prolyl cis-trans isomerase CYP8
Glyma.05G088800	Cluster2	0.444528	Glyma.05G088800	protein IQ-DOMAIN 1
Glyma.05G094300	Cluster2	0.672537	Glyma.05G094300	uncharacterized LOC100798888
Glyma.05G097600	Cluster2	0.465534	N/A	N/A
Glyma.05G099500	Cluster2	0.722378	Glyma.05G099500	40S ribosomal protein S26-1
Glyma.05G103200	Cluster2	0.608758	Glyma.05G103200	subtilisin-like protease SBT1.7
Glyma.05G107300	Cluster2	0.96899	Glyma.05G107300	U-box domain-containing protein 30
Glyma.05G108900	Cluster2	0.498398	ACS2	1-aminocyclopropane-1-carboxylate synthase
Glyma.05G110200	Cluster2	0.934251	Glyma.05G110200	tubulin alpha-3 chain
Glyma.05G118600	Cluster2	0.552114	Glyma.05G118600	3`,5`-nucleoside bisphosphate phosphatase
Glyma.05G127900	Cluster2	0.742618	Glyma.05G127900	sm-like protein LSM5
Glyma.05G129600	Cluster2	0.665827	Glyma.05G129600	beta-ketoacyl-ACP synthetase I-2
Glyma.05G129700	Cluster2	0.737896	Glyma.05G129700	DNA replication licensing factor MCM3 homolog 2
Glyma.05G132000	Cluster2	0.580476	Glyma.05G132000	ATP-dependent zinc metalloprotease FTSH 2, chloroplastic
Glyma.05G132500	Cluster2	0.616325	Glyma.05G132500	60S ribosomal protein L35a-1-like
Glyma.05G142300	Cluster2	0.723896	Glyma.05G142300	pentatricopeptide repeat-containing protein At2g37230
Glyma.05G148900	Cluster2	0.731566	Glyma.05G148900	probable DNA primase large subunit
Glyma.05G150500	Cluster2	0.865891	Glyma.05G150500	uncharacterized LOC100791123
Glyma.05G152000	Cluster2	0.970739	Glyma.05G152000	adenosylhomocysteinase-like
Glyma.05G152200	Cluster2	0.880358	Glyma.05G152200	subtilisin-like protease SBT5.3
Glyma.05G153800	Cluster2	0.888973	Glyma.05G153800	actin-related protein 2/3 complex subunit 4
Glyma.05G156000	Cluster2	0.687432	Glyma.05G156000	glucan endo-1,3-beta-glucosidase 4
Glyma.05G156100	Cluster2	0.84747	Glyma.05G156100	60S ribosomal protein L32-1
Glyma.05G157300	Cluster2	0.952657	Glyma.05G157300	tubulin A
Glyma.05G159600	Cluster2	0.433646	Glyma.05G159600	uncharacterized LOC100791129
Glyma.05G162200	Cluster2	0.633446	Glyma.05G162200	transcription repressor OFP5
Glyma.05G163400	Cluster2	0.624079	Glyma.05G163400	GDSL esterase/lipase At5g45670-like
Glyma.05G164000	Cluster2	0.800481	N/A	N/A
Glyma.05G164200	Cluster2	0.78605	Glyma.05G164200	uncharacterized LOC100527620
Glyma.05G168600	Cluster2	0.521662	Glyma.05G168600	UDP-glucose:glycoprotein glucosyltransferase
Glyma.05G169500	Cluster2	0.723728	Glyma.05G169500	transmembrane emp24 domain-containing protein p24delta3
Glyma.05G169600	Cluster2	0.979094	Glyma.05G169600	F-box protein At1g10780
Glyma.05G169900	Cluster2	0.348829	Glyma.05G169900	uncharacterized LOC100499869
Glyma.05G178800	Cluster2	0.734777	Glyma.05G178800	uncharacterized LOC100800456
Glyma.05G181800	Cluster2	0.479619	Glyma.05G181800	18S rRNA aminocarboxypropyltransferase
Glyma.05G185800	Cluster2	0.724608	Glyma.05G185800	uncharacterized LOC100305856
Glyma.05G186900	Cluster2	0.879749	Glyma.05G186900	ribonucleoside-diphosphate reductase large subunit
Glyma.05G188600	Cluster2	0.979051	Glyma.05G188600	histone H3-like centromeric protein CSE4
Glyma.05G188700	Cluster2	0.99358	N/A	N/A
Glyma.05G189400	Cluster2	0.908414	Glyma.05G189400	protein TONSOKU
Glyma.05G190700	Cluster2	0.947021	Glyma.05G190700	protein trichome berefringence-like 7
Glyma.05G190800	Cluster2	0.428637	Glyma.05G190800	chromatin assembly factor 1 subunit FAS2
Glyma.05G196600	Cluster2	0.389417	Glyma.05G196600	probable magnesium transporter NIPA7
Glyma.05G197200	Cluster2	0.392441	Glyma.05G197200	phosphatidylinositol 4-phosphate 5-kinase 1
Glyma.05G202300	Cluster2	0.542289	Glyma.05G202300	NAC domain-containing protein 83
Glyma.05G203100	Cluster2	0.912767	Glyma.05G203100	protein DEK
Glyma.05G204500	Cluster2	0.760127	Glyma.05G204500	CBS domain-containing protein CBSCBSPB1
Glyma.05G205600	Cluster2	0.988809	Glyma.05G205600	tetraspanin-10
Glyma.05G206300	Cluster2	0.764522	Glyma.05G206300	probable LRR receptor-like serine/threonine-protein kinase At1g63430
Glyma.05G207900	Cluster2	0.546709	Glyma.05G207900	uncharacterized LOC100778683
Glyma.05G208100	Cluster2	0.792191	Glyma.05G208100	kinesin-like protein KIN-14J
Glyma.05G208700	Cluster2	0.670199	N/A	N/A
Glyma.05G208900	Cluster2	0.852343	Glyma.05G208900	cytochrome P450 86A22
Glyma.05G215300	Cluster2	0.770403	Glyma.05G215300	protein trichome birefringence-like 24
Glyma.05G215500	Cluster2	0.866919	Glyma.05G215500	high mobility group B protein 6
Glyma.05G216300	Cluster2	0.72938	Glyma.05G216300	subtilisin-like protease SBT2.5
Glyma.05G218300	Cluster2	0.590507	Glyma.05G218300	uncharacterized LOC102666704
Glyma.05G219300	Cluster2	0.885873	Glyma.05G219300	importin subunit beta-1
Glyma.05G221400	Cluster2	0.594087	Glyma.05G221400	mitochondrial import receptor subunit TOM7-1
Glyma.05G223100	Cluster2	0.501883	Glyma.05G223100	uncharacterized LOC100306205
Glyma.05G225800	Cluster2	0.790586	Glyma.05G225800	glucan endo-1,3-beta-glucosidase 13
Glyma.05G226600	Cluster2	0.807041	Glyma.05G226600	hexokinase-1
Glyma.05G232000	Cluster2	0.901159	Glyma.05G232000	leucine-rich repeat extensin-like protein 4
Glyma.05G232100	Cluster2	0.757645	Glyma.05G232100	probable serine incorporator
Glyma.05G234800	Cluster2	0.656841	Glyma.05G234800	uncharacterized LOC100499781
Glyma.05G234900	Cluster2	0.825594	Glyma.05G234900	histidine--tRNA ligase, cytoplasmic
Glyma.05G236400	Cluster2	0.725031	Glyma.05G236400	endoglucanase 8
Glyma.05G241200	Cluster2	0.913931	Glyma.05G241200	40S ribosomal protein S16
Glyma.05G242700	Cluster2	0.975164	Glyma.05G242700	T-complex protein 1 subunit delta
Glyma.05G244200	Cluster2	0.883331	Glyma.05G244200	uncharacterized GPI-anchored protein At4g28100
Glyma.05G245800	Cluster2	0.686384	Glyma.05G245800	thaumatin-like protein
Glyma.05G247300	Cluster2	0.933323	Glyma.05G247300	probable inactive receptor kinase At1g48480
Glyma.06G000200	Cluster2	0.376547	Glyma.06G000200	monosaccharide-sensing protein 2
Glyma.06G000600	Cluster2	0.699705	Glyma.06G000600	cyclin-B2-3-like
Glyma.06G004900	Cluster2	0.667156	Glyma.06G004900	uncharacterized LOC100807596
Glyma.06G005900	Cluster2	0.912986	Glyma.06G005900	uncharacterized LOC100787083
Glyma.06G007100	Cluster2	0.757867	Glyma.06G007100	auxin-responsive protein SAUR50
Glyma.06G012500	Cluster2	0.707517	Glyma.06G012500	3-ketoacyl-CoA synthase 4
Glyma.06G012800	Cluster2	0.889857	Glyma.06G012800	probable receptor-like serine/threonine-protein kinase At4g34500
Glyma.06G013800	Cluster2	0.855994	N/A	N/A
Glyma.06G013900	Cluster2	0.496947	Glyma.06G013900	AT-rich interactive domain-containing protein 5
Glyma.06G015600	Cluster2	0.695119	Glyma.06G015600	protein S-acyltransferase 21
Glyma.06G016200	Cluster2	0.680486	Glyma.06G016200	protein canopy-1
Glyma.06G016400	Cluster2	0.925247	Glyma.06G016400	F-box/kelch-repeat protein At5g42350
Glyma.06G020300	Cluster2	0.823634	ODC2	ornithine decarboxylase
Glyma.06G024100	Cluster2	0.882463	Glyma.06G024100	tubulin beta chain
Glyma.06G024300	Cluster2	0.914582	Glyma.06G024300	transcription initiation factor TFIID subunit 11
Glyma.06G025600	Cluster2	0.565814	Glyma.06G025600	uncharacterized LOC100788686
Glyma.06G027500	Cluster2	0.461555	Glyma.06G027500	protein EXPRESSION OF TERPENOIDS 1
Glyma.06G028900	Cluster2	0.697581	N/A	N/A
Glyma.06G030700	Cluster2	0.901936	Glyma.06G030700	uncharacterized LOC100805278
Glyma.06G033100	Cluster2	0.989116	Glyma.06G033100	eukaryotic translation initiation factor 5B
Glyma.06G034000	Cluster2	0.408488	BZL3	protein BRASSINAZOLE-RESISTANT 1-like
Glyma.06G034900	Cluster2	0.530558	Glyma.06G034900	uncharacterized LOC100780682
Glyma.06G039800	Cluster2	0.96214	Glyma.06G039800	protein CYPRO4
Glyma.06G039900	Cluster2	0.73207	Glyma.06G039900	atypical Cys His-rich thioredoxin-like
Glyma.06G040900	Cluster2	0.955299	Glyma.06G040900	heat stress transcription factor B-4
Glyma.06G043900	Cluster2	0.992027	Glyma.06G043900	putative cyclin-A3-1
Glyma.06G044700	Cluster2	0.533334	Glyma.06G044700	uncharacterized LOC100816659
Glyma.06G046600	Cluster2	0.479079	Glyma.06G046600	protein NPGR1
Glyma.06G052300	Cluster2	0.941134	Glyma.06G052300	uncharacterized LOC100806703
Glyma.06G056000	Cluster2	0.944524	Glyma.06G056000	SCP-like extracellular protein domain-containing protein
Glyma.06G057600	Cluster2	0.83581	N/A	N/A
Glyma.06G058300	Cluster2	0.439723	Glyma.06G058300	DNA cross-link repair protein SNM1
Glyma.06G061100	Cluster2	0.798827	Glyma.06G061100	nuclear nucleic acid-binding protein C1D
Glyma.06G061200	Cluster2	0.586035	Glyma.06G061200	ENODL1-like domain-containing protein
Glyma.06G063000	Cluster2	0.421131	Glyma.06G063000	U-box domain-containing protein 4
Glyma.06G064100	Cluster2	0.942265	Glyma.06G064100	60S ribosomal protein L39
Glyma.06G067200	Cluster2	0.621404	Glyma.06G067200	adenine phosphoribosyltransferase 2-like
Glyma.06G071800	Cluster2	0.521633	Glyma.06G071800	pleiotropic drug resistance protein 1
Glyma.06G072400	Cluster2	0.566479	N/A	N/A
Glyma.06G074400	Cluster2	0.854203	Glyma.06G074400	FCS-Like Zinc finger 10
Glyma.06G074800	Cluster2	0.971324	Glyma.06G074800	DDT domain-containing protein DDR4
Glyma.06G077700	Cluster2	0.549606	Glyma.06G077700	probable xyloglucan glycosyltransferase 5
Glyma.06G078200	Cluster2	0.922854	Glyma.06G078200	ribonuclease H2-B superfamily protein
Glyma.06G081900	Cluster2	0.815489	Glyma.06G081900	signal peptide peptidase
Glyma.06G084600	Cluster2	0.89891	Glyma.06G084600	aquaporin TIP4-2
Glyma.06G086300	Cluster2	0.660076	Glyma.06G086300	protein NONRESPONDING TO OXYLIPINS 2, mitochondrial
Glyma.06G086600	Cluster2	0.495061	Glyma.06G086600	homeobox-leucine zipper protein ATHB-8-like
Glyma.06G088800	Cluster2	0.658897	Glyma.06G088800	serine/threonine-protein kinase Aurora-1-like
Glyma.06G089400	Cluster2	0.886178	Glyma.06G089400	uncharacterized LOC100499807
Glyma.06G093300	Cluster2	0.522627	Glyma.06G093300	uncharacterized LOC100815242
Glyma.06G094000	Cluster2	0.910068	Glyma.06G094000	rho GTPase-activating protein REN1
Glyma.06G096600	Cluster2	0.848184	Glyma.06G096600	kinesin-like protein KIN-4C
Glyma.06G096700	Cluster2	0.828129	Glyma.06G096700	argininosuccinate lyase, chloroplastic
Glyma.06G099600	Cluster2	0.658949	N/A	N/A
Glyma.06G100000	Cluster2	0.476347	Glyma.06G100000	transcription factor bHLH94
Glyma.06G100500	Cluster2	0.602873	Glyma.06G100500	uncharacterized LOC100527362
Glyma.06G101200	Cluster2	0.628211	Glyma.06G101200	O-fucosyltransferase 7
Glyma.06G101700	Cluster2	0.562262	Glyma.06G101700	phospho-2-dehydro-3-deoxyheptonate aldolase 1, chloroplastic
Glyma.06G103300	Cluster2	0.55863	Glyma.06G103300	transcription factor MYB93
Glyma.06G107100	Cluster2	0.56726	Glyma.06G107100	alkylated DNA repair protein alkB homolog 8-like
Glyma.06G112500	Cluster2	0.811065	Glyma.06G112500	lysM domain-containing GPI-anchored protein 1
Glyma.06G112900	Cluster2	0.82275	Glyma.06G112900	long chain acyl-CoA synthetase 9, chloroplastic
Glyma.06G113300	Cluster2	0.508517	Glyma.06G113300	filament-like plant protein
Glyma.06G116000	Cluster2	0.495151	Glyma.06G116000	replication factor C subunit 2
Glyma.06G116100	Cluster2	0.936712	Glyma.06G116100	cyclin-A1-1
Glyma.06G116400	Cluster2	0.780036	Glyma.06G116400	amino acid permease 3
Glyma.06G117200	Cluster2	0.78484	Glyma.06G117200	1-aminocyclopropane-1-carboxylate oxidase 5-like protein
Glyma.06G118500	Cluster2	0.772913	CHS14	chalcone synthase
Glyma.06G125300	Cluster2	0.668583	Glyma.06G125300	uncharacterized LOC100305980
Glyma.06G132000	Cluster2	0.953183	Glyma.06G132000	uncharacterized LOC100305623
Glyma.06G133100	Cluster2	0.94484	N/A	N/A
Glyma.06G133600	Cluster2	0.927963	Glyma.06G133600	ubiquitin-60S ribosomal protein L40
Glyma.06G136700	Cluster2	0.608482	Glyma.06G136700	uncharacterized LOC100306229
Glyma.06G137800	Cluster2	0.8117	Glyma.06G137800	uncharacterized LOC100499943
Glyma.06G138500	Cluster2	0.865686	Glyma.06G138500	stomatin-like protein 2-like
Glyma.06G139300	Cluster2	0.686054	Glyma.06G139300	protein RESPONSE TO LOW SULFUR 3
Glyma.06G140900	Cluster2	0.952988	Glyma.06G140900	uncharacterized LOC100499685
Glyma.06G142400	Cluster2	0.717906	Glyma.06G142400	aminoacyl tRNA synthase complex-interacting multifunctional protein 1
Glyma.06G142500	Cluster2	0.941444	Glyma.06G142500	probably inactive leucine-rich repeat receptor-like protein kinase At3g28040-like
Glyma.06G143300	Cluster2	0.771418	DD2/63	expansin
Glyma.06G143400	Cluster2	0.958441	Glyma.06G143400	mini-chromosome maintenance complex-binding protein
Glyma.06G144700	Cluster2	0.458415	Glyma.06G144700	UDP-xylose transporter 3
Glyma.06G145500	Cluster2	0.808964	Glyma.06G145500	probable inactive receptor kinase At5g10020
Glyma.06G146400	Cluster2	0.555908	Glyma.06G146400	4-alpha-glucanotransferase, chloroplastic/amyloplastic
Glyma.06G148500	Cluster2	0.963409	Glyma.06G148500	ribonucleotide reductase large subunit B
Glyma.06G149800	Cluster2	0.468447	Glyma.06G149800	uncharacterized LOC100805095
Glyma.06G150100	Cluster2	0.901813	N/A	N/A
Glyma.06G152000	Cluster2	0.861139	N/A	N/A
Glyma.06G155500	Cluster2	0.786352	Glyma.06G155500	probable receptor-like serine/threonine-protein kinase At5g57670
Glyma.06G157200	Cluster2	0.600246	Glyma.06G157200	beta-galactosidase 10
Glyma.06G159500	Cluster2	0.923529	Glyma.06G159500	phosphatidylinositol 4-phosphate 5-kinase 1
Glyma.06G160300	Cluster2	0.673975	Glyma.06G160300	defensin-like protein
Glyma.06G160400	Cluster2	0.824004	Glyma.06G160400	defensin Ec-AMP-D2
Glyma.06G160600	Cluster2	0.954273	Glyma.06G160600	uncharacterized LOC100782302
Glyma.06G160700	Cluster2	0.765934	N/A	N/A
Glyma.06G161200	Cluster2	0.863498	Glyma.06G161200	calcium-dependent protein kinase SK5-like
Glyma.06G163500	Cluster2	0.574311	Glyma.06G163500	random slug protein 5-like
Glyma.06G165700	Cluster2	0.830751	Glyma.06G165700	transcription factor bHLH137
Glyma.06G170800	Cluster2	0.385581	Glyma.06G170800	SWI/SNF complex component SNF12 homolog
Glyma.06G172700	Cluster2	0.97839	Glyma.06G172700	glyceraldehyde-3-phosphate dehydrogenase, cytosolic
Glyma.06G177200	Cluster2	0.778806	Glyma.06G177200	uncharacterized LOC100794482
Glyma.06G177400	Cluster2	0.614842	Glyma.06G177400	pachytene checkpoint protein 2 homolog
Glyma.06G178200	Cluster2	0.907315	Glyma.06G178200	DNA (cytosine-5)-methyltransferase 1
Glyma.06G179900	Cluster2	0.415364	Glyma.06G179900	kinetochore protein SPC25 homolog
Glyma.06G184100	Cluster2	0.872751	Glyma.06G184100	spermidine synthase 2
Glyma.06G186400	Cluster2	0.662805	Glyma.06G186400	mannose-1-phosphate guanyltransferase alpha-B
Glyma.06G191200	Cluster2	0.710445	IQD20	protein IQ-DOMAIN 20
Glyma.06G193200	Cluster2	0.814685	Glyma.06G193200	NAP1-related protein 2
Glyma.06G195600	Cluster2	0.794898	Glyma.06G195600	transcription factor MYB51
Glyma.06G205100	Cluster2	0.445789	Glyma.06G205100	toll/interleukin-1 receptor-like protein
Glyma.06G205400	Cluster2	0.660316	Glyma.06G205400	protein COBRA
Glyma.06G206800	Cluster2	0.922441	Glyma.06G206800	WD repeat and HMG-box DNA-binding protein 1
Glyma.06G206900	Cluster2	0.713829	Glyma.06G206900	pentatricopeptide repeat-containing protein At1g18485
Glyma.06G219600	Cluster2	0.598825	Glyma.06G219600	probable GMP synthase [glutamine-hydrolyzing]
Glyma.06G229200	Cluster2	0.936917	Glyma.06G229200	uncharacterized LOC102666876
Glyma.06G239200	Cluster2	0.818559	Glyma.06G239200	60S ribosomal protein L6
Glyma.06G240400	Cluster2	0.918057	Glyma.06G240400	dynamin-related protein 5A
Glyma.06G244800	Cluster2	0.969147	Glyma.06G244800	uncharacterized LOC102664702
Glyma.06G255000	Cluster2	0.517368	Glyma.06G255000	ubiquitin carboxyl-terminal hydrolase 14
Glyma.06G261500	Cluster2	0.66349	Glyma.06G261500	disease resistance protein RPP2B
Glyma.06G265800	Cluster2	0.612265	Glyma.06G265800	uncharacterized LOC100787790
Glyma.06G271400	Cluster2	0.962833	Glyma.06G271400	uncharacterized LOC100797287
Glyma.06G284400	Cluster2	0.930412	N/A	N/A
Glyma.06G285500	Cluster2	0.727707	Glyma.06G285500	disease resistance protein RUN1
Glyma.06G288700	Cluster2	0.739832	Glyma.06G288700	50S ribosomal protein L9
Glyma.06G289300	Cluster2	0.66481	Glyma.06G289300	transcription activator GLK1-like
Glyma.06G290300	Cluster2	0.437899	Glyma.06G290300	protein TPX2
Glyma.06G290600	Cluster2	0.438369	Glyma.06G290600	ADP,ATP carrier protein 3, mitochondrial-like
Glyma.06G291000	Cluster2	0.652621	Glyma.06G291000	early nodulin-like protein 2
Glyma.06G295000	Cluster2	0.306749	Glyma.06G295000	bifunctional epoxide hydrolase 2
Glyma.06G295100	Cluster2	0.485202	Glyma.06G295100	bifunctional epoxide hydrolase 2
Glyma.06G295200	Cluster2	0.519198	Glyma.06G295200	probable polyol transporter 4
Glyma.06G295300	Cluster2	0.463594	Glyma.06G295300	ethylene-responsive transcription factor ERF054
Glyma.06G297700	Cluster2	0.673595	N/A	N/A
Glyma.06G307100	Cluster2	0.907927	Glyma.06G307100	L-ascorbate oxidase homolog
Glyma.06G307500	Cluster2	0.750668	Glyma.06G307500	S-type anion channel SLAH1
Glyma.06G308700	Cluster2	0.648277	Glyma.06G308700	replication factor C subunit 1
Glyma.06G310400	Cluster2	0.969577	Glyma.06G310400	sister chromatid cohesion protein DCC1
Glyma.06G310500	Cluster2	0.947471	Glyma.06G310500	DNA replication ATP-dependent helicase/nuclease JHS1
Glyma.06G312300	Cluster2	0.27235	Glyma.06G312300	ABC transporter C family member 12
Glyma.06G313500	Cluster2	0.680028	Glyma.06G313500	protein ZINC INDUCED FACILITATOR-LIKE 1
Glyma.06G313800	Cluster2	0.92769	Glyma.06G313800	uncharacterized LOC100807935
Glyma.06G314200	Cluster2	0.766408	Glyma.06G314200	probable pectinesterase/pectinesterase inhibitor 47
Glyma.06G316000	Cluster2	0.86218	Glyma.06G316000	probable prefoldin subunit 2
Glyma.06G320500	Cluster2	0.559468	Glyma.06G320500	uncharacterized LOC100786542
Glyma.06G321600	Cluster2	0.56591	Glyma.06G321600	FAD-linked oxidoreductase 2
Glyma.06G322800	Cluster2	0.453681	Glyma.06G322800	zinc finger SWIM domain-containing protein 7
Glyma.06G324000	Cluster2	0.415507	Glyma.06G324000	splicing factor U2af large subunit B
Glyma.06G324300	Cluster2	0.80021	Glyma.06G324300	cellulose synthase-like protein G1
Glyma.06G325200	Cluster2	0.980081	Glyma.06G325200	uncharacterized LOC100527672
Glyma.07G001300	Cluster2	0.782643	AMS1	beta-amyrin synthase
Glyma.07G002000	Cluster2	0.9157	Glyma.07G002000	uncharacterized LOC100804417
Glyma.07G002600	Cluster2	0.825141	Glyma.07G002600	uncharacterized membrane protein At1g16860
Glyma.07G003800	Cluster2	0.451838	Glyma.07G003800	probable xyloglucan glycosyltransferase 5
Glyma.07G004200	Cluster2	0.639632	Glyma.07G004200	protein MANNAN SYNTHESIS-RELATED 1
Glyma.07G005800	Cluster2	0.665053	Glyma.07G005800	uncharacterized LOC102665874
Glyma.07G006300	Cluster2	0.613514	Glyma.07G006300	heat shock 70 kDa family protein
Glyma.07G007500	Cluster2	0.802789	Glyma.07G007500	uncharacterized LOC100305758
Glyma.07G008400	Cluster2	0.87981	IQD21	protein IQ-DOMAIN 21
Glyma.07G011400	Cluster2	0.518487	Glyma.07G011400	ABC transporter C family member 8
Glyma.07G014100	Cluster2	0.642237	Glyma.07G014100	GDSL esterase/lipase APG-like
Glyma.07G015900	Cluster2	0.383104	Glyma.07G015900	flavonol synthase/flavanone 3-hydroxylase
Glyma.07G016000	Cluster2	0.828625	Glyma.07G016000	protein SAWADEE HOMEODOMAIN HOMOLOG 1
Glyma.07G021000	Cluster2	0.783428	Glyma.07G021000	AP2-like ethylene-responsive transcription factor At1g16060
Glyma.07G021200	Cluster2	0.777965	Glyma.07G021200	aspartyl protease family protein At5g10770
Glyma.07G022000	Cluster2	0.771729	Glyma.07G022000	uncharacterized LOC100305555
Glyma.07G024100	Cluster2	0.919012	Glyma.07G024100	factor of DNA methylation 1
Glyma.07G024800	Cluster2	0.944977	N/A	N/A
Glyma.07G025300	Cluster2	0.889511	Glyma.07G025300	zinc finger protein 3
Glyma.07G032100	Cluster2	0.854835	Glyma.07G032100	uncharacterized LOC100791706
Glyma.07G032600	Cluster2	0.838833	Glyma.07G032600	uncharacterized LOC100500103
Glyma.07G034200	Cluster2	0.921803	Glyma.07G034200	auxin-induced protein AUX22
Glyma.07G038600	Cluster2	0.732357	Glyma.07G038600	germin-like protein
Glyma.07G040200	Cluster2	0.878547	Glyma.07G040200	guanine nucleotide-binding protein subunit gamma 3
Glyma.07G041000	Cluster2	0.909912	Glyma.07G041000	transmembrane protein 87A
Glyma.07G044000	Cluster2	0.600523	N/A	N/A
Glyma.07G045800	Cluster2	0.794171	Glyma.07G045800	uncharacterized LOC100819894
Glyma.07G047000	Cluster2	0.851843	N/A	N/A
Glyma.07G047500	Cluster2	0.45048	Glyma.07G047500	probable inactive purple acid phosphatase 29
Glyma.07G049000	Cluster2	0.911553	Glyma.07G049000	uncharacterized LOC100306403
Glyma.07G049600	Cluster2	0.464565	Glyma.07G049600	pyruvate dehydrogenase E1 component subunit alpha-3, chloroplastic
Glyma.07G054200	Cluster2	0.680628	Glyma.07G054200	laccase-6
Glyma.07G055400	Cluster2	0.383422	N/A	N/A
Glyma.07G057200	Cluster2	0.950406	Glyma.07G057200	rhodanese-like domain-containing protein 4, chloroplastic
Glyma.07G057300	Cluster2	0.887072	Glyma.07G057300	histone H3-like centromeric protein HTR12
Glyma.07G060000	Cluster2	0.577868	Glyma.07G060000	60S ribosomal protein L5
Glyma.07G060300	Cluster2	0.947393	Glyma.07G060300	4-hydroxy-tetrahydrodipicolinate reductase 2, chloroplastic
Glyma.07G062600	Cluster2	0.982689	Glyma.07G062600	reticulon-like protein B5
Glyma.07G063000	Cluster2	0.40165	Glyma.07G063000	uncharacterized LOC102670161
Glyma.07G068300	Cluster2	0.947414	Glyma.07G068300	uncharacterized LOC100526908
Glyma.07G070200	Cluster2	0.529696	Glyma.07G070200	cell division control protein 2 homolog D
Glyma.07G070400	Cluster2	0.327972	Glyma.07G070400	putative recombination initiation defects 3
Glyma.07G072300	Cluster2	0.485224	Glyma.07G072300	AT-hook motif nuclear-localized protein 9
Glyma.07G074600	Cluster2	0.521571	Glyma.07G074600	(+)-neomenthol dehydrogenase
Glyma.07G075200	Cluster2	0.449658	Glyma.07G075200	methionine adenosyltransferase 2 subunit beta
Glyma.07G079500	Cluster2	0.959342	Glyma.07G079500	uncharacterized LOC100802653
Glyma.07G081600	Cluster2	0.600121	Glyma.07G081600	polygalacturonate 4-alpha-galacturonosyltransferase
Glyma.07G087700	Cluster2	0.445959	Glyma.07G087700	DNA mismatch repair protein MSH7
Glyma.07G088000	Cluster2	0.664476	Glyma.07G088000	glycine-rich cell wall structural protein
Glyma.07G092700	Cluster2	0.81836	Glyma.07G092700	transcription factor BEE 1
Glyma.07G092800	Cluster2	0.620157	Glyma.07G092800	transcription factor MYB62
Glyma.07G096500	Cluster2	0.636804	Glyma.07G096500	kinesin-like protein NACK1
Glyma.07G097600	Cluster2	0.618479	N/A	N/A
Glyma.07G099900	Cluster2	0.900444	Glyma.07G099900	protein DETOXIFICATION 16
Glyma.07G100600	Cluster2	0.949225	Glyma.07G100600	exonuclease 1
Glyma.07G103100	Cluster2	0.85519	Glyma.07G103100	uncharacterized protein At3g17950
Glyma.07G105000	Cluster2	0.95443	Glyma.07G105000	DNA replication complex GINS protein PSF1
Glyma.07G107800	Cluster2	0.974194	Glyma.07G107800	3beta-hydroxysteroid-dehydrogenase/decarboxylase
Glyma.07G108900	Cluster2	0.688172	Glyma.07G108900	GATA transcription factor 2
Glyma.07G112000	Cluster2	0.74779	Glyma.07G112000	uncharacterized LOC100306034
Glyma.07G115800	Cluster2	0.861887	Glyma.07G115800	probable serine/threonine-protein kinase cdc7
Glyma.07G117600	Cluster2	0.556409	Glyma.07G117600	transcription factor bHLH25
Glyma.07G119800	Cluster2	0.758578	Glyma.07G119800	uncharacterized LOC100820431
Glyma.07G128700	Cluster2	0.586166	Glyma.07G128700	protein EFFECTOR OF TRANSCRIPTION 2
Glyma.07G130900	Cluster2	0.788209	Glyma.07G130900	G10 family protein
Glyma.07G132100	Cluster2	0.600165	Glyma.07G132100	kinesin-like protein KIN-10B
Glyma.07G135200	Cluster2	0.422984	N/A	N/A
Glyma.07G137000	Cluster2	0.763882	Glyma.07G137000	wall-associated receptor kinase-like 20
Glyma.07G142800	Cluster2	0.725004	Glyma.07G142800	uncharacterized LOC100790984
Glyma.07G143000	Cluster2	0.936916	Glyma.07G143000	L-type lectin-domain containing receptor kinase VIII.2
Glyma.07G144800	Cluster2	0.952356	Glyma.07G144800	mitogen-activated protein kinase-binding protein 1
Glyma.07G152300	Cluster2	0.399572	Glyma.07G152300	chlorophyll synthase, chloroplastic-like
Glyma.07G152700	Cluster2	0.52541	Glyma.07G152700	ERBB-3 BINDING PROTEIN 1
Glyma.07G159700	Cluster2	0.717836	Glyma.07G159700	mitotic checkpoint serine/threonine-protein kinase BUB1 beta-like
Glyma.07G161000	Cluster2	0.830999	Glyma.07G161000	deSI-like protein At4g17486
Glyma.07G174600	Cluster2	0.549702	Glyma.07G174600	probable transmembrane ascorbate ferrireductase 3
Glyma.07G179700	Cluster2	0.658382	Glyma.07G179700	probable N-acetyl-gamma-glutamyl-phosphate reductase, chloroplastic
Glyma.07G186700	Cluster2	0.738591	Glyma.07G186700	kinesin-like protein KIN-14C
Glyma.07G189500	Cluster2	0.886957	STP1	monosaccharide transporter
Glyma.07G192200	Cluster2	0.479204	Glyma.07G192200	protein STRUBBELIG-RECEPTOR FAMILY 3
Glyma.07G195600	Cluster2	0.548355	Glyma.07G195600	uncharacterized LOC100500177
Glyma.07G203300	Cluster2	0.483336	Glyma.07G203300	negative regulator of systemic acquired resistance SNI1
Glyma.07G207000	Cluster2	0.76304	N/A	N/A
Glyma.07G207100	Cluster2	0.921761	N/A	N/A
Glyma.07G207400	Cluster2	0.819593	Glyma.07G207400	uncharacterized LOC102663038
Glyma.07G207500	Cluster2	0.352081	Glyma.07G207500	uncharacterized LOC100789398
Glyma.07G208200	Cluster2	0.387846	Glyma.07G208200	eukaryotic translation initiation factor 2A
Glyma.07G209300	Cluster2	0.349859	Glyma.07G209300	kinesin-like protein KIN-12D
Glyma.07G212700	Cluster2	0.558263	Glyma.07G212700	abscisic acid 8`-hydroxylase 4
Glyma.07G214800	Cluster2	0.53113	Glyma.07G214800	glycine-rich RNA-binding protein 4, mitochondrial
Glyma.07G216400	Cluster2	0.987263	Glyma.07G216400	uncharacterized LOC100306423
Glyma.07G217900	Cluster2	0.455369	PIN3A	auxin efflux carrier component 3a
Glyma.07G221400	Cluster2	0.562443	N/A	N/A
Glyma.07G221500	Cluster2	0.711489	N/A	N/A
Glyma.07G222800	Cluster2	0.783856	Glyma.07G222800	exocyst complex component EXO84C
Glyma.07G228800	Cluster2	0.788781	N/A	N/A
Glyma.07G229000	Cluster2	0.364917	Glyma.07G229000	expansin-A15
Glyma.07G231500	Cluster2	0.39922	N/A	N/A
Glyma.07G233800	Cluster2	0.737478	Glyma.07G233800	S-adenosylmethionine synthase
Glyma.07G235200	Cluster2	0.340359	Glyma.07G235200	mitochondrial inner membrane protein OXA1
Glyma.07G235600	Cluster2	0.681505	Glyma.07G235600	heat stress transcription factor B-4b
Glyma.07G237500	Cluster2	0.927597	Glyma.07G237500	cell wall / vacuolar inhibitor of fructosidase 1
Glyma.07G237800	Cluster2	0.406389	Glyma.07G237800	GPN-loop GTPase QQT2-like
Glyma.07G238400	Cluster2	0.826828	Glyma.07G238400	DNA replication licensing factor MCM2
Glyma.07G240200	Cluster2	0.945651	Glyma.07G240200	uncharacterized LOC100793443
Glyma.07G242900	Cluster2	0.739166	Glyma.07G242900	importin subunit alpha-1
Glyma.07G250400	Cluster2	0.90268	Glyma.07G250400	acyl-CoA-binding domain-containing protein 6
Glyma.07G251000	Cluster2	0.826738	Glyma.07G251000	uncharacterized LOC100792566
Glyma.07G251700	Cluster2	0.929226	Glyma.07G251700	probable serine/threonine-protein kinase At1g54610
Glyma.07G251900	Cluster2	0.762736	Glyma.07G251900	sodium/hydrogen exchanger 2
Glyma.07G256800	Cluster2	0.865322	Glyma.07G256800	UPF0613 protein PB24D3.06c
Glyma.07G256900	Cluster2	0.885417	Glyma.07G256900	uncharacterized LOC100783018
Glyma.07G259400	Cluster2	0.532487	Glyma.07G259400	abnormal spindle-like microcephaly-associated protein homolog
Glyma.07G260300	Cluster2	0.32727	PRX2B	peroxidase
Glyma.07G260400	Cluster2	0.428755	Glyma.07G260400	tRNA wybutosine-synthesizing protein 2/3/4
Glyma.07G260600	Cluster2	0.559674	Glyma.07G260600	uncharacterized LOC100818470
Glyma.07G261400	Cluster2	0.829685	GLYI-7	putative lactoylglutathione lyase
Glyma.07G261800	Cluster2	0.653261	Glyma.07G261800	L-ascorbate oxidase homolog
Glyma.07G262800	Cluster2	0.634505	Glyma.07G262800	wall-associated receptor kinase 3
Glyma.07G271700	Cluster2	0.49586	Glyma.07G271700	protein STICHEL
Glyma.07G273300	Cluster2	0.714072	N/A	N/A
Glyma.08G001900	Cluster2	0.656569	Glyma.08G001900	protein CHROMATIN REMODELING 24
Glyma.08G004600	Cluster2	0.594258	Glyma.08G004600	phosphatidylinositol 4-phosphate 5-kinase 1
Glyma.08G009300	Cluster2	0.620659	Glyma.08G009300	protein BASIC PENTACYSTEINE4
Glyma.08G009400	Cluster2	0.503319	Glyma.08G009400	probable serine/threonine-protein kinase At1g54610
Glyma.08G009700	Cluster2	0.52206	Glyma.08G009700	NAC domain-containing protein 83
Glyma.08G010500	Cluster2	0.703562	Glyma.08G010500	omega-hydroxypalmitate O-feruloyl transferase
Glyma.08G010600	Cluster2	0.772009	Glyma.08G010600	myb-like protein X
Glyma.08G011100	Cluster2	0.38609	Glyma.08G011100	heavy metal-associated isoprenylated plant protein 7
Glyma.08G011600	Cluster2	0.37228	Glyma.08G011600	gamma carbonic anhydrase-like 2, mitochondrial
Glyma.08G012200	Cluster2	0.297008	Glyma.08G012200	uncharacterized LOC100807996
Glyma.08G013100	Cluster2	0.479109	N/A	N/A
Glyma.08G014600	Cluster2	0.942489	Glyma.08G014600	uncharacterized LOC100811734
Glyma.08G014700	Cluster2	0.850324	Glyma.08G014700	uncharacterized LOC100812271
Glyma.08G014800	Cluster2	0.933203	Glyma.08G014800	kinesin-like protein KIN-14J
Glyma.08G016000	Cluster2	0.604155	Glyma.08G016000	uncharacterized LOC100815488
Glyma.08G020200	Cluster2	0.810407	N/A	N/A
Glyma.08G021500	Cluster2	0.986129	Glyma.08G021500	protein trichome birefringence-like 23
Glyma.08G021700	Cluster2	0.877809	Glyma.08G021700	high mobility group B protein 6
Glyma.08G022100	Cluster2	0.459356	Glyma.08G022100	putative alpha/beta hydrolase
Glyma.08G022500	Cluster2	0.770709	Glyma.08G022500	NDPk domain-containing protein
Glyma.08G024700	Cluster2	0.878224	Glyma.08G024700	3-oxoacyl-[acyl-carrier-protein] synthase I, chloroplastic
Glyma.08G025000	Cluster2	0.897001	Glyma.08G025000	uncharacterized LOC100786754
Glyma.08G025600	Cluster2	0.570223	Glyma.08G025600	importin subunit beta-1
Glyma.08G026200	Cluster2	0.800221	Glyma.08G026200	short-chain dehydrogenase TIC 32 A, chloroplastic
Glyma.08G027300	Cluster2	0.903653	Glyma.08G027300	tRNA pseudouridine synthase A
Glyma.08G027600	Cluster2	0.920115	ACCC-3	biotin carboxylase precursor
Glyma.08G029500	Cluster2	0.665299	Glyma.08G029500	inactive protein kinase SELMODRAFT_444075
Glyma.08G032700	Cluster2	0.495868	Glyma.08G032700	glucan endo-1,3-beta-glucosidase
Glyma.08G033300	Cluster2	0.594121	Glyma.08G033300	hexokinase-1
Glyma.08G036100	Cluster2	0.520324	Glyma.08G036100	uncharacterized LOC100527788
Glyma.08G038000	Cluster2	0.956799	N/A	N/A
Glyma.08G041000	Cluster2	0.710853	Glyma.08G041000	lysM domain-containing GPI-anchored protein 3
Glyma.08G046400	Cluster2	0.762973	Glyma.08G046400	dynamin-related protein 1C
Glyma.08G047100	Cluster2	0.495884	Glyma.08G047100	glutamyl-tRNA(Gln) amidotransferase subunit B, chloroplastic/mitochondrial
Glyma.08G048200	Cluster2	0.596992	Glyma.08G048200	40S ribosomal protein S16
Glyma.08G051600	Cluster2	0.709186	Glyma.08G051600	guanine nucleotide-binding protein subunit beta-like protein-like
Glyma.08G054700	Cluster2	0.671559	PIN1A	auxin efflux carrier component 1a
Glyma.08G054800	Cluster2	0.449829	Glyma.08G054800	protection of telomeres protein 1b
Glyma.08G055700	Cluster2	0.977965	Glyma.08G055700	probable inactive receptor kinase At1g48480
Glyma.08G057200	Cluster2	0.508341	Glyma.08G057200	uncharacterized LOC100802148
Glyma.08G065200	Cluster2	0.427815	Glyma.08G065200	uncharacterized LOC100778583
Glyma.08G067000	Cluster2	0.496645	Glyma.08G067000	uncharacterized LOC100500139
Glyma.08G067300	Cluster2	0.957352	Glyma.08G067300	costars family protein
Glyma.08G069800	Cluster2	0.7051	Glyma.08G069800	root phototropism protein 3
Glyma.08G073200	Cluster2	0.667483	Glyma.08G073200	adrenodoxin-like protein 2, mitochondrial
Glyma.08G075400	Cluster2	0.440323	Glyma.08G075400	uncharacterized LOC100789418
Glyma.08G077300	Cluster2	0.704029	Glyma.08G077300	probable U3 small nucleolar RNA-associated protein 11
Glyma.08G078600	Cluster2	0.388045	Glyma.08G078600	cell division control protein 2 homolog
Glyma.08G084400	Cluster2	0.684741	Glyma.08G084400	DNA replication licensing factor MCM3
Glyma.08G084800	Cluster2	0.412881	EU3	Ni-binding urease accessory protein UreG
Glyma.08G088800	Cluster2	0.864313	Glyma.08G088800	uncharacterized LOC100499760
Glyma.08G091900	Cluster2	0.78562	Glyma.08G091900	probable potassium transporter 17
Glyma.08G102300	Cluster2	0.960833	Glyma.08G102300	ATP-dependent DNA helicase Q-like 5
Glyma.08G102900	Cluster2	0.78524	Glyma.08G102900	lipoxygenase 6, chloroplastic
Glyma.08G104200	Cluster2	0.779439	Glyma.08G104200	REF/SRPP/SRP domain-containing protein
Glyma.08G104300	Cluster2	0.9115	N/A	N/A
Glyma.08G105600	Cluster2	0.966785	Glyma.08G105600	probable DNA primase large subunit
Glyma.08G106400	Cluster2	0.813133	Glyma.08G106400	kinesin-like protein KIN-12B
Glyma.08G107000	Cluster2	0.595942	Glyma.08G107000	uncharacterized LOC102661687
Glyma.08G107400	Cluster2	0.727237	Glyma.08G107400	uncharacterized LOC100775370
Glyma.08G110000	Cluster2	0.622718	Glyma.08G110000	protein ECERIFERUM 26
Glyma.08G113900	Cluster2	0.874784	Glyma.08G113900	glucan endo-1,3-beta-glucosidase 4
Glyma.08G117100	Cluster2	0.514096	N/A	N/A
Glyma.08G119800	Cluster2	0.847197	Glyma.08G119800	transcription repressor OFP5
Glyma.08G120900	Cluster2	0.992485	Glyma.08G120900	exonuclease 1
Glyma.08G123200	Cluster2	0.707995	Glyma.08G123200	putative pterin-4-alpha-carbinolamine dehydratase-like
Glyma.08G126800	Cluster2	0.869339	Glyma.08G126800	2Fe-2S ferredoxin-like superfamily protein
Glyma.08G127900	Cluster2	0.897516	Glyma.08G127900	F-box protein At1g10780
Glyma.08G128600	Cluster2	0.926287	N/A	N/A
Glyma.08G131700	Cluster2	0.820591	Glyma.08G131700	GDSL esterase/lipase At3g26430
Glyma.08G133800	Cluster2	0.696746	Glyma.08G133800	ras-related protein Rab11A
Glyma.08G137000	Cluster2	0.627431	Glyma.08G137000	PLAT superfamily protein
Glyma.08G138800	Cluster2	0.263398	Glyma.08G138800	bifunctional aspartate aminotransferase and glutamate/aspartate-prephenate aminotransferase
Glyma.08G140900	Cluster2	0.905373	Glyma.08G140900	protein ACTIVITY OF BC1 COMPLEX KINASE 8, chloroplastic
Glyma.08G141200	Cluster2	0.874116	Glyma.08G141200	uncharacterized LOC102661382
Glyma.08G141600	Cluster2	0.66844	Glyma.08G141600	pentatricopeptide repeat-containing protein At4g39530
Glyma.08G141700	Cluster2	0.538862	Glyma.08G141700	60S ribosomal protein L6-1
Glyma.08G141800	Cluster2	0.982386	Glyma.08G141800	uncharacterized LOC100500022
Glyma.08G143100	Cluster2	0.546177	Glyma.08G143100	S-adenosylmethionine carrier 1, chloroplastic/mitochondrial
Glyma.08G143900	Cluster2	0.782207	Glyma.08G143900	small nuclear ribonucleoprotein SmD3b
Glyma.08G147000	Cluster2	0.768996	Glyma.08G147000	protein TONSOKU
Glyma.08G148100	Cluster2	0.869741	Glyma.08G148100	trifunctional UDP-glucose 4,6-dehydratase/UDP-4-keto-6-deoxy-D-glucose 3,5-epimerase/UDP-4-keto-L-rhamnose-reductase RHM1
Glyma.08G149500	Cluster2	0.655046	Glyma.08G149500	DNA-directed RNA polymerases II, IV and V subunit 8B
Glyma.08G153300	Cluster2	0.954665	N/A	N/A
Glyma.08G154500	Cluster2	0.618918	Glyma.08G154500	zinc finger protein WIP2
Glyma.08G155200	Cluster2	0.609088	Glyma.08G155200	uncharacterized LOC100499796
Glyma.08G155900	Cluster2	0.551902	Glyma.08G155900	telomerase reverse transcriptase
Glyma.08G159900	Cluster2	0.914505	Glyma.08G159900	ATP-citrate synthase alpha chain protein 1
Glyma.08G162500	Cluster2	0.725179	Glyma.08G162500	probable GMP synthase [glutamine-hydrolyzing]
Glyma.08G163400	Cluster2	0.574908	Glyma.08G163400	uncharacterized LOC100791744
Glyma.08G164600	Cluster2	0.844978	Glyma.08G164600	cysteine synthase
Glyma.08G168900	Cluster2	0.733852	Glyma.08G168900	uncharacterized LOC102670442
Glyma.08G172900	Cluster2	0.646373	Glyma.08G172900	sm-like protein LSM8
Glyma.08G174300	Cluster2	0.638407	Glyma.08G174300	kinesin-like protein KIN-14Q
Glyma.08G175600	Cluster2	0.475381	Glyma.08G175600	probable sugar phosphate/phosphate translocator At3g14410
Glyma.08G176900	Cluster2	0.907222	Glyma.08G176900	H/ACA ribonucleoprotein complex subunit 4
Glyma.08G179800	Cluster2	0.433752	N/A	N/A
Glyma.08G179900	Cluster2	0.738807	Glyma.08G179900	(3R)-hydroxymyristoyl-[acyl-carrier-protein] dehydratase-like
Glyma.08G181300	Cluster2	0.711861	Glyma.08G181300	60S ribosomal protein L44
Glyma.08G181800	Cluster2	0.882124	Glyma.08G181800	cytochrome b-c1 complex subunit 6-1, mitochondrial
Glyma.08G182900	Cluster2	0.422218	Glyma.08G182900	WAT1-related protein At1g68170
Glyma.08G183400	Cluster2	0.4686	Glyma.08G183400	protein FAM135B
Glyma.08G185800	Cluster2	0.688479	Glyma.08G185800	uncharacterized LOC100306679
Glyma.08G185900	Cluster2	0.667933	Glyma.08G185900	F-box protein At1g10780
Glyma.08G188100	Cluster2	0.715679	Glyma.08G188100	ATP-dependent DNA helicase Q-like 4A
Glyma.08G191400	Cluster2	0.765035	IQD28	protein IQ-DOMAIN 28
Glyma.08G193100	Cluster2	0.660462	Glyma.08G193100	protein HOTHEAD
Glyma.08G197000	Cluster2	0.825642	Glyma.08G197000	IAA-amino acid hydrolase ILR1-like 4
Glyma.08G199300	Cluster2	0.76478	Glyma.08G199300	inositol oxygenase 1
Glyma.08G199500	Cluster2	0.717037	Glyma.08G199500	GDSL esterase/lipase APG
Glyma.08G199800	Cluster2	0.361984	Glyma.08G199800	ATP-dependent 6-phosphofructokinase 3
Glyma.08G204200	Cluster2	0.508451	Glyma.08G204200	ruvB-like protein 1
Glyma.08G204400	Cluster2	0.448741	Glyma.08G204400	uncharacterized LOC100306221
Glyma.08G204800	Cluster2	0.568605	Glyma.08G204800	photosystem I reaction center subunit VI-2, chloroplastic-like
Glyma.08G205700	Cluster2	0.610575	Glyma.08G205700	kinesin-like protein KIN-13B
Glyma.08G206900	Cluster2	0.621305	Glyma.08G206900	heat shock 70 kDa protein 14
Glyma.08G207900	Cluster2	0.796356	AUX22	auxin-regulated protein (Aux22)
Glyma.08G216800	Cluster2	0.621372	Glyma.08G216800	deSI-like protein At4g17486
Glyma.08G217700	Cluster2	0.901372	Glyma.08G217700	uncharacterized LOC100305687
Glyma.08G217800	Cluster2	0.679803	Glyma.08G217800	sister chromatid cohesion protein PDS5 homolog B-B
Glyma.08G218900	Cluster2	0.755676	PLMT	phospholipid N-methyltransferase
Glyma.08G220700	Cluster2	0.544706	N/A	N/A
Glyma.08G224000	Cluster2	0.774648	Glyma.08G224000	uncharacterized membrane protein At1g16860
Glyma.08G224900	Cluster2	0.443688	N/A	N/A
Glyma.08G227700	Cluster2	0.675809	WRI1A	ethylene-responsive transcription factor WRI1a
Glyma.08G232200	Cluster2	0.621045	Glyma.08G232200	uncharacterized LOC102668800
Glyma.08G242700	Cluster2	0.69492	Glyma.08G242700	BAG family molecular chaperone regulator 8, chloroplastic
Glyma.08G243600	Cluster2	0.694463	Glyma.08G243600	beta-amyrin 28-monooxygenase
Glyma.08G245000	Cluster2	0.995228	Glyma.08G245000	histone H3.2
Glyma.08G246300	Cluster2	0.584063	Glyma.08G246300	probable endo-1,3(4)-beta-glucanase ARB_01444
Glyma.08G247000	Cluster2	0.844918	N/A	N/A
Glyma.08G249900	Cluster2	0.929101	Glyma.08G249900	probable UDP-arabinopyranose mutase 1
Glyma.08G253200	Cluster2	0.599089	Glyma.08G253200	uncharacterized LOC100793648
Glyma.08G254800	Cluster2	0.601751	Glyma.08G254800	uncharacterized LOC100797343
Glyma.08G256900	Cluster2	0.632354	Glyma.08G256900	uncharacterized LOC100804073
Glyma.08G257300	Cluster2	0.356776	Glyma.08G257300	ethylene-responsive transcription factor ERF113
Glyma.08G259800	Cluster2	0.533152	N/A	N/A
Glyma.08G260400	Cluster2	0.840551	Glyma.08G260400	homologous-pairing protein 2 homolog
Glyma.08G261800	Cluster2	0.442656	Glyma.08G261800	uncharacterized LOC100812808
Glyma.08G261900	Cluster2	0.733017	LBD35	LBD domain-containing transcription factor
Glyma.08G262400	Cluster2	0.920983	N/A	N/A
Glyma.08G262800	Cluster2	0.869076	Glyma.08G262800	alpha-xylosidase 1
Glyma.08G273500	Cluster2	0.717846	Glyma.08G273500	auxin-responsive protein IAA9
Glyma.08G279600	Cluster2	0.618521	Glyma.08G279600	uncharacterized protein At4g38062
Glyma.08G279700	Cluster2	0.475275	Glyma.08G279700	protein tyrosine phosphatase-like protein
Glyma.08G281800	Cluster2	0.554411	Glyma.08G281800	uncharacterized LOC100798943
Glyma.08G288800	Cluster2	0.600678	N/A	N/A
Glyma.08G290300	Cluster2	0.877658	Glyma.08G290300	protein ALTERED XYLOGLUCAN 4
Glyma.08G291700	Cluster2	0.893224	Glyma.08G291700	pentatricopeptide repeat-containing protein-like
Glyma.08G294000	Cluster2	0.723236	Glyma.08G294000	transcription factor BHLH089
Glyma.08G295800	Cluster2	0.597286	N/A	N/A
Glyma.08G298700	Cluster2	0.481405	Glyma.08G298700	transcription factor PRE6
Glyma.08G301100	Cluster2	0.900751	Glyma.08G301100	protein FEZ
Glyma.08G305900	Cluster2	0.547932	Glyma.08G305900	uncharacterized LOC100806386
Glyma.08G306200	Cluster2	0.956366	Glyma.08G306200	phytoene synthase 2, chloroplastic
Glyma.08G306600	Cluster2	0.361579	Glyma.08G306600	protein JASON
Glyma.08G308300	Cluster2	0.527529	Glyma.08G308300	GDSL esterase/lipase At4g10955
Glyma.08G310900	Cluster2	0.914377	Glyma.08G310900	ATP-dependent DNA helicase PIF1
Glyma.08G311600	Cluster2	0.720346	Glyma.08G311600	spermidine hydroxycinnamoyl transferase
Glyma.08G314300	Cluster2	0.668539	N/A	N/A
Glyma.08G317200	Cluster2	0.256955	Glyma.08G317200	uncharacterized LOC100788195
Glyma.08G318600	Cluster2	0.382511	N/A	N/A
Glyma.08G325200	Cluster2	0.716828	Glyma.08G325200	kinesin-like protein KIN-12F
Glyma.08G328300	Cluster2	0.911096	N/A	N/A
Glyma.08G329600	Cluster2	0.404711	Glyma.08G329600	classical arabinogalactan protein 4
Glyma.08G329900	Cluster2	0.837171	Glyma.08G329900	fasciclin-like arabinogalactan protein 1
Glyma.08G331100	Cluster2	0.434046	Glyma.08G331100	uncharacterized LOC100788716
Glyma.08G333800	Cluster2	0.776878	Glyma.08G333800	cell division control protein 6 homolog B
Glyma.08G336300	Cluster2	0.824741	Glyma.08G336300	uncharacterized LOC100801421
Glyma.08G337000	Cluster2	0.923654	Glyma.08G337000	vacuolar cation/proton exchanger 5
Glyma.08G337100	Cluster2	0.775457	Glyma.08G337100	chaperone protein dnaJ 11, chloroplastic
Glyma.08G344200	Cluster2	0.564351	Glyma.08G344200	uncharacterized LOC100306467
Glyma.08G345300	Cluster2	0.392363	Glyma.08G345300	ras-related protein RABA5b-like
Glyma.08G345900	Cluster2	0.9705	Glyma.08G345900	enoyl-[acyl-carrier-protein] reductase [NADH] 2, chloroplastic
Glyma.08G347300	Cluster2	0.72332	Glyma.08G347300	chloroplast envelope quinone oxidoreductase homolog
Glyma.08G347400	Cluster2	0.947327	Glyma.08G347400	GTP cyclohydrolase 1
Glyma.08G349400	Cluster2	0.875876	Glyma.08G349400	cell division control protein 45 homolog
Glyma.08G349600	Cluster2	0.986953	Glyma.08G349600	B-cell receptor-associated protein 29
Glyma.08G356800	Cluster2	0.737568	Glyma.08G356800	probable pectate lyase 8
Glyma.08G357400	Cluster2	0.850729	Glyma.08G357400	LRR receptor-like serine/threonine-protein kinase RGI2
Glyma.08G358400	Cluster2	0.869027	Glyma.08G358400	uncharacterized LOC100797891
Glyma.08G358600	Cluster2	0.52965	Glyma.08G358600	uncharacterized LOC100792771
Glyma.08G359000	Cluster2	0.600938	Glyma.08G359000	embryo-specific protein ATS3A
Glyma.08G364000	Cluster2	0.49357	Glyma.08G364000	T-complex protein 1 subunit zeta 1
Glyma.08G365700	Cluster2	0.391931	Glyma.08G365700	protein ABA DEFICIENT 4, chloroplastic
Glyma.08G366700	Cluster2	0.600268	Glyma.08G366700	uncharacterized LOC100527707
Glyma.09G001600	Cluster2	0.575996	Glyma.09G001600	RING-H2 finger protein ATL7
Glyma.09G002700	Cluster2	0.41152	Glyma.09G002700	pseudouridine-5`-phosphate glycosidase
Glyma.09G004100	Cluster2	0.606226	Glyma.09G004100	ankyrin repeat domain-containing protein 13C
Glyma.09G007200	Cluster2	0.891143	Glyma.09G007200	protein STRUBBELIG-RECEPTOR FAMILY 8
Glyma.09G007900	Cluster2	0.731235	Glyma.09G007900	pyrophosphate--fructose 6-phosphate 1-phosphotransferase subunit beta
Glyma.09G011100	Cluster2	0.973276	Glyma.09G011100	inositol-phosphate phosphatase
Glyma.09G011900	Cluster2	0.899165	Glyma.09G011900	uncharacterized LOC100306111
Glyma.09G012400	Cluster2	0.498042	Glyma.09G012400	uncharacterized LOC100785215
Glyma.09G013900	Cluster2	0.681703	Glyma.09G013900	SNF1-related protein kinase regulatory subunit beta-2
Glyma.09G014000	Cluster2	0.37583	Glyma.09G014000	uncharacterized LOC100305704
Glyma.09G015600	Cluster2	0.441742	Glyma.09G015600	farnesyl pyrophosphate synthase 1
Glyma.09G016000	Cluster2	0.309334	N/A	N/A
Glyma.09G018600	Cluster2	0.81855	Glyma.09G018600	ferric reduction oxidase 7, chloroplastic
Glyma.09G020100	Cluster2	0.880074	Glyma.09G020100	O-fucosyltransferase 23
Glyma.09G023700	Cluster2	0.763811	Glyma.09G023700	ubiquitin-40S ribosomal protein S27a
Glyma.09G024900	Cluster2	0.925656	Glyma.09G024900	LRR receptor-like serine/threonine-protein kinase GHR1
Glyma.09G028400	Cluster2	0.682774	Glyma.09G028400	patellin-4
Glyma.09G030000	Cluster2	0.775378	Glyma.09G030000	cell division control protein 2 homolog
Glyma.09G030100	Cluster2	0.962219	Glyma.09G030100	la-related protein 1
Glyma.09G031400	Cluster2	0.911743	Glyma.09G031400	probable boron transporter 2
Glyma.09G033700	Cluster2	0.823993	Glyma.09G033700	PMEI-like domain-containing protein
Glyma.09G037400	Cluster2	0.864545	Glyma.09G037400	uncharacterized LOC100305979
Glyma.09G038100	Cluster2	0.568874	Glyma.09G038100	60S ribosomal protein L29-1
Glyma.09G039000	Cluster2	0.530138	Glyma.09G039000	uncharacterized LOC100777900
Glyma.09G040400	Cluster2	0.255392	Glyma.09G040400	putative pathogenesis-related protein
Glyma.09G041000	Cluster2	0.752025	Glyma.09G041000	probable polygalacturonase
Glyma.09G042500	Cluster2	0.957262	Glyma.09G042500	uncharacterized LOC100786266
Glyma.09G043300	Cluster2	0.893962	Glyma.09G043300	uncharacterized protein DDB_G0271670
Glyma.09G044100	Cluster2	0.970719	Glyma.09G044100	condensin-2 complex subunit D3
Glyma.09G044600	Cluster2	0.516109	Glyma.09G044600	TOG array regulator of axonemal microtubules protein 2
Glyma.09G045000	Cluster2	0.953234	Glyma.09G045000	40S ribosomal protein S21
Glyma.09G047300	Cluster2	0.844272	Glyma.09G047300	DNA replication licensing factor MCM6
Glyma.09G061700	Cluster2	0.455868	N/A	N/A
Glyma.09G063000	Cluster2	0.621083	Glyma.09G063000	probable polyamine oxidase 5
Glyma.09G064300	Cluster2	0.982902	Glyma.09G064300	DNA repair protein recA homolog 3, mitochondrial
Glyma.09G067500	Cluster2	0.626165	N/A	N/A
Glyma.09G071100	Cluster2	0.617424	Glyma.09G071100	protein DEEPER ROOTING 1
Glyma.09G071300	Cluster2	0.731654	Glyma.09G071300	cyclin-dependent kinase B2-2
Glyma.09G073900	Cluster2	0.490429	Glyma.09G073900	photosystem II subunit X-like protein
Glyma.09G075300	Cluster2	0.888444	N/A	N/A
Glyma.09G082300	Cluster2	0.593409	Glyma.09G082300	subtilisin-like protease SBT2.2
Glyma.09G087700	Cluster2	0.583396	Glyma.09G087700	photosystem I reaction center subunit psaK, chloroplastic
Glyma.09G092600	Cluster2	0.470187	Glyma.09G092600	uncharacterized LOC100779146
Glyma.09G093600	Cluster2	0.899109	Glyma.09G093600	protein RGF1 INDUCIBLE TRANSCRIPTION FACTOR 1
Glyma.09G094400	Cluster2	0.840093	Glyma.09G094400	isoflavone-7-O-methyltransferase 6
Glyma.09G094600	Cluster2	0.851787	Glyma.09G094600	isoflavone-7-O-methyltransferase 6
Glyma.09G095900	Cluster2	0.363709	Glyma.09G095900	uncharacterized LOC102668365
Glyma.09G096700	Cluster2	0.949942	Glyma.09G096700	transmembrane 9 superfamily member 11
Glyma.09G103000	Cluster2	0.937862	Glyma.09G103000	cellulose synthase A catalytic subunit 3 [UDP-forming]
Glyma.09G111000	Cluster2	0.896147	Glyma.09G111000	nudix hydrolase 23, chloroplastic
Glyma.09G114100	Cluster2	0.984173	N/A	N/A
Glyma.09G116700	Cluster2	0.798882	Glyma.09G116700	uncharacterized LOC100789277
Glyma.09G119700	Cluster2	0.812671	Glyma.09G119700	beta-glucuronosyltransferase GlcAT14A
Glyma.09G120100	Cluster2	0.867132	N/A	N/A
Glyma.09G122100	Cluster2	0.357319	N/A	N/A
Glyma.09G134100	Cluster2	0.838513	Glyma.09G134100	protein DETOXIFICATION 34
Glyma.09G136400	Cluster2	0.567109	Glyma.09G136400	kinesin-like protein KIN-10C
Glyma.09G143500	Cluster2	0.665201	TFL1.4	terminal flowering 1-like protein 4
Glyma.09G148700	Cluster2	0.827035	Glyma.09G148700	uncharacterized LOC100795947
Glyma.09G154600	Cluster2	0.523374	Glyma.09G154600	somatic embryogenesis receptor kinase 4
Glyma.09G159500	Cluster2	0.434253	N/A	N/A
Glyma.09G162400	Cluster2	0.422885	UGT708D1	UDP-glucose:2-hydroxyflavanone C-glucosyltransferase
Glyma.09G166100	Cluster2	0.625419	Glyma.09G166100	dehydrogenase/reductase SDR family member FEY
Glyma.09G167800	Cluster2	0.396445	N/A	N/A
Glyma.09G173500	Cluster2	0.702189	Glyma.09G173500	prohibitin-2-like
Glyma.09G173600	Cluster2	0.315295	N/A	N/A
Glyma.09G173700	Cluster2	0.97935	Glyma.09G173700	uncharacterized LOC100775920
Glyma.09G174700	Cluster2	0.958494	Glyma.09G174700	uncharacterized protein At3g17950
Glyma.09G176300	Cluster2	0.328613	PIN1C	auxin efflux carrier component 1c
Glyma.09G183500	Cluster2	0.606999	Glyma.09G183500	transcription factor BEE 1
Glyma.09G186700	Cluster2	0.950763	Glyma.09G186700	probable 3-beta-hydroxysteroid-Delta(8),Delta(7)-isomerase
Glyma.09G186800	Cluster2	0.628995	Glyma.09G186800	probable 3-beta-hydroxysteroid-Delta(8),Delta(7)-isomerase
Glyma.09G188700	Cluster2	0.721972	N/A	N/A
Glyma.09G188800	Cluster2	0.691828	Glyma.09G188800	glycine-rich cell wall structural protein
Glyma.09G189200	Cluster2	0.90565	ALDH2C7	aldehyde dehydrogenase family 2 member C7
Glyma.09G192700	Cluster2	0.524998	Glyma.09G192700	rac-like GTP-binding protein ARAC7
Glyma.09G196700	Cluster2	0.789965	Glyma.09G196700	RING-H2 finger protein ATL8
Glyma.09G198300	Cluster2	0.496197	Glyma.09G198300	uncharacterized LOC100305957
Glyma.09G199600	Cluster2	0.973511	Glyma.09G199600	nucleobase-ascorbate transporter 11
Glyma.09G200800	Cluster2	0.502232	Glyma.09G200800	kinesin-like protein KIN-14R
Glyma.09G203300	Cluster2	0.363752	Glyma.09G203300	auxin-responsive protein IAA8
Glyma.09G204600	Cluster2	0.982315	Glyma.09G204600	ubiquitin carboxyl-terminal hydrolase 20
Glyma.09G206300	Cluster2	0.828029	Glyma.09G206300	ABC transporter B family member 2
Glyma.09G209400	Cluster2	0.765186	Glyma.09G209400	diacylglycerol lipase-beta
Glyma.09G211700	Cluster2	0.885201	Glyma.09G211700	uncharacterized protein At4g15970
Glyma.09G213100	Cluster2	0.840904	Glyma.09G213100	probable methyltransferase PMT20
Glyma.09G213500	Cluster2	0.743142	Glyma.09G213500	replication protein A 70 kDa DNA-binding subunit A
Glyma.09G216900	Cluster2	0.902275	Glyma.09G216900	E3 ubiquitin-protein ligase MBR1
Glyma.09G217300	Cluster2	0.847053	Glyma.09G217300	rop guanine nucleotide exchange factor 14
Glyma.09G219000	Cluster2	0.735011	Glyma.09G219000	auxin-induced protein 15A
Glyma.09G221000	Cluster2	0.822731	N/A	N/A
Glyma.09G221100	Cluster2	0.797864	N/A	N/A
Glyma.09G221200	Cluster2	0.726012	Glyma.09G221200	auxin-induced protein 10A5-like
Glyma.09G225100	Cluster2	0.937257	Glyma.09G225100	protein JINGUBANG
Glyma.09G225400	Cluster2	0.901149	Glyma.09G225400	cytokinin dehydrogenase 6
Glyma.09G229200	Cluster2	0.553882	PAP14	purple acid phosphatase
Glyma.09G232300	Cluster2	0.498467	N/A	N/A
Glyma.09G234100	Cluster2	0.539115	Glyma.09G234100	eukaryotic translation initiation factor 3 subunit I
Glyma.09G235500	Cluster2	0.47158	N/A	N/A
Glyma.09G236200	Cluster2	0.87313	Glyma.09G236200	expansin-A1
Glyma.09G240000	Cluster2	0.766692	Glyma.09G240000	WRKY transcription factor 72B
Glyma.09G240600	Cluster2	0.525622	Glyma.09G240600	peroxisomal voltage-dependent anion-selective channel protein
Glyma.09G248500	Cluster2	0.567249	Glyma.09G248500	putative acyl carrier protein
Glyma.09G248800	Cluster2	0.529222	Glyma.09G248800	putative RNA-binding protein Luc7-like 2
Glyma.09G258200	Cluster2	0.885842	Glyma.09G258200	probable disease resistance protein At5g63020
Glyma.09G258300	Cluster2	0.969496	Glyma.09G258300	uncharacterized LOC100806952
Glyma.09G261100	Cluster2	0.464179	Glyma.09G261100	exosome complex exonuclease RRP46 homolog
Glyma.09G264000	Cluster2	0.90185	Glyma.09G264000	flap endonuclease GEN-like 1
Glyma.09G267700	Cluster2	0.932683	Glyma.09G267700	fasciclin-like arabinogalactan protein 10
Glyma.09G270000	Cluster2	0.497346	Glyma.09G270000	protein SCARECROW
Glyma.09G270700	Cluster2	0.619778	Glyma.09G270700	uncharacterized LOC100806051
Glyma.09G271500	Cluster2	0.745443	Glyma.09G271500	uncharacterized LOC100808700
Glyma.09G274400	Cluster2	0.61383	N/A	N/A
Glyma.09G274900	Cluster2	0.577109	Glyma.09G274900	uncharacterized LOC100499988
Glyma.09G275200	Cluster2	0.513797	Glyma.09G275200	uncharacterized LOC102667802
Glyma.09G279400	Cluster2	0.96491	SNAP09	soluble NSF attachment protein 9
Glyma.09G285600	Cluster2	0.900252	N/A	N/A
Glyma.10G002400	Cluster2	0.935425	Glyma.10G002400	60S ribosomal protein L30
Glyma.10G003800	Cluster2	0.695705	Glyma.10G003800	RNA polymerase II-associated protein 3
Glyma.10G004300	Cluster2	0.491424	Glyma.10G004300	probable 60S ribosomal protein L14
Glyma.10G004700	Cluster2	0.908075	Glyma.10G004700	KIN14B-interacting protein At4g14310
Glyma.10G006500	Cluster2	0.589772	Glyma.10G006500	malate dehydrogenase, cytoplasmic-like
Glyma.10G014100	Cluster2	0.726627	Glyma.10G014100	BRCT domain-containing protein
Glyma.10G014300	Cluster2	0.612526	PAE1	20S proteasome subunit
Glyma.10G016300	Cluster2	0.50535	Glyma.10G016300	uncharacterized LOC100499883
Glyma.10G021600	Cluster2	0.636603	Glyma.10G021600	protein NETWORKED 4B
Glyma.10G024800	Cluster2	0.802745	N/A	N/A
Glyma.10G025500	Cluster2	0.337867	Glyma.10G025500	uncharacterized isomerase BH0283
Glyma.10G031200	Cluster2	0.977281	Glyma.10G031200	uncharacterized LOC100306323
Glyma.10G031800	Cluster2	0.777529	Glyma.10G031800	auxin-induced protein 22D-like
Glyma.10G032000	Cluster2	0.943639	Glyma.10G032000	F-box/LRR-repeat protein 17
Glyma.10G032800	Cluster2	0.80949	Glyma.10G032800	signal recognition particle 9 kDa protein
Glyma.10G035700	Cluster2	0.612798	Glyma.10G035700	CDT1-like protein a, chloroplastic
Glyma.10G038000	Cluster2	0.861574	Glyma.10G038000	dolichyl-diphosphooligosaccharide--protein glycosyltransferase subunit 2
Glyma.10G039500	Cluster2	0.43221	Glyma.10G039500	uncharacterized LOC100805024
Glyma.10G039900	Cluster2	0.506434	Glyma.10G039900	uncharacterized LOC100306699
Glyma.10G040100	Cluster2	0.931603	Glyma.10G040100	probable inactive histone-lysine N-methyltransferase SUVR2
Glyma.10G041900	Cluster2	0.809283	Glyma.10G041900	uncharacterized LOC100305906
Glyma.10G042000	Cluster2	0.263273	Glyma.10G042000	photosystem I reaction center subunit IV A, chloroplastic-like
Glyma.10G045000	Cluster2	0.90845	Glyma.10G045000	uncharacterized LOC100794765
Glyma.10G045500	Cluster2	0.764938	Glyma.10G045500	kinesin-like protein KIN-5B
Glyma.10G048600	Cluster2	0.713341	Glyma.10G048600	60S ribosomal protein L4
Glyma.10G049600	Cluster2	0.776719	Glyma.10G049600	interactor of constitutive active ROPs 2, chloroplastic
Glyma.10G050400	Cluster2	0.965466	Glyma.10G050400	uncharacterized LOC102659621
Glyma.10G053800	Cluster2	0.460802	Glyma.10G053800	cytokinin riboside 5`-monophosphate phosphoribohydrolase LOG1
Glyma.10G058000	Cluster2	0.942665	Glyma.10G058000	adenosine kinase 2-like
Glyma.10G059500	Cluster2	0.553809	Glyma.10G059500	triosephosphate isomerase, chloroplastic-like
Glyma.10G066500	Cluster2	0.839387	Glyma.10G066500	60S ribosomal protein L24-like
Glyma.10G067100	Cluster2	0.882333	Glyma.10G067100	uncharacterized LOC100813767
Glyma.10G067500	Cluster2	0.890083	Glyma.10G067500	pyridine nucleotide-disulphide oxidoreductase
Glyma.10G071800	Cluster2	0.738004	Glyma.10G071800	cell division protein FtsZ homolog 2-1, chloroplastic
Glyma.10G075000	Cluster2	0.80967	Glyma.10G075000	uncharacterized LOC100798808
Glyma.10G081000	Cluster2	0.877334	N/A	N/A
Glyma.10G081300	Cluster2	0.742419	Glyma.10G081300	receptor protein kinase TMK1
Glyma.10G082600	Cluster2	0.460531	Glyma.10G082600	33 kDa ribonucleoprotein, chloroplastic
Glyma.10G089900	Cluster2	0.667988	Glyma.10G089900	cation/H(+) antiporter 28
Glyma.10G090000	Cluster2	0.862714	N/A	N/A
Glyma.10G090100	Cluster2	0.968628	Glyma.10G090100	uncharacterized LOC100804119
Glyma.10G090300	Cluster2	0.89926	N/A	N/A
Glyma.10G094000	Cluster2	0.851368	Glyma.10G094000	amino acid transporter AVT1A
Glyma.10G099100	Cluster2	0.863442	N/A	N/A
Glyma.10G104700	Cluster2	0.659191	SG-3	putative glycosyltransferase UGT91H9
Glyma.10G105300	Cluster2	0.732467	Glyma.10G105300	peptide chain release factor PrfB3, chloroplastic
Glyma.10G107100	Cluster2	0.825411	Glyma.10G107100	probable glycerol-3-phosphate dehydrogenase [NAD(+)] 1, cytosolic
Glyma.10G118100	Cluster2	0.426845	Glyma.10G118100	serine/threonine-protein kinase TIO
Glyma.10G123700	Cluster2	0.875189	N/A	N/A
Glyma.10G133500	Cluster2	0.959514	Glyma.10G133500	histone H4
Glyma.10G133900	Cluster2	0.805238	Glyma.10G133900	plasmodesmata-located protein 2
Glyma.10G134600	Cluster2	0.479527	N/A	N/A
Glyma.10G136800	Cluster2	0.809963	Glyma.10G136800	protein unc-13 homolog
Glyma.10G140200	Cluster2	0.902837	Glyma.10G140200	putative expansin-A17
Glyma.10G144200	Cluster2	0.392345	Glyma.10G144200	probable receptor-like protein kinase At5g18500
Glyma.10G144400	Cluster2	0.886307	N/A	N/A
Glyma.10G145200	Cluster2	0.811816	Glyma.10G145200	ABC transporter I family member 20
Glyma.10G146000	Cluster2	0.603759	Glyma.10G146000	intermediate cleaving peptidase 55, mitochondrial
Glyma.10G147200	Cluster2	0.615585	Glyma.10G147200	lon protease homolog 1, mitochondrial
Glyma.10G147600	Cluster2	0.605019	Glyma.10G147600	calreticulin-1
Glyma.10G148200	Cluster2	0.409029	Glyma.10G148200	uncharacterized LOC102665160
Glyma.10G150700	Cluster2	0.727776	Glyma.10G150700	probable pectinesterase/pectinesterase inhibitor 21
Glyma.10G150800	Cluster2	0.564031	Glyma.10G150800	uncharacterized LOC100500164
Glyma.10G151800	Cluster2	0.862877	Glyma.10G151800	uncharacterized LOC100305730
Glyma.10G154200	Cluster2	0.433126	Glyma.10G154200	kinesin-like protein KIN-14S
Glyma.10G159100	Cluster2	0.92216	Glyma.10G159100	kinesin-like protein KIN-14U
Glyma.10G160300	Cluster2	0.722544	Glyma.10G160300	uncharacterized LOC100499673
Glyma.10G161400	Cluster2	0.73938	Glyma.10G161400	serine/threonine-protein kinase Nek2
Glyma.10G165700	Cluster2	0.797775	Glyma.10G165700	ankyrin repeat domain-containing protein 13C-B
Glyma.10G168600	Cluster2	0.593321	Glyma.10G168600	uncharacterized LOC100802355
Glyma.10G177400	Cluster2	0.804159	Glyma.10G177400	uncharacterized LOC100775961
Glyma.10G177600	Cluster2	0.816984	Glyma.10G177600	uncharacterized LOC100776665
Glyma.10G178100	Cluster2	0.524185	Glyma.10G178100	65-kDa microtubule-associated protein 3
Glyma.10G180100	Cluster2	0.69207	SLR1	auxin-induced protein ali50
Glyma.10G182500	Cluster2	0.814335	Glyma.10G182500	uncharacterized LOC100499889
Glyma.10G182600	Cluster2	0.645422	Glyma.10G182600	putative glycolipid transfer protein
Glyma.10G182800	Cluster2	0.842553	Glyma.10G182800	kinesin-like protein KIN-10A
Glyma.10G188000	Cluster2	0.751515	Glyma.10G188000	uncharacterized LOC102664513
Glyma.10G188300	Cluster2	0.470227	Glyma.10G188300	protein PSK SIMULATOR 1
Glyma.10G190000	Cluster2	0.457926	Glyma.10G190000	uncharacterized LOC100499983
Glyma.10G192600	Cluster2	0.762671	Glyma.10G192600	uncharacterized LOC102659661
Glyma.10G192800	Cluster2	0.948829	Glyma.10G192800	uncharacterized LOC100811257
Glyma.10G194000	Cluster2	0.428912	UGT79A6	flavonol 3-O-glucoside (1->6) rhamnosyltransferase
Glyma.10G194600	Cluster2	0.520004	Glyma.10G194600	mitochondrial uncoupling protein 4-like
Glyma.10G196400	Cluster2	0.554595	Glyma.10G196400	SHUGOSHIN 2
Glyma.10G196700	Cluster2	0.357634	Glyma.10G196700	probable disease resistance protein RF9
Glyma.10G198500	Cluster2	0.952158	Glyma.10G198500	histone superfamily protein
Glyma.10G203600	Cluster2	0.306345	N/A	N/A
Glyma.10G204700	Cluster2	0.841654	NAC170	NAC domain-containing protein 170
Glyma.10G205300	Cluster2	0.867453	Glyma.10G205300	piriformospora indica-insensitive protein 2
Glyma.10G205500	Cluster2	0.541869	PEPC17	phosphoenolpyruvate carboxylase
Glyma.10G209800	Cluster2	0.399795	PAL2.4	phenylalanine ammonia-lyase 2.4
Glyma.10G211000	Cluster2	0.613987	PIP2-13	aquaporin PIP2-13
Glyma.10G213400	Cluster2	0.95281	Glyma.10G213400	uncharacterized LOC100500032
Glyma.10G220700	Cluster2	0.809293	Glyma.10G220700	LRR receptor-like serine/threonine-protein kinase RGI5
Glyma.10G223400	Cluster2	0.594046	Glyma.10G223400	60S ribosomal protein L3
Glyma.10G223700	Cluster2	0.692605	Glyma.10G223700	uncharacterized LOC100808387
Glyma.10G227800	Cluster2	0.779291	Glyma.10G227800	plastidial pyruvate kinase 2
Glyma.10G227900	Cluster2	0.656893	Glyma.10G227900	uncharacterized LOC100785399
Glyma.10G229200	Cluster2	0.68282	Glyma.10G229200	probable membrane-associated kinase regulator 6-like
Glyma.10G233900	Cluster2	0.710157	Glyma.10G233900	60S ribosomal protein L36-3
Glyma.10G235300	Cluster2	0.652869	N/A	N/A
Glyma.10G237400	Cluster2	0.403188	Glyma.10G237400	putative protein phosphatase inhibitor 2
Glyma.10G237900	Cluster2	0.332322	Glyma.10G237900	leucine-rich repeat receptor protein kinase EMS1
Glyma.10G240800	Cluster2	0.377586	Glyma.10G240800	probable fructokinase-7
Glyma.10G245400	Cluster2	0.741648	N/A	N/A
Glyma.10G247200	Cluster2	0.74058	Glyma.10G247200	uncharacterized LOC100500253
Glyma.10G247300	Cluster2	0.848027	Glyma.10G247300	uncharacterized LOC102667768
Glyma.10G250400	Cluster2	0.569859	Glyma.10G250400	RAN GTPase-activating protein 2
Glyma.10G250700	Cluster2	0.501944	Glyma.10G250700	protein FANTASTIC FOUR 3
Glyma.10G250800	Cluster2	0.754769	Glyma.10G250800	mitogen-activated protein kinase kinase kinase NPK1
Glyma.10G260700	Cluster2	0.911631	Glyma.10G260700	uncharacterized LOC106795008
Glyma.10G263400	Cluster2	0.933623	N/A	N/A
Glyma.10G264100	Cluster2	0.968532	Glyma.10G264100	heavy metal-associated isoprenylated plant protein 20
Glyma.10G267200	Cluster2	0.983833	Glyma.10G267200	ATP synthase subunit beta, mitochondrial
Glyma.10G269700	Cluster2	0.441997	Glyma.10G269700	amino-acid permease BAT1 homolog
Glyma.10G274200	Cluster2	0.818141	N/A	N/A
Glyma.10G278800	Cluster2	0.74949	Glyma.10G278800	replication protein A 14 kDa subunit B
Glyma.10G279800	Cluster2	0.446223	Glyma.10G279800	diphosphomevalonate decarboxylase MVD2, peroxisomal
Glyma.10G286300	Cluster2	0.560293	Glyma.10G286300	myosin-11
Glyma.10G288300	Cluster2	0.989588	Glyma.10G288300	high mobility group B protein 7
Glyma.10G290300	Cluster2	0.888985	Glyma.10G290300	protein SOSEKI 2
Glyma.10G291100	Cluster2	0.883564	DHAR1	DHAR class glutathione S-transferase
Glyma.10G291700	Cluster2	0.609726	Glyma.10G291700	3-ketoacyl-CoA synthase 19
Glyma.10G296500	Cluster2	0.466405	Glyma.10G296500	non-structural maintenance of chromosomes element 4 homolog A
Glyma.11G002400	Cluster2	0.470743	Glyma.11G002400	40S ribosomal protein S20-2-like
Glyma.11G002900	Cluster2	0.433731	Glyma.11G002900	probable UDP-3-O-acylglucosamine N-acyltransferase 2, mitochondrial
Glyma.11G003000	Cluster2	0.421007	N/A	N/A
Glyma.11G003800	Cluster2	0.870516	Glyma.11G003800	uncharacterized LOC100306685
Glyma.11G008700	Cluster2	0.765719	Glyma.11G008700	uncharacterized LOC100787910
Glyma.11G009200	Cluster2	0.918505	Glyma.11G009200	WEB family protein At3g02930, chloroplastic
Glyma.11G011400	Cluster2	0.709348	Glyma.11G011400	translin-associated protein X-like
Glyma.11G012400	Cluster2	0.695401	Glyma.11G012400	cell division cycle 20.2, cofactor of APC complex
Glyma.11G013800	Cluster2	0.89362	Glyma.11G013800	succinate dehydrogenase assembly factor 1 homolog, mitochondrial-like
Glyma.11G018900	Cluster2	0.944265	N/A	N/A
Glyma.11G021200	Cluster2	0.540564	Glyma.11G021200	WRKY transcription factor 22
Glyma.11G022700	Cluster2	0.618952	Glyma.11G022700	uncharacterized LOC100808415
Glyma.11G022900	Cluster2	0.341025	Glyma.11G022900	mitogen-activated protein kinase kinase kinase YODA
Glyma.11G023900	Cluster2	0.553312	Glyma.11G023900	AT-hook motif nuclear-localized protein 5
Glyma.11G024300	Cluster2	0.758451	Glyma.11G024300	FT-interacting protein 7
Glyma.11G026400	Cluster2	0.497337	ILPA1	anaphase-promoting complex subunit 8-like protein
Glyma.11G026700	Cluster2	0.51567	Glyma.11G026700	DNA-directed RNA polymerase IV subunit 1
Glyma.11G027000	Cluster2	0.774802	Glyma.11G027000	putative hydroxymethylglutaryl-CoA synthase
Glyma.11G027500	Cluster2	0.666656	Glyma.11G027500	protein FIZZY-RELATED 2
Glyma.11G028300	Cluster2	0.930097	Glyma.11G028300	probable LRR receptor-like serine/threonine-protein kinase At1g12460
Glyma.11G031300	Cluster2	0.740053	Glyma.11G031300	uncharacterized LOC100804686
Glyma.11G035800	Cluster2	0.530931	Glyma.11G035800	E3 ubiquitin-protein ligase HOS1
Glyma.11G040800	Cluster2	0.445268	Glyma.11G040800	phosphatase YqaB-like
Glyma.11G042000	Cluster2	0.748212	Glyma.11G042000	protein NRT1/ PTR FAMILY 7.3
Glyma.11G042600	Cluster2	0.482994	Glyma.11G042600	MND1-interacting protein 1
Glyma.11G048100	Cluster2	0.933369	Glyma.11G048100	putative 60S ribosomal protein L26
Glyma.11G048700	Cluster2	0.949094	Glyma.11G048700	glucan endo-1,3-beta-glucosidase 12
Glyma.11G051300	Cluster2	0.975616	Glyma.11G051300	uncharacterized LOC100784565
Glyma.11G052200	Cluster2	0.789405	Glyma.11G052200	microtubule-associated protein RP/EB family member 1C
Glyma.11G052700	Cluster2	0.908743	Glyma.11G052700	phosphatidylinositol 3,4,5-trisphosphate 3-phosphatase and protein-tyrosine-phosphatase PTEN2A
Glyma.11G053900	Cluster2	0.655242	Glyma.11G053900	filament-like plant protein 7
Glyma.11G055200	Cluster2	0.867174	Glyma.11G055200	protein RALF-like 34
Glyma.11G055400	Cluster2	0.73712	N/A	N/A
Glyma.11G055900	Cluster2	0.955116	Glyma.11G055900	uncharacterized LOC100776346
Glyma.11G057100	Cluster2	0.48578	Glyma.11G057100	precursor of CEP3
Glyma.11G057400	Cluster2	0.885244	N/A	N/A
Glyma.11G057600	Cluster2	0.73139	Glyma.11G057600	uncharacterized LOC100814669
Glyma.11G059900	Cluster2	0.709686	Glyma.11G059900	cell division cycle-associated 7-like protein
Glyma.11G061000	Cluster2	0.466262	Glyma.11G061000	tetratricopeptide repeat superfamily protein
Glyma.11G062900	Cluster2	0.917242	Glyma.11G062900	clathrin heavy chain 1
Glyma.11G063200	Cluster2	0.32678	Glyma.11G063200	lysM domain receptor-like kinase 4
Glyma.11G065900	Cluster2	0.575102	Glyma.11G065900	probable protein phosphatase 2C 55
Glyma.11G067500	Cluster2	0.924084	Glyma.11G067500	ATP-dependent DNA helicase DDM1
Glyma.11G068500	Cluster2	0.793702	Glyma.11G068500	ADP-ribosylation factor-like protein
Glyma.11G072500	Cluster2	0.837797	Glyma.11G072500	protein SHI RELATED SEQUENCE 1
Glyma.11G075100	Cluster2	0.832787	Glyma.11G075100	kinesin-like protein KIN-7G
Glyma.11G079000	Cluster2	0.839318	Glyma.11G079000	3-isopropylmalate dehydrogenase 2, chloroplastic
Glyma.11G079800	Cluster2	0.601172	Glyma.11G079800	UPF0434 protein ERGA_CDS_01260
Glyma.11G083600	Cluster2	0.685712	Glyma.11G083600	putative DNA (cytosine-5)-methyltransferase CMT1
Glyma.11G084500	Cluster2	0.830429	Glyma.11G084500	G2/mitotic-specific cyclin-1
Glyma.11G085800	Cluster2	0.320612	N/A	N/A
Glyma.11G086200	Cluster2	0.675139	Glyma.11G086200	probable small nuclear ribonucleoprotein G
Glyma.11G087000	Cluster2	0.829178	Glyma.11G087000	probable protein phosphatase 2C 47
Glyma.11G089400	Cluster2	0.868552	Glyma.11G089400	kinesin-like protein KIN-14I
Glyma.11G090400	Cluster2	0.944116	Glyma.11G090400	upstream activation factor subunit UAF30
Glyma.11G092600	Cluster2	0.943156	Glyma.11G092600	uncharacterized protein YFR016C
Glyma.11G093300	Cluster2	0.911068	Glyma.11G093300	uncharacterized LOC100795130
Glyma.11G094400	Cluster2	0.69398	Glyma.11G094400	30S ribosomal protein S9, mitochondrial
Glyma.11G095700	Cluster2	0.651831	Glyma.11G095700	ubiquitin-conjugating enzyme
Glyma.11G097400	Cluster2	0.812793	Glyma.11G097400	rop guanine nucleotide exchange factor 1
Glyma.11G098900	Cluster2	0.504727	Glyma.11G098900	putative pentatricopeptide repeat-containing protein At5g59900
Glyma.11G099200	Cluster2	0.58695	Glyma.11G099200	protein arginine methyltransferase NDUFAF7 homolog, mitochondrial
Glyma.11G101400	Cluster2	0.909711	Glyma.11G101400	enoyl-[acyl-carrier-protein] reductase [NADH], chloroplastic
Glyma.11G103500	Cluster2	0.976819	Glyma.11G103500	delta(24)-sterol reductase
Glyma.11G106000	Cluster2	0.483336	LAX10	auxin transporter-like protein 10
Glyma.11G106300	Cluster2	0.798974	Glyma.11G106300	protein NUCLEAR FUSION DEFECTIVE 4
Glyma.11G106400	Cluster2	0.870434	CYP41	peptidyl-prolyl cis-trans isomerase CYP41
Glyma.11G110600	Cluster2	0.489725	Glyma.11G110600	pentatricopeptide repeat-containing protein At1g30610, chloroplastic
Glyma.11G111000	Cluster2	0.440858	Glyma.11G111000	uncharacterized LOC100816970
Glyma.11G112000	Cluster2	0.966191	Glyma.11G112000	squalene synthase 2
Glyma.11G112700	Cluster2	0.907286	Glyma.11G112700	kinesin-like protein KIN-7D, mitochondrial
Glyma.11G113300	Cluster2	0.792233	Glyma.11G113300	DNA replication licensing factor MCM4
Glyma.11G115000	Cluster2	0.411152	Glyma.11G115000	phosphatidylinositol/phosphatidylcholine transfer protein SFH8
Glyma.11G116200	Cluster2	0.706988	Glyma.11G116200	uncharacterized LOC100794959
Glyma.11G120600	Cluster2	0.794967	Glyma.11G120600	probable 1-acyl-sn-glycerol-3-phosphate acyltransferase 5
Glyma.11G121500	Cluster2	0.627525	Glyma.11G121500	putative pentatricopeptide repeat-containing protein At3g18840
Glyma.11G130400	Cluster2	0.85796	Glyma.11G130400	FT-interacting protein 3
Glyma.11G130800	Cluster2	0.929059	Glyma.11G130800	uncharacterized LOC100780441
Glyma.11G130900	Cluster2	0.990173	Glyma.11G130900	histone H3.2
Glyma.11G131900	Cluster2	0.902266	Glyma.11G131900	PLETHORA 2
Glyma.11G134000	Cluster2	0.522846	N/A	N/A
Glyma.11G139100	Cluster2	0.730452	EXPA5C	expansin A5c
Glyma.11G143200	Cluster2	0.87134	Glyma.11G143200	uncharacterized LOC100778481
Glyma.11G145500	Cluster2	0.899081	Glyma.11G145500	auxin response factor 18
Glyma.11G146300	Cluster2	0.86671	Glyma.11G146300	60S ribosomal protein L12
Glyma.11G147000	Cluster2	0.707718	Glyma.11G147000	yrdC domain-containing protein, mitochondrial
Glyma.11G152400	Cluster2	0.537788	Glyma.11G152400	uncharacterized LOC100526972
Glyma.11G155900	Cluster2	0.907158	Glyma.11G155900	nudix hydrolase 16, mitochondrial
Glyma.11G156500	Cluster2	0.670148	Glyma.11G156500	uncharacterized LOC100500580
Glyma.11G160000	Cluster2	0.771954	Glyma.11G160000	expansin-A4
Glyma.11G160900	Cluster2	0.493686	Glyma.11G160900	uncharacterized LOC100801850
Glyma.11G163400	Cluster2	0.475022	Glyma.11G163400	uncharacterized LOC100788611
Glyma.11G164800	Cluster2	0.916835	Glyma.11G164800	LOB domain-containing protein 12
Glyma.11G177800	Cluster2	0.959345	Glyma.11G177800	histone H4
Glyma.11G181000	Cluster2	0.818251	Glyma.11G181000	uncharacterized protein At5g41620
Glyma.11G182600	Cluster2	0.785399	Glyma.11G182600	rho GTPase-activating protein 5
Glyma.11G184500	Cluster2	0.512321	Glyma.11G184500	uncharacterized LOC100790563
Glyma.11G185500	Cluster2	0.76684	Glyma.11G185500	T-complex protein 1 subunit beta
Glyma.11G187900	Cluster2	0.85512	Glyma.11G187900	uncharacterized LOC100305574
Glyma.11G189600	Cluster2	0.564454	Glyma.11G189600	glucomannan 4-beta-mannosyltransferase 2
Glyma.11G189900	Cluster2	0.745272	N/A	N/A
Glyma.11G192100	Cluster2	0.852927	Glyma.11G192100	cyclin-dependent kinases regulatory subunit
Glyma.11G198100	Cluster2	0.890936	N/A	N/A
Glyma.11G198600	Cluster2	0.553338	N/A	N/A
Glyma.11G198700	Cluster2	0.899254	N/A	N/A
Glyma.11G200500	Cluster2	0.924033	Glyma.11G200500	uncharacterized LOC100776355
Glyma.11G201700	Cluster2	0.654379	Glyma.11G201700	50S ribosomal protein L17, chloroplastic
Glyma.11G202800	Cluster2	0.841215	Glyma.11G202800	uncharacterized protein At1g65710
Glyma.11G202900	Cluster2	0.329222	Glyma.11G202900	WAT1-related protein At3g02690, chloroplastic
Glyma.11G210700	Cluster2	0.835348	Glyma.11G210700	lysine--tRNA ligase, cytoplasmic
Glyma.11G212200	Cluster2	0.613927	N/A	N/A
Glyma.11G212300	Cluster2	0.442126	Glyma.11G212300	PH, RCC1 and FYVE domains-containing protein 1
Glyma.11G214300	Cluster2	0.863267	Glyma.11G214300	zinc finger protein 4
Glyma.11G215400	Cluster2	0.599528	Glyma.11G215400	kinesin light chain 3
Glyma.11G215600	Cluster2	0.935622	Glyma.11G215600	condensin complex subunit 3
Glyma.11G215700	Cluster2	0.643574	Glyma.11G215700	nudix hydrolase family protein
Glyma.11G216800	Cluster2	0.731669	N/A	N/A
Glyma.11G218000	Cluster2	0.511869	Glyma.11G218000	protease Do-like 7
Glyma.11G218500	Cluster2	0.91585	N/A	N/A
Glyma.11G222100	Cluster2	0.450433	Glyma.11G222100	pentapeptide repeat-containing protein
Glyma.11G222800	Cluster2	0.77567	Glyma.11G222800	probable methyltransferase PMT11
Glyma.11G225400	Cluster2	0.510843	Glyma.11G225400	uncharacterized LOC100782060
Glyma.11G226800	Cluster2	0.979276	Glyma.11G226800	60S ribosomal protein L32-1
Glyma.11G229600	Cluster2	0.850535	Glyma.11G229600	DNA replication complex GINS protein PSF3
Glyma.11G230900	Cluster2	0.732922	Glyma.11G230900	N-(5`-phosphoribosyl)anthranilate isomerase 1, chloroplastic
Glyma.11G231600	Cluster2	0.472047	Glyma.11G231600	alcohol acyltransferase 9
Glyma.11G232000	Cluster2	0.858233	Glyma.11G232000	probable inactive serine/threonine-protein kinase bub1
Glyma.11G232100	Cluster2	0.694056	Glyma.11G232100	non-classical arabinogalactan protein 30
Glyma.11G233500	Cluster2	0.931992	Glyma.11G233500	probably inactive leucine-rich repeat receptor-like protein kinase IMK2
Glyma.11G234700	Cluster2	0.810212	Glyma.11G234700	uncharacterized LOC100813596
Glyma.11G234800	Cluster2	0.565973	Glyma.11G234800	uncharacterized LOC100814138
Glyma.11G235800	Cluster2	0.897152	Glyma.11G235800	glutathione hydrolase 1
Glyma.11G240000	Cluster2	0.929849	Glyma.11G240000	uncharacterized LOC100789861
Glyma.11G244600	Cluster2	0.76427	Glyma.11G244600	oxysterol-binding protein-related protein 1D
Glyma.11G244900	Cluster2	0.50191	Glyma.11G244900	probable pectate lyase 5
Glyma.11G246400	Cluster2	0.481462	Glyma.11G246400	two-component response regulator ARR11
Glyma.11G247100	Cluster2	0.92381	Glyma.11G247100	probable thimet oligopeptidase
Glyma.11G247900	Cluster2	0.712769	Glyma.11G247900	DNA polymerase alpha subunit B
Glyma.11G250000	Cluster2	0.707281	DPB3-1	dr1-associated corepressor
Glyma.11G250100	Cluster2	0.497575	Glyma.11G250100	uncharacterized LOC100527313
Glyma.11G255500	Cluster2	0.859913	Glyma.11G255500	uncharacterized LOC100785081
Glyma.11G256500	Cluster2	0.503901	Glyma.11G256500	(RS)-norcoclaurine 6-O-methyltransferase-like
Glyma.12G011200	Cluster2	0.536918	Glyma.12G011200	probable glycerol-3-phosphate dehydrogenase [NAD(+)] 1, cytosolic
Glyma.12G011400	Cluster2	0.639375	Glyma.12G011400	cytokinin dehydrogenase 6
Glyma.12G011600	Cluster2	0.956574	IQD40	protein IQ-DOMAIN 40
Glyma.12G012500	Cluster2	0.886605	Glyma.12G012500	mannan endo-1,4-beta-mannosidase 5
Glyma.12G014400	Cluster2	0.581874	Glyma.12G014400	protein CDI
Glyma.12G014600	Cluster2	0.907876	Glyma.12G014600	origin of replication complex subunit 3
Glyma.12G015900	Cluster2	0.937382	Glyma.12G015900	prohibitin-2, mitochondrial
Glyma.12G016100	Cluster2	0.854101	Glyma.12G016100	anaphase-promoting complex subunit 8
Glyma.12G018900	Cluster2	0.92523	Glyma.12G018900	dentin sialophosphoprotein
Glyma.12G019500	Cluster2	0.619029	Glyma.12G019500	uncharacterized LOC100788120
Glyma.12G020000	Cluster2	0.6851	Glyma.12G020000	protein RETICULATA-RELATED 4, chloroplastic
Glyma.12G021800	Cluster2	0.866428	Glyma.12G021800	ubiquitin-conjugating enzyme E2
Glyma.12G024600	Cluster2	0.47065	Glyma.12G024600	nucleoporin NUP188
Glyma.12G027100	Cluster2	0.868659	Glyma.12G027100	TMV resistance protein N
Glyma.12G028300	Cluster2	0.878909	Glyma.12G028300	delta(24)-sterol reductase
Glyma.12G031200	Cluster2	0.652539	Glyma.12G031200	thaumatin-like protein 1
Glyma.12G031800	Cluster2	0.961757	Glyma.12G031800	subtilisin-like protease SBT1.6
Glyma.12G033900	Cluster2	0.725037	Glyma.12G033900	uncharacterized LOC100500377
Glyma.12G039200	Cluster2	0.726198	Glyma.12G039200	DNA replication licensing factor MCM4
Glyma.12G039900	Cluster2	0.899101	Glyma.12G039900	basic transcription factor 3
Glyma.12G042000	Cluster2	0.946831	Glyma.12G042000	uncharacterized LOC100783166
Glyma.12G042100	Cluster2	0.72506	Glyma.12G042100	uncharacterized LOC100802945
Glyma.12G045400	Cluster2	0.390876	Glyma.12G045400	dolichyl-diphosphooligosaccharide--protein glycosyltransferase 48 kDa subunit
Glyma.12G045700	Cluster2	0.627338	Glyma.12G045700	probable 1-acyl-sn-glycerol-3-phosphate acyltransferase 5
Glyma.12G048900	Cluster2	0.615907	N/A	N/A
Glyma.12G050700	Cluster2	0.926321	Glyma.12G050700	calreticulin-3
Glyma.12G054800	Cluster2	0.592612	Glyma.12G054800	long-chain-fatty-acid--AMP ligase FadD28
Glyma.12G055200	Cluster2	0.96511	Glyma.12G055200	histone H3.2
Glyma.12G055500	Cluster2	0.810635	Glyma.12G055500	DNA damage-repair/toleration protein DRT100
Glyma.12G057100	Cluster2	0.926252	Glyma.12G057100	RING Zn-finger domain-containing protein
Glyma.12G062700	Cluster2	0.775492	EXP5A	expansin-A4-like
Glyma.12G063400	Cluster2	0.685504	Glyma.12G063400	actin
Glyma.12G065000	Cluster2	0.467945	Glyma.12G065000	uncharacterized LOC100306540
Glyma.12G067700	Cluster2	0.974019	Glyma.12G067700	protein disulfide isomerase-like 1-4
Glyma.12G069100	Cluster2	0.482778	Glyma.12G069100	uncharacterized LOC100500588
Glyma.12G072200	Cluster2	0.336981	Glyma.12G072200	interactor of constitutive active ROPs 3
Glyma.12G072900	Cluster2	0.525169	Glyma.12G072900	uncharacterized LOC102665298
Glyma.12G073700	Cluster2	0.749939	Glyma.12G073700	mitogen-activated protein kinase homolog NTF6-like
Glyma.12G074500	Cluster2	0.946046	Glyma.12G074500	histone H4
Glyma.12G075500	Cluster2	0.557294	Glyma.12G075500	ribosomal protein L11 family protein
Glyma.12G076500	Cluster2	0.355153	Glyma.12G076500	GATA transcription factor 11
Glyma.12G077700	Cluster2	0.753995	N/A	N/A
Glyma.12G080700	Cluster2	0.518843	Glyma.12G080700	shugoshin-1
Glyma.12G081000	Cluster2	0.938113	Glyma.12G081000	protein SOSEKI 2
Glyma.12G081300	Cluster2	0.563073	Glyma.12G081300	superoxide dismutase [Cu-Zn], chloroplastic
Glyma.12G083100	Cluster2	0.846876	Glyma.12G083100	serine carboxypeptidase-like 51
Glyma.12G084600	Cluster2	0.978723	Glyma.12G084600	glucomannan 4-beta-mannosyltransferase 2
Glyma.12G087000	Cluster2	0.938713	Glyma.12G087000	DNA polymerase epsilon catalytic subunit A
Glyma.12G089800	Cluster2	0.827758	Glyma.12G089800	probable calcium-binding protein CML18
Glyma.12G091900	Cluster2	0.457174	Glyma.12G091900	uncharacterized LOC100779930
Glyma.12G092000	Cluster2	0.448384	Glyma.12G092000	photosystem I subunit O
Glyma.12G096100	Cluster2	0.565845	Glyma.12G096100	replication factor C subunit 1
Glyma.12G096700	Cluster2	0.604287	Glyma.12G096700	condensin complex subunit 2
Glyma.12G098800	Cluster2	0.518649	Glyma.12G098800	NEDD8-activating enzyme E1 regulatory subunit AXR1
Glyma.12G103500	Cluster2	0.813989	Glyma.12G103500	indole-3-acetic acid-amido synthetase GH3.6
Glyma.12G104000	Cluster2	0.768296	Glyma.12G104000	5` exonuclease Apollo
Glyma.12G105600	Cluster2	0.480078	Glyma.12G105600	putative cyclin-D6-1
Glyma.12G107500	Cluster2	0.972855	Glyma.12G107500	uncharacterized LOC100500263
Glyma.12G110600	Cluster2	0.873749	Glyma.12G110600	probable polyol transporter 4
Glyma.12G113700	Cluster2	0.574506	Glyma.12G113700	uncharacterized LOC100527125
Glyma.12G115600	Cluster2	0.807923	Glyma.12G115600	early nodulin-like protein 2
Glyma.12G116300	Cluster2	0.677365	Glyma.12G116300	ADP,ATP carrier protein 3, mitochondrial
Glyma.12G116700	Cluster2	0.610907	Glyma.12G116700	protein TPX2
Glyma.12G118300	Cluster2	0.769677	N/A	N/A
Glyma.12G121200	Cluster2	0.938062	Glyma.12G121200	PLASMODESMATA CALLOSE-BINDING PROTEIN 5
Glyma.12G121600	Cluster2	0.776585	N/A	N/A
Glyma.12G136900	Cluster2	0.920301	N/A	N/A
Glyma.12G143000	Cluster2	0.91687	Glyma.12G143000	G-type lectin S-receptor-like serine/threonine-protein kinase At4g27290
Glyma.12G151500	Cluster2	0.647142	Glyma.12G151500	3-deoxy-manno-octulosonate cytidylyltransferase, mitochondrial
Glyma.12G152100	Cluster2	0.924108	Glyma.12G152100	dynamin-related protein 5A
Glyma.12G155400	Cluster2	0.673507	Glyma.12G155400	probable serine/threonine-protein kinase At1g54610
Glyma.12G157500	Cluster2	0.672896	Glyma.12G157500	peptide-N4-(N-acetyl-beta-glucosaminyl)asparagine amidase A
Glyma.12G165200	Cluster2	0.942598	Glyma.12G165200	probable serine/threonine-protein kinase At1g09600
Glyma.12G166500	Cluster2	0.62095	Glyma.12G166500	MACPF domain-containing protein At4g24290
Glyma.12G169500	Cluster2	0.408268	Glyma.12G169500	2Fe-2S ferredoxin-like superfamily protein
Glyma.12G172800	Cluster2	0.715179	PDIL-2	protein disulfide isomerase-like protein
Glyma.12G174200	Cluster2	0.815189	Glyma.12G174200	GATA transcription factor 11
Glyma.12G178200	Cluster2	0.392224	Glyma.12G178200	arp2/3 complex-activating protein rickA
Glyma.12G178300	Cluster2	0.812955	Glyma.12G178300	protein SOSEKI 2
Glyma.12G179100	Cluster2	0.874416	Glyma.12G179100	histone H2B.3
Glyma.12G182300	Cluster2	0.723219	Glyma.12G182300	uncharacterized LOC100500080
Glyma.12G185700	Cluster2	0.603101	Glyma.12G185700	N-carbamoylputrescine amidase
Glyma.12G186700	Cluster2	0.846142	Glyma.12G186700	leucine-rich repeat-containing protein ODA7
Glyma.12G189700	Cluster2	0.361528	Glyma.12G189700	outer envelope protein 39, chloroplastic
Glyma.12G190400	Cluster2	0.946342	Glyma.12G190400	ubiquitin carboxyl-terminal hydrolase 8
Glyma.12G190500	Cluster2	0.54124	Glyma.12G190500	protein YABBY 12
Glyma.12G191000	Cluster2	0.82948	Glyma.12G191000	kinesin-like protein KIN-12E
Glyma.12G192600	Cluster2	0.692967	Glyma.12G192600	B-cell receptor-associated protein 31
Glyma.12G195600	Cluster2	0.65281	Glyma.12G195600	peroxidase 3
Glyma.12G196100	Cluster2	0.795336	COL12	zinc finger protein CONSTANS-LIKE 12-like
Glyma.12G197600	Cluster2	0.942334	Glyma.12G197600	xyloglucan endotransglucosylase/hydrolase protein 9
Glyma.12G203800	Cluster2	0.610936	Glyma.12G203800	pentatricopeptide repeat-containing protein At2g20710, mitochondrial
Glyma.12G204400	Cluster2	0.720124	Glyma.12G204400	two pore calcium channel protein 1
Glyma.12G204600	Cluster2	0.9026	Glyma.12G204600	uncharacterized LOC100819841
Glyma.12G204700	Cluster2	0.485933	Glyma.12G204700	mannan endo-1,4-beta-mannosidase 2
Glyma.12G204800	Cluster2	0.663962	N/A	N/A
Glyma.12G206000	Cluster2	0.580296	Glyma.12G206000	reticulon-like protein B17
Glyma.12G206300	Cluster2	0.86559	Glyma.12G206300	protein NUCLEAR FUSION DEFECTIVE 6, mitochondrial
Glyma.12G207500	Cluster2	0.590587	Glyma.12G207500	prohibitin-1, mitochondrial
Glyma.12G208500	Cluster2	0.432855	Glyma.12G208500	PLASMODESMATA CALLOSE-BINDING PROTEIN 5
Glyma.12G210500	Cluster2	0.788509	Glyma.12G210500	heavy metal-associated isoprenylated plant protein 28
Glyma.12G215200	Cluster2	0.761305	Glyma.12G215200	kinesin-like protein KIN-14N
Glyma.12G216300	Cluster2	0.46767	Glyma.12G216300	organic cation/carnitine transporter 4
Glyma.12G219700	Cluster2	0.694844	Glyma.12G219700	uncharacterized LOC100802926
Glyma.12G222000	Cluster2	0.974423	Glyma.12G222000	uncharacterized LOC100499677
Glyma.12G224700	Cluster2	0.565705	Glyma.12G224700	beta-glucuronosyltransferase GlcAT14A
Glyma.12G227100	Cluster2	0.695593	Glyma.12G227100	uncharacterized LOC100527250
Glyma.12G229200	Cluster2	0.880592	SGF14n	14-3-3 protein SGF14n
Glyma.12G229800	Cluster2	0.805842	N/A	N/A
Glyma.12G230600	Cluster2	0.846414	Glyma.12G230600	ras-related protein RABA1b-like
Glyma.12G233400	Cluster2	0.864524	Glyma.12G233400	protein trichome birefringence-like 41
Glyma.12G236600	Cluster2	0.969616	Glyma.12G236600	structural maintenance of chromosomes protein 2-1
Glyma.12G238000	Cluster2	0.481296	Glyma.12G238000	uncharacterized LOC100795502
Glyma.12G239400	Cluster2	0.496292	Glyma.12G239400	uncharacterized LOC100790594
Glyma.13G000600	Cluster2	0.735476	Glyma.13G000600	mitochondrial import inner membrane translocase subunit Tim13
Glyma.13G004200	Cluster2	0.626529	Glyma.13G004200	uncharacterized LOC100306545
Glyma.13G008500	Cluster2	0.894575	Glyma.13G008500	uncharacterized LOC100789038
Glyma.13G010700	Cluster2	0.874184	Glyma.13G010700	BRCA2 domain-containing protein
Glyma.13G025800	Cluster2	0.964031	Glyma.13G025800	thymidine kinase a
Glyma.13G030100	Cluster2	0.844685	N/A	N/A
Glyma.13G031500	Cluster2	0.424458	Glyma.13G031500	cyclin-A1-1-like
Glyma.13G032600	Cluster2	0.518048	Glyma.13G032600	LEAF RUST 10 DISEASE-RESISTANCE LOCUS RECEPTOR-LIKE PROTEIN KINASE-like 2.3
Glyma.13G036400	Cluster2	0.416548	Glyma.13G036400	ACT domain-containing protein ACR3
Glyma.13G037400	Cluster2	0.286718	Glyma.13G037400	molybdate-anion transporter
Glyma.13G042700	Cluster2	0.805674	N/A	N/A
Glyma.13G046800	Cluster2	0.985166	Glyma.13G046800	uncharacterized LOC100820577
Glyma.13G047300	Cluster2	0.702453	AOC4	allene oxide cyclase 3, chloroplastic-like
Glyma.13G050200	Cluster2	0.963652	Glyma.13G050200	NSP-interacting kinase
Glyma.13G051000	Cluster2	0.691328	Glyma.13G051000	ATP sulfurylase 2
Glyma.13G052900	Cluster2	0.655046	Glyma.13G052900	cytochrome P450 85A
Glyma.13G057600	Cluster2	0.536287	Glyma.13G057600	protein WVD2-like 4
Glyma.13G057700	Cluster2	0.703014	Glyma.13G057700	UDP-glucose 6-dehydrogenase 1
Glyma.13G057800	Cluster2	0.833651	Glyma.13G057800	alpha-1,4 glucan phosphorylase L isozyme, chloroplastic/amyloplastic
Glyma.13G058700	Cluster2	0.525785	Glyma.13G058700	uncharacterized LOC100306056
Glyma.13G059500	Cluster2	0.837955	Glyma.13G059500	cupredoxin domain-containing protein
Glyma.13G062300	Cluster2	0.97971	Glyma.13G062300	pentatricopeptide repeat-containing protein At5g39680
Glyma.13G062800	Cluster2	0.970426	Glyma.13G062800	structural maintenance of chromosomes protein 4
Glyma.13G063700	Cluster2	0.7688	Glyma.13G063700	ABC transporter B family member 19
Glyma.13G067400	Cluster2	0.600874	Glyma.13G067400	uncharacterized LOC100781380
Glyma.13G074500	Cluster2	0.518879	Glyma.13G074500	protein sym-1
Glyma.13G077300	Cluster2	0.877851	Glyma.13G077300	protein disulfide-isomerase
Glyma.13G080500	Cluster2	0.82532	Glyma.13G080500	adenine nucleotide alpha hydrolases-like superfamily protein
Glyma.13G081900	Cluster2	0.693646	Glyma.13G081900	uncharacterized LOC100815781
Glyma.13G084600	Cluster2	0.987692	Glyma.13G084600	beta-1,3-galactosyltransferase 7
Glyma.13G091700	Cluster2	0.44703	Glyma.13G091700	mannosyltransferase APTG1
Glyma.13G096200	Cluster2	0.875478	Glyma.13G096200	AAA-ATPase At5g57480
Glyma.13G096400	Cluster2	0.969678	Glyma.13G096400	putative (DL)-glycerol-3-phosphatase 2
Glyma.13G096600	Cluster2	0.97972	Glyma.13G096600	afadin- and alpha-actinin-binding protein
Glyma.13G096800	Cluster2	0.889106	Glyma.13G096800	replication protein A 32 kDa subunit B
Glyma.13G099500	Cluster2	0.674155	BZIP82	bZIP transcription factor bZIP82
Glyma.13G101900	Cluster2	0.855383	PIN2A	auxin efflux carrier component 2a
Glyma.13G102900	Cluster2	0.760159	Glyma.13G102900	protein trichome birefringence-like 5
Glyma.13G109300	Cluster2	0.720578	Glyma.13G109300	mediator of RNA polymerase II transcription subunit 20a
Glyma.13G112200	Cluster2	0.383837	Glyma.13G112200	FCS-Like Zinc finger 13
Glyma.13G112500	Cluster2	0.972746	Glyma.13G112500	20 kDa chaperonin, chloroplastic
Glyma.13G114200	Cluster2	0.922005	Glyma.13G114200	kinesin-like protein KIN-7B
Glyma.13G115300	Cluster2	0.731528	Glyma.13G115300	probable pectinesterase/pectinesterase inhibitor 12
Glyma.13G116400	Cluster2	0.94279	Glyma.13G116400	cation/H(+) antiporter 19
Glyma.13G117000	Cluster2	0.933864	Glyma.13G117000	pectin acetylesterase 10
Glyma.13G122100	Cluster2	0.966812	Glyma.13G122100	CDT1-like protein a, chloroplastic
Glyma.13G124400	Cluster2	0.878083	Glyma.13G124400	probable methyltransferase PMT3
Glyma.13G127200	Cluster2	0.608328	Glyma.13G127200	photosystem II reaction center PSB28-like
Glyma.13G129800	Cluster2	0.411042	Glyma.13G129800	tetraspanin-18
Glyma.13G131900	Cluster2	0.77964	Glyma.13G131900	arginine biosynthesis bifunctional protein ArgJ, chloroplastic
Glyma.13G133200	Cluster2	0.762718	Glyma.13G133200	kinesin-like protein KIN-5B
Glyma.13G135200	Cluster2	0.823461	N/A	N/A
Glyma.13G135300	Cluster2	0.52255	Glyma.13G135300	probable protein phosphatase 2C 38
Glyma.13G137500	Cluster2	0.575703	IQD43	protein IQ-DOMAIN 43
Glyma.13G137900	Cluster2	0.985567	Glyma.13G137900	uncharacterized LOC100799571
Glyma.13G139800	Cluster2	0.483379	Glyma.13G139800	serine/threonine-protein kinase-like protein CCR1
Glyma.13G140300	Cluster2	0.739853	Glyma.13G140300	uncharacterized LOC100803312
Glyma.13G140700	Cluster2	0.728773	Glyma.13G140700	diaminopimelate decarboxylase 1, chloroplastic
Glyma.13G140900	Cluster2	0.659448	Glyma.13G140900	cytokinin riboside 5`-monophosphate phosphoribohydrolase LOG3-like
Glyma.13G141700	Cluster2	0.950036	Glyma.13G141700	uncharacterized LOC100793792
Glyma.13G143500	Cluster2	0.69222	Glyma.13G143500	uncharacterized LOC100305468
Glyma.13G146600	Cluster2	0.458186	Glyma.13G146600	ras-related protein RABC2a
Glyma.13G147000	Cluster2	0.849148	Glyma.13G147000	histone H4
Glyma.13G148100	Cluster2	0.936507	Glyma.13G148100	aspartic proteinase 36
Glyma.13G148900	Cluster2	0.500176	Glyma.13G148900	probable glycosyltransferase At5g03795
Glyma.13G150600	Cluster2	0.462151	Glyma.13G150600	AT-hook motif nuclear-localized protein 1
Glyma.13G150900	Cluster2	0.439396	N/A	N/A
Glyma.13G156100	Cluster2	0.477652	N/A	N/A
Glyma.13G156300	Cluster2	0.463853	Glyma.13G156300	WD repeat-containing protein 76
Glyma.13G156400	Cluster2	0.924207	Glyma.13G156400	DNA replication licensing factor MCM5
Glyma.13G163100	Cluster2	0.901362	Glyma.13G163100	uncharacterized LOC100500668
Glyma.13G164800	Cluster2	0.602173	Glyma.13G164800	protein RGF1 INDUCIBLE TRANSCRIPTION FACTOR 1
Glyma.13G164900	Cluster2	0.865612	Glyma.13G164900	protein CHLORORESPIRATORY REDUCTION 6, chloroplastic
Glyma.13G165000	Cluster2	0.792066	Glyma.13G165000	uncharacterized LOC100782109
Glyma.13G165200	Cluster2	0.553446	RPS11	ribosomal protein S11
Glyma.13G165400	Cluster2	0.534735	Glyma.13G165400	110 kDa U5 small nuclear ribonucleoprotein component CLO
Glyma.13G173100	Cluster2	0.991273	Glyma.13G173100	histone H3.2
Glyma.13G187000	Cluster2	0.819379	Glyma.13G187000	CO(2)-response secreted protease
Glyma.13G187400	Cluster2	0.408523	N/A	N/A
Glyma.13G191100	Cluster2	0.975623	SEOL	uncharacterized LOC100807591
Glyma.13G192900	Cluster2	0.449033	Glyma.13G192900	protein unc-13 homolog
Glyma.13G195800	Cluster2	0.965312	Glyma.13G195800	trihelix transcription factor ASIL1
Glyma.13G202100	Cluster2	0.970911	Glyma.13G202100	structural maintenance of chromosomes protein 2-1
Glyma.13G205300	Cluster2	0.864436	Glyma.13G205300	uncharacterized GPI-anchored protein At1g61900
Glyma.13G207900	Cluster2	0.737607	Glyma.13G207900	putative dihydroxy-acid dehydratase, mitochondrial-like
Glyma.13G210800	Cluster2	0.541149	GS-2	glutamine synthetase precursor
Glyma.13G212000	Cluster2	0.475123	Glyma.13G212000	uncharacterized LOC100499893
Glyma.13G212700	Cluster2	0.829683	Glyma.13G212700	prolyl 4-hydroxylase-like protein
Glyma.13G213500	Cluster2	0.823361	Glyma.13G213500	probable 1-deoxy-D-xylulose-5-phosphate synthase, chloroplastic
Glyma.13G214200	Cluster2	0.806894	Glyma.13G214200	uncharacterized LOC100776747
Glyma.13G214400	Cluster2	0.564184	Glyma.13G214400	serine/threonine-protein kinase RUNKEL
Glyma.13G214600	Cluster2	0.956817	Glyma.13G214600	putative acyl carrier protein
Glyma.13G215400	Cluster2	0.96752	Glyma.13G215400	divinyl chlorophyllide a 8-vinyl-reductase, chloroplastic
Glyma.13G217000	Cluster2	0.699638	Glyma.13G217000	zinc finger CCCH domain-containing protein 34
Glyma.13G217500	Cluster2	0.771955	Glyma.13G217500	phospho-N-acetylmuramoyl-pentapeptide-transferase homolog
Glyma.13G220300	Cluster2	0.87165	Glyma.13G220300	kinectin
Glyma.13G220400	Cluster2	0.978928	Glyma.13G220400	BRCT domain-containing protein
Glyma.13G221000	Cluster2	0.897745	Glyma.13G221000	hydroxyproline O-galactosyltransferase GALT2
Glyma.13G221500	Cluster2	0.798018	Glyma.13G221500	60S ribosomal protein L38
Glyma.13G227000	Cluster2	0.798585	Glyma.13G227000	pentatricopeptide repeat-containing protein At3g62470, mitochondrial
Glyma.13G232200	Cluster2	0.430614	Glyma.13G232200	GDSL esterase/lipase At5g45920-like
Glyma.13G234200	Cluster2	0.671215	Glyma.13G234200	auxin response factor 3
Glyma.13G237800	Cluster2	0.779888	Glyma.13G237800	40S ribosomal protein S6-like
Glyma.13G244100	Cluster2	0.836536	Glyma.13G244100	serine/arginine repetitive matrix protein 2
Glyma.13G251000	Cluster2	0.863227	Glyma.13G251000	STOREKEEPER protein
Glyma.13G251100	Cluster2	0.830915	Glyma.13G251100	kinesin-like protein KIN-14C
Glyma.13G252700	Cluster2	0.836845	Glyma.13G252700	uncharacterized LOC100791487
Glyma.13G253200	Cluster2	0.37185	Glyma.13G253200	uncharacterized LOC100810951
Glyma.13G259200	Cluster2	0.915077	Glyma.13G259200	interactor of constitutive active ROPs 4
Glyma.13G260000	Cluster2	0.891939	Glyma.13G260000	uncharacterized LOC100305748
Glyma.13G262500	Cluster2	0.894092	CHI3A1	chalcone isomerase 3A1
Glyma.13G265400	Cluster2	0.633804	N/A	N/A
Glyma.13G269800	Cluster2	0.844582	Glyma.13G269800	uncharacterized LOC100802966
Glyma.13G271100	Cluster2	0.719641	Glyma.13G271100	increased DNA methylation 1
Glyma.13G273200	Cluster2	0.776047	Glyma.13G273200	uncharacterized LOC100803315
Glyma.13G274200	Cluster2	0.843632	N/A	N/A
Glyma.13G277200	Cluster2	0.387693	Glyma.13G277200	thymidylate kinase-like protein
Glyma.13G277300	Cluster2	0.774074	N/A	N/A
Glyma.13G278400	Cluster2	0.904084	Glyma.13G278400	MLO-like protein 11
Glyma.13G279500	Cluster2	0.986831	Glyma.13G279500	uncharacterized LOC100305647
Glyma.13G281900	Cluster2	0.988542	Glyma.13G281900	myosin-16
Glyma.13G283000	Cluster2	0.950171	Glyma.13G283000	G-type lectin S-receptor-like serine/threonine-protein kinase At4g27290
Glyma.13G284100	Cluster2	0.580918	Glyma.13G284100	G-type lectin S-receptor-like serine/threonine-protein kinase At4g27290
Glyma.13G290900	Cluster2	0.624263	GF14D	SGF14D
Glyma.13G293000	Cluster2	0.563419	N/A	N/A
Glyma.13G294600	Cluster2	0.685245	Glyma.13G294600	protein NUCLEAR FUSION DEFECTIVE 6, mitochondrial
Glyma.13G295500	Cluster2	0.5565	Glyma.13G295500	ADP,ATP carrier protein 3, mitochondrial
Glyma.13G297800	Cluster2	0.662285	N/A	N/A
Glyma.13G298500	Cluster2	0.863854	Glyma.13G298500	probable polyol transporter 4
Glyma.13G300300	Cluster2	0.667539	Glyma.13G300300	40S ribosomal protein S5
Glyma.13G301300	Cluster2	0.425746	Glyma.13G301300	vesicle-associated protein 4-2-like
Glyma.13G307000	Cluster2	0.595743	Glyma.13G307000	peroxidase
Glyma.13G310700	Cluster2	0.736906	Glyma.13G310700	kinesin-like protein KIN-12E
Glyma.13G311000	Cluster2	0.692622	Glyma.13G311000	fasciclin-like arabinogalactan protein 15
Glyma.13G311300	Cluster2	0.755388	Glyma.13G311300	ubiquitin carboxyl-terminal hydrolase 8
Glyma.13G314800	Cluster2	0.934198	Glyma.13G314800	protein phosphatase 1 regulatory subunit 7-like
Glyma.13G317600	Cluster2	0.589951	Glyma.13G317600	alcohol-forming fatty acyl-CoA reductase
Glyma.13G318600	Cluster2	0.813314	Glyma.13G318600	stress-responsive A/B barrel domain-containing protein
Glyma.13G320900	Cluster2	0.641305	Glyma.13G320900	SRSF protein kinase 3
Glyma.13G321600	Cluster2	0.99274	Glyma.13G321600	probable histone H2B.3
Glyma.13G322200	Cluster2	0.859108	Glyma.13G322200	protein SOSEKI 2
Glyma.13G327000	Cluster2	0.82968	Glyma.13G327000	beta-galactosidase 8
Glyma.13G329400	Cluster2	0.760913	N/A	N/A
Glyma.13G330000	Cluster2	0.636512	Glyma.13G330000	uncharacterized protein YKR070W
Glyma.13G331600	Cluster2	0.720953	Glyma.13G331600	3-ketoacyl-CoA synthase 12
Glyma.13G333700	Cluster2	0.645265	Glyma.13G333700	small RNA-binding protein 11, chloroplastic
Glyma.13G333800	Cluster2	0.966452	Glyma.13G333800	histone H2A-like
Glyma.13G333900	Cluster2	0.959849	Glyma.13G333900	histone H2A
Glyma.13G338000	Cluster2	0.982642	Glyma.13G338000	uncharacterized LOC100790962
Glyma.13G340100	Cluster2	0.971091	Glyma.13G340100	origin of replication complex subunit 1
Glyma.13G340700	Cluster2	0.758986	Glyma.13G340700	outer envelope protein 80, chloroplastic
Glyma.13G341800	Cluster2	0.979817	Glyma.13G341800	uncharacterized LOC100803132
Glyma.13G342000	Cluster2	0.984176	Glyma.13G342000	histone H3.2
Glyma.13G342300	Cluster2	0.628006	N/A	N/A
Glyma.13G345600	Cluster2	0.819691	Glyma.13G345600	60S ribosomal protein L38
Glyma.13G346100	Cluster2	0.234651	Glyma.13G346100	probable peroxidase 26
Glyma.13G348400	Cluster2	0.455613	IQD48	protein IQ-DOMAIN 48
Glyma.13G348700	Cluster2	0.680981	Glyma.13G348700	coatomer subunit zeta-2
Glyma.13G350500	Cluster2	0.74	Glyma.13G350500	WD-40 repeat-containing protein MSI4
Glyma.13G352100	Cluster2	0.586689	Glyma.13G352100	60S ribosomal protein L28-2
Glyma.13G353700	Cluster2	0.589823	N/A	N/A
Glyma.13G355600	Cluster2	0.704796	Glyma.13G355600	tetraketide alpha-pyrone reductase 1
Glyma.13G356600	Cluster2	0.672127	Glyma.13G356600	auxin-responsive protein IAA27
Glyma.13G357700	Cluster2	0.62933	Glyma.13G357700	disulfide isomerase-like protein
Glyma.13G357800	Cluster2	0.823054	Glyma.13G357800	sulfite exporter TauE/SafE family protein 3
Glyma.13G357900	Cluster2	0.791557	Glyma.13G357900	60S ribosomal protein L37-3
Glyma.13G360700	Cluster2	0.761335	Glyma.13G360700	centromere protein C
Glyma.13G362100	Cluster2	0.74958	Glyma.13G362100	golgin subfamily A member 6-like protein 22
Glyma.13G363700	Cluster2	0.982564	Glyma.13G363700	Asp/Glu/Hydantoin racemase superfamily protein
Glyma.13G363900	Cluster2	0.928148	Glyma.13G363900	nuclear pore complex protein NUP93A
Glyma.13G365500	Cluster2	0.843595	Glyma.13G365500	methyl-CpG-binding domain-containing protein 10-like
Glyma.13G367900	Cluster2	0.488152	Glyma.13G367900	3-isopropylmalate dehydrogenase, chloroplastic-like
Glyma.13G368300	Cluster2	0.818436	Glyma.13G368300	root phototropism protein 3
Glyma.13G368700	Cluster2	0.721167	Glyma.13G368700	transcription factor bHLH25
Glyma.13G371600	Cluster2	0.677621	Glyma.13G371600	ubiquitin receptor RAD23b
Glyma.13G372900	Cluster2	0.71802	Glyma.13G372900	uncharacterized LOC100809560
Glyma.14G003600	Cluster2	0.740479	Glyma.14G003600	uncharacterized LOC100799788
Glyma.14G003700	Cluster2	0.604195	Glyma.14G003700	E3 ubiquitin-protein ligase ORTHRUS 2
Glyma.14G004700	Cluster2	0.786831	Glyma.14G004700	mitochondrial import inner membrane translocase subunit TIM10
Glyma.14G006500	Cluster2	0.882226	Glyma.14G006500	BTB/POZ domain-containing protein At5g48130
Glyma.14G008500	Cluster2	0.931621	Glyma.14G008500	uncharacterized LOC100306476
Glyma.14G011000	Cluster2	0.72337	Glyma.14G011000	uridine kinase-like protein 3
Glyma.14G011600	Cluster2	0.932789	Glyma.14G011600	heat shock cognate protein 80
Glyma.14G014100	Cluster2	0.671378	Glyma.14G014100	two-pore potassium channel 1
Glyma.14G014300	Cluster2	0.559304	Glyma.14G014300	mitochondrial import inner membrane translocase subunit TIM50
Glyma.14G016800	Cluster2	0.456685	Glyma.14G016800	kinesin-like protein KIN-12F
Glyma.14G023200	Cluster2	0.930452	Glyma.14G023200	syntaxin-61
Glyma.14G023600	Cluster2	0.632923	Glyma.14G023600	reactive intermediate deaminase A-like
Glyma.14G024000	Cluster2	0.987301	Glyma.14G024000	uncharacterized LOC100795388
Glyma.14G024200	Cluster2	0.462021	Glyma.14G024200	heat shock 70 kDa protein 16
Glyma.14G024600	Cluster2	0.568166	Glyma.14G024600	uncharacterized protein At3g06530
Glyma.14G025900	Cluster2	0.871539	Glyma.14G025900	small nuclear ribonucleoprotein-associated protein B
Glyma.14G028000	Cluster2	0.779583	Glyma.14G028000	transcription factor PAR1
Glyma.14G028200	Cluster2	0.468443	N/A	N/A
Glyma.14G029000	Cluster2	0.61938	Glyma.14G029000	probable receptor-like protein kinase At2g42960
Glyma.14G030800	Cluster2	0.61194	Glyma.14G030800	uncharacterized LOC100799259
Glyma.14G031800	Cluster2	0.708319	Glyma.14G031800	oxygen-evolving enhancer protein 2, chloroplastic
Glyma.14G036200	Cluster2	0.54225	Glyma.14G036200	heat stress transcription factor B-4b
Glyma.14G036700	Cluster2	0.690561	Glyma.14G036700	uncharacterized LOC100305615
Glyma.14G036900	Cluster2	0.709561	Glyma.14G036900	uncharacterized LOC100526961
Glyma.14G037100	Cluster2	0.670404	CYCB1;3	mitotic cyclin b1-type
Glyma.14G037300	Cluster2	0.857412	LEA-1	late-embryogenesis abundant protein 1
Glyma.14G039100	Cluster2	0.516576	Glyma.14G039100	elongation factor 1-beta 2
Glyma.14G041600	Cluster2	0.894721	Glyma.14G041600	probable inactive receptor kinase At5g10020
Glyma.14G043400	Cluster2	0.902684	Glyma.14G043400	T-complex protein 1 subunit eta
Glyma.14G047500	Cluster2	0.795909	N/A	N/A
Glyma.14G048400	Cluster2	0.94458	Glyma.14G048400	glucan endo-1,3-beta-glucosidase 12
Glyma.14G050900	Cluster2	0.627721	Glyma.14G050900	GDSL esterase/lipase
Glyma.14G054600	Cluster2	0.884027	N/A	N/A
Glyma.14G056700	Cluster2	0.904621	Glyma.14G056700	LOB domain-containing protein 12
Glyma.14G056900	Cluster2	0.863203	Glyma.14G056900	40S ribosomal protein S4-1
Glyma.14G059100	Cluster2	0.595513	Glyma.14G059100	putative serine/threonine-protein kinase-like protein CCR3
Glyma.14G061100	Cluster2	0.680384	Glyma.14G061100	60S acidic ribosomal protein P0-like
Glyma.14G065800	Cluster2	0.763215	Glyma.14G065800	histone acetyltransferase type B catalytic subunit
Glyma.14G066300	Cluster2	0.592481	Glyma.14G066300	uncharacterized LOC100780317
Glyma.14G067800	Cluster2	0.664238	Glyma.14G067800	actin-related protein 5
Glyma.14G069200	Cluster2	0.316905	Glyma.14G069200	uncharacterized protein At1g66480
Glyma.14G073700	Cluster2	0.699196	Glyma.14G073700	pentatricopeptide repeat-containing protein At2g18940, chloroplastic
Glyma.14G076500	Cluster2	0.927094	Glyma.14G076500	UPF0326 protein At4g17486-like
Glyma.14G082100	Cluster2	0.790479	Glyma.14G082100	origin of replication complex subunit 2
Glyma.14G083500	Cluster2	0.946729	Glyma.14G083500	uncharacterized LOC100782306
Glyma.14G084800	Cluster2	0.563445	Glyma.14G084800	proteinaceous RNase P 1, chloroplastic/mitochondrial
Glyma.14G085200	Cluster2	0.972271	Glyma.14G085200	kinesin-like protein KIN-4A
Glyma.14G086200	Cluster2	0.961112	N/A	N/A
Glyma.14G087300	Cluster2	0.572597	Glyma.14G087300	uncharacterized LOC100792748
Glyma.14G089100	Cluster2	0.65994	N/A	N/A
Glyma.14G091500	Cluster2	0.893	Glyma.14G091500	transcription factor RAX2
Glyma.14G092100	Cluster2	0.695072	Glyma.14G092100	pyruvate dehydrogenase E1 component subunit beta
Glyma.14G094500	Cluster2	0.563672	Glyma.14G094500	protein CHUP1, chloroplastic
Glyma.14G095400	Cluster2	0.97175	SLD1.4	sphingolipid delta-8 desaturase
Glyma.14G097000	Cluster2	0.551082	IQD50	protein IQ-DOMAIN 50
Glyma.14G101800	Cluster2	0.863606	Glyma.14G101800	uncharacterized LOC100527857
Glyma.14G102800	Cluster2	0.855816	N/A	N/A
Glyma.14G103800	Cluster2	0.451226	Glyma.14G103800	uncharacterized LOC100305631
Glyma.14G111100	Cluster2	0.437949	N/A	N/A
Glyma.14G115100	Cluster2	0.67802	Glyma.14G115100	DEAD-box ATP-dependent RNA helicase 1
Glyma.14G124700	Cluster2	0.892646	Glyma.14G124700	LRR receptor-like serine/threonine-protein kinase RGI2
Glyma.14G127700	Cluster2	0.959069	Glyma.14G127700	50S ribosomal protein L33
Glyma.14G132600	Cluster2	0.563198	Glyma.14G132600	uncharacterized protein At2g24330
Glyma.14G133100	Cluster2	0.981411	Glyma.14G133100	uncharacterized LOC100788694
Glyma.14G133400	Cluster2	0.779014	Glyma.14G133400	replication protein A 32 kDa subunit A
Glyma.14G134200	Cluster2	0.757583	Glyma.14G134200	uncharacterized LOC100499672
Glyma.14G135000	Cluster2	0.939532	Glyma.14G135000	serine/threonine-protein phosphatase BSL3
Glyma.14G136900	Cluster2	0.959734	Glyma.14G136900	probable xyloglucan glycosyltransferase 5
Glyma.14G138200	Cluster2	0.811317	Glyma.14G138200	protein NRT1/ PTR FAMILY 1.2
Glyma.14G141500	Cluster2	0.487765	Glyma.14G141500	protein Mpv17
Glyma.14G141800	Cluster2	0.983851	Glyma.14G141800	pentatricopeptide repeat-containing protein At5g25630
Glyma.14G147200	Cluster2	0.700601	Glyma.14G147200	prolyl-tRNA synthetase associated domain-containing protein 1
Glyma.14G148800	Cluster2	0.600874	Glyma.14G148800	uncharacterized LOC100816511
Glyma.14G152000	Cluster2	0.7832	Glyma.14G152000	protein disulfide-isomerase
Glyma.14G152500	Cluster2	0.894923	Glyma.14G152500	protein CELLULOSE SYNTHASE INTERACTIVE 3
Glyma.14G153500	Cluster2	0.896664	Glyma.14G153500	amino acid permease 3
Glyma.14G154200	Cluster2	0.946132	Glyma.14G154200	cyclin-A1-4
Glyma.14G155400	Cluster2	0.800614	N/A	N/A
Glyma.14G155500	Cluster2	0.475992	Glyma.14G155500	protein kinase family protein
Glyma.14G158700	Cluster2	0.522472	N/A	N/A
Glyma.14G163900	Cluster2	0.807432	Glyma.14G163900	O-fucosyltransferase 10
Glyma.14G166300	Cluster2	0.921483	Glyma.14G166300	beta-1,3-galactosyltransferase 7
Glyma.14G170900	Cluster2	0.92787	Glyma.14G170900	probable beta-D-xylosidase 7
Glyma.14G176600	Cluster2	0.361041	N/A	N/A
Glyma.14G181800	Cluster2	0.650226	Glyma.14G181800	kinesin-like protein KIN-4C
Glyma.14G182100	Cluster2	0.413885	Glyma.14G182100	NADPH:P450 reductase
Glyma.14G182300	Cluster2	0.939276	Glyma.14G182300	VIN3-like protein 3
Glyma.14G185400	Cluster2	0.676993	Glyma.14G185400	auxin-responsive protein IAA9
Glyma.14G189100	Cluster2	0.422094	Glyma.14G189100	L-type lectin-domain containing receptor kinase VIII.2
Glyma.14G189500	Cluster2	0.450351	Glyma.14G189500	heavy metal-associated isoprenylated plant protein 9
Glyma.14G190800	Cluster2	0.968352	Glyma.14G190800	histone H4
Glyma.14G194300	Cluster2	0.956319	FAD3A	microsomal omega-3-fatty acid desaturase
Glyma.14G195400	Cluster2	0.986295	Glyma.14G195400	clathrin heavy chain 1
Glyma.14G196600	Cluster2	0.347604	Glyma.14G196600	mitogen-activated protein kinase kinase kinase 10
Glyma.14G196800	Cluster2	0.814772	Glyma.14G196800	ubiquitin-activating enzyme E1 1
Glyma.14G200800	Cluster2	0.698953	N/A	N/A
Glyma.14G202000	Cluster2	0.374847	Glyma.14G202000	U-box domain-containing protein 4
Glyma.14G202300	Cluster2	0.927918	Glyma.14G202300	LOB domain-containing protein 13
Glyma.14G203400	Cluster2	0.492219	Glyma.14G203400	protein GRAVITROPIC IN THE LIGHT 1
Glyma.14G204100	Cluster2	0.987241	ZIP43	bZIP transcription factor 43
Glyma.14G206000	Cluster2	0.905792	Glyma.14G206000	probable inactive receptor kinase At5g58300
Glyma.14G207900	Cluster2	0.635949	Glyma.14G207900	dentin sialophosphoprotein
Glyma.14G208600	Cluster2	0.554475	Glyma.14G208600	uncharacterized LOC100305706
Glyma.14G209700	Cluster2	0.785103	N/A	N/A
Glyma.14G216400	Cluster2	0.763124	Glyma.14G216400	protein EXPRESSION OF TERPENOIDS 1
Glyma.14G217600	Cluster2	0.579584	Glyma.14G217600	probable methyltransferase At1g29790
Glyma.14G218200	Cluster2	0.676592	Glyma.14G218200	putative disulfide-isomerase LQY1
Glyma.14G219300	Cluster2	0.800238	Glyma.14G219300	tubulin beta-1 chain-like
Glyma.14G219600	Cluster2	0.560964	Glyma.14G219600	thaumatin-like protein 1
Glyma.14G223000	Cluster2	0.779962	Glyma.14G223000	L-ascorbate oxidase homolog
Glyma.14G224000	Cluster2	0.784867	Glyma.14G224000	cyclin-dependent kinase B2-2
Glyma.15G002200	Cluster2	0.675193	Glyma.15G002200	ent-kaurene oxidase
Glyma.15G002300	Cluster2	0.586308	Glyma.15G002300	aspartyl protease family protein At5g10770
Glyma.15G007800	Cluster2	0.691834	Glyma.15G007800	G-type lectin S-receptor-like serine/threonine-protein kinase SD2-5
Glyma.15G009400	Cluster2	0.505776	Glyma.15G009400	uncharacterized LOC100527472
Glyma.15G010000	Cluster2	0.738061	Glyma.15G010000	nuclear pore complex protein NUP93A
Glyma.15G010100	Cluster2	0.939994	Glyma.15G010100	broad specificity amino-acid racemase RacX
Glyma.15G011700	Cluster2	0.597656	Glyma.15G011700	trichohyalin
Glyma.15G012800	Cluster2	0.891321	Glyma.15G012800	auxin-induced protein 22C-like
Glyma.15G013200	Cluster2	0.584178	Glyma.15G013200	centromere protein C
Glyma.15G013600	Cluster2	0.876726	Glyma.15G013600	nuclear pore complex protein NUP50A
Glyma.15G015300	Cluster2	0.987089	Glyma.15G015300	kinesin-like protein KIN-13B
Glyma.15G015700	Cluster2	0.662277	Glyma.15G015700	protein disulfide isomerase like protein
Glyma.15G017400	Cluster2	0.827121	Glyma.15G017400	pentatricopeptide repeat-containing protein At3g02650, mitochondrial
Glyma.15G018900	Cluster2	0.548069	Glyma.15G018900	uncharacterized LOC100783752
Glyma.15G025400	Cluster2	0.766892	IQD53	protein IQ-DOMAIN 53
Glyma.15G026400	Cluster2	0.685832	Glyma.15G026400	linoleate 9S-lipoxygenase
Glyma.15G028600	Cluster2	0.856356	N/A	N/A
Glyma.15G032200	Cluster2	0.86541	N/A	N/A
Glyma.15G032300	Cluster2	0.994066	Glyma.15G032300	histone H3.2
Glyma.15G032500	Cluster2	0.927554	Glyma.15G032500	uncharacterized LOC100814573
Glyma.15G034300	Cluster2	0.779902	Glyma.15G034300	origin of replication complex subunit 1A
Glyma.15G041300	Cluster2	0.953247	Glyma.15G041300	ATP synthase-like protein
Glyma.15G041400	Cluster2	0.78301	Glyma.15G041400	uncharacterized LOC100788888
Glyma.15G042500	Cluster2	0.79363	Glyma.15G042500	3-ketoacyl-CoA synthase 12
Glyma.15G043900	Cluster2	0.540077	N/A	N/A
Glyma.15G045100	Cluster2	0.635476	Glyma.15G045100	carbamoyl-phosphate synthase large chain, chloroplastic
Glyma.15G046500	Cluster2	0.416565	N/A	N/A
Glyma.15G046900	Cluster2	0.721851	Glyma.15G046900	F-box protein At1g10780
Glyma.15G048100	Cluster2	0.581347	Glyma.15G048100	separase
Glyma.15G051000	Cluster2	0.87515	Glyma.15G051000	60S ribosomal protein L44
Glyma.15G052200	Cluster2	0.863712	Glyma.15G052200	non-specific lipid transfer protein GPI-anchored 31
Glyma.15G052500	Cluster2	0.933038	Glyma.15G052500	3-hydroxyacyl-[acyl-carrier-protein] dehydratase FabZ
Glyma.15G052700	Cluster2	0.629378	Glyma.15G052700	cationic peroxidase 2
Glyma.15G056100	Cluster2	0.800475	Glyma.15G056100	H/ACA ribonucleoprotein complex subunit 4
Glyma.15G058300	Cluster2	0.852061	Glyma.15G058300	uncharacterized protein At4g38062
Glyma.15G061700	Cluster2	0.723338	Glyma.15G061700	myb-like protein X
Glyma.15G063200	Cluster2	0.803945	Glyma.15G063200	kinesin-like protein KIN-14C
Glyma.15G065900	Cluster2	0.760884	Glyma.15G065900	B-box domain protein 31
Glyma.15G066400	Cluster2	0.828557	Glyma.15G066400	equilibrative nucleotide transporter 3
Glyma.15G069600	Cluster2	0.576339	Glyma.15G069600	uncharacterized LOC102664550
Glyma.15G069700	Cluster2	0.821288	Glyma.15G069700	uncharacterized LOC100784624
Glyma.15G069800	Cluster2	0.693818	Glyma.15G069800	influenza virus NS1A-binding protein homolog A
Glyma.15G073900	Cluster2	0.554128	N/A	N/A
Glyma.15G091900	Cluster2	0.85886	Glyma.15G091900	BAG family molecular chaperone regulator 2
Glyma.15G092000	Cluster2	0.919094	Glyma.15G092000	BRCT domain-containing protein
Glyma.15G096200	Cluster2	0.776067	Glyma.15G096200	acyl-CoA-binding domain-containing protein 4
Glyma.15G098800	Cluster2	0.718826	Glyma.15G098800	serine/threonine-protein kinase RUNKEL
Glyma.15G099000	Cluster2	0.857997	Glyma.15G099000	uncharacterized LOC100817763
Glyma.15G100100	Cluster2	0.444744	Glyma.15G100100	receptor-like cytosolic serine/threonine-protein kinase RBK2
Glyma.15G102000	Cluster2	0.757412	Glyma.15G102000	glutamine synthetase leaf isozyme, chloroplastic
Glyma.15G104400	Cluster2	0.516723	Glyma.15G104400	heavy metal-associated isoprenylated plant protein 33
Glyma.15G105600	Cluster2	0.978098	Glyma.15G105600	putative peroxiredoxin IIF
Glyma.15G108700	Cluster2	0.543391	Glyma.15G108700	5`-adenylylsulfate reductase 3, chloroplastic
Glyma.15G111600	Cluster2	0.940588	Glyma.15G111600	protein STRUBBELIG-RECEPTOR FAMILY 8
Glyma.15G112300	Cluster2	0.581355	Glyma.15G112300	pyrophosphate--fructose 6-phosphate 1-phosphotransferase subunit beta
Glyma.15G112700	Cluster2	0.68071	Glyma.15G112700	1-aminocyclopropane-1-carboxylate oxidase-like
Glyma.15G113500	Cluster2	0.58491	Glyma.15G113500	serine/threonine/tyrosine-protein kinase HT1
Glyma.15G113600	Cluster2	0.974238	Glyma.15G113600	putative pentatricopeptide repeat-containing protein At5g43820
Glyma.15G115500	Cluster2	0.866018	Glyma.15G115500	inositol-phosphate phosphatase
Glyma.15G118700	Cluster2	0.738647	Glyma.15G118700	uncharacterized LOC100527750
Glyma.15G120800	Cluster2	0.568515	Glyma.15G120800	phosphatidylinositol/phosphatidylcholine transfer protein SFH9
Glyma.15G122600	Cluster2	0.953239	Glyma.15G122600	probable galacturonosyltransferase 4
Glyma.15G122900	Cluster2	0.978112	Glyma.15G122900	probable E3 ubiquitin-protein ligase WAVH2
Glyma.15G123700	Cluster2	0.537205	Glyma.15G123700	uncharacterized LOC102659431
Glyma.15G123800	Cluster2	0.782904	Glyma.15G123800	aspartyl protease family protein At5g10770
Glyma.15G124000	Cluster2	0.450802	Glyma.15G124000	protein ENDOSPERM DEFECTIVE 1
Glyma.15G128800	Cluster2	0.802874	N/A	N/A
Glyma.15G129700	Cluster2	0.294137	Glyma.15G129700	homeobox-leucine zipper protein ATHB-14-like
Glyma.15G130900	Cluster2	0.838661	Glyma.15G130900	LRR receptor-like serine/threonine-protein kinase GHR1
Glyma.15G133500	Cluster2	0.71101	Glyma.15G133500	uncharacterized LOC100799456
Glyma.15G134400	Cluster2	0.645087	Glyma.15G134400	patellin-4-like
Glyma.15G135800	Cluster2	0.556784	Glyma.15G135800	p34cdc2 protein kinase
Glyma.15G136600	Cluster2	0.831736	Glyma.15G136600	uncharacterized LOC100786927
Glyma.15G143300	Cluster2	0.8565	N/A	N/A
Glyma.15G148300	Cluster2	0.779753	Glyma.15G148300	uncharacterized LOC100819367
[truncated: 1,632 more rows]

## Sheet: Cluster3
Table S4. List of genes included in cluster 3.
Locus	Cluster	MEM.SHIP	Symbol	Description
Glyma.01G002400	Cluster3	0.585518	Glyma.01G002400	phospholipase A2 homolog 3-like
Glyma.01G006800	Cluster3	0.773717	Glyma.01G006800	probable pectinesterase 53
Glyma.01G008200	Cluster3	0.795493	Glyma.01G008200	putative ABC transporter B family member 8
Glyma.01G009600	Cluster3	0.849215	PHR1	MYB-CC domain-containing transcription factor PHR1
Glyma.01G011000	Cluster3	0.982404	N/A	N/A
Glyma.01G019000	Cluster3	0.617651	Glyma.01G019000	mitochondrial carnitine/acylcarnitine carrier-like protein-like
Glyma.01G020400	Cluster3	0.532806	Glyma.01G020400	uncharacterized LOC100793129
Glyma.01G020900	Cluster3	0.628953	Glyma.01G020900	putative cinnamyl alcohol dehydrogenase
Glyma.01G030900	Cluster3	0.821672	Glyma.01G030900	polygalacturonase 1 beta-like protein 3
Glyma.01G033800	Cluster3	0.964567	N/A	N/A
Glyma.01G049100	Cluster3	0.804052	PHR2	MYB-CC domain-containing transcription factor PHR2
Glyma.01G052300	Cluster3	0.4572	Glyma.01G052300	uncharacterized LOC102666756
Glyma.01G058400	Cluster3	0.35907	Glyma.01G058400	2-hydroxy-6-oxononadienedioate/2-hydroxy-6-oxononatrienedioate hydrolase
Glyma.01G077100	Cluster3	0.979629	Glyma.01G077100	CASP-like protein 4
Glyma.01G081300	Cluster3	0.808437	Glyma.01G081300	alpha-xylosidase 1
Glyma.01G085200	Cluster3	0.918848	Glyma.01G085200	uncharacterized LOC100816026
Glyma.01G088300	Cluster3	0.668907	Glyma.01G088300	transcription factor bHLH30
Glyma.01G090400	Cluster3	0.795677	N/A	N/A
Glyma.01G101800	Cluster3	0.972078	Glyma.01G101800	zinc finger protein 10
Glyma.01G112600	Cluster3	0.857882	Glyma.01G112600	laccase-4
Glyma.01G112700	Cluster3	0.723807	Glyma.01G112700	transcription factor DIVARICATA
Glyma.01G116300	Cluster3	0.576485	Glyma.01G116300	alcohol dehydrogenase-like 4
Glyma.01G119300	Cluster3	0.806055	Glyma.01G119300	ran-binding protein 1 homolog b
Glyma.01G126200	Cluster3	0.94348	Glyma.01G126200	macrophage migration inhibitory factor homolog
Glyma.01G127400	Cluster3	0.964063	Glyma.01G127400	dirigent family protein
Glyma.01G129700	Cluster3	0.815496	PIB1	bHLH transcription factor PIB1
Glyma.01G133900	Cluster3	0.394189	Glyma.01G133900	cyclin-U2-1
Glyma.01G143800	Cluster3	0.296226	N/A	N/A
Glyma.01G143900	Cluster3	0.991841	LBD3	LBD domain-containing transcription factor
Glyma.01G147600	Cluster3	0.684253	Glyma.01G147600	ethylene-responsive transcription factor TINY
Glyma.01G148700	Cluster3	0.515831	Glyma.01G148700	SET domain-containing protein
Glyma.01G151200	Cluster3	0.910518	Glyma.01G151200	uncharacterized LOC100817087
Glyma.01G152900	Cluster3	0.818309	Glyma.01G152900	long-chain-alcohol oxidase FAO4A
Glyma.01G154400	Cluster3	0.930855	Glyma.01G154400	ABC transporter G family member 14
Glyma.01G163100	Cluster3	0.753199	Glyma.01G163100	peroxidase 64
Glyma.01G170300	Cluster3	0.969846	Glyma.01G170300	thioredoxin h1
Glyma.01G171900	Cluster3	0.612197	Glyma.01G171900	mannan endo-1,4-beta-mannosidase 7
Glyma.01G172700	Cluster3	0.400305	Glyma.01G172700	phenylcoumaran benzylic ether reductase TP7
Glyma.01G172900	Cluster3	0.826302	Glyma.01G172900	isoflavone reductase-like protein
Glyma.01G173600	Cluster3	0.988888	Glyma.01G173600	laccase-11
Glyma.01G174200	Cluster3	0.788731	Glyma.01G174200	zinc-finger homeodomain protein 6
Glyma.01G178500	Cluster3	0.627597	Glyma.01G178500	calcium uniporter protein 2, mitochondrial
Glyma.01G184300	Cluster3	0.855422	Glyma.01G184300	CDPK-related kinase 5
Glyma.01G191400	Cluster3	0.915858	Glyma.01G191400	uncharacterized LOC102660882
Glyma.01G197400	Cluster3	0.562961	Glyma.01G197400	uncharacterized LOC102669227
Glyma.01G197500	Cluster3	0.993471	Glyma.01G197500	tubulin alpha-2 chain
Glyma.01G202000	Cluster3	0.827345	Glyma.01G202000	phosphatase YqaB-like
Glyma.01G209100	Cluster3	0.328345	Glyma.01G209100	C2H2-type zinc finger protein 1
Glyma.01G210800	Cluster3	0.897808	Glyma.01G210800	uncharacterized LOC100526858
Glyma.01G217800	Cluster3	0.275598	Glyma.01G217800	uncharacterized LOC106799024
Glyma.01G222000	Cluster3	0.986941	Glyma.01G222000	mitogen-activated protein kinase 4-like
Glyma.01G225600	Cluster3	0.91027	Glyma.01G225600	uncharacterized LOC100816904
Glyma.01G226200	Cluster3	0.455165	Glyma.01G226200	phosphatidylinositol 4-kinase gamma 2
Glyma.01G227500	Cluster3	0.883355	Glyma.01G227500	uncharacterized LOC100791208
Glyma.01G230000	Cluster3	0.48771	Glyma.01G230000	aspartic proteinase CDR1
Glyma.01G237000	Cluster3	0.834461	Glyma.01G237000	uncharacterized LOC100810486
Glyma.01G240900	Cluster3	0.426752	CRK4	cysteine-rich receptor-like protein kinase
Glyma.02G001700	Cluster3	0.322038	Glyma.02G001700	uncharacterized LOC100780569
Glyma.02G007100	Cluster3	0.727428	Glyma.02G007100	meiosis-specific protein ASY3
Glyma.02G013300	Cluster3	0.730929	Glyma.02G013300	probable beta-D-xylosidase 2
Glyma.02G014300	Cluster3	0.578957	Glyma.02G014300	uncharacterized LOC100799674
Glyma.02G016500	Cluster3	0.686588	Glyma.02G016500	pectinesterase
Glyma.02G021600	Cluster3	0.272514	Glyma.02G021600	uncharacterized LOC547714
Glyma.02G022700	Cluster3	0.982468	Glyma.02G022700	protein NRT1/ PTR FAMILY 2.13
Glyma.02G024000	Cluster3	0.525709	Glyma.02G024000	TMV resistance protein N-like
Glyma.02G030200	Cluster3	0.649838	Glyma.02G030200	cyclin-D1-1
Glyma.02G031000	Cluster3	0.693428	Glyma.02G031000	nucleobase-ascorbate transporter 7
Glyma.02G034700	Cluster3	0.421626	Glyma.02G034700	polygalacturonase 1 beta-like protein 3
Glyma.02G046800	Cluster3	0.759595	Glyma.02G046800	alpha-mannosidase
Glyma.02G047200	Cluster3	0.215325	Glyma.02G047200	oligopeptide transporter 7
Glyma.02G050100	Cluster3	0.976687	NAC153	NAC domain-containing protein 153
Glyma.02G051700	Cluster3	0.636143	Glyma.02G051700	beta-galactosidase 3
Glyma.02G059700	Cluster3	0.769822	Glyma.02G059700	lysM domain receptor-like kinase 4
Glyma.02G063800	Cluster3	0.973249	Glyma.02G063800	MLO-like protein 12
Glyma.02G068100	Cluster3	0.963737	Glyma.02G068100	uncharacterized LOC100780921
Glyma.02G071700	Cluster3	0.819681	Glyma.02G071700	protein SINE1
Glyma.02G072200	Cluster3	0.800387	Glyma.02G072200	glutamate dehydrogenase 1
Glyma.02G073600	Cluster3	0.422506	PIP2-9	aquaporin PIP2-9
Glyma.02G073700	Cluster3	0.875846	PIP2-12	aquaporin PIP2-12
Glyma.02G080000	Cluster3	0.955097	Glyma.02G080000	uncharacterized LOC102660296
Glyma.02G080900	Cluster3	0.893898	Glyma.02G080900	cellulose synthase A catalytic subunit 2 [UDP-forming]
Glyma.02G086600	Cluster3	0.518552	Glyma.02G086600	uncharacterized LOC100812665
Glyma.02G088800	Cluster3	0.411659	Glyma.02G088800	putative glutamine amidotransferase GAT1_2.1
Glyma.02G093400	Cluster3	0.870671	Glyma.02G093400	subtilisin-like protease SBT1.1
Glyma.02G097400	Cluster3	0.591311	Glyma.02G097400	probably inactive leucine-rich repeat receptor-like protein kinase At3g28040
Glyma.02G102800	Cluster3	0.759424	Glyma.02G102800	PI-PLC X domain-containing protein At5g67130
Glyma.02G103500	Cluster3	0.969139	Glyma.02G103500	caffeoyl-CoA O-methyltransferase
Glyma.02G105400	Cluster3	0.710959	Glyma.02G105400	protein IRX15-LIKE
Glyma.02G108000	Cluster3	0.971631	Glyma.02G108000	putative ribonuclease T2
Glyma.02G109100	Cluster3	0.802377	EXP4	expansin 4
Glyma.02G110300	Cluster3	0.370098	Glyma.02G110300	uncharacterized LOC100794036
Glyma.02G111600	Cluster3	0.383193	Glyma.02G111600	protein argonaute 7
Glyma.02G116400	Cluster3	0.580454	Glyma.02G116400	ureide permease 1
Glyma.02G121000	Cluster3	0.964322	N/A	N/A
Glyma.02G122000	Cluster3	0.406555	Glyma.02G122000	receptor-like protein kinase FERONIA
Glyma.02G128200	Cluster3	0.97244	Glyma.02G128200	probable methyltransferase At1g29790
Glyma.02G131700	Cluster3	0.42483	BZIP1	bZIP transcription factor 1
Glyma.02G147100	Cluster3	0.582973	Glyma.02G147100	probable inactive patatin-like protein 9
Glyma.02G147600	Cluster3	0.629952	Glyma.02G147600	mitochondrial Rho GTPase 2
Glyma.02G153100	Cluster3	0.79172	Glyma.02G153100	glutaredoxin-C11
Glyma.02G160500	Cluster3	0.334239	Glyma.02G160500	copper chaperone homolog CCH
Glyma.02G165300	Cluster3	0.35795	N/A	N/A
Glyma.02G171200	Cluster3	0.547438	Glyma.02G171200	protein trichome birefringence
Glyma.02G181600	Cluster3	0.928213	Glyma.02G181600	dehydration-responsive element-binding protein 2F
Glyma.02G198200	Cluster3	0.450777	Glyma.02G198200	probable aspartyl protease At4g16563
Glyma.02G202000	Cluster3	0.290127	Glyma.02G202000	uncharacterized LOC100781279
Glyma.02G203600	Cluster3	0.349857	Glyma.02G203600	probable LRR receptor-like serine/threonine-protein kinase At2g24230
Glyma.02G210300	Cluster3	0.988374	Glyma.02G210300	uncharacterized LOC100802714
Glyma.02G222200	Cluster3	0.418736	Glyma.02G222200	uncharacterized calcium-binding protein At1g02270
Glyma.02G224400	Cluster3	0.475538	N/A	N/A
Glyma.02G224800	Cluster3	0.977169	Glyma.02G224800	laccase-4
Glyma.02G228800	Cluster3	0.648342	Glyma.02G228800	RING-H2 finger protein ATL63
Glyma.02G229300	Cluster3	0.745126	Glyma.02G229300	BAG domain-containing protein
Glyma.02G235500	Cluster3	0.971467	Glyma.02G235500	transcription repressor OFP17
Glyma.02G235600	Cluster3	0.623982	Glyma.02G235600	transcription repressor OFP1
Glyma.02G237500	Cluster3	0.613554	Glyma.02G237500	putative B3 domain-containing protein At5g58280
Glyma.02G238600	Cluster3	0.930986	Glyma.02G238600	transmembrane protein 56-B-like
Glyma.02G239100	Cluster3	0.234395	Glyma.02G239100	LEA domain-containing protein
Glyma.02G241500	Cluster3	0.545469	N/A	N/A
Glyma.02G241800	Cluster3	0.723248	Glyma.02G241800	transmembrane 9 superfamily member 2
Glyma.02G245600	Cluster3	0.88915	GASA1	gibberellin-regulated protein 1
Glyma.02G247000	Cluster3	0.345998	Glyma.02G247000	uncharacterized protein At1g66480
Glyma.02G250700	Cluster3	0.740897	Glyma.02G250700	ultraviolet-B receptor UVR8
Glyma.02G258000	Cluster3	0.987479	Glyma.02G258000	protein ESKIMO 1
Glyma.02G258300	Cluster3	0.439727	Glyma.02G258300	transcription factor bHLH51
Glyma.02G258600	Cluster3	0.9667	Glyma.02G258600	uncharacterized LOC100780743
Glyma.02G261600	Cluster3	0.890308	Glyma.02G261600	laccase-5
Glyma.02G262100	Cluster3	0.98471	Glyma.02G262100	protein trichome birefringence-like 33
Glyma.02G267100	Cluster3	0.487617	Glyma.02G267100	triacylglycerol lipase 2
Glyma.02G268000	Cluster3	0.475223	Glyma.02G268000	1-aminocyclopropane-1-carboxylate oxidase
Glyma.02G276100	Cluster3	0.609421	Glyma.02G276100	uncharacterized LOC113000922
Glyma.02G277900	Cluster3	0.390951	Glyma.02G277900	hydroxymethylglutaryl-CoA lyase, mitochondrial
Glyma.02G278400	Cluster3	0.986234	Glyma.02G278400	heat stress transcription factor B-4b
Glyma.02G293900	Cluster3	0.906988	Glyma.02G293900	endoglucanase 11
Glyma.02G294000	Cluster3	0.985953	Glyma.02G294000	glucan endo-1,3-beta-glucosidase 12
Glyma.02G296000	Cluster3	0.656831	Glyma.02G296000	membrane bound O-acyl transferase domain-containing protein
Glyma.02G302100	Cluster3	0.96723	Glyma.02G302100	nucleotide-sugar uncharacterized transporter 2
Glyma.02G302600	Cluster3	0.380164	Glyma.02G302600	LRR receptor-like serine/threonine-protein kinase RGI3
Glyma.02G302800	Cluster3	0.841205	Glyma.02G302800	kinesin-like protein KIN-14F
Glyma.02G306600	Cluster3	0.939286	Glyma.02G306600	BTB/POZ domain-containing protein At5g48130
Glyma.02G308300	Cluster3	0.943408	Glyma.02G308300	uncharacterized LOC100803585
Glyma.03G002100	Cluster3	0.920091	Glyma.03G002100	mannan endo-1,4-beta-mannosidase 6
Glyma.03G004300	Cluster3	0.489728	Glyma.03G004300	dihydrofolate reductase-like
Glyma.03G015400	Cluster3	0.659189	Glyma.03G015400	uncharacterized LOC100500006
Glyma.03G019000	Cluster3	0.854574	Glyma.03G019000	subtilisin-like protease SBT1.1
Glyma.03G021300	Cluster3	0.981408	Glyma.03G021300	transmembrane protein 45A
Glyma.03G023100	Cluster3	0.509139	LBD13	LBD domain-containing transcription factor
Glyma.03G026000	Cluster3	0.774522	Glyma.03G026000	uncharacterized LOC100783654
Glyma.03G028600	Cluster3	0.871652	Glyma.03G028600	plant invertase/pectin methylesterase inhibitor superfamily protein
Glyma.03G034200	Cluster3	0.695964	Glyma.03G034200	probable LRR receptor-like serine/threonine-protein kinase IRK
Glyma.03G040600	Cluster3	0.752106	Glyma.03G040600	alanine--glyoxylate aminotransferase 2 homolog 3, mitochondrial
Glyma.03G044300	Cluster3	0.325076	Glyma.03G044300	disease resistance-responsive (dirigent-like) family protein
Glyma.03G047100	Cluster3	0.649705	Glyma.03G047100	probably inactive leucine-rich repeat receptor-like protein kinase IMK2
Glyma.03G049300	Cluster3	0.982774	Glyma.03G049300	receptor protein kinase-like protein ZAR1
Glyma.03G070600	Cluster3	0.522836	ICS1	isochorismate synthase, chloroplastic
Glyma.03G073600	Cluster3	0.882284	Glyma.03G073600	rop guanine nucleotide exchange factor 7
Glyma.03G077900	Cluster3	0.811511	Glyma.03G077900	laccase-4
Glyma.03G079500	Cluster3	0.888475	Glyma.03G079500	G-type lectin S-receptor-like serine/threonine-protein kinase At1g11330
Glyma.03G083200	Cluster3	0.445555	Glyma.03G083200	uncharacterized LOC100787007
Glyma.03G088900	Cluster3	0.830864	AIR12	plasma membrane ascorbate-reducible b-type cytochrome family protein
Glyma.03G092800	Cluster3	0.656619	Glyma.03G092800	non-specific phospholipase C4
Glyma.03G098400	Cluster3	0.832358	Glyma.03G098400	uncharacterized LOC100782930
Glyma.03G105700	Cluster3	0.740387	Glyma.03G105700	transcription factor bHLH18
Glyma.03G116200	Cluster3	0.768351	Glyma.03G116200	hydroquinone glucosyltransferase
Glyma.03G138400	Cluster3	0.796628	Glyma.03G138400	G-type lectin S-receptor-like serine/threonine-protein kinase SD3-1
Glyma.03G139500	Cluster3	0.6364	Glyma.03G139500	uncharacterized LOC100812148
Glyma.03G149900	Cluster3	0.43586	Glyma.03G149900	RNA demethylase ALKBH10B-like
Glyma.03G151200	Cluster3	0.541521	Glyma.03G151200	isoamylase 2, chloroplastic
Glyma.03G151800	Cluster3	0.382414	Glyma.03G151800	adenylate isopentenyltransferase 3, chloroplastic
Glyma.03G154200	Cluster3	0.667173	Glyma.03G154200	probable inactive patatin-like protein 9
Glyma.03G154700	Cluster3	0.709182	TPS2	terpene synthase 2
Glyma.03G156700	Cluster3	0.927796	Glyma.03G156700	sulfate transporter 3.1
Glyma.03G159600	Cluster3	0.401275	Glyma.03G159600	PRA1 family protein F3
Glyma.03G160300	Cluster3	0.565657	Glyma.03G160300	cytochrome P450 94A1
Glyma.03G166600	Cluster3	0.561147	N/A	N/A
Glyma.03G167500	Cluster3	0.973712	Glyma.03G167500	MDIS1-interacting receptor like kinase 1
Glyma.03G173500	Cluster3	0.51702	N/A	N/A
Glyma.03G179600	Cluster3	0.46507	N/A	N/A
Glyma.03G181800	Cluster3	0.392448	Glyma.03G181800	chromodomain-helicase-DNA-binding protein 8
Glyma.03G185400	Cluster3	0.438505	Glyma.03G185400	probable pectate lyase 12
Glyma.03G185900	Cluster3	0.433781	SPCP1	nodulin-26
Glyma.03G186900	Cluster3	0.618986	Glyma.03G186900	UDP-glycosyltransferase 73C6
Glyma.03G189800	Cluster3	0.873663	LRK1	leucine-rich repeat receptor-like kinase 1
Glyma.03G192800	Cluster3	0.367677	N/A	N/A
Glyma.03G193600	Cluster3	0.958051	Glyma.03G193600	GDSL esterase/lipase At5g03610
Glyma.03G194100	Cluster3	0.972835	Glyma.03G194100	purple acid phosphatase 22
Glyma.03G211900	Cluster3	0.459946	Glyma.03G211900	wee1
Glyma.03G216000	Cluster3	0.940618	Glyma.03G216000	probable pectinesterase/pectinesterase inhibitor 20
Glyma.03G218600	Cluster3	0.330073	Glyma.03G218600	uncharacterized LOC100800231
Glyma.03G222500	Cluster3	0.890639	Glyma.03G222500	polygalacturonase At1g48100
Glyma.03G225000	Cluster3	0.465955	Glyma.03G225000	transcription factor PIF3
Glyma.03G227700	Cluster3	0.487824	Glyma.03G227700	transcription factor MYB86
Glyma.03G228800	Cluster3	0.604819	Glyma.03G228800	probable receptor-like protein kinase At5g18500
Glyma.03G232100	Cluster3	0.533308	Glyma.03G232100	uncharacterized LOC100815893
Glyma.03G240300	Cluster3	0.975137	Glyma.03G240300	GDSL esterase/lipase At1g54790
Glyma.03G246700	Cluster3	0.285719	Glyma.03G246700	probable aldo-keto reductase 1
Glyma.03G258900	Cluster3	0.903355	Glyma.03G258900	uncharacterized LOC100527481
Glyma.03G260600	Cluster3	0.586825	Glyma.03G260600	probable L-gulonolactone oxidase 6
Glyma.03G263400	Cluster3	0.85724	Glyma.03G263400	uncharacterized LOC100798487
Glyma.04G004600	Cluster3	0.98619	Glyma.04G004600	endo-1,4-beta-xylanase 5
Glyma.04G010900	Cluster3	0.841867	Glyma.04G010900	probable caffeine synthase MTL2
Glyma.04G014700	Cluster3	0.929504	Glyma.04G014700	cysteine protease XCP2
Glyma.04G014800	Cluster3	0.988933	N/A	N/A
Glyma.04G015000	Cluster3	0.877215	Glyma.04G015000	monosaccharide-sensing protein 2
Glyma.04G017300	Cluster3	0.951881	Glyma.04G017300	NPC intracellular cholesterol transporter 1
Glyma.04G022300	Cluster3	0.869575	Glyma.04G022300	CO(2)-response secreted protease
Glyma.04G023500	Cluster3	0.459408	Glyma.04G023500	uncharacterized LOC100817868
Glyma.04G027500	Cluster3	0.69246	Glyma.04G027500	V-type proton ATPase subunit a2
Glyma.04G030400	Cluster3	0.440664	Glyma.04G030400	mannan endo-1,4-beta-mannosidase 7-like
Glyma.04G036100	Cluster3	0.974402	Glyma.04G036100	protein NRT1/ PTR FAMILY 4.5
Glyma.04G037500	Cluster3	0.968883	Glyma.04G037500	uncharacterized LOC100527504
Glyma.04G038100	Cluster3	0.842978	Glyma.04G038100	BRI1 kinase inhibitor 1
Glyma.04G042200	Cluster3	0.967275	Glyma.04G042200	probable carbohydrate esterase At4g34215
Glyma.04G044600	Cluster3	0.731282	Glyma.04G044600	subtilisin-like protease SBT1.7
Glyma.04G049700	Cluster3	0.956576	Glyma.04G049700	endo-1,4-beta-xylanase 1
Glyma.04G058800	Cluster3	0.98447	Glyma.04G058800	uncharacterized LOC100305509
Glyma.04G062000	Cluster3	0.434705	Glyma.04G062000	U-box domain-containing protein 12
Glyma.04G063800	Cluster3	0.705338	Glyma.04G063800	cellulose synthase A catalytic subunit 8 [UDP-forming]
Glyma.04G067200	Cluster3	0.719063	Glyma.04G067200	ethylene-responsive transcription factor SHINE 2
Glyma.04G070100	Cluster3	0.604597	Glyma.04G070100	probable indole-3-pyruvate monooxygenase YUCCA4
Glyma.04G074100	Cluster3	0.857341	Glyma.04G074100	uncharacterized LOC100781708
Glyma.04G076500	Cluster3	0.715924	Glyma.04G076500	probable xyloglucan glycosyltransferase 5
Glyma.04G078600	Cluster3	0.977135	Glyma.04G078600	NAC domain-containing protein 92
Glyma.04G080300	Cluster3	0.858745	Glyma.04G080300	sulfite exporter TauE/SafE family protein 3
Glyma.04G083200	Cluster3	0.984473	TIP4-1	aquaporin TIP4-1
Glyma.04G088200	Cluster3	0.392818	Glyma.04G088200	amino acid permease 6-like
Glyma.04G091800	Cluster3	0.943528	Glyma.04G091800	aspartyl protease AED3
Glyma.04G093200	Cluster3	0.414621	Glyma.04G093200	serine/threonine-protein kinase-like protein At1g28390
Glyma.04G102600	Cluster3	0.913692	Glyma.04G102600	sugar transport protein 5
Glyma.04G102700	Cluster3	0.932904	Glyma.04G102700	sugar transport protein 5-like
Glyma.04G107900	Cluster3	0.849802	Glyma.04G107900	uncharacterized LOC100306513
Glyma.04G109000	Cluster3	0.533604	Glyma.04G109000	7-deoxyloganetic acid glucosyltransferase
Glyma.04G118700	Cluster3	0.740482	Glyma.04G118700	plant invertase/pectin methylesterase inhibitor superfamily protein
Glyma.04G119600	Cluster3	0.822535	Glyma.04G119600	monocopper oxidase-like protein SKS1
Glyma.04G124500	Cluster3	0.928963	Glyma.04G124500	uncharacterized LOC100787044
Glyma.04G126400	Cluster3	0.359383	N/A	N/A
Glyma.04G136700	Cluster3	0.695291	Glyma.04G136700	protein LATERAL ROOT PRIMORDIUM 1
Glyma.04G137600	Cluster3	0.938667	Glyma.04G137600	two-component response regulator ARR9-like
Glyma.04G147200	Cluster3	0.546789	Glyma.04G147200	uncharacterized LOC100783158
Glyma.04G153700	Cluster3	0.962535	Glyma.04G153700	cellulose synthase A catalytic subunit 7 [UDP-forming]
Glyma.04G159600	Cluster3	0.574103	Glyma.04G159600	squamosa promoter-binding-like protein 16
Glyma.04G162100	Cluster3	0.698297	Glyma.04G162100	ninja-family protein AFP3
Glyma.04G171300	Cluster3	0.484404	Glyma.04G171300	microtubule-associated protein RP/EB family member 1B
Glyma.04G173200	Cluster3	0.444052	Glyma.04G173200	uncharacterized LOC100815390
Glyma.04G174700	Cluster3	0.53294	N/A	N/A
Glyma.04G184000	Cluster3	0.440406	Glyma.04G184000	boron transporter 1
Glyma.04G190700	Cluster3	0.771859	CYSP1	cysteine proteinase
Glyma.04G208400	Cluster3	0.814959	Glyma.04G208400	beta-galactosidase 6
Glyma.04G214400	Cluster3	0.958323	Glyma.04G214400	UDP-glucuronate:xylan alpha-glucuronosyltransferase 1
Glyma.04G220800	Cluster3	0.2897	Glyma.04G220800	adenine/guanine permease AZG1
Glyma.04G227700	Cluster3	0.69428	Glyma.04G227700	caffeic acid 3-O-methyltransferase-like
Glyma.04G239000	Cluster3	0.443204	Glyma.04G239000	probable inactive receptor kinase At4g23740
Glyma.04G245300	Cluster3	0.544563	N/A	N/A
Glyma.04G247800	Cluster3	0.481684	Glyma.04G247800	two-component response regulator ORR9
Glyma.04G255800	Cluster3	0.971656	Glyma.04G255800	glucuronoxylan 4-O-methyltransferase 1
Glyma.04G256200	Cluster3	0.429431	N/A	N/A
Glyma.05G012200	Cluster3	0.624051	Glyma.05G012200	serine/threonine protein phosphatase 2A 57 kDa regulatory subunit B` kappa isoform
Glyma.05G013600	Cluster3	0.972653	Glyma.05G013600	protein FON2 SPARE1
Glyma.05G016800	Cluster3	0.501349	Glyma.05G016800	H/ACA ribonucleoprotein complex subunit 2-like protein
Glyma.05G021500	Cluster3	0.478301	Glyma.05G021500	uncharacterized LOC100500078
Glyma.05G023700	Cluster3	0.839743	Glyma.05G023700	flavin-binding monooxygenase family protein
Glyma.05G023800	Cluster3	0.940199	Glyma.05G023800	flavin-containing monooxygenase FMO GS-OX-like 8
Glyma.05G024400	Cluster3	0.482227	Glyma.05G024400	protein IMPAIRED IN BABA-INDUCED STERILITY 1
Glyma.05G031400	Cluster3	0.829394	Glyma.05G031400	AAA-ATPase At3g28580
Glyma.05G032600	Cluster3	0.908589	Glyma.05G032600	TORTIFOLIA1-like protein 3
Glyma.05G032800	Cluster3	0.731247	N/A	N/A
Glyma.05G035800	Cluster3	0.43443	Glyma.05G035800	RING-H2 finger protein ATL47
Glyma.05G042300	Cluster3	0.593142	Glyma.05G042300	manganese-dependent ADP-ribose/CDP-alcohol diphosphatase
Glyma.05G044000	Cluster3	0.495748	Glyma.05G044000	probable pectate lyase 22-like
Glyma.05G045100	Cluster3	0.413866	Glyma.05G045100	uncharacterized LOC100807388
Glyma.05G046900	Cluster3	0.958491	N/A	N/A
Glyma.05G049300	Cluster3	0.569522	Glyma.05G049300	scarecrow-like protein 28
Glyma.05G050100	Cluster3	0.97263	Glyma.05G050100	protein HOTHEAD
Glyma.05G053900	Cluster3	0.64319	Glyma.05G053900	ACT domain-containing protein ACR8
Glyma.05G057000	Cluster3	0.759415	Glyma.05G057000	alpha-amylase inhibitor/lipid transfer/seed storage family protein
Glyma.05G057100	Cluster3	0.347909	Glyma.05G057100	14 kDa proline-rich protein DC2.15
Glyma.05G057500	Cluster3	0.713387	Glyma.05G057500	extensin-like protein
Glyma.05G076300	Cluster3	0.50691	Glyma.05G076300	uncharacterized LOC100306206
Glyma.05G076700	Cluster3	0.974	Glyma.05G076700	uncharacterized LOC100306337
Glyma.05G077100	Cluster3	0.728323	CLC1	chloride channel
Glyma.05G084100	Cluster3	0.925299	Glyma.05G084100	precursor of CEP9
Glyma.05G085000	Cluster3	0.897984	Glyma.05G085000	cyclin-dependent kinase inhibitor 7
Glyma.05G085200	Cluster3	0.950715	Glyma.05G085200	calmodulin-like protein 30
Glyma.05G089200	Cluster3	0.924906	Glyma.05G089200	cationic amino acid transporter 2, vacuolar
Glyma.05G095800	Cluster3	0.449122	N/A	N/A
Glyma.05G095900	Cluster3	0.576448	HSF-12	heat stress transcription factor 12
Glyma.05G114000	Cluster3	0.917185	Glyma.05G114000	pectate lyase
Glyma.05G118200	Cluster3	0.659957	Glyma.05G118200	putative pumilio homolog 7, chloroplastic
Glyma.05G119100	Cluster3	0.966384	Glyma.05G119100	xylogen-like protein
Glyma.05G123600	Cluster3	0.65674	Glyma.05G123600	probable WRKY transcription factor 35
Glyma.05G125200	Cluster3	0.662669	Glyma.05G125200	berberine bridge enzyme-like 26
Glyma.05G125600	Cluster3	0.795623	Glyma.05G125600	berberine bridge enzyme-like 21
Glyma.05G125800	Cluster3	0.649632	Glyma.05G125800	berberine bridge enzyme-like 13
Glyma.05G133800	Cluster3	0.674041	Glyma.05G133800	polygalacturonase QRT3
Glyma.05G138100	Cluster3	0.234948	Glyma.05G138100	type IV inositol polyphosphate 5-phosphatase 9
Glyma.05G138400	Cluster3	0.601423	Glyma.05G138400	purple acid phosphatase 8-like
Glyma.05G146400	Cluster3	0.944675	Glyma.05G146400	mannosyl-oligosaccharide glucosidase GCS1
Glyma.05G147600	Cluster3	0.545153	Glyma.05G147600	probable methyltransferase At1g27930
Glyma.05G162600	Cluster3	0.974293	NIP1-1	aquaporin NIP1-1
Glyma.05G169100	Cluster3	0.569203	Glyma.05G169100	11S globulin seed storage protein 1
Glyma.05G170700	Cluster3	0.870282	Glyma.05G170700	subtilisin-like protease SBT2.2
Glyma.05G173400	Cluster3	0.424563	N/A	N/A
Glyma.05G174800	Cluster3	0.890549	Glyma.05G174800	uncharacterized LOC100793049
Glyma.05G179700	Cluster3	0.621222	Glyma.05G179700	transcription factor mef2A
Glyma.05G180700	Cluster3	0.776469	Glyma.05G180700	probable glucan 1,3-beta-glucosidase A
Glyma.05G188000	Cluster3	0.668052	Glyma.05G188000	translation initiation factor IF-2
Glyma.05G190300	Cluster3	0.689477	Glyma.05G190300	probable pectinesterase/pectinesterase inhibitor 51
Glyma.05G194400	Cluster3	0.879732	Glyma.05G194400	ultraviolet-B receptor UVR8
Glyma.05G195600	Cluster3	0.524814	Glyma.05G195600	filament-like plant protein 3
Glyma.05G210000	Cluster3	0.661626	Glyma.05G210000	brassinosteroid-responsive RING protein 1
Glyma.05G210900	Cluster3	0.987963	Glyma.05G210900	probable polygalacturonase
Glyma.05G216400	Cluster3	0.525011	Glyma.05G216400	endoglucanase 6
Glyma.05G217600	Cluster3	0.573065	Glyma.05G217600	phosphatidylinositol 4-kinase gamma 4
Glyma.05G225300	Cluster3	0.942846	Glyma.05G225300	leucine-rich repeat extensin-like protein 6
Glyma.05G229100	Cluster3	0.622828	Glyma.05G229100	protein SPEAR3
Glyma.05G231900	Cluster3	0.502745	Glyma.05G231900	aldehyde dehydrogenase
Glyma.05G241900	Cluster3	0.615707	Glyma.05G241900	uncharacterized LOC100788837
Glyma.05G246500	Cluster3	0.988671	Glyma.05G246500	phosphoethanolamine N-methyltransferase
Glyma.06G003100	Cluster3	0.656205	Glyma.06G003100	uncharacterized LOC102665955
Glyma.06G004400	Cluster3	0.907418	Glyma.06G004400	endo-1,4-beta-xylanase 5
Glyma.06G013300	Cluster3	0.804705	Glyma.06G013300	uncharacterized LOC100787789
Glyma.06G014700	Cluster3	0.896941	Glyma.06G014700	cysteine protease XCP2
Glyma.06G014800	Cluster3	0.979657	Glyma.06G014800	cysteine protease XCP2
Glyma.06G019200	Cluster3	0.88222	Glyma.06G019200	protein ALTERED PHOSPHATE STARVATION RESPONSE 1
Glyma.06G027600	Cluster3	0.899804	Glyma.06G027600	V-type proton ATPase subunit a3
Glyma.06G042900	Cluster3	0.410824	Glyma.06G042900	cyclin-D3-3
Glyma.06G050200	Cluster3	0.986619	N/A	N/A
Glyma.06G051500	Cluster3	0.453211	N/A	N/A
Glyma.06G052100	Cluster3	0.569651	Glyma.06G052100	glycine dehydrogenase (decarboxylating), mitochondrial
Glyma.06G059500	Cluster3	0.987209	Glyma.06G059500	uncharacterized LOC100500572
Glyma.06G061700	Cluster3	0.746124	Glyma.06G061700	chorismate mutase 2
Glyma.06G065000	Cluster3	0.98341	Glyma.06G065000	cellulose synthase A catalytic subunit 8 [UDP-forming]
Glyma.06G073400	Cluster3	0.574116	Glyma.06G073400	polyadenylate-binding protein-interacting protein 5
Glyma.06G077600	Cluster3	0.967413	Glyma.06G077600	probable cyclic nucleotide-gated ion channel 14
Glyma.06G083400	Cluster3	0.983356	Glyma.06G083400	protein tesmin/TSO1-like CXC 5
Glyma.06G093600	Cluster3	0.486499	Glyma.06G093600	aspartyl protease AED3
Glyma.06G100600	Cluster3	0.878179	Glyma.06G100600	isoamylase 3, chloroplastic
Glyma.06G105300	Cluster3	0.505071	Glyma.06G105300	probable beta-D-xylosidase 7
Glyma.06G114900	Cluster3	0.628202	Glyma.06G114900	two-component response regulator ORR9
Glyma.06G121000	Cluster3	0.504207	Glyma.06G121000	uncharacterized LOC100798371
Glyma.06G122200	Cluster3	0.940236	SWEET13	sugar efflux transporter SWEET13
Glyma.06G124200	Cluster3	0.923887	Glyma.06G124200	LRR receptor-like serine/threonine-protein kinase RGI1
Glyma.06G124700	Cluster3	0.421895	Glyma.06G124700	probable inactive receptor kinase At4g23740
Glyma.06G125700	Cluster3	0.489419	SIG5B	RNA polymerase sigma factor sigE, chloroplastic/mitochondrial-like
Glyma.06G137100	Cluster3	0.820847	IMT1	myo-inositol-O-methyltransferase
Glyma.06G137300	Cluster3	0.578318	Glyma.06G137300	caffeic acid 3-O-methyltransferase
Glyma.06G137600	Cluster3	0.799803	Glyma.06G137600	uncharacterized LOC100778172
Glyma.06G145400	Cluster3	0.881079	LBD26	LBD domain-containing transcription factor
Glyma.06G151300	Cluster3	0.886069	Glyma.06G151300	WD repeat-containing protein YMR102C
Glyma.06G152300	Cluster3	0.247047	Glyma.06G152300	transcription factor HEC3
Glyma.06G152400	Cluster3	0.88031	Glyma.06G152400	cell wall / vacuolar inhibitor of fructosidase 2
Glyma.06G157300	Cluster3	0.979752	Glyma.06G157300	beta-galactosidase 6
Glyma.06G161800	Cluster3	0.759828	Glyma.06G161800	GDSL esterase/lipase At1g71250
Glyma.06G169100	Cluster3	0.760471	Glyma.06G169100	non-specific phospholipase C6
Glyma.06G174800	Cluster3	0.945532	CYSP2	cysteine proteinase
Glyma.06G185900	Cluster3	0.366472	Glyma.06G185900	protein JINGUBANG
Glyma.06G187100	Cluster3	0.926465	Glyma.06G187100	formin-like protein 4
Glyma.06G190000	Cluster3	0.564661	Glyma.06G190000	LRR receptor-like serine/threonine-protein kinase FEI 1
Glyma.06G190400	Cluster3	0.87771	Glyma.06G190400	mitochondrial outer membrane protein porin 1
Glyma.06G192600	Cluster3	0.488056	Glyma.06G192600	microtubule-associated protein RP/EB family member 1B
Glyma.06G198100	Cluster3	0.945884	Glyma.06G198100	flavin-containing monooxygenase FMO GS-OX-like 9
Glyma.06G202600	Cluster3	0.802621	Glyma.06G202600	PLASMODESMATA CALLOSE-BINDING PROTEIN 3
Glyma.06G215600	Cluster3	0.698259	Glyma.06G215600	probable receptor-like protein kinase At5g20050
Glyma.06G221400	Cluster3	0.659436	Glyma.06G221400	probable LRR receptor-like serine/threonine-protein kinase At2g24230
Glyma.06G225500	Cluster3	0.972443	Glyma.06G225500	cellulose synthase A catalytic subunit 7 [UDP-forming]
Glyma.06G228800	Cluster3	0.843625	Glyma.06G228800	peptide-N4-(N-acetyl-beta-glucosaminyl)asparagine amidase A
Glyma.06G230000	Cluster3	0.663582	Glyma.06G230000	uncharacterized LOC102667689
Glyma.06G240700	Cluster3	0.939705	Glyma.06G240700	beta-glucuronosyltransferase GlcAT14A
Glyma.06G242700	Cluster3	0.510126	Glyma.06G242700	uncharacterized LOC100500415
Glyma.06G249700	Cluster3	0.951973	Glyma.06G249700	uncharacterized LOC100808294
Glyma.06G256400	Cluster3	0.665967	Glyma.06G256400	G-type lectin S-receptor-like serine/threonine-protein kinase At4g27290
Glyma.06G260800	Cluster3	0.569758	Glyma.06G260800	indole-3-acetic acid-amido synthetase GH3.6
Glyma.06G263300	Cluster3	0.743282	Glyma.06G263300	uncharacterized LOC100785133
Glyma.06G275900	Cluster3	0.930632	Glyma.06G275900	peroxidase P7
Glyma.06G277400	Cluster3	0.976399	Glyma.06G277400	protein LIGHT-DEPENDENT SHORT HYPOCOTYLS 10
Glyma.06G294400	Cluster3	0.806489	Glyma.06G294400	protein ACCELERATED CELL DEATH 6
Glyma.06G299400	Cluster3	0.851103	Glyma.06G299400	uncharacterized GPI-anchored protein At4g28100
Glyma.06G308100	Cluster3	0.384144	Glyma.06G308100	condensin complex subunit 2
Glyma.06G308500	Cluster3	0.667973	N/A	N/A
Glyma.06G308600	Cluster3	0.939172	Glyma.06G308600	fasciclin-like arabinogalactan protein 16
Glyma.06G318800	Cluster3	0.968782	Glyma.06G318800	monocopper oxidase-like protein SKS1
Glyma.06G318900	Cluster3	0.978347	Glyma.06G318900	NAC domain-containing protein 7
Glyma.06G319500	Cluster3	0.409537	Glyma.06G319500	uncharacterized LOC100776945
Glyma.06G320800	Cluster3	0.505589	IF7GT6	isoflavone 7-O-glucosyltransferase UGT6
Glyma.06G325300	Cluster3	0.519413	Glyma.06G325300	methylenetetrahydrofolate reductase 2
Glyma.07G003400	Cluster3	0.912461	Glyma.07G003400	D-3-phosphoglycerate dehydrogenase 2, chloroplastic
Glyma.07G005200	Cluster3	0.400136	Glyma.07G005200	kinesin-like protein KIN-13B
Glyma.07G005300	Cluster3	0.426393	Glyma.07G005300	mitochondrial arginine transporter BAC2
Glyma.07G006500	Cluster3	0.828181	Glyma.07G006500	probable sulfate transporter 3.4
Glyma.07G013700	Cluster3	0.951982	Glyma.07G013700	LRR receptor-like serine/threonine-protein kinase IOS1
Glyma.07G018000	Cluster3	0.716981	Glyma.07G018000	aquaporin TIP2-3
Glyma.07G019200	Cluster3	0.939605	Glyma.07G019200	cytochrome c-type biogenesis CcmH-like mitochondrial protein
Glyma.07G022300	Cluster3	0.989384	Glyma.07G022300	galactoside 2-alpha-L-fucosyltransferase
Glyma.07G022400	Cluster3	0.934936	Glyma.07G022400	galactoside 2-alpha-L-fucosyltransferase
Glyma.07G027900	Cluster3	0.919631	Glyma.07G027900	uncharacterized LOC100811351
Glyma.07G028800	Cluster3	0.601383	Glyma.07G028800	protein TSS
Glyma.07G034800	Cluster3	0.671219	LOX9	lipoxygenase-9
Glyma.07G046300	Cluster3	0.342724	Glyma.07G046300	uncharacterized LOC100778726
Glyma.07G048300	Cluster3	0.977559	N/A	N/A
Glyma.07G051400	Cluster3	0.940576	Glyma.07G051400	uncharacterized LOC100795196
Glyma.07G056400	Cluster3	0.450352	Glyma.07G056400	cyclic nucleotide-gated ion channel 1
Glyma.07G068000	Cluster3	0.954819	Glyma.07G068000	brassinosteroid-responsive RING protein 1
Glyma.07G073300	Cluster3	0.469063	Glyma.07G073300	tRNA-specific adenosine deaminase TAD1
Glyma.07G073400	Cluster3	0.608941	Glyma.07G073400	protein O-glucosyltransferase 1
Glyma.07G078200	Cluster3	0.369288	Glyma.07G078200	uncharacterized LOC100798922
Glyma.07G080500	Cluster3	0.988085	Glyma.07G080500	subtilisin-like protease SBT1.1
Glyma.07G088400	Cluster3	0.580864	Glyma.07G088400	probable serine incorporator
Glyma.07G088600	Cluster3	0.943693	Glyma.07G088600	protein SODIUM POTASSIUM ROOT DEFECTIVE 2
Glyma.07G089900	Cluster3	0.873583	N/A	N/A
Glyma.07G096700	Cluster3	0.84913	Glyma.07G096700	non-specific lipid-transfer protein 2
Glyma.07G101800	Cluster3	0.684523	Glyma.07G101800	mitogen-activated protein kinase 9
Glyma.07G123100	Cluster3	0.968537	Glyma.07G123100	protein NUCLEAR FUSION DEFECTIVE 4
Glyma.07G126000	Cluster3	0.939058	Glyma.07G126000	leucine-rich repeat extensin-like protein 6
Glyma.07G139100	Cluster3	0.975584	Glyma.07G139100	protein NRT1/ PTR FAMILY 5.6
Glyma.07G141500	Cluster3	0.425197	Glyma.07G141500	uncharacterized LOC100305686
Glyma.07G142300	Cluster3	0.98704	Glyma.07G142300	C4HC3 zinc-finger like motif-containing protein
Glyma.07G144700	Cluster3	0.948179	Glyma.07G144700	probable anion transporter 3, chloroplastic
Glyma.07G146800	Cluster3	0.695138	Glyma.07G146800	glycerol-3-phosphate 2-O-acyltransferase 6
Glyma.07G155200	Cluster3	0.426388	Glyma.07G155200	ferritin
Glyma.07G178100	Cluster3	0.421094	Glyma.07G178100	cupredoxin domain-containing protein
Glyma.07G180900	Cluster3	0.547504	Glyma.07G180900	root phototropism protein 3
Glyma.07G192100	Cluster3	0.427951	Glyma.07G192100	katanin p80 WD40 repeat-containing subunit B1 homolog KTN80.2
Glyma.07G201800	Cluster3	0.949543	Glyma.07G201800	NAC domain-containing protein 73
Glyma.07G203100	Cluster3	0.986294	Glyma.07G203100	rac-like GTP-binding protein RAC13
Glyma.07G214700	Cluster3	0.366229	Glyma.07G214700	caffeoyl-CoA O-methyltransferase
Glyma.07G216800	Cluster3	0.982971	Glyma.07G216800	pectinesterase inhibitor 10
Glyma.07G218400	Cluster3	0.49536	Glyma.07G218400	serine carboxypeptidase-like 50
Glyma.07G226000	Cluster3	0.663862	SGF14Q	putative 14-3-3 protein SGF14q
Glyma.07G231000	Cluster3	0.537668	N/A	N/A
Glyma.07G240800	Cluster3	0.820107	N/A	N/A
Glyma.07G242700	Cluster3	0.586698	Glyma.07G242700	uncharacterized LOC102660038
Glyma.07G248100	Cluster3	0.528118	Glyma.07G248100	heavy metal-associated isoprenylated plant protein 35
Glyma.07G250500	Cluster3	0.985172	Glyma.07G250500	monothiol glutaredoxin-S2
Glyma.07G262100	Cluster3	0.554948	Glyma.07G262100	aminomethyltransferase, mitochondrial
Glyma.07G269100	Cluster3	0.774085	Glyma.07G269100	BTB/POZ domain-containing protein At5g47800
Glyma.07G271200	Cluster3	0.505401	Glyma.07G271200	UDP-glucose 4-epimerase GEPI42-like
Glyma.08G003200	Cluster3	0.544413	Glyma.08G003200	filament-like plant protein 3
Glyma.08G009900	Cluster3	0.918605	SWEET20	sugar efflux transporter SWEET20
Glyma.08G015300	Cluster3	0.718039	PIP1-6	aquaporin PIP1-6
Glyma.08G016700	Cluster3	0.953777	Glyma.08G016700	brassinosteroid-responsive RING protein 1
Glyma.08G017300	Cluster3	0.441209	Glyma.08G017300	probable polygalacturonase
Glyma.08G019900	Cluster3	0.970111	Glyma.08G019900	dirigent-like protein
Glyma.08G022300	Cluster3	0.34878	CEL8	endo-1,4-beta-glucanase
Glyma.08G023100	Cluster3	0.373705	Glyma.08G023100	UDP-glucose 4-epimerase GEPI48
Glyma.08G023600	Cluster3	0.880373	Glyma.08G023600	phosphatidylinositol 4-kinase gamma 4
Glyma.08G024400	Cluster3	0.608826	Glyma.08G024400	uncharacterized LOC102662772
Glyma.08G028800	Cluster3	0.514459	Glyma.08G028800	phospholipase A2 homolog 3-like
Glyma.08G033000	Cluster3	0.989165	Glyma.08G033000	probable pectinesterase 53
Glyma.08G038400	Cluster3	0.992589	Glyma.08G038400	transcription repressor OFP8-like
Glyma.08G038500	Cluster3	0.956876	Glyma.08G038500	uncharacterized LOC100811016
Glyma.08G041500	Cluster3	0.401868	Glyma.08G041500	NAC domain-containing protein 92
Glyma.08G043600	Cluster3	0.45927	Glyma.08G043600	endoglucanase 8
Glyma.08G044200	Cluster3	0.973089	Glyma.08G044200	LEAF RUST 10 DISEASE-RESISTANCE LOCUS RECEPTOR-LIKE PROTEIN KINASE-like 2.1
Glyma.08G056100	Cluster3	0.938704	Glyma.08G056100	potassium transporter 25
Glyma.08G066300	Cluster3	0.577665	N/A	N/A
Glyma.08G066900	Cluster3	0.943756	Glyma.08G066900	gamma-glutamyl peptidase 5
Glyma.08G070400	Cluster3	0.418084	Glyma.08G070400	bifunctional riboflavin biosynthesis protein RIBA 1, chloroplastic
Glyma.08G074700	Cluster3	0.923351	Glyma.08G074700	beta-xylosidase/alpha-L-arabinofuranosidase 2
Glyma.08G088400	Cluster3	0.923329	Glyma.08G088400	cellulose synthase A catalytic subunit 4 [UDP-forming]
Glyma.08G093600	Cluster3	0.845253	Glyma.08G093600	purple acid phosphatase 7
Glyma.08G102200	Cluster3	0.81325	Glyma.08G102200	flocculation protein FLO11
Glyma.08G108900	Cluster3	0.904408	SHMT	serine hydroxylmethyltransferase
Glyma.08G113400	Cluster3	0.989555	Glyma.08G113400	probable polyamine transporter At3g13620
Glyma.08G128100	Cluster3	0.344348	Glyma.08G128100	uncharacterized LOC100305948
Glyma.08G128800	Cluster3	0.382634	Glyma.08G128800	putative receptor-like protein kinase At3g47110
Glyma.08G129000	Cluster3	0.586135	Glyma.08G129000	subtilisin-like protease SBT2.2
Glyma.08G131400	Cluster3	0.708852	Glyma.08G131400	uncharacterized LOC100802840
Glyma.08G135400	Cluster3	0.786021	Glyma.08G135400	ras-related protein RABH1e
Glyma.08G136200	Cluster3	0.525557	Glyma.08G136200	annexin D2-like
Glyma.08G144400	Cluster3	0.854004	Glyma.08G144400	uncharacterized LOC100790837
Glyma.08G147900	Cluster3	0.747281	Glyma.08G147900	probable pectinesterase/pectinesterase inhibitor 51
Glyma.08G150700	Cluster3	0.8363	Glyma.08G150700	O-fucosyltransferase 20
Glyma.08G153400	Cluster3	0.842168	N/A	N/A
Glyma.08G155700	Cluster3	0.841311	N/A	N/A
Glyma.08G155800	Cluster3	0.831276	Glyma.08G155800	putative ARG7 auxin responsive family protein
Glyma.08G161300	Cluster3	0.529564	Glyma.08G161300	NAC domain-containing protein 76
Glyma.08G161500	Cluster3	0.967924	Glyma.08G161500	myosin-5
Glyma.08G162100	Cluster3	0.853119	Glyma.08G162100	aspartic proteinase NANA, chloroplast
Glyma.08G168100	Cluster3	0.363195	Glyma.08G168100	transcription factor MYB63
Glyma.08G169800	Cluster3	0.507385	Glyma.08G169800	nitrile-specifier protein 5
Glyma.08G182300	Cluster3	0.587148	Glyma.08G182300	fructose-1,6-bisphosphatase, cytosolic
Glyma.08G186300	Cluster3	0.431522	N/A	N/A
Glyma.08G195100	Cluster3	0.905918	ACP1	acid phosphatase ACP1
Glyma.08G200200	Cluster3	0.5397	Glyma.08G200200	acid phosphatase
Glyma.08G201400	Cluster3	0.984148	Glyma.08G201400	1-aminocyclopropane-1-carboxylate oxidase
Glyma.08G203000	Cluster3	0.785617	TIP2-4	aquaporin TIP2-4
Glyma.08G204900	Cluster3	0.972236	N/A	N/A
Glyma.08G214800	Cluster3	0.729571	Glyma.08G214800	uncharacterized LOC100500342
Glyma.08G216500	Cluster3	0.471501	Glyma.08G216500	plasma membrane ATPase
Glyma.08G223300	Cluster3	0.634586	Glyma.08G223300	D-3-phosphoglycerate dehydrogenase 2, chloroplastic
Glyma.08G228300	Cluster3	0.362809	Glyma.08G228300	NADH--cytochrome b5 reductase 1
Glyma.08G229100	Cluster3	0.930044	Glyma.08G229100	probable inactive leucine-rich repeat receptor-like protein kinase At3g03770
Glyma.08G230100	Cluster3	0.748832	Glyma.08G230100	SRPBCC domain-containing protein
Glyma.08G230500	Cluster3	0.476053	Glyma.08G230500	uncharacterized LOC100499848
Glyma.08G232500	Cluster3	0.378016	Glyma.08G232500	uncharacterized LOC100792950
Glyma.08G256600	Cluster3	0.816243	AOC5	allene oxide cyclase 5
Glyma.08G257800	Cluster3	0.964444	Glyma.08G257800	serine carboxypeptidase-like 45
Glyma.08G259300	Cluster3	0.840734	Glyma.08G259300	uncharacterized LOC100527236
Glyma.08G266100	Cluster3	0.966238	Glyma.08G266100	leucine-rich repeat receptor protein kinase HPCA1
Glyma.08G269600	Cluster3	0.449209	Glyma.08G269600	protein STRICTOSIDINE SYNTHASE-LIKE 10
Glyma.08G277200	Cluster3	0.604314	N/A	N/A
Glyma.08G283600	Cluster3	0.979641	Glyma.08G283600	uncharacterized LOC100792240
Glyma.08G285300	Cluster3	0.97656	Glyma.08G285300	probable polygalacturonase At1g80170
Glyma.08G285400	Cluster3	0.81152	Glyma.08G285400	polygalacturonase At1g48100
Glyma.08G288100	Cluster3	0.586089	Glyma.08G288100	spermidine synthase 1
Glyma.08G288400	Cluster3	0.306908	Glyma.08G288400	putative potassium transporter 12
Glyma.08G290200	Cluster3	0.732987	Glyma.08G290200	probable serine/threonine-protein kinase PBL28
Glyma.08G291600	Cluster3	0.551455	Glyma.08G291600	probable inactive purple acid phosphatase 1
Glyma.08G292400	Cluster3	0.606589	Glyma.08G292400	uncharacterized LOC100305926
Glyma.08G295500	Cluster3	0.754009	Glyma.08G295500	dnaJ homolog subfamily B member 5
Glyma.08G297900	Cluster3	0.260516	Glyma.08G297900	protein kinase
Glyma.08G299700	Cluster3	0.887185	Glyma.08G299700	acidic endochitinase
Glyma.08G302900	Cluster3	0.421118	Glyma.08G302900	leucine-rich repeat receptor-like serine/threonine-protein kinase BAM3
Glyma.08G309100	Cluster3	0.677358	Glyma.08G309100	glucan endo-1,3-beta-glucosidase 12
Glyma.08G311500	Cluster3	0.462609	Glyma.08G311500	spermidine hydroxycinnamoyl transferase
Glyma.08G322300	Cluster3	0.976017	N/A	N/A
Glyma.08G323300	Cluster3	0.429223	Glyma.08G323300	imidazole glycerol phosphate synthase hisHF-like
Glyma.08G324500	Cluster3	0.409351	Glyma.08G324500	glycerophosphodiester phosphodiesterase GDPDL3
Glyma.08G324600	Cluster3	0.640821	Glyma.08G324600	glycerophosphodiester phosphodiesterase GDPDL4
Glyma.08G325400	Cluster3	0.503704	Glyma.08G325400	protein TORNADO 1
Glyma.08G332300	Cluster3	0.955959	N/A	N/A
Glyma.08G333300	Cluster3	0.882081	Glyma.08G333300	kinesin-like protein KIN-14F
Glyma.08G337900	Cluster3	0.94472	Glyma.08G337900	BTB/POZ domain-containing protein At1g55760
Glyma.08G338100	Cluster3	0.423427	Glyma.08G338100	hydroquinone glucosyltransferase
Glyma.08G344100	Cluster3	0.490401	Glyma.08G344100	fimbrin-2
Glyma.08G348500	Cluster3	0.795121	Glyma.08G348500	UDP-glucose flavonoid 3-O-glucosyltransferase 7
Glyma.08G355100	Cluster3	0.899933	Glyma.08G355100	putative receptor protein kinase ZmPK1
Glyma.08G359100	Cluster3	0.957111	Glyma.08G359100	laccase-17
Glyma.08G362500	Cluster3	0.344164	N/A	N/A
Glyma.08G366900	Cluster3	0.550781	N/A	N/A
Glyma.08G367000	Cluster3	0.892035	Glyma.08G367000	hydroquinone glucosyltransferase
Glyma.09G008400	Cluster3	0.680059	Glyma.09G008400	1-aminocyclopropane-1-carboxylate oxidase
Glyma.09G010500	Cluster3	0.958858	Glyma.09G010500	uncharacterized LOC100783793
Glyma.09G017800	Cluster3	0.459037	Glyma.09G017800	uncharacterized LOC100779669
Glyma.09G018100	Cluster3	0.75821	Glyma.09G018100	protein ENDOSPERM DEFECTIVE 1
Glyma.09G022000	Cluster3	0.444029	Glyma.09G022000	patatin-like protein 3
Glyma.09G022500	Cluster3	0.966389	N/A	N/A
Glyma.09G025400	Cluster3	0.596248	DCL2A	endoribonuclease dicer-like 2a
Glyma.09G025500	Cluster3	0.524199	Glyma.09G025500	protein POLLENLESS 3
Glyma.09G026900	Cluster3	0.98244	Glyma.09G026900	berberine bridge enzyme-like 13
Glyma.09G028700	Cluster3	0.286409	Glyma.09G028700	uncharacterized protein PFB0145c
Glyma.09G038500	Cluster3	0.967368	Glyma.09G038500	chitinase-like protein 2
Glyma.09G040600	Cluster3	0.719933	Glyma.09G040600	SRPBCC ligand-binding domain-containing protein
Glyma.09G041900	Cluster3	0.698518	Glyma.09G041900	uncharacterized LOC100305812
Glyma.09G045600	Cluster3	0.710874	Glyma.09G045600	uncharacterized LOC100795247
Glyma.09G051100	Cluster3	0.981122	Glyma.09G051100	cellulose synthase A catalytic subunit 4 [UDP-forming]
Glyma.09G057100	Cluster3	0.759349	Glyma.09G057100	peroxidase 16
Glyma.09G060200	Cluster3	0.830012	Glyma.09G060200	transcription factor bHLH35-like
Glyma.09G063900	Cluster3	0.92813	Glyma.09G063900	cytokinin dehydrogenase 3
Glyma.09G064600	Cluster3	0.742941	Glyma.09G064600	5`-nucleotidase SurE
Glyma.09G066500	Cluster3	0.891394	Glyma.09G066500	protein phosphatase 2C 53
Glyma.09G070000	Cluster3	0.482301	Glyma.09G070000	subtilisin-like protease SBT1.8
Glyma.09G072700	Cluster3	0.811698	Glyma.09G072700	pectinesterase inhibitor 3
Glyma.09G076200	Cluster3	0.532369	Glyma.09G076200	probable pectinesterase/pectinesterase inhibitor 12
Glyma.09G079400	Cluster3	0.868519	Glyma.09G079400	CBL-interacting serine/threonine-protein kinase 1
Glyma.09G079600	Cluster3	0.992922	Glyma.09G079600	protein CHUP1, chloroplastic
Glyma.09G081800	Cluster3	0.58461	Glyma.09G081800	probable receptor-like protein kinase At5g18500
Glyma.09G101400	Cluster3	0.835719	N/A	N/A
Glyma.09G112400	Cluster3	0.487028	Glyma.09G112400	uncharacterized LOC100796667
Glyma.09G117900	Cluster3	0.419607	PIN3D	auxin efflux carrier component 3d
Glyma.09G124200	Cluster3	0.978995	Glyma.09G124200	probable peroxygenase 4
Glyma.09G126200	Cluster3	0.491464	Glyma.09G126200	Chitinase III-A
Glyma.09G126400	Cluster3	0.80528	Glyma.09G126400	probable membrane-associated kinase regulator 6
Glyma.09G131800	Cluster3	0.707151	Glyma.09G131800	glutaminyl-peptide cyclotransferase
Glyma.09G134500	Cluster3	0.779058	Glyma.09G134500	SRC2-like protein
Glyma.09G148400	Cluster3	0.898923	Glyma.09G148400	molybdenum cofactor sulfurase
Glyma.09G149200	Cluster3	0.555272	GA20OX3	gibberellin 20-oxidase
Glyma.09G149400	Cluster3	0.561881	Glyma.09G149400	carboxylesterase 1
Glyma.09G152900	Cluster3	0.642228	Glyma.09G152900	protein PSK SIMULATOR 1
Glyma.09G154100	Cluster3	0.95097	Glyma.09G154100	uncharacterized LOC100814598
Glyma.09G155700	Cluster3	0.688524	Glyma.09G155700	protein PLASTID MOVEMENT IMPAIRED 1
Glyma.09G160900	Cluster3	0.877743	Glyma.09G160900	abietadienol/abietadienal oxidase
Glyma.09G177300	Cluster3	0.78203	Glyma.09G177300	mitogen-activated protein kinase 9
Glyma.09G181000	Cluster3	0.56007	Glyma.09G181000	chlorophyllase-1
Glyma.09G186900	Cluster3	0.608842	Glyma.09G186900	probable 3-beta-hydroxysteroid-Delta(8),Delta(7)-isomerase
Glyma.09G190800	Cluster3	0.869073	Glyma.09G190800	uncharacterized LOC100795428
Glyma.09G193000	Cluster3	0.979836	Glyma.09G193000	auxin-responsive protein IAA27
Glyma.09G193400	Cluster3	0.714867	Glyma.09G193400	uncharacterized LOC100804813
Glyma.09G196900	Cluster3	0.552786	Glyma.09G196900	protein PIN-LIKES 7
Glyma.09G203900	Cluster3	0.76033	Glyma.09G203900	mitochondrial carnitine/acylcarnitine carrier-like protein
Glyma.09G205000	Cluster3	0.351584	Glyma.09G205000	uncharacterized LOC100808540
Glyma.09G213300	Cluster3	0.507034	Glyma.09G213300	uncharacterized LOC100812465
Glyma.09G214500	Cluster3	0.663268	Glyma.09G214500	uncharacterized LOC100499892
Glyma.09G217400	Cluster3	0.717898	N/A	N/A
Glyma.09G221300	Cluster3	0.52364	N/A	N/A
Glyma.09G222300	Cluster3	0.673279	Glyma.09G222300	auxin-induced protein 10A5-like
Glyma.09G223500	Cluster3	0.341342	N/A	N/A
Glyma.09G225000	Cluster3	0.66392	Glyma.09G225000	probable inactive purple acid phosphatase 27
Glyma.09G226700	Cluster3	0.882391	Glyma.09G226700	serine carboxypeptidase-like 40
Glyma.09G232100	Cluster3	0.618874	Glyma.09G232100	probable pectinesterase/pectinesterase inhibitor 33
Glyma.09G242600	Cluster3	0.914496	Glyma.09G242600	ethylene-responsive transcription factor 1
Glyma.09G243700	Cluster3	0.934937	Glyma.09G243700	subtilisin-like protease Glyma18g48580
Glyma.09G247700	Cluster3	0.402709	Glyma.09G247700	uncharacterized LOC100527525
Glyma.09G249200	Cluster3	0.76751	Glyma.09G249200	uncharacterized LOC100499776
Glyma.09G250900	Cluster3	0.9805	Glyma.09G250900	uncharacterized LOC100306617
Glyma.09G256100	Cluster3	0.946938	Glyma.09G256100	probable polygalacturonase
Glyma.09G258000	Cluster3	0.723432	Glyma.09G258000	beta-cyanoalanine synthase
Glyma.09G259600	Cluster3	0.928824	Glyma.09G259600	gibberellin 3-beta-dioxygenase 4-like
Glyma.09G268800	Cluster3	0.49336	Glyma.09G268800	65-kDa microtubule-associated protein 3
Glyma.09G273500	Cluster3	0.984454	Glyma.09G273500	mannan endo-1,4-beta-mannosidase 6
Glyma.09G273800	Cluster3	0.408057	Glyma.09G273800	uncharacterized LOC100811911
Glyma.09G277500	Cluster3	0.580137	Glyma.09G277500	uncharacterized LOC100813546
Glyma.09G278700	Cluster3	0.499849	N/A	N/A
Glyma.10G001000	Cluster3	0.48953	Glyma.10G001000	acylamino-acid-releasing enzyme
Glyma.10G016000	Cluster3	0.806292	Glyma.10G016000	kinesin-like protein KIN-14I
Glyma.10G026800	Cluster3	0.67496	Glyma.10G026800	probable inactive patatin-like protein 9
Glyma.10G027500	Cluster3	0.950072	Glyma.10G027500	transcription repressor OFP16
Glyma.10G031900	Cluster3	0.538978	Glyma.10G031900	auxin-induced protein AUX28-like
Glyma.10G035100	Cluster3	0.777479	Glyma.10G035100	LOB domain-containing protein 29
Glyma.10G036100	Cluster3	0.446953	Glyma.10G036100	protein DOWNY MILDEW RESISTANCE 6
Glyma.10G040300	Cluster3	0.917593	Glyma.10G040300	uncharacterized LOC102667717
Glyma.10G041300	Cluster3	0.91906	Glyma.10G041300	receptor-like serine/threonine-protein kinase ALE2
Glyma.10G053000	Cluster3	0.680658	N/A	N/A
Glyma.10G064500	Cluster3	0.33978	Glyma.10G064500	sulfite exporter TauE/SafE family protein 4
Glyma.10G065200	Cluster3	0.591625	Glyma.10G065200	leucine-rich repeat receptor-like protein kinase PXC1
Glyma.10G066800	Cluster3	0.396544	Glyma.10G066800	trihelix transcription factor PTL
Glyma.10G070500	Cluster3	0.892808	Glyma.10G070500	GDSL esterase/lipase At5g03610-like
Glyma.10G071600	Cluster3	0.974603	Glyma.10G071600	germin-like protein
Glyma.10G072000	Cluster3	0.845311	Glyma.10G072000	protein BIC1
Glyma.10G083100	Cluster3	0.888221	Glyma.10G083100	RING-H2 finger protein ATL70
Glyma.10G091800	Cluster3	0.562616	Glyma.10G091800	FT-interacting protein 3
Glyma.10G106600	Cluster3	0.529624	Glyma.10G106600	beta-glucosidase BoGH3B
Glyma.10G106800	Cluster3	0.546368	Glyma.10G106800	uncharacterized LOC102659985
Glyma.10G111200	Cluster3	0.436034	Glyma.10G111200	protein trichome birefringence-like 36
Glyma.10G112000	Cluster3	0.3621	Glyma.10G112000	uncharacterized LOC100305622
Glyma.10G125000	Cluster3	0.992216	Glyma.10G125000	probable pectate lyase 8
Glyma.10G137200	Cluster3	0.356073	N/A	N/A
Glyma.10G137300	Cluster3	0.483726	N/A	N/A
Glyma.10G137400	Cluster3	0.83016	Glyma.10G137400	uncharacterized LOC100803952
Glyma.10G137600	Cluster3	0.887367	Glyma.10G137600	ABC transporter B family member 21
Glyma.10G138400	Cluster3	0.957584	Glyma.10G138400	chitinase 10
Glyma.10G138700	Cluster3	0.810963	Glyma.10G138700	meiosis-specific protein ASY3
Glyma.10G139700	Cluster3	0.97199	GER16	germin-like protein
Glyma.10G139800	Cluster3	0.97018	GER17	germin-like protein 17
Glyma.10G150300	Cluster3	0.291482	Glyma.10G150300	uncharacterized LOC100809261
Glyma.10G152300	Cluster3	0.525199	Glyma.10G152300	formin-like protein 11
Glyma.10G154100	Cluster3	0.628608	Glyma.10G154100	microtubule-binding protein TANGLED
Glyma.10G172000	Cluster3	0.447326	N/A	N/A
Glyma.10G173500	Cluster3	0.753795	Glyma.10G173500	transcription factor bHLH155
Glyma.10G185500	Cluster3	0.981599	SEO-F1	sieve element occlusion by forisomes 1
Glyma.10G185800	Cluster3	0.699784	SEOG	sieve element occlusion g
Glyma.10G193500	Cluster3	0.481294	SODB2	iron-superoxide dismutase
Glyma.10G197800	Cluster3	0.950517	Glyma.10G197800	4-coumarate--CoA ligase-like 5
Glyma.10G200100	Cluster3	0.813127	Glyma.10G200100	phosphoglucan phosphatase DSP4, amyloplastic
Glyma.10G202300	Cluster3	0.856514	Glyma.10G202300	trihelix transcription factor PTL
Glyma.10G204200	Cluster3	0.379152	Glyma.10G204200	transcription factor HHO3
Glyma.10G205400	Cluster3	0.981136	N/A	N/A
Glyma.10G205600	Cluster3	0.79796	Glyma.10G205600	ABC transporter G family member 21
Glyma.10G207300	Cluster3	0.98251	Glyma.10G207300	serine carboxypeptidase-like
Glyma.10G217400	Cluster3	0.987238	Glyma.10G217400	uncharacterized LOC100305600
Glyma.10G221100	Cluster3	0.515706	NIP5-2	aquaporin NIP5-2
Glyma.10G229800	Cluster3	0.686244	N/A	N/A
Glyma.10G230400	Cluster3	0.304104	Glyma.10G230400	uncharacterized LOC100792820
Glyma.10G236300	Cluster3	0.522605	Glyma.10G236300	remorin family protein
Glyma.10G241800	Cluster3	0.876701	Glyma.10G241800	alpha-L-fucosidase 1
Glyma.10G249100	Cluster3	0.584696	Glyma.10G249100	linoleate 9S-lipoxygenase 5
Glyma.10G250200	Cluster3	0.364762	N/A	N/A
Glyma.10G251000	Cluster3	0.971767	Glyma.10G251000	uncharacterized LOC100306063
Glyma.10G251400	Cluster3	0.610969	Glyma.10G251400	CRIB domain-containing protein RIC10
Glyma.10G261500	Cluster3	0.621267	Glyma.10G261500	probable carbohydrate esterase At4g34215
Glyma.10G271900	Cluster3	0.431637	Glyma.10G271900	probable leucine-rich repeat receptor-like protein kinase At1g68400
Glyma.10G272300	Cluster3	0.681973	Glyma.10G272300	zinc finger protein GIS3
Glyma.10G274700	Cluster3	0.878364	Glyma.10G274700	alpha-xylosidase 1
Glyma.10G276700	Cluster3	0.930063	Glyma.10G276700	nitrate and chloride transporter
Glyma.10G276800	Cluster3	0.629873	Glyma.10G276800	protein NUCLEAR FUSION DEFECTIVE 4
Glyma.10G277200	Cluster3	0.791597	Glyma.10G277200	probable pectate lyase 12
Glyma.10G286500	Cluster3	0.951938	Glyma.10G286500	transmembrane protein 53
Glyma.10G290900	Cluster3	0.60646	Glyma.10G290900	beta-hexosaminidase 1
Glyma.10G292200	Cluster3	0.306792	CHI1B2	chalcone--flavonone isomerase 1B-2
Glyma.11G004700	Cluster3	0.966791	Glyma.11G004700	putative cupredoxin superfamily protein
Glyma.11G012800	Cluster3	0.819552	Glyma.11G012800	uncharacterized LOC100819814
Glyma.11G017000	Cluster3	0.459042	Glyma.11G017000	dynamin-related protein 5A
Glyma.11G028200	Cluster3	0.812533	Glyma.11G028200	probable aminotransferase ACS12
Glyma.11G029400	Cluster3	0.904586	Glyma.11G029400	uncharacterized LOC102663387
Glyma.11G030000	Cluster3	0.428831	Glyma.11G030000	probable LRR receptor-like serine/threonine-protein kinase At5g45780
Glyma.11G030300	Cluster3	0.906086	Glyma.11G030300	uncharacterized LOC100527479
Glyma.11G031200	Cluster3	0.524722	Glyma.11G031200	adenine phosphoribosyl transferase
Glyma.11G031500	Cluster3	0.941739	Glyma.11G031500	protein NRT1/ PTR FAMILY 6.3
Glyma.11G036400	Cluster3	0.928939	Glyma.11G036400	ethylene-responsive transcription factor 5-like protein
Glyma.11G037200	Cluster3	0.977555	Glyma.11G037200	BAHD acyltransferase-like protein
Glyma.11G043100	Cluster3	0.683852	Glyma.11G043100	AT-hook motif nuclear-localized protein 23
Glyma.11G046800	Cluster3	0.360429	Glyma.11G046800	galactomannan galactosyltransferase 1
Glyma.11G049600	Cluster3	0.80055	Glyma.11G049600	peroxidase 51-like
Glyma.11G052900	Cluster3	0.51589	N/A	N/A
Glyma.11G058000	Cluster3	0.675395	N/A	N/A
Glyma.11G058200	Cluster3	0.537963	N/A	N/A
Glyma.11G064800	Cluster3	0.886508	Glyma.11G064800	homeobox-leucine zipper protein ATHB-40
Glyma.11G069500	Cluster3	0.987417	Glyma.11G069500	laccase-11
Glyma.11G069600	Cluster3	0.964045	Glyma.11G069600	laccase-11
Glyma.11G073000	Cluster3	0.821535	Glyma.11G073000	uncharacterized LOC100499701
Glyma.11G075200	Cluster3	0.870399	Glyma.11G075200	probable LRR receptor-like serine/threonine-protein kinase At4g36180
Glyma.11G084400	Cluster3	0.528079	Glyma.11G084400	phosphoserine aminotransferase 1, chloroplastic
Glyma.11G086000	Cluster3	0.456579	Glyma.11G086000	uncharacterized LOC100779720
Glyma.11G087800	Cluster3	0.479977	Glyma.11G087800	mitochondrial phosphate carrier protein 1, mitochondrial
Glyma.11G089800	Cluster3	0.719153	Glyma.11G089800	WAT1-related protein At4g19185
Glyma.11G090200	Cluster3	0.844156	Glyma.11G090200	ABC transporter G family member 14
Glyma.11G098100	Cluster3	0.737916	Glyma.11G098100	uncharacterized LOC100306090
Glyma.11G104300	Cluster3	0.989645	Glyma.11G104300	BTB/POZ domain-containing protein At1g50280
Glyma.11G115200	Cluster3	0.634262	Glyma.11G115200	bifunctional dihydrofolate reductase-thymidylate synthase
Glyma.11G119000	Cluster3	0.911864	Glyma.11G119000	organ-specific protein P4-like
Glyma.11G119100	Cluster3	0.863585	Glyma.11G119100	BURP domain-containing protein BNM2A
Glyma.11G119200	Cluster3	0.695148	Glyma.11G119200	uncharacterized LOC100306585
Glyma.11G119500	Cluster3	0.719182	STP	sorbitol-like transporter
Glyma.11G120500	Cluster3	0.855814	Glyma.11G120500	UPF0496 protein At4g34320
Glyma.11G122700	Cluster3	0.872986	Glyma.11G122700	9-divinyl ether synthase-like
Glyma.11G127600	Cluster3	0.608241	Glyma.11G127600	uncharacterized LOC102668780
Glyma.11G129600	Cluster3	0.334036	Glyma.11G129600	cyanogenic beta-glucosidase
Glyma.11G131700	Cluster3	0.669711	Glyma.11G131700	uncharacterized LOC100781521
Glyma.11G141300	Cluster3	0.604179	Glyma.11G141300	SDR family oxidoreductase
Glyma.11G145200	Cluster3	0.983856	Glyma.11G145200	uncharacterized LOC100813608
Glyma.11G154300	Cluster3	0.983025	Glyma.11G154300	translation initiation factor eIF-2B subunit beta
Glyma.11G155100	Cluster3	0.840184	Glyma.11G155100	two-component response regulator ARR9
Glyma.11G157000	Cluster3	0.679335	Glyma.11G157000	aspartyl protease AED3
Glyma.11G161600	Cluster3	0.5967	Glyma.11G161600	peroxidase 4
Glyma.11G163800	Cluster3	0.630708	Glyma.11G163800	uncharacterized LOC100810027
Glyma.11G164700	Cluster3	0.560927	Glyma.11G164700	cinnamoyl-CoA reductase 1
Glyma.11G166700	Cluster3	0.66001	N/A	N/A
Glyma.11G169600	Cluster3	0.761449	Glyma.11G169600	RING-H2 finger protein ATL63
Glyma.11G172300	Cluster3	0.823643	N/A	N/A
Glyma.11G174300	Cluster3	0.337964	Glyma.11G174300	uncharacterized LOC102660191
Glyma.11G179200	Cluster3	0.874999	Glyma.11G179200	receptor protein kinase TMK1
Glyma.11G182700	Cluster3	0.504715	Glyma.11G182700	probable calcium-binding protein CML11
Glyma.11G190600	Cluster3	0.91598	Glyma.11G190600	GDSL esterase/lipase At5g22810
Glyma.11G193600	Cluster3	0.504016	Glyma.11G193600	probable xyloglucan endotransglucosylase/hydrolase protein 32-like
Glyma.11G195000	Cluster3	0.374395	N/A	N/A
Glyma.11G196200	Cluster3	0.911932	Glyma.11G196200	uncharacterized LOC100809848
Glyma.11G196800	Cluster3	0.832804	Glyma.11G196800	lysM domain receptor-like kinase 4
Glyma.11G211100	Cluster3	0.763613	Glyma.11G211100	leucine-rich repeat receptor protein kinase HPCA1
Glyma.11G219400	Cluster3	0.724704	Glyma.11G219400	expansin-A6
Glyma.11G220000	Cluster3	0.712256	Glyma.11G220000	probable serine/threonine-protein kinase fhkE
Glyma.11G222300	Cluster3	0.274948	Glyma.11G222300	tropinone reductase homolog At5g06060
Glyma.11G226600	Cluster3	0.540204	Glyma.11G226600	L10-interacting MYB domain-containing protein
Glyma.11G227200	Cluster3	0.884982	Glyma.11G227200	transcription factor DIVARICATA
Glyma.11G236200	Cluster3	0.350847	Glyma.11G236200	alanine--glyoxylate aminotransferase 2 homolog 1, mitochondrial
Glyma.11G238700	Cluster3	0.948037	Glyma.11G238700	zf-FCS-like C2-C2 zinc finger domain-containing protein
Glyma.11G240400	Cluster3	0.81489	Glyma.11G240400	uncharacterized LOC100788279
Glyma.11G242700	Cluster3	0.94603	Glyma.11G242700	protein MIZU-KUSSEI 1
Glyma.11G247400	Cluster3	0.428714	Glyma.11G247400	mitotic spindle checkpoint protein MAD2
Glyma.11G252600	Cluster3	0.979133	Glyma.11G252600	rho GDP-dissociation inhibitor 1
Glyma.11G254500	Cluster3	0.815537	Glyma.11G254500	probable xyloglucan galactosyltransferase GT14
Glyma.11G254600	Cluster3	0.640074	Glyma.11G254600	protein RALF-like 24
Glyma.11G254700	Cluster3	0.953751	Glyma.11G254700	adenosylhomocysteinase
Glyma.12G007200	Cluster3	0.947354	Glyma.12G007200	uncharacterized LOC100527596
Glyma.12G007300	Cluster3	0.383996	Glyma.12G007300	MDIS1-interacting receptor like kinase 2
Glyma.12G010100	Cluster3	0.641317	Glyma.12G010100	serine carboxypeptidase-like 40
Glyma.12G024100	Cluster3	0.983147	Glyma.12G024100	uncharacterized LOC100306014
Glyma.12G029300	Cluster3	0.992995	Glyma.12G029300	BTB/POZ domain-containing protein At1g50280
Glyma.12G033400	Cluster3	0.826135	Glyma.12G033400	probable BOI-related E3 ubiquitin-protein ligase 3
Glyma.12G044600	Cluster3	0.653025	Glyma.12G044600	ice nucleation protein InaA
Glyma.12G045500	Cluster3	0.754786	Glyma.12G045500	alpha-amylase inhibitor/lipid transfer/seed storage family protein
Glyma.12G046500	Cluster3	0.287754	Glyma.12G046500	uncharacterized LOC100789011
Glyma.12G050100	Cluster3	0.967387	Glyma.12G050100	protein NLP9
Glyma.12G055900	Cluster3	0.982424	Glyma.12G055900	uncharacterized LOC100783150
Glyma.12G057900	Cluster3	0.994403	Glyma.12G057900	transcription factor MYB46
Glyma.12G069000	Cluster3	0.770804	N/A	N/A
Glyma.12G074300	Cluster3	0.943219	Glyma.12G074300	kinesin-like protein KIN-5D
Glyma.12G076600	Cluster3	0.979956	Glyma.12G076600	uncharacterized LOC100790938
Glyma.12G077900	Cluster3	0.756577	Glyma.12G077900	uncharacterized LOC100793574
Glyma.12G099500	Cluster3	0.423852	Glyma.12G099500	glutamate receptor 3.4
Glyma.12G121700	Cluster3	0.783944	Glyma.12G121700	laccase-4
Glyma.12G128100	Cluster3	0.948815	Glyma.12G128100	protein LIGHT-DEPENDENT SHORT HYPOCOTYLS 10
Glyma.12G128900	Cluster3	0.420064	Glyma.12G128900	plant cysteine oxidase 4
Glyma.12G133700	Cluster3	0.496692	Glyma.12G133700	cyclic nucleotide-gated ion channel 4
Glyma.12G135000	Cluster3	0.481863	SC-03	thiamin biosynthetic enzyme
Glyma.12G141700	Cluster3	0.557916	Glyma.12G141700	transcription factor bHLH123
Glyma.12G142800	Cluster3	0.856628	Glyma.12G142800	G-type lectin S-receptor-like serine/threonine-protein kinase At4g27290
Glyma.12G154500	Cluster3	0.472195	Glyma.12G154500	uncharacterized LOC100527881
Glyma.12G154600	Cluster3	0.731356	N/A	N/A
Glyma.12G163800	Cluster3	0.61236	Glyma.12G163800	protein NRT1/ PTR FAMILY 4.3
Glyma.12G164000	Cluster3	0.468313	Glyma.12G164000	uncharacterized LOC100527815
Glyma.12G166600	Cluster3	0.598986	Glyma.12G166600	uncharacterized LOC100801529
Glyma.12G167600	Cluster3	0.992411	Glyma.12G167600	WEB family protein At3g51220
Glyma.12G170400	Cluster3	0.579215	Glyma.12G170400	uncharacterized LOC100818401
Glyma.12G172600	Cluster3	0.981086	Glyma.12G172600	uncharacterized LOC100818411
Glyma.12G174700	Cluster3	0.979979	Glyma.12G174700	UDP-xylose transporter 1
Glyma.12G177900	Cluster3	0.958984	Glyma.12G177900	serine carboxypeptidase-like
Glyma.12G178800	Cluster3	0.305434	Glyma.12G178800	uncharacterized LOC100527058
Glyma.12G179600	Cluster3	0.572427	Glyma.12G179600	lysosomal Pro-X carboxypeptidase
Glyma.12G185500	Cluster3	0.986016	Glyma.12G185500	rho GTPase-activating protein 5
Glyma.12G195500	Cluster3	0.605475	Glyma.12G195500	peroxidase
Glyma.12G207900	Cluster3	0.334959	Glyma.12G207900	uncharacterized LOC100305599
Glyma.12G208000	Cluster3	0.977687	Glyma.12G208000	rac-like GTP-binding protein RAC2
Glyma.12G210600	Cluster3	0.730148	PEPC4	phosphoenolpyruvate carboxylase
Glyma.12G212100	Cluster3	0.486122	Glyma.12G212100	chaperone protein dnaJ C76, chloroplastic
Glyma.12G212200	Cluster3	0.709905	Glyma.12G212200	uncharacterized LOC100807366
Glyma.12G217300	Cluster3	0.637006	SALI5-4A	sali5-4a protein
Glyma.12G226400	Cluster3	0.47784	Glyma.12G226400	pyridoxaL 5`-phosphate dependent enzymes class IV superfamily protein
Glyma.12G231000	Cluster3	0.313341	N/A	N/A
Glyma.12G233300	Cluster3	0.584397	Glyma.12G233300	probable leucine-rich repeat receptor-like serine/threonine-protein kinase At3g14840
Glyma.12G240000	Cluster3	0.6767	Glyma.12G240000	beta-glucosidase 13
Glyma.13G030300	Cluster3	0.837308	Glyma.13G030300	linoleate 13S-lipoxygenase 2-1, chloroplastic
Glyma.13G038600	Cluster3	0.687937	SACPD	stearoyl-acyl carrier protein desaturase
Glyma.13G039900	Cluster3	0.665056	N/A	N/A
Glyma.13G041200	Cluster3	0.403418	Glyma.13G041200	RNA polymerase sigma factor sigE, chloroplastic/mitochondrial
Glyma.13G042500	Cluster3	0.46172	Glyma.13G042500	classical arabinogalactan protein 1
Glyma.13G045200	Cluster3	0.464137	Glyma.13G045200	uncharacterized LOC100779423
Glyma.13G048800	Cluster3	0.595981	Glyma.13G048800	probable endo-1,3(4)-beta-glucanase ARB_01444
Glyma.13G050400	Cluster3	0.694896	Glyma.13G050400	transcription factor MYB83
Glyma.13G050900	Cluster3	0.758739	Glyma.13G050900	WPP domain-interacting tail-anchored protein 1
Glyma.13G056500	Cluster3	0.631151	Glyma.13G056500	uncharacterized LOC100305464
Glyma.13G062000	Cluster3	0.526246	Glyma.13G062000	NAC domain-containing protein 100
Glyma.13G064200	Cluster3	0.826586	Glyma.13G064200	galactose mutarotase
Glyma.13G087100	Cluster3	0.880178	Glyma.13G087100	low affinity sulfate transporter 3
Glyma.13G090600	Cluster3	0.869408	Glyma.13G090600	uncharacterized LOC100306116
Glyma.13G093700	Cluster3	0.980571	Glyma.13G093700	probable receptor-like serine/threonine-protein kinase At5g57670
Glyma.13G094200	Cluster3	0.773043	Glyma.13G094200	SCP-like extracellular protein domain-containing protein
Glyma.13G095600	Cluster3	0.763162	Glyma.13G095600	4-coumarate--CoA ligase 1
Glyma.13G096700	Cluster3	0.611693	Glyma.13G096700	uncharacterized LOC112998779
Glyma.13G101400	Cluster3	0.41556	Glyma.13G101400	caffeoylshikimate esterase
Glyma.13G118800	Cluster3	0.512883	Glyma.13G118800	ABC transporter B family member 21
Glyma.13G121400	Cluster3	0.981299	Glyma.13G121400	LOB domain-containing protein 29
Glyma.13G125900	Cluster3	0.509776	Glyma.13G125900	uncharacterized LOC100793067
Glyma.13G138300	Cluster3	0.290911	Glyma.13G138300	peroxidase 21
Glyma.13G146100	Cluster3	0.52723	Glyma.13G146100	alpha carbonic anhydrase 7
Glyma.13G148500	Cluster3	0.590822	Glyma.13G148500	protein CHUP1, chloroplastic
Glyma.13G150000	Cluster3	0.421437	Glyma.13G150000	leucine-rich repeat receptor-like protein kinase PXC1
Glyma.13G165600	Cluster3	0.620734	Glyma.13G165600	uncharacterized LOC100811675
Glyma.13G168400	Cluster3	0.398983	Glyma.13G168400	uncharacterized LOC100306172
Glyma.13G174900	Cluster3	0.742792	Glyma.13G174900	receptor-like protein kinase HSL1-like
Glyma.13G178700	Cluster3	0.841204	Glyma.13G178700	non-classical arabinogalactan protein 31
Glyma.13G185200	Cluster3	0.959004	Glyma.13G185200	PAP-specific phosphatase HAL2-like
Glyma.13G189600	Cluster3	0.539025	Glyma.13G189600	65-kDa microtubule-associated protein 5
Glyma.13G189800	Cluster3	0.967667	N/A	N/A
Glyma.13G196200	Cluster3	0.708624	Glyma.13G196200	aspartic proteinase nepenthesin-1-like
Glyma.13G197300	Cluster3	0.955789	Glyma.13G197300	protein LATERAL ROOT PRIMORDIUM 1
Glyma.13G197600	Cluster3	0.892208	Glyma.13G197600	two-component response regulator ORR9
Glyma.13G200000	Cluster3	0.537279	Glyma.13G200000	annexin D4
Glyma.13G212400	Cluster3	0.942941	Glyma.13G212400	uncharacterized LOC100819509
Glyma.13G218300	Cluster3	0.893336	Glyma.13G218300	glucan endo-1,3-beta-glucosidase 14-like
Glyma.13G220900	Cluster3	0.879828	Glyma.13G220900	CSC1-like protein ERD4
Glyma.13G222800	Cluster3	0.886982	Glyma.13G222800	subtilisin-like protease SBT5.6
Glyma.13G230400	Cluster3	0.338166	Glyma.13G230400	U-box domain-containing protein 7
Glyma.13G231100	Cluster3	0.984044	Glyma.13G231100	phospholipase A1-IIgamma
Glyma.13G242500	Cluster3	0.30448	N/A	N/A
Glyma.13G247500	Cluster3	0.247888	N/A	N/A
Glyma.13G249200	Cluster3	0.659459	Glyma.13G249200	G-type lectin S-receptor-like serine/threonine-protein kinase At4g27290
Glyma.13G249600	Cluster3	0.520952	Glyma.13G249600	quinone reductase family protein
Glyma.13G258700	Cluster3	0.975771	Glyma.13G258700	root phototropism protein 3
Glyma.13G260100	Cluster3	0.946984	Glyma.13G260100	uncharacterized LOC100820235
Glyma.13G262400	Cluster3	0.945857	Glyma.13G262400	glucan endo-1,3-beta-glucosidase
Glyma.13G263800	Cluster3	0.744998	Glyma.13G263800	protein SRG1
Glyma.13G264400	Cluster3	0.683209	SWEET34	sugar efflux transporter SWEET34
Glyma.13G270600	Cluster3	0.82314	SGF14P	14-3-3 protein SGF14p
Glyma.13G275300	Cluster3	0.891685	Glyma.13G275300	uncharacterized LOC111162618
Glyma.13G289800	Cluster3	0.424441	Glyma.13G289800	shaggy-related protein kinase zeta
Glyma.13G293100	Cluster3	0.992017	Glyma.13G293100	rac-like GTP-binding protein RAC2
Glyma.13G294400	Cluster3	0.891078	Glyma.13G294400	TBC1 domain family member 5 homolog A
Glyma.13G296600	Cluster3	0.842829	Glyma.13G296600	mannan endo-1,4-beta-mannosidase 2
Glyma.13G302300	Cluster3	0.848587	Glyma.13G302300	coumaroyl-CoA:anthocyanidin 3-O-glucoside-6``-O-coumaroyltransferase 1
Glyma.13G306100	Cluster3	0.886817	Glyma.13G306100	uncharacterized LOC100779943
Glyma.13G308600	Cluster3	0.989155	Glyma.13G308600	uncharacterized LOC100527428
Glyma.13G319000	Cluster3	0.366079	Glyma.13G319000	arogenate dehydratase 3
Glyma.13G322300	Cluster3	0.932736	Glyma.13G322300	arp2/3 complex-activating protein rickA
Glyma.13G322600	Cluster3	0.983415	Glyma.13G322600	serine carboxypeptidase-like
Glyma.13G323000	Cluster3	0.286228	4CL	4-coumarate--CoA ligase-like 7-like
Glyma.13G324100	Cluster3	0.700897	Glyma.13G324100	kiwellin
Glyma.13G324900	Cluster3	0.980043	Glyma.13G324900	UDP-xylose transporter 1
Glyma.13G326000	Cluster3	0.974618	Glyma.13G326000	uncharacterized LOC100527588
Glyma.13G327100	Cluster3	0.808977	Glyma.13G327100	uncharacterized LOC100500034
Glyma.13G332900	Cluster3	0.539485	Glyma.13G332900	uncharacterized LOC100784063
Glyma.13G334500	Cluster3	0.965258	Glyma.13G334500	UDP-glucuronic acid decarboxylase 6
Glyma.13G336700	Cluster3	0.841887	Glyma.13G336700	RHOMBOID-like protein 1
Glyma.13G338300	Cluster3	0.446045	Glyma.13G338300	zinc transporter 1
Glyma.13G339600	Cluster3	0.628997	Glyma.13G339600	uncharacterized LOC100798889
Glyma.13G339900	Cluster3	0.983163	Glyma.13G339900	transcription factor MYB46
Glyma.13G343800	Cluster3	0.891861	Glyma.13G343800	uncharacterized LOC100806328
Glyma.13G348000	Cluster3	0.977448	Glyma.13G348000	uncharacterized LOC100305940
Glyma.13G354200	Cluster3	0.948721	Glyma.13G354200	tetratricopeptide repeat protein 1
Glyma.13G355000	Cluster3	0.965883	Glyma.13G355000	ABC transporter G family member 36
Glyma.13G365400	Cluster3	0.647265	Glyma.13G365400	G-type lectin S-receptor-like serine/threonine-protein kinase SD2-5
Glyma.13G368600	Cluster3	0.481269	Glyma.13G368600	transcription factor bHLH19
Glyma.13G369800	Cluster3	0.622777	CCR	cinnamoyl-CoA reductase
Glyma.13G371500	Cluster3	0.728593	Glyma.13G371500	tubby-like protein 8
Glyma.13G372000	Cluster3	0.63088	4CL2	4-coumarate--CoA ligase 2
Glyma.14G002500	Cluster3	0.966699	Glyma.14G002500	UDP-glycosyltransferase 82A1
Glyma.14G004200	Cluster3	0.967011	Glyma.14G004200	fasciclin-like arabinogalactan protein 2
Glyma.14G004800	Cluster3	0.537194	Glyma.14G004800	uncharacterized LOC100807423
Glyma.14G005300	Cluster3	0.35312	Glyma.14G005300	Fasciclin domain-containing protein
Glyma.14G005700	Cluster3	0.355129	CHR1	chalcone reductase CHR1
Glyma.14G006300	Cluster3	0.985269	Glyma.14G006300	cytochrome b561 and DOMON domain-containing protein At2g04850-like
Glyma.14G010300	Cluster3	0.98454	N/A	N/A
Glyma.14G011100	Cluster3	0.815779	Glyma.14G011100	kinesin-like protein KIN-14F
Glyma.14G011500	Cluster3	0.891994	Glyma.14G011500	LRR receptor-like serine/threonine-protein kinase RGI3
Glyma.14G012100	Cluster3	0.50349	Glyma.14G012100	nucleotide-sugar uncharacterized transporter 2
Glyma.14G014200	Cluster3	0.758034	Glyma.14G014200	uncharacterized LOC100801579
Glyma.14G018100	Cluster3	0.9247	Glyma.14G018100	indole-3-acetate O-methyltransferase 1
Glyma.14G019900	Cluster3	0.95159	Glyma.14G019900	endoglucanase 11
Glyma.14G022500	Cluster3	0.84662	Glyma.14G022500	GDSL esterase/lipase
Glyma.14G027600	Cluster3	0.524813	N/A	N/A
Glyma.14G029100	Cluster3	0.343607	Glyma.14G029100	probable sucrose-phosphate synthase 3
Glyma.14G034100	Cluster3	0.814014	Glyma.14G034100	coumaroyl-CoA:anthocyanidin 3-O-glucoside-6``-O-coumaroyltransferase 1
Glyma.14G034900	Cluster3	0.995005	Glyma.14G034900	uncharacterized LOC100818818
Glyma.14G045000	Cluster3	0.89349	Glyma.14G045000	beta-glucosidase BoGH3B
Glyma.14G048300	Cluster3	0.87886	Glyma.14G048300	MDIS1-interacting receptor like kinase 2
Glyma.14G050400	Cluster3	0.870126	Glyma.14G050400	triacylglycerol lipase 2
Glyma.14G056100	Cluster3	0.788757	Glyma.14G056100	laccase-5
Glyma.14G057700	Cluster3	0.738293	Glyma.14G057700	alcohol acyltransferase 9
Glyma.14G058500	Cluster3	0.97777	N/A	N/A
Glyma.14G064000	Cluster3	0.534916	N/A	N/A
Glyma.14G064200	Cluster3	0.93532	Glyma.14G064200	cucumisin
Glyma.14G067700	Cluster3	0.31821	N/A	N/A
Glyma.14G070600	Cluster3	0.75497	Glyma.14G070600	beta-galactosidase 5
Glyma.14G071600	Cluster3	0.565479	Glyma.14G071600	alcohol acyltransferase 9
Glyma.14G074100	Cluster3	0.491802	Glyma.14G074100	sugar transporter ERD6-like 6
Glyma.14G079100	Cluster3	0.540612	Glyma.14G079100	B3 domain-containing protein
Glyma.14G111600	Cluster3	0.530269	Glyma.14G111600	ethylene-responsive transcription factor ERF003
Glyma.14G112400	Cluster3	0.411399	Glyma.14G112400	homeobox protein knotted-1-like 3
Glyma.14G117200	Cluster3	0.783559	Glyma.14G117200	cytochrome P450 71D11
Glyma.14G120900	Cluster3	0.814632	PIN6B	auxin efflux carrier component 6b
Glyma.14G141200	Cluster3	0.393462	Glyma.14G141200	indole-3-pyruvate monooxygenase YUCCA6
Glyma.14G167000	Cluster3	0.774842	TGA21	bZIP transcription factor
Glyma.14G168900	Cluster3	0.463107	Glyma.14G168900	uncharacterized LOC102665554
Glyma.14G171800	Cluster3	0.715569	Glyma.14G171800	TPR repeat-containing thioredoxin TTL1
Glyma.14G191500	Cluster3	0.941955	Glyma.14G191500	laccase-4
Glyma.14G193300	Cluster3	0.873063	Glyma.14G193300	ABC transporter G family member 31
Glyma.14G204600	Cluster3	0.396302	Glyma.14G204600	disease resistance protein At4g27190
Glyma.14G215600	Cluster3	0.952116	GASA23	gibberellin-regulated protein 23
Glyma.15G003900	Cluster3	0.36421	NIP6-3	aquaporin NIP6-3
Glyma.15G004200	Cluster3	0.78975	Glyma.15G004200	ethylene-responsive transcription factor ERF003
Glyma.15G009600	Cluster3	0.86693	N/A	N/A
Glyma.15G014000	Cluster3	0.529638	Glyma.15G014000	probable sulfate transporter 3.4
Glyma.15G015800	Cluster3	0.898323	Glyma.15G015800	uncharacterized LOC100818121
Glyma.15G017500	Cluster3	0.411059	Glyma.15G017500	auxin-responsive protein IAA27-like
Glyma.15G019100	Cluster3	0.973286	Glyma.15G019100	uncharacterized LOC100786928
Glyma.15G019200	Cluster3	0.462446	N/A	N/A
Glyma.15G023500	Cluster3	0.956532	Glyma.15G023500	phospholipase D alpha 4
Glyma.15G026000	Cluster3	0.863486	Glyma.15G026000	uncharacterized LOC100799273
Glyma.15G026900	Cluster3	0.929987	Glyma.15G026900	uncharacterized LOC100811539
Glyma.15G029800	Cluster3	0.868105	Glyma.15G029800	probable fructokinase-4
Glyma.15G032100	Cluster3	0.609711	Glyma.15G032100	IRK-interacting protein
Glyma.15G033000	Cluster3	0.817434	Glyma.15G033000	uncharacterized LOC100815634
Glyma.15G033600	Cluster3	0.486599	Glyma.15G033600	zinc finger protein WIP5-like
Glyma.15G038800	Cluster3	0.930797	N/A	N/A
Glyma.15G039000	Cluster3	0.307374	Glyma.15G039000	uncharacterized protein At3g17950
Glyma.15G040000	Cluster3	0.977941	Glyma.15G040000	UDP-glucuronic acid decarboxylase 1-like
Glyma.15G054100	Cluster3	0.425955	Glyma.15G054100	metacaspase-2-like
Glyma.15G054500	Cluster3	0.970152	Glyma.15G054500	7-deoxyloganetin glucosyltransferase
Glyma.15G057700	Cluster3	0.635077	Glyma.15G057700	beta carbonic anhydrase 5, chloroplastic
Glyma.15G063800	Cluster3	0.335309	Glyma.15G063800	BTB/POZ domain-containing protein At3g22104
Glyma.15G064700	Cluster3	0.344163	Glyma.15G064700	probable NAD(P)H dehydrogenase (quinone) FQR1-like 1
Glyma.15G065400	Cluster3	0.378966	Glyma.15G065400	uncharacterized protein At1g08160
Glyma.15G066200	Cluster3	0.337068	Glyma.15G066200	putative cyclin-D6-1
Glyma.15G067300	Cluster3	0.343344	Glyma.15G067300	external alternative NAD(P)H-ubiquinone oxidoreductase B2, mitochondrial
Glyma.15G079500	Cluster3	0.737697	Glyma.15G079500	GDSL esterase/lipase At5g45950-like
Glyma.15G081400	Cluster3	0.945664	Glyma.15G081400	phospholipase A1-II 1
Glyma.15G092100	Cluster3	0.667376	Glyma.15G092100	kinectin
Glyma.15G093700	Cluster3	0.551944	Glyma.15G093700	glucan endo-1,3-beta-glucosidase 14
Glyma.15G099800	Cluster3	0.654432	Glyma.15G099800	uncharacterized LOC100500044
Glyma.15G104100	Cluster3	0.683439	Glyma.15G104100	uncharacterized LOC100527609
Glyma.15G106300	Cluster3	0.966075	N/A	N/A
Glyma.15G113200	Cluster3	0.540832	Glyma.15G113200	EH domain-containing protein 1
Glyma.15G115000	Cluster3	0.81549	Glyma.15G115000	putative surface protein SACOL0050
Glyma.15G121400	Cluster3	0.841686	Glyma.15G121400	farnesyl pyrophosphate synthase 1-like
Glyma.15G128200	Cluster3	0.876277	Glyma.15G128200	uncharacterized LOC100788363
Glyma.15G128300	Cluster3	0.943482	Glyma.15G128300	patatin-like protein 7
[truncated: 2,098 more rows]

## Sheet: Cluster4
Table S4. List of genes included in cluster 4.
[truncated: 3,142 more rows]

## Sheet: Cluster5
Table S4. List of genes included in cluster 5.
[truncated: 3,093 more rows]

[truncated: 3 more sheets: Cluster6, Cluster7, Cluster8]
