# Supplementary material for: Uncovering transcriptional reprogramming during callus development in soybean: insights and implications
Source: Front Plant Sci. 2023 Aug 4;14:1239917. doi: 10.3389/fpls.2023.1239917 (PMC10436568; doi:10.3389/fpls.2023.1239917)
Supplement: Supplementary file 5 [file Table_5.xlsx]

## Sheet: Biological process
Table S5. List of significantly enriched GO terms of biological process.
Cluster	ID	Description	GeneRatio	BgRatio	pvalue	p.adjust	qvalue	geneID	Count
Cluster1	GO:0006364	rRNA processing	64/1548	317/26964	7.55406e-19	8.01041e-16	7.56933e-16	Glyma.01G001600/Glyma.01G176400/Glyma.02G112000/Glyma.03G086400/Glyma.03G214900/Glyma.04G054300/Glyma.05G029300/Glyma.07G032500/Glyma.07G198600/Glyma.07G212600/Glyma.08G033500/Glyma.08G045100/Glyma.08G143000/Glyma.08G173300/Glyma.08G184300/Glyma.08G332000/Glyma.08G359600/Glyma.08G361900/Glyma.09G023100/Glyma.09G183300/Glyma.10G037400/Glyma.10G045900/Glyma.11G068600/Glyma.11G103700/Glyma.11G114300…	64
Cluster1	GO:0016072	rRNA metabolic process	64/1548	319/26964	1.05748e-18	8.01041e-16	7.56933e-16	Glyma.01G001600/Glyma.01G176400/Glyma.02G112000/Glyma.03G086400/Glyma.03G214900/Glyma.04G054300/Glyma.05G029300/Glyma.07G032500/Glyma.07G198600/Glyma.07G212600/Glyma.08G033500/Glyma.08G045100/Glyma.08G143000/Glyma.08G173300/Glyma.08G184300/Glyma.08G332000/Glyma.08G359600/Glyma.08G361900/Glyma.09G023100/Glyma.09G183300/Glyma.10G037400/Glyma.10G045900/Glyma.11G068600/Glyma.11G103700/Glyma.11G114300…	64
Cluster1	GO:0042273	ribosomal large subunit biogenesis	38/1548	159/26964	3.50778e-14	1.77143e-11	1.67389e-11	Glyma.03G189300/Glyma.05G184100/Glyma.06G317400/Glyma.06G323000/Glyma.07G059900/Glyma.08G087000/Glyma.08G173300/Glyma.08G184300/Glyma.08G255000/Glyma.08G332000/Glyma.10G045900/Glyma.10G053100/Glyma.11G103700/Glyma.12G028500/Glyma.12G066700/Glyma.12G131700/Glyma.12G167800/Glyma.13G056900/Glyma.13G167800/Glyma.13G316400/Glyma.13G331900/Glyma.13G332700/Glyma.15G039500/Glyma.15G041500/Glyma.15G042300…	38
Cluster1	GO:0042255	ribosome assembly	32/1548	126/26964	6.09746e-13	2.30941e-10	2.18225e-10	Glyma.02G200300/Glyma.03G189300/Glyma.04G132900/Glyma.05G031500/Glyma.05G184100/Glyma.06G317400/Glyma.06G323000/Glyma.07G059900/Glyma.08G106800/Glyma.08G159800/Glyma.08G184300/Glyma.08G255000/Glyma.09G103400/Glyma.10G053100/Glyma.11G158500/Glyma.12G066700/Glyma.12G131700/Glyma.12G201900/Glyma.13G332700/Glyma.15G041500/Glyma.15G048200/Glyma.15G193000/Glyma.15G267100/Glyma.17G095400/Glyma.18G054700…	32
Cluster1	GO:0002181	cytoplasmic translation	29/1548	121/26964	3.41531e-11	7.39172e-09	6.9847e-09	Glyma.01G004300/Glyma.01G207700/Glyma.02G017800/Glyma.02G255500/Glyma.02G255600/Glyma.03G193100/Glyma.05G184100/Glyma.05G223800/Glyma.06G135800/Glyma.06G138400/Glyma.06G138600/Glyma.06G138700/Glyma.07G241700/Glyma.08G087000/Glyma.08G131500/Glyma.10G018200/Glyma.11G034700/Glyma.11G076000/Glyma.11G209200/Glyma.12G182800/Glyma.13G114300/Glyma.13G318200/Glyma.15G008200/Glyma.15G068500/Glyma.17G032200…	29
Cluster1	GO:0009768	photosynthesis, light harvesting in photosystem I	13/1548	29/26964	1.99971e-09	3.78696e-07	3.57843e-07	Glyma.05G119000/Glyma.05G128000/Glyma.06G194900/Glyma.08G074000/Glyma.08G082900/Glyma.08G180000/Glyma.12G219300/Glyma.13G282000/Glyma.15G052400/Glyma.15G179400/Glyma.20G212900/Glyma.02G064700/Glyma.02G305400	13
Cluster1	GO:0022618	ribonucleoprotein complex assembly	36/1548	223/26964	1.86443e-08	2.82461e-06	2.66908e-06	Glyma.02G096000/Glyma.02G200300/Glyma.03G189300/Glyma.04G132900/Glyma.04G208600/Glyma.05G184100/Glyma.06G317400/Glyma.06G323000/Glyma.07G059900/Glyma.08G106800/Glyma.08G159800/Glyma.08G184300/Glyma.08G255000/Glyma.09G103400/Glyma.09G205500/Glyma.10G053100/Glyma.10G186300/Glyma.11G158500/Glyma.12G066700/Glyma.12G131700/Glyma.12G201900/Glyma.13G114300/Glyma.13G332700/Glyma.15G041500/Glyma.15G048200…	36
Cluster1	GO:0071826	ribonucleoprotein complex subunit organization	36/1548	227/26964	2.98903e-08	4.11672e-06	3.89004e-06	Glyma.02G096000/Glyma.02G200300/Glyma.03G189300/Glyma.04G132900/Glyma.04G208600/Glyma.05G184100/Glyma.06G317400/Glyma.06G323000/Glyma.07G059900/Glyma.08G106800/Glyma.08G159800/Glyma.08G184300/Glyma.08G255000/Glyma.09G103400/Glyma.09G205500/Glyma.10G053100/Glyma.10G186300/Glyma.11G158500/Glyma.12G066700/Glyma.12G131700/Glyma.12G201900/Glyma.13G114300/Glyma.13G332700/Glyma.15G041500/Glyma.15G048200…	36
Cluster1	GO:0042026	protein refolding	7/1548	14/26964	4.86729e-06	0.000433761	0.000409877	Glyma.07G009600/Glyma.08G192700/Glyma.10G127800/Glyma.10G193200/Glyma.15G250500/Glyma.20G079300/Glyma.20G197100	7
Cluster1	GO:0080167	response to karrikin	18/1548	95/26964	6.73829e-06	0.00053729	0.000507705	Glyma.02G236500/Glyma.06G143000/Glyma.06G194900/Glyma.12G199400/Glyma.13G082300/Glyma.13G220100/Glyma.13G302900/Glyma.15G059700/Glyma.16G158100/Glyma.18G102100/Glyma.18G109900/Glyma.06G319700/Glyma.09G243500/Glyma.13G206700/Glyma.18G045300/Glyma.04G057800/Glyma.17G111400/Glyma.15G105900	18
Cluster1	GO:0046148	pigment biosynthetic process	23/1548	149/26964	1.40458e-05	0.0010133	0.000957507	Glyma.01G214200/Glyma.02G218300/Glyma.03G119500/Glyma.03G137000/Glyma.04G065800/Glyma.05G200500/Glyma.07G193600/Glyma.08G007900/Glyma.13G082300/Glyma.13G183000/Glyma.13G183500/Glyma.13G232500/Glyma.14G010400/Glyma.14G185700/Glyma.15G097700/Glyma.15G172200/Glyma.17G100700/Glyma.19G139300/Glyma.05G026200/Glyma.08G150800/Glyma.14G072700/Glyma.05G088100/Glyma.17G174500	23
Cluster1	GO:0009813	flavonoid biosynthetic process	32/1548	248/26964	1.60014e-05	0.00110191	0.00104124	Glyma.01G046300/Glyma.01G214200/Glyma.02G104600/Glyma.03G104800/Glyma.05G181100/Glyma.06G143000/Glyma.07G183200/Glyma.07G254600/Glyma.08G109400/Glyma.08G178200/Glyma.10G107900/Glyma.11G225500/Glyma.13G082300/Glyma.13G090300/Glyma.13G173900/Glyma.14G175800/Glyma.15G051300/Glyma.16G158100/Glyma.20G241500/Glyma.16G175500/Glyma.18G085800/Glyma.02G048400/Glyma.06G285700/Glyma.10G062600/Glyma.19G102800…	32
Cluster1	GO:0009734	auxin-activated signaling pathway	26/1548	187/26964	2.67257e-05	0.00176041	0.00166347	Glyma.02G000500/Glyma.02G142600/Glyma.03G126000/Glyma.03G224800/Glyma.06G067700/Glyma.07G018100/Glyma.08G036400/Glyma.08G203100/Glyma.09G240500/Glyma.10G040400/Glyma.12G141000/Glyma.12G171000/Glyma.13G159000/Glyma.13G220100/Glyma.13G361100/Glyma.16G104500/Glyma.17G042800/Glyma.17G112300/Glyma.19G128800/Glyma.20G120800/Glyma.07G015200/Glyma.13G325200/Glyma.19G221900/Glyma.10G180000/Glyma.20G210500…	26
Cluster1	GO:0006559	L-phenylalanine catabolic process	6/1548	13/26964	4.28682e-05	0.00259002	0.0024474	Glyma.02G309300/Glyma.03G181600/Glyma.03G181700/Glyma.10G058200/Glyma.13G145000/Glyma.20G180800	6
Cluster1	GO:1902222	erythrose 4-phosphate/phosphoenolpyruvate family amino acid catabolic process	6/1548	13/26964	4.28682e-05	0.00259002	0.0024474	Glyma.02G309300/Glyma.03G181600/Glyma.03G181700/Glyma.10G058200/Glyma.13G145000/Glyma.20G180800	6
Cluster1	GO:0009812	flavonoid metabolic process	32/1548	261/26964	4.44492e-05	0.00259002	0.0024474	Glyma.01G046300/Glyma.01G214200/Glyma.02G104600/Glyma.03G104800/Glyma.05G181100/Glyma.06G143000/Glyma.07G183200/Glyma.07G254600/Glyma.08G109400/Glyma.08G178200/Glyma.10G107900/Glyma.11G225500/Glyma.13G082300/Glyma.13G090300/Glyma.13G173900/Glyma.14G175800/Glyma.15G051300/Glyma.16G158100/Glyma.20G241500/Glyma.16G175500/Glyma.18G085800/Glyma.02G048400/Glyma.06G285700/Glyma.10G062600/Glyma.19G102800…	32
Cluster1	GO:0005996	monosaccharide metabolic process	40/1548	358/26964	4.64897e-05	0.00260859	0.00246495	Glyma.01G046300/Glyma.02G104600/Glyma.03G104800/Glyma.04G200900/Glyma.05G073100/Glyma.05G181100/Glyma.06G015900/Glyma.07G142700/Glyma.07G183200/Glyma.07G254600/Glyma.08G178200/Glyma.10G041500/Glyma.10G107900/Glyma.11G172200/Glyma.11G225500/Glyma.13G087800/Glyma.13G090300/Glyma.13G173900/Glyma.14G175800/Glyma.15G051300/Glyma.16G044900/Glyma.16G158100/Glyma.16G168000/Glyma.18G193600/Glyma.19G106800…	40
Cluster1	GO:0120255	olefinic compound biosynthetic process	10/1548	43/26964	0.00012677	0.00619539	0.00585425	Glyma.02G309300/Glyma.03G181600/Glyma.03G181700/Glyma.10G058200/Glyma.11G151400/Glyma.13G090300/Glyma.13G145000/Glyma.19G047800/Glyma.20G180800/Glyma.17G174500	10
Cluster1	GO:0010817	regulation of hormone levels	28/1548	230/26964	0.000146105	0.00691717	0.00653629	Glyma.01G216900/Glyma.02G057500/Glyma.02G198300/Glyma.02G256800/Glyma.03G126000/Glyma.04G046600/Glyma.05G010200/Glyma.06G047300/Glyma.06G215200/Glyma.07G028500/Glyma.08G113600/Glyma.08G214300/Glyma.09G240500/Glyma.11G026200/Glyma.11G089200/Glyma.11G149100/Glyma.12G023000/Glyma.13G220100/Glyma.13G324700/Glyma.14G059900/Glyma.16G158100/Glyma.17G234000/Glyma.U030200/Glyma.01G242100/Glyma.11G096900/G…	28
Cluster1	GO:0015995	chlorophyll biosynthetic process	10/1548	44/26964	0.000155682	0.0071472	0.00675365	Glyma.03G119500/Glyma.03G137000/Glyma.05G200500/Glyma.08G007900/Glyma.13G232500/Glyma.14G185700/Glyma.15G097700/Glyma.17G100700/Glyma.19G139300/Glyma.05G026200	10
Cluster1	GO:0072330	monocarboxylic acid biosynthetic process	32/1548	292/26964	0.000360192	0.0148058	0.0139905	Glyma.02G001500/Glyma.02G309300/Glyma.03G181600/Glyma.03G181700/Glyma.04G104900/Glyma.05G152500/Glyma.06G058500/Glyma.06G105900/Glyma.07G006900/Glyma.08G073900/Glyma.08G102100/Glyma.08G189600/Glyma.09G269200/Glyma.10G001800/Glyma.10G058200/Glyma.11G151400/Glyma.13G145000/Glyma.13G347700/Glyma.13G347800/Glyma.17G049900/Glyma.19G047800/Glyma.20G115500/Glyma.20G180800/Glyma.04G149300/Glyma.13G070900…	32
Cluster1	GO:0019748	secondary metabolic process	48/1548	500/26964	0.0003609	0.0148058	0.0139905	Glyma.01G040200/Glyma.01G106000/Glyma.01G127100/Glyma.01G214200/Glyma.02G236500/Glyma.02G309300/Glyma.03G125600/Glyma.03G181600/Glyma.03G181700/Glyma.04G107500/Glyma.04G220600/Glyma.06G202300/Glyma.07G140000/Glyma.08G350800/Glyma.10G058200/Glyma.10G202400/Glyma.10G282200/Glyma.11G129900/Glyma.11G150700/Glyma.11G151400/Glyma.11G185000/Glyma.12G054500/Glyma.12G087400/Glyma.13G145000/Glyma.13G285300…	48
Cluster1	GO:0010025	wax biosynthetic process	6/1548	18/26964	0.000361593	0.0148058	0.0139905	Glyma.02G273300/Glyma.05G152500/Glyma.12G087400/Glyma.10G274400/Glyma.17G069100/Glyma.20G007900	6
Cluster1	GO:0006558	L-phenylalanine metabolic process	7/1548	25/26964	0.000389978	0.0151491	0.014315	Glyma.02G309300/Glyma.03G181600/Glyma.03G181700/Glyma.10G058200/Glyma.13G145000/Glyma.17G226700/Glyma.20G180800	7
Cluster1	GO:1902221	erythrose 4-phosphate/phosphoenolpyruvate family amino acid metabolic process	7/1548	25/26964	0.000389978	0.0151491	0.014315	Glyma.02G309300/Glyma.03G181600/Glyma.03G181700/Glyma.10G058200/Glyma.13G145000/Glyma.17G226700/Glyma.20G180800	7
Cluster1	GO:0034969	histone arginine methylation	6/1548	19/26964	0.000502914	0.0173162	0.0163627	Glyma.01G003800/Glyma.04G133900/Glyma.06G075300/Glyma.11G157700/Glyma.19G202600/Glyma.20G000400	6
Cluster1	GO:0015994	chlorophyll metabolic process	12/1548	71/26964	0.000671729	0.0220394	0.0208258	Glyma.03G119500/Glyma.03G137000/Glyma.05G200500/Glyma.08G007900/Glyma.13G232500/Glyma.14G185700/Glyma.15G097700/Glyma.17G100700/Glyma.19G139300/Glyma.07G097000/Glyma.05G026200/Glyma.10G003200	12
Cluster1	GO:0019585	glucuronate metabolic process	23/1548	195/26964	0.000852371	0.0253204	0.0239262	Glyma.01G046300/Glyma.02G104600/Glyma.03G104800/Glyma.05G181100/Glyma.07G183200/Glyma.07G254600/Glyma.08G178200/Glyma.10G107900/Glyma.11G225500/Glyma.13G090300/Glyma.13G173900/Glyma.14G175800/Glyma.15G051300/Glyma.16G158100/Glyma.16G175500/Glyma.18G085800/Glyma.06G285700/Glyma.10G062600/Glyma.19G102800/Glyma.02G104900/Glyma.14G054400/Glyma.02G104300/Glyma.13G254700	23
Cluster1	GO:0052695	cellular glucuronidation	23/1548	195/26964	0.000852371	0.0253204	0.0239262	Glyma.01G046300/Glyma.02G104600/Glyma.03G104800/Glyma.05G181100/Glyma.07G183200/Glyma.07G254600/Glyma.08G178200/Glyma.10G107900/Glyma.11G225500/Glyma.13G090300/Glyma.13G173900/Glyma.14G175800/Glyma.15G051300/Glyma.16G158100/Glyma.16G175500/Glyma.18G085800/Glyma.06G285700/Glyma.10G062600/Glyma.19G102800/Glyma.02G104900/Glyma.14G054400/Glyma.02G104300/Glyma.13G254700	23
Cluster1	GO:0052696	flavonoid glucuronidation	23/1548	195/26964	0.000852371	0.0253204	0.0239262	Glyma.01G046300/Glyma.02G104600/Glyma.03G104800/Glyma.05G181100/Glyma.07G183200/Glyma.07G254600/Glyma.08G178200/Glyma.10G107900/Glyma.11G225500/Glyma.13G090300/Glyma.13G173900/Glyma.14G175800/Glyma.15G051300/Glyma.16G158100/Glyma.16G175500/Glyma.18G085800/Glyma.06G285700/Glyma.10G062600/Glyma.19G102800/Glyma.02G104900/Glyma.14G054400/Glyma.02G104300/Glyma.13G254700	23
Cluster1	GO:0090698	post-embryonic plant morphogenesis	19/1548	152/26964	0.00116628	0.0316892	0.0299443	Glyma.01G183700/Glyma.02G058000/Glyma.02G235200/Glyma.02G256800/Glyma.03G136900/Glyma.03G224800/Glyma.10G242300/Glyma.14G059900/Glyma.15G008000/Glyma.16G052800/Glyma.18G198400/Glyma.U030200/Glyma.17G226100/Glyma.18G028900/Glyma.10G244500/Glyma.12G030900/Glyma.12G052300/Glyma.18G189700/Glyma.20G007900	19
Cluster1	GO:0010166	wax metabolic process	6/1548	22/26964	0.00119227	0.0316892	0.0299443	Glyma.02G273300/Glyma.05G152500/Glyma.12G087400/Glyma.10G274400/Glyma.17G069100/Glyma.20G007900	6
Cluster1	GO:0042335	cuticle development	6/1548	22/26964	0.00119227	0.0316892	0.0299443	Glyma.04G057800/Glyma.10G274400/Glyma.11G251100/Glyma.13G075700/Glyma.17G069100/Glyma.09G265200	6
Cluster1	GO:0006817	phosphate ion transport	6/1548	23/26964	0.0015354	0.0392776	0.0371148	Glyma.03G162800/Glyma.10G006700/Glyma.10G186500/Glyma.18G144100/Glyma.19G164300/Glyma.20G204000	6
Cluster1	GO:0097064	ncRNA export from nucleus	4/1548	10/26964	0.00171789	0.0426656	0.0403163	Glyma.01G176400/Glyma.03G207700/Glyma.11G068600/Glyma.19G205100	4
Cluster1	GO:1905393	plant organ formation	13/1548	90/26964	0.00184765	0.0451482	0.0426622	Glyma.01G183700/Glyma.02G058000/Glyma.02G256800/Glyma.03G136900/Glyma.14G059900/Glyma.16G052800/Glyma.18G198400/Glyma.U030200/Glyma.07G132400/Glyma.18G028900/Glyma.12G052300/Glyma.18G189700/Glyma.20G007900	13
Cluster2	GO:0006260	DNA replication	73/2006	202/26964	1.32195e-31	2.40992e-28	2.07059e-28	Glyma.01G046400/Glyma.01G187400/Glyma.02G286600/Glyma.03G109300/Glyma.03G141800/Glyma.03G161300/Glyma.04G003800/Glyma.04G133700/Glyma.04G210700/Glyma.04G222000/Glyma.04G246800/Glyma.05G020600/Glyma.05G118600/Glyma.05G129700/Glyma.05G148900/Glyma.05G186900/Glyma.06G116000/Glyma.06G143400/Glyma.06G148500/Glyma.06G308700/Glyma.06G310400/Glyma.07G105000/Glyma.07G115800/Glyma.07G238400/Glyma.07G271700…	73
Cluster2	GO:0007017	microtubule-based process	92/2006	322/26964	2.30725e-30	2.10306e-27	1.80694e-27	Glyma.01G021200/Glyma.01G109300/Glyma.01G168200/Glyma.02G050400/Glyma.02G070300/Glyma.02G135700/Glyma.02G295100/Glyma.02G295800/Glyma.03G074400/Glyma.03G124400/Glyma.03G134900/Glyma.03G197300/Glyma.03G255800/Glyma.04G009100/Glyma.04G023900/Glyma.04G041300/Glyma.04G088500/Glyma.05G014900/Glyma.05G077900/Glyma.05G110200/Glyma.05G157300/Glyma.05G208100/Glyma.06G024100/Glyma.06G096600/Glyma.07G096500…	92
Cluster2	GO:0007018	microtubule-based movement	60/2006	160/26964	3.23597e-27	1.96639e-24	1.68952e-24	Glyma.01G021200/Glyma.01G168200/Glyma.02G050400/Glyma.02G135700/Glyma.03G134900/Glyma.03G197300/Glyma.04G009100/Glyma.04G041300/Glyma.05G014900/Glyma.05G208100/Glyma.06G096600/Glyma.07G096500/Glyma.07G132100/Glyma.07G186700/Glyma.07G209300/Glyma.08G014800/Glyma.08G106400/Glyma.08G174300/Glyma.08G205700/Glyma.08G325200/Glyma.09G136400/Glyma.09G200800/Glyma.10G045500/Glyma.10G154200/Glyma.10G159100…	60
Cluster2	GO:0022402	cell cycle process	73/2006	301/26964	8.60847e-20	2.61554e-17	2.24726e-17	Glyma.01G007800/Glyma.01G054100/Glyma.01G190900/Glyma.02G112500/Glyma.02G295100/Glyma.02G299600/Glyma.03G141800/Glyma.03G236100/Glyma.03G255800/Glyma.04G071600/Glyma.04G133700/Glyma.04G187600/Glyma.04G187800/Glyma.04G222000/Glyma.05G052600/Glyma.06G143400/Glyma.06G177400/Glyma.06G178200/Glyma.06G310400/Glyma.07G057300/Glyma.07G070400/Glyma.07G096500/Glyma.07G105000/Glyma.07G159700/Glyma.07G209300…	73
Cluster2	GO:0006310	DNA recombination	42/2006	155/26964	9.77004e-14	1.97898e-11	1.70033e-11	Glyma.02G299600/Glyma.03G109300/Glyma.04G170400/Glyma.05G020600/Glyma.05G077900/Glyma.05G190800/Glyma.06G177400/Glyma.06G193200/Glyma.07G070400/Glyma.07G115800/Glyma.07G203300/Glyma.08G001900/Glyma.08G102300/Glyma.08G188100/Glyma.08G260400/Glyma.08G310900/Glyma.08G349400/Glyma.09G064300/Glyma.09G213500/Glyma.10G090000/Glyma.10G278800/Glyma.11G009200/Glyma.12G096100/Glyma.13G010700/Glyma.13G096800…	42
Cluster2	GO:0000280	nuclear division	36/2006	148/26964	1.60199e-10	2.65494e-08	2.28111e-08	Glyma.01G054100/Glyma.02G112500/Glyma.02G299600/Glyma.04G187800/Glyma.06G177400/Glyma.06G310400/Glyma.07G057300/Glyma.07G070400/Glyma.07G159700/Glyma.08G260400/Glyma.09G030000/Glyma.10G032000/Glyma.10G090000/Glyma.10G178100/Glyma.10G196400/Glyma.11G009200/Glyma.11G026400/Glyma.11G215600/Glyma.12G016100/Glyma.12G021800/Glyma.12G080700/Glyma.12G096100/Glyma.12G096700/Glyma.13G114200/Glyma.13G265400…	36
Cluster2	GO:0051301	cell division	37/2006	156/26964	1.95126e-10	2.96429e-08	2.54691e-08	Glyma.01G007800/Glyma.01G137000/Glyma.02G295100/Glyma.02G309100/Glyma.03G255800/Glyma.04G187600/Glyma.04G215900/Glyma.05G052600/Glyma.06G040900/Glyma.06G178200/Glyma.07G057300/Glyma.07G096500/Glyma.07G209300/Glyma.08G147000/Glyma.08G279700/Glyma.08G301100/Glyma.08G333800/Glyma.09G030000/Glyma.09G270000/Glyma.10G118100/Glyma.10G178100/Glyma.11G192100/Glyma.12G087000/Glyma.12G152100/Glyma.13G114200…	37
Cluster2	GO:0065004	protein-DNA complex assembly	32/2006	124/26964	3.25818e-10	4.56897e-08	3.92565e-08	Glyma.02G309100/Glyma.04G170400/Glyma.05G027300/Glyma.05G190800/Glyma.06G193200/Glyma.07G057300/Glyma.08G349400/Glyma.09G064300/Glyma.10G133500/Glyma.10G198500/Glyma.11G177800/Glyma.12G014600/Glyma.12G074500/Glyma.13G147000/Glyma.14G190800/Glyma.15G170600/Glyma.15G211400/Glyma.17G063200/Glyma.17G203400/Glyma.18G040200/Glyma.18G064300/Glyma.18G064400/Glyma.18G167000/Glyma.20G083800/Glyma.U033600/G…	32
Cluster2	GO:0071824	protein-DNA complex subunit organization	32/2006	130/26964	1.18868e-09	1.37756e-07	1.1836e-07	Glyma.02G309100/Glyma.04G170400/Glyma.05G027300/Glyma.05G190800/Glyma.06G193200/Glyma.07G057300/Glyma.08G349400/Glyma.09G064300/Glyma.10G133500/Glyma.10G198500/Glyma.11G177800/Glyma.12G014600/Glyma.12G074500/Glyma.13G147000/Glyma.14G190800/Glyma.15G170600/Glyma.15G211400/Glyma.17G063200/Glyma.17G203400/Glyma.18G040200/Glyma.18G064300/Glyma.18G064400/Glyma.18G167000/Glyma.20G083800/Glyma.U033600/G…	32
Cluster2	GO:0000819	sister chromatid segregation	21/2006	61/26964	1.20905e-09	1.37756e-07	1.1836e-07	Glyma.01G054100/Glyma.02G112500/Glyma.02G299600/Glyma.04G187800/Glyma.04G222000/Glyma.06G143400/Glyma.06G310400/Glyma.07G159700/Glyma.10G090000/Glyma.11G026400/Glyma.11G215600/Glyma.12G016100/Glyma.12G021800/Glyma.12G080700/Glyma.12G096700/Glyma.13G265400/Glyma.15G276000/Glyma.16G194500/Glyma.19G022800/Glyma.11G109200/Glyma.14G034000	21
Cluster2	GO:0007059	chromosome segregation	29/2006	115/26964	3.8654e-09	4.12515e-07	3.54431e-07	Glyma.01G054100/Glyma.01G137000/Glyma.02G112500/Glyma.02G299600/Glyma.04G187800/Glyma.04G222000/Glyma.06G143400/Glyma.06G177400/Glyma.06G310400/Glyma.07G057300/Glyma.07G070400/Glyma.07G159700/Glyma.08G260400/Glyma.10G090000/Glyma.10G196400/Glyma.11G026400/Glyma.11G215600/Glyma.12G016100/Glyma.12G021800/Glyma.12G080700/Glyma.12G096100/Glyma.12G096700/Glyma.13G265400/Glyma.15G276000/Glyma.16G194500…	29
Cluster2	GO:0009664	plant-type cell wall organization	36/2006	170/26964	8.94602e-09	7.766e-07	6.67252e-07	Glyma.01G050100/Glyma.01G150700/Glyma.04G021600/Glyma.04G041300/Glyma.04G160100/Glyma.04G222100/Glyma.06G143300/Glyma.06G205400/Glyma.07G081600/Glyma.07G229000/Glyma.07G260300/Glyma.08G179800/Glyma.09G236200/Glyma.10G140200/Glyma.11G139100/Glyma.11G160000/Glyma.12G045400/Glyma.12G062700/Glyma.12G195600/Glyma.14G085200/Glyma.14G152500/Glyma.16G164400/Glyma.17G013600/Glyma.17G080600/Glyma.18G038000…	36
Cluster2	GO:0006334	nucleosome assembly	23/2006	81/26964	1.37328e-08	1.08847e-06	9.35212e-07	Glyma.04G170400/Glyma.05G027300/Glyma.05G190800/Glyma.06G193200/Glyma.10G133500/Glyma.10G198500/Glyma.11G177800/Glyma.12G074500/Glyma.13G147000/Glyma.14G190800/Glyma.17G063200/Glyma.17G203400/Glyma.18G040200/Glyma.18G064300/Glyma.18G064400/Glyma.20G083800/Glyma.U033600/Glyma.02G224100/Glyma.11G141700/Glyma.11G177900/Glyma.12G065100/Glyma.19G173400/Glyma.15G043200	23
Cluster2	GO:0034728	nucleosome organization	23/2006	87/26964	5.98386e-08	4.36343e-06	3.74905e-06	Glyma.04G170400/Glyma.05G027300/Glyma.05G190800/Glyma.06G193200/Glyma.10G133500/Glyma.10G198500/Glyma.11G177800/Glyma.12G074500/Glyma.13G147000/Glyma.14G190800/Glyma.17G063200/Glyma.17G203400/Glyma.18G040200/Glyma.18G064300/Glyma.18G064400/Glyma.20G083800/Glyma.U033600/Glyma.02G224100/Glyma.11G141700/Glyma.11G177900/Glyma.12G065100/Glyma.19G173400/Glyma.15G043200	23
Cluster2	GO:0071669	plant-type cell wall organization or biogenesis	44/2006	258/26964	1.96202e-07	1.27485e-05	1.09534e-05	Glyma.01G050100/Glyma.01G150700/Glyma.03G217500/Glyma.04G021600/Glyma.04G041300/Glyma.04G160100/Glyma.04G222100/Glyma.05G025400/Glyma.06G143300/Glyma.06G205400/Glyma.07G081600/Glyma.07G229000/Glyma.07G260300/Glyma.08G179800/Glyma.08G249900/Glyma.09G236200/Glyma.10G140200/Glyma.11G139100/Glyma.11G160000/Glyma.12G028300/Glyma.12G045400/Glyma.12G062700/Glyma.12G195600/Glyma.14G085200/Glyma.14G152500…	44
Cluster2	GO:0007346	regulation of mitotic cell cycle	18/2006	60/26964	2.02801e-07	1.27485e-05	1.09534e-05	Glyma.01G054100/Glyma.02G112500/Glyma.03G236100/Glyma.04G071600/Glyma.04G187800/Glyma.07G159700/Glyma.08G349400/Glyma.10G090000/Glyma.10G151800/Glyma.11G026400/Glyma.11G192100/Glyma.12G016100/Glyma.12G021800/Glyma.13G265400/Glyma.15G276000/Glyma.17G262300/Glyma.18G167000/Glyma.11G109200	18
Cluster2	GO:1903046	meiotic cell cycle process	26/2006	117/26964	3.6958e-07	2.10545e-05	1.809e-05	Glyma.01G190900/Glyma.02G299600/Glyma.06G177400/Glyma.07G057300/Glyma.07G070400/Glyma.08G260400/Glyma.08G349400/Glyma.09G030000/Glyma.09G044100/Glyma.10G090000/Glyma.10G196400/Glyma.11G009200/Glyma.12G080700/Glyma.12G096100/Glyma.13G114200/Glyma.13G214400/Glyma.15G063200/Glyma.15G135800/Glyma.15G276000/Glyma.18G002400/Glyma.18G111600/Glyma.20G156700/Glyma.08G238200/Glyma.10G218800/Glyma.14G034000…	26
Cluster2	GO:1901990	regulation of mitotic cell cycle phase transition	13/2006	36/26964	9.34535e-07	4.86759e-05	4.18222e-05	Glyma.01G054100/Glyma.02G112500/Glyma.04G071600/Glyma.04G187800/Glyma.07G159700/Glyma.08G349400/Glyma.11G026400/Glyma.12G016100/Glyma.12G021800/Glyma.13G265400/Glyma.17G262300/Glyma.18G167000/Glyma.11G109200	13
Cluster2	GO:0006457	protein folding	57/2006	400/26964	1.72432e-06	8.06008e-05	6.92519e-05	Glyma.01G130400/Glyma.02G023100/Glyma.02G071900/Glyma.02G273200/Glyma.02G302500/Glyma.02G305600/Glyma.03G086100/Glyma.03G157900/Glyma.03G198200/Glyma.03G232000/Glyma.03G251600/Glyma.04G038900/Glyma.04G135300/Glyma.04G247900/Glyma.05G014300/Glyma.05G080800/Glyma.05G242700/Glyma.06G039900/Glyma.06G316000/Glyma.08G364000/Glyma.10G147600/Glyma.11G106400/Glyma.11G156500/Glyma.11G185500/Glyma.12G048900…	57
Cluster2	GO:0051783	regulation of nuclear division	12/2006	35/26964	4.60907e-06	0.000210059	0.000180482	Glyma.01G054100/Glyma.02G112500/Glyma.04G187800/Glyma.07G159700/Glyma.09G030000/Glyma.11G026400/Glyma.12G016100/Glyma.12G021800/Glyma.13G265400/Glyma.15G135800/Glyma.08G238200/Glyma.11G109200	12
Cluster2	GO:0006633	fatty acid biosynthetic process	36/2006	219/26964	5.80188e-06	0.000257971	0.000221648	Glyma.01G120400/Glyma.05G129600/Glyma.06G012500/Glyma.07G021000/Glyma.08G024700/Glyma.08G027600/Glyma.08G102900/Glyma.08G279700/Glyma.09G014000/Glyma.09G248500/Glyma.10G291700/Glyma.11G101400/Glyma.12G204400/Glyma.13G214600/Glyma.13G331600/Glyma.15G026400/Glyma.15G042500/Glyma.15G052500/Glyma.15G118700/Glyma.17G118700/Glyma.18G009200/Glyma.18G195700/Glyma.18G195900/Glyma.18G196000/Glyma.19G219300…	36
Cluster2	GO:0040029	epigenetic regulation of gene expression	17/2006	69/26964	8.76066e-06	0.000366169	0.000314611	Glyma.01G007800/Glyma.01G175300/Glyma.02G143200/Glyma.04G187600/Glyma.06G178200/Glyma.08G349400/Glyma.10G031200/Glyma.12G096100/Glyma.13G333800/Glyma.13G333900/Glyma.18G167000/Glyma.19G151400/Glyma.19G239200/Glyma.15G040200/Glyma.15G040300/Glyma.15G040400/Glyma.19G234100	17
Cluster2	GO:0007010	cytoskeleton organization	37/2006	232/26964	8.83787e-06	0.000366169	0.000314611	Glyma.01G109300/Glyma.02G295100/Glyma.03G074400/Glyma.03G124400/Glyma.03G127500/Glyma.03G136500/Glyma.03G255800/Glyma.04G023900/Glyma.04G088500/Glyma.05G077900/Glyma.05G110200/Glyma.05G153800/Glyma.05G157300/Glyma.06G024100/Glyma.10G151800/Glyma.10G178100/Glyma.10G250800/Glyma.12G116700/Glyma.13G114200/Glyma.13G214400/Glyma.14G219300/Glyma.15G063200/Glyma.15G124000/Glyma.17G258300/Glyma.18G030900…	37
Cluster2	GO:0009553	embryo sac development	21/2006	103/26964	1.95144e-05	0.000726042	0.000623813	Glyma.01G190900/Glyma.02G019300/Glyma.02G080600/Glyma.03G141800/Glyma.03G164500/Glyma.03G255800/Glyma.07G070400/Glyma.07G096500/Glyma.08G077300/Glyma.08G119800/Glyma.08G193100/Glyma.10G118100/Glyma.11G068500/Glyma.13G114200/Glyma.13G207900/Glyma.13G294600/Glyma.17G105700/Glyma.17G251300/Glyma.20G100600/Glyma.20G112200/Glyma.16G202700	21
Cluster2	GO:0009734	auxin-activated signaling pathway	31/2006	187/26964	2.11219e-05	0.000766847	0.000658873	Glyma.01G098000/Glyma.02G007300/Glyma.02G142400/Glyma.02G142500/Glyma.03G158600/Glyma.03G158700/Glyma.04G066300/Glyma.07G034200/Glyma.07G217900/Glyma.08G054700/Glyma.08G148100/Glyma.08G207900/Glyma.08G273500/Glyma.09G203300/Glyma.10G031800/Glyma.10G180100/Glyma.11G145500/Glyma.13G101900/Glyma.13G234200/Glyma.13G356600/Glyma.14G185400/Glyma.15G012800/Glyma.19G161000/Glyma.19G161100/Glyma.19G184300…	31
Cluster2	GO:0006591	ornithine metabolic process	6/2006	10/26964	2.72019e-05	0.000953636	0.000819361	Glyma.04G020200/Glyma.04G030500/Glyma.04G094600/Glyma.06G020300/Glyma.06G096700/Glyma.13G131900	6
Cluster2	GO:1902099	regulation of metaphase/anaphase transition of cell cycle	9/2006	24/26964	3.20601e-05	0.00102536	0.000880988	Glyma.01G054100/Glyma.02G112500/Glyma.04G187800/Glyma.07G159700/Glyma.11G026400/Glyma.12G016100/Glyma.12G021800/Glyma.13G265400/Glyma.11G109200	9
Cluster2	GO:0006073	cellular glucan metabolic process	43/2006	304/26964	3.67491e-05	0.00113548	0.000975604	Glyma.02G016400/Glyma.02G031900/Glyma.02G269400/Glyma.02G304500/Glyma.03G184500/Glyma.03G216100/Glyma.03G217500/Glyma.03G251700/Glyma.04G008400/Glyma.04G025000/Glyma.05G025400/Glyma.05G236400/Glyma.06G146400/Glyma.06G324300/Glyma.08G246300/Glyma.08G249900/Glyma.09G103000/Glyma.12G197600/Glyma.13G057800/Glyma.14G047500/Glyma.14G152500/Glyma.18G039800/Glyma.18G272200/Glyma.19G184900/Glyma.19G214100…	43
Cluster2	GO:0044042	glucan metabolic process	44/2006	314/26964	3.77521e-05	0.00114703	0.000985529	Glyma.02G016400/Glyma.02G031900/Glyma.02G269400/Glyma.02G304500/Glyma.03G184500/Glyma.03G216100/Glyma.03G217500/Glyma.03G251700/Glyma.04G008400/Glyma.04G025000/Glyma.05G025400/Glyma.05G236400/Glyma.06G146400/Glyma.06G324300/Glyma.08G246300/Glyma.08G249900/Glyma.09G103000/Glyma.12G197600/Glyma.13G057800/Glyma.14G047500/Glyma.14G152500/Glyma.16G039400/Glyma.18G039800/Glyma.18G272200/Glyma.19G184900…	44
Cluster2	GO:0007088	regulation of mitotic nuclear division	9/2006	25/26964	4.67912e-05	0.00131231	0.00112753	Glyma.01G054100/Glyma.02G112500/Glyma.04G187800/Glyma.07G159700/Glyma.11G026400/Glyma.12G016100/Glyma.12G021800/Glyma.13G265400/Glyma.11G109200	9
Cluster2	GO:0033044	regulation of chromosome organization	18/2006	88/26964	7.15519e-05	0.00191822	0.00164813	Glyma.01G054100/Glyma.01G175300/Glyma.02G112500/Glyma.02G309100/Glyma.04G187800/Glyma.07G159700/Glyma.08G310900/Glyma.08G349400/Glyma.11G026400/Glyma.12G016100/Glyma.12G021800/Glyma.12G096100/Glyma.13G265400/Glyma.14G003700/Glyma.18G167000/Glyma.04G051000/Glyma.11G109200/Glyma.12G001300	18
Cluster2	GO:0051983	regulation of chromosome segregation	9/2006	27/26964	9.36724e-05	0.00240514	0.00206649	Glyma.01G054100/Glyma.02G112500/Glyma.04G187800/Glyma.07G159700/Glyma.11G026400/Glyma.12G016100/Glyma.12G021800/Glyma.13G265400/Glyma.11G109200	9
Cluster2	GO:0009150	purine ribonucleotide metabolic process	42/2006	315/26964	0.000172192	0.00418542	0.0035961	Glyma.01G156700/Glyma.02G165000/Glyma.03G109500/Glyma.03G190500/Glyma.05G037900/Glyma.05G060500/Glyma.05G223100/Glyma.05G226600/Glyma.07G049600/Glyma.08G022500/Glyma.08G033300/Glyma.08G155200/Glyma.08G199800/Glyma.09G007900/Glyma.10G058000/Glyma.10G059500/Glyma.10G213400/Glyma.10G227800/Glyma.10G267200/Glyma.10G279800/Glyma.13G317600/Glyma.15G112300/Glyma.15G221600/Glyma.16G018300/Glyma.16G173100…	42
Cluster2	GO:0006999	nuclear pore organization	6/2006	13/26964	0.000182777	0.00438425	0.00376693	Glyma.13G363900/Glyma.15G010000/Glyma.15G018900/Glyma.16G059500/Glyma.19G087900/Glyma.19G074600	6
Cluster2	GO:0045454	cell redox homeostasis	37/2006	270/26964	0.000236364	0.00545432	0.00468634	Glyma.02G023100/Glyma.03G196400/Glyma.03G210100/Glyma.03G232000/Glyma.04G038900/Glyma.04G135300/Glyma.04G239800/Glyma.04G247900/Glyma.06G039900/Glyma.07G032600/Glyma.10G041900/Glyma.10G067500/Glyma.11G156500/Glyma.12G067700/Glyma.12G172800/Glyma.13G077300/Glyma.13G357700/Glyma.14G152000/Glyma.15G015700/Glyma.15G105600/Glyma.15G108700/Glyma.19G190800/Glyma.19G207700/Glyma.19G229000/Glyma.20G194900…	37
Cluster2	GO:0044247	cellular polysaccharide catabolic process	16/2006	82/26964	0.000312898	0.00704214	0.00605059	Glyma.02G016400/Glyma.02G269400/Glyma.03G216100/Glyma.04G008400/Glyma.04G025000/Glyma.05G236400/Glyma.08G246300/Glyma.12G012500/Glyma.12G204700/Glyma.13G057800/Glyma.14G047500/Glyma.17G252400/Glyma.U017400/Glyma.04G219500/Glyma.09G224500/Glyma.10G017000	16
Cluster2	GO:0046168	glycerol-3-phosphate catabolic process	5/2006	10/26964	0.000415929	0.00913541	0.00784912	Glyma.02G186600/Glyma.10G107100/Glyma.12G011200/Glyma.05G114400/Glyma.19G053500	5
Cluster2	GO:0048364	root development	40/2006	314/26964	0.000615072	0.0125986	0.0108247	Glyma.01G044600/Glyma.01G224100/Glyma.02G017100/Glyma.02G037600/Glyma.02G120800/Glyma.02G295100/Glyma.03G092700/Glyma.03G161400/Glyma.03G175000/Glyma.03G255800/Glyma.04G162700/Glyma.04G170400/Glyma.04G215900/Glyma.05G152200/Glyma.06G086300/Glyma.06G193200/Glyma.08G054700/Glyma.08G155900/Glyma.08G301100/Glyma.08G329900/Glyma.10G151800/Glyma.10G180100/Glyma.10G211000/Glyma.10G220700/Glyma.11G106000…	40
Cluster2	GO:0046034	ATP metabolic process	33/2006	247/26964	0.000781052	0.014988	0.0128776	Glyma.02G165000/Glyma.03G190500/Glyma.04G246800/Glyma.05G223100/Glyma.05G226600/Glyma.08G033300/Glyma.08G155200/Glyma.08G181800/Glyma.08G199800/Glyma.09G007900/Glyma.10G059500/Glyma.10G213400/Glyma.10G227800/Glyma.10G267200/Glyma.11G099200/Glyma.15G112300/Glyma.15G133500/Glyma.15G221600/Glyma.16G173100/Glyma.17G096100/Glyma.19G190900/Glyma.20G123600/Glyma.20G164500/Glyma.04G032600/Glyma.07G002300…	33
Cluster2	GO:2000113	negative regulation of cellular macromolecule biosynthetic process	33/2006	250/26964	0.000962849	0.0177366	0.0152392	Glyma.01G007800/Glyma.01G175300/Glyma.02G143200/Glyma.02G293100/Glyma.02G309100/Glyma.05G008400/Glyma.05G190800/Glyma.06G034000/Glyma.07G203300/Glyma.08G036100/Glyma.08G119800/Glyma.08G310900/Glyma.08G349400/Glyma.10G031200/Glyma.10G032800/Glyma.10G180100/Glyma.12G096100/Glyma.13G333800/Glyma.13G333900/Glyma.14G003700/Glyma.16G042600/Glyma.17G093600/Glyma.17G116700/Glyma.18G167000/Glyma.19G151400…	33
Cluster2	GO:0006526	arginine biosynthetic process	8/2006	29/26964	0.000963206	0.0177366	0.0152392	Glyma.04G030500/Glyma.04G094600/Glyma.05G046700/Glyma.06G096700/Glyma.07G179700/Glyma.13G131900/Glyma.15G045100/Glyma.17G128600	8
Cluster2	GO:0042255	ribosome assembly	20/2006	126/26964	0.0010128	0.0182806	0.0157067	Glyma.01G222100/Glyma.02G095000/Glyma.02G114000/Glyma.05G234800/Glyma.07G060000/Glyma.08G141700/Glyma.08G141800/Glyma.10G066500/Glyma.10G223400/Glyma.11G146300/Glyma.11G160900/Glyma.13G300300/Glyma.16G028800/Glyma.17G004300/Glyma.18G286400/Glyma.04G111500/Glyma.07G269600/Glyma.08G193200/Glyma.13G217200/Glyma.19G028700	20
Cluster2	GO:0008283	cell population proliferation	15/2006	84/26964	0.00124701	0.0214462	0.0184265	Glyma.02G295100/Glyma.04G071600/Glyma.04G170400/Glyma.05G190800/Glyma.06G193200/Glyma.08G148100/Glyma.09G030000/Glyma.10G151800/Glyma.12G021800/Glyma.12G096100/Glyma.14G085200/Glyma.15G135800/Glyma.16G028800/Glyma.17G035000/Glyma.20G126700	15
Cluster2	GO:0048316	seed development	51/2006	446/26964	0.00149053	0.0249288	0.0214187	Glyma.01G007800/Glyma.01G044600/Glyma.01G224100/Glyma.02G037600/Glyma.02G154700/Glyma.03G069400/Glyma.03G141800/Glyma.03G152800/Glyma.04G060600/Glyma.04G162700/Glyma.04G187600/Glyma.04G247900/Glyma.06G034000/Glyma.06G061200/Glyma.06G178200/Glyma.07G128700/Glyma.08G138800/Glyma.08G204400/Glyma.09G030000/Glyma.10G032000/Glyma.10G151800/Glyma.11G068500/Glyma.11G106000/Glyma.11G110600/Glyma.11G189600…	51
Cluster2	GO:0007131	reciprocal meiotic recombination	11/2006	53/26964	0.00155374	0.0252898	0.0217289	Glyma.02G299600/Glyma.06G177400/Glyma.07G070400/Glyma.08G260400/Glyma.10G090000/Glyma.11G009200/Glyma.12G096100/Glyma.15G276000/Glyma.18G002400/Glyma.08G238200/Glyma.20G073400	11
Cluster2	GO:0016126	sterol biosynthetic process	7/2006	25/26964	0.00181683	0.0288007	0.0247455	Glyma.01G156700/Glyma.13G150900/Glyma.15G276300/Glyma.03G115300/Glyma.07G110900/Glyma.10G090500/Glyma.20G058000	7
Cluster2	GO:1901137	carbohydrate derivative biosynthetic process	52/2006	464/26964	0.00208077	0.0321462	0.0276199	Glyma.01G009300/Glyma.02G085100/Glyma.03G109500/Glyma.04G010800/Glyma.04G015300/Glyma.05G037900/Glyma.05G060500/Glyma.05G168600/Glyma.05G186900/Glyma.05G223100/Glyma.06G148500/Glyma.07G049600/Glyma.08G022500/Glyma.08G148100/Glyma.08G155200/Glyma.10G038000/Glyma.10G058000/Glyma.10G059500/Glyma.10G213400/Glyma.10G267200/Glyma.12G045400/Glyma.12G151500/Glyma.13G057700/Glyma.13G084600/Glyma.13G221000…	52
Cluster2	GO:0009251	glucan catabolic process	13/2006	72/26964	0.00231809	0.0345084	0.0296495	Glyma.02G016400/Glyma.02G269400/Glyma.03G216100/Glyma.04G008400/Glyma.04G025000/Glyma.05G236400/Glyma.08G246300/Glyma.13G057800/Glyma.14G047500/Glyma.16G039400/Glyma.U017400/Glyma.04G219500/Glyma.10G017000	13
Cluster2	GO:0015985	energy coupled proton transport, down electrochemical gradient	10/2006	49/26964	0.00285681	0.0397555	0.0341578	Glyma.05G223100/Glyma.08G155200/Glyma.10G213400/Glyma.10G267200/Glyma.20G123600/Glyma.07G003700/Glyma.08G222900/Glyma.12G036000/Glyma.13G204800/Glyma.20G177700	10
Cluster2	GO:0009292	horizontal gene transfer	6/2006	21/26964	0.00344582	0.0455198	0.0391105	Glyma.01G160300/Glyma.01G175300/Glyma.03G190200/Glyma.04G187600/Glyma.06G178200/Glyma.17G120900	6
Cluster2	GO:0009294	DNA-mediated transformation	6/2006	21/26964	0.00344582	0.0455198	0.0391105	Glyma.01G160300/Glyma.01G175300/Glyma.03G190200/Glyma.04G187600/Glyma.06G178200/Glyma.17G120900	6
Cluster2	GO:0046939	nucleotide phosphorylation	23/2006	169/26964	0.00359209	0.0467768	0.0401905	Glyma.02G165000/Glyma.03G109500/Glyma.03G190500/Glyma.05G226600/Glyma.08G022500/Glyma.08G033300/Glyma.08G199800/Glyma.09G007900/Glyma.09G232300/Glyma.10G059500/Glyma.10G227800/Glyma.13G277200/Glyma.15G112300/Glyma.15G203100/Glyma.15G221600/Glyma.16G173100/Glyma.18G002400/Glyma.19G190900/Glyma.20G164500/Glyma.04G032600/Glyma.06G171800/Glyma.07G115900/Glyma.17G257800	23
Cluster3	GO:0042546	cell wall biogenesis	61/1708	226/26964	1.04383e-22	1.18984e-19	1.11478e-19	Glyma.02G105400/Glyma.02G258000/Glyma.02G262100/Glyma.04G063800/Glyma.04G255800/Glyma.05G147600/Glyma.06G225500/Glyma.07G022300/Glyma.07G022400/Glyma.08G088400/Glyma.08G161300/Glyma.08G168100/Glyma.10G065200/Glyma.11G193600/Glyma.12G208000/Glyma.14G058500/Glyma.14G191500/Glyma.19G033600/Glyma.19G033800/Glyma.19G106700/Glyma.01G189000/Glyma.05G055900/Glyma.05G163900/Glyma.06G034600/Glyma.06G302300…	61
Cluster3	GO:0044264	cellular polysaccharide metabolic process	83/1708	395/26964	1.67702e-22	1.18984e-19	1.11478e-19	Glyma.01G081300/Glyma.01G171900/Glyma.02G013300/Glyma.02G080900/Glyma.02G105400/Glyma.02G258000/Glyma.02G262100/Glyma.02G293900/Glyma.03G002100/Glyma.04G063800/Glyma.04G153700/Glyma.04G255800/Glyma.05G147600/Glyma.05G216400/Glyma.06G065000/Glyma.06G100600/Glyma.06G105300/Glyma.06G225500/Glyma.07G022300/Glyma.07G022400/Glyma.08G022300/Glyma.08G043600/Glyma.08G074700/Glyma.08G088400/Glyma.09G051100…	83
Cluster3	GO:0046271	phenylpropanoid catabolic process	22/1708	49/26964	3.59476e-14	6.37621e-12	5.97393e-12	Glyma.01G112600/Glyma.01G173600/Glyma.02G224800/Glyma.02G261600/Glyma.03G077900/Glyma.08G359100/Glyma.11G069500/Glyma.11G069600/Glyma.12G121700/Glyma.14G056100/Glyma.14G191500/Glyma.18G065100/Glyma.18G183700/Glyma.01G173500/Glyma.07G134100/Glyma.09G211600/Glyma.18G023600/Glyma.07G142400/Glyma.08G359300/Glyma.11G233400/Glyma.18G177300/Glyma.18G177400	22
Cluster3	GO:0045492	xylan biosynthetic process	21/1708	46/26964	9.09596e-14	1.43413e-11	1.34365e-11	Glyma.02G105400/Glyma.02G258000/Glyma.04G255800/Glyma.05G147600/Glyma.14G058500/Glyma.01G189000/Glyma.06G034600/Glyma.07G155600/Glyma.14G082500/Glyma.17G130500/Glyma.19G179100/Glyma.03G056200/Glyma.05G048600/Glyma.05G085700/Glyma.06G151900/Glyma.06G231300/Glyma.11G053200/Glyma.12G178100/Glyma.13G286900/Glyma.16G001600/Glyma.17G169200	21
Cluster3	GO:0000272	polysaccharide catabolic process	56/1708	295/26964	1.23239e-13	1.74876e-11	1.63843e-11	Glyma.01G006800/Glyma.01G081300/Glyma.01G171900/Glyma.02G013300/Glyma.02G016500/Glyma.02G293900/Glyma.03G002100/Glyma.03G185400/Glyma.03G216000/Glyma.05G044000/Glyma.05G114000/Glyma.05G190300/Glyma.05G216400/Glyma.06G100600/Glyma.06G105300/Glyma.08G022300/Glyma.08G033000/Glyma.08G043600/Glyma.08G074700/Glyma.08G147900/Glyma.09G076200/Glyma.09G232100/Glyma.09G273500/Glyma.10G106600/Glyma.10G125000…	56
Cluster3	GO:0009809	lignin biosynthetic process	23/1708	61/26964	8.60357e-13	9.39113e-11	8.79863e-11	Glyma.01G020900/Glyma.01G112600/Glyma.01G173600/Glyma.02G224800/Glyma.03G077900/Glyma.06G137100/Glyma.08G359100/Glyma.11G069500/Glyma.11G069600/Glyma.12G121700/Glyma.14G191500/Glyma.15G143600/Glyma.18G065100/Glyma.18G183700/Glyma.01G173500/Glyma.06G284300/Glyma.07G134100/Glyma.01G169200/Glyma.07G050600/Glyma.08G359300/Glyma.18G177300/Glyma.18G177400/Glyma.19G126000	23
Cluster3	GO:0044042	glucan metabolic process	55/1708	314/26964	5.87931e-12	4.9075e-10	4.59788e-10	Glyma.01G081300/Glyma.02G080900/Glyma.02G293900/Glyma.04G063800/Glyma.04G153700/Glyma.05G216400/Glyma.06G065000/Glyma.06G100600/Glyma.06G225500/Glyma.07G022300/Glyma.07G022400/Glyma.08G022300/Glyma.08G043600/Glyma.08G088400/Glyma.09G051100/Glyma.10G106600/Glyma.10G200100/Glyma.11G193600/Glyma.13G048800/Glyma.14G019900/Glyma.14G045000/Glyma.15G157100/Glyma.16G165900/Glyma.17G188200/Glyma.18G030700…	55
Cluster3	GO:0000271	polysaccharide biosynthetic process	48/1708	266/26964	4.43086e-11	2.85791e-09	2.6776e-09	Glyma.02G080900/Glyma.02G105400/Glyma.02G258000/Glyma.04G063800/Glyma.04G153700/Glyma.04G255800/Glyma.05G147600/Glyma.06G065000/Glyma.06G225500/Glyma.07G022300/Glyma.07G022400/Glyma.08G088400/Glyma.09G051100/Glyma.11G046800/Glyma.14G058500/Glyma.15G157100/Glyma.16G165900/Glyma.19G033800/Glyma.01G189000/Glyma.06G034600/Glyma.06G266900/Glyma.07G155600/Glyma.09G017000/Glyma.10G241000/Glyma.12G017600…	48
Cluster3	GO:0071669	plant-type cell wall organization or biogenesis	43/1708	258/26964	5.56976e-09	3.1614e-07	2.96194e-07	Glyma.01G163100/Glyma.02G109100/Glyma.02G262100/Glyma.04G063800/Glyma.06G225500/Glyma.07G022300/Glyma.07G022400/Glyma.08G088400/Glyma.08G161300/Glyma.08G168100/Glyma.10G065200/Glyma.11G219400/Glyma.12G208000/Glyma.14G191500/Glyma.16G200300/Glyma.19G033600/Glyma.19G033800/Glyma.05G055900/Glyma.10G022500/Glyma.12G003200/Glyma.13G053000/Glyma.14G082500/Glyma.14G121800/Glyma.18G137500/Glyma.19G038100…	43
Cluster3	GO:0019748	secondary metabolic process	63/1708	500/26964	1.52036e-07	7.19131e-06	6.7376e-06	Glyma.01G020900/Glyma.01G112600/Glyma.01G127400/Glyma.01G173600/Glyma.02G103500/Glyma.02G224800/Glyma.02G239100/Glyma.02G261600/Glyma.03G044300/Glyma.03G077900/Glyma.04G063800/Glyma.06G137100/Glyma.07G089900/Glyma.07G214700/Glyma.08G019900/Glyma.08G066900/Glyma.08G257800/Glyma.08G359100/Glyma.11G069500/Glyma.11G069600/Glyma.11G129600/Glyma.12G121700/Glyma.12G240000/Glyma.14G056100/Glyma.14G117200…	63
Cluster3	GO:0044550	secondary metabolite biosynthetic process	48/1708	373/26964	2.46356e-06	0.000109244	0.000102351	Glyma.01G020900/Glyma.01G112600/Glyma.01G127400/Glyma.01G173600/Glyma.02G103500/Glyma.02G224800/Glyma.03G044300/Glyma.03G077900/Glyma.06G137100/Glyma.07G089900/Glyma.07G214700/Glyma.08G019900/Glyma.08G359100/Glyma.11G069500/Glyma.11G069600/Glyma.12G121700/Glyma.14G117200/Glyma.14G191500/Glyma.15G143600/Glyma.15G203500/Glyma.18G065100/Glyma.18G183700/Glyma.19G150900/Glyma.01G126600/Glyma.01G173500…	48
Cluster3	GO:0042744	hydrogen peroxide catabolic process	27/1708	172/26964	1.14755e-05	0.000417533	0.000391191	Glyma.01G163100/Glyma.06G275900/Glyma.09G022500/Glyma.09G057100/Glyma.11G049600/Glyma.11G161600/Glyma.12G195500/Glyma.13G138300/Glyma.15G163500/Glyma.18G055500/Glyma.20G241800/Glyma.02G171600/Glyma.03G039800/Glyma.08G179600/Glyma.10G022500/Glyma.12G101200/Glyma.14G053700/Glyma.17G061400/Glyma.18G055300/Glyma.18G055400/Glyma.02G233800/Glyma.03G145600/Glyma.08G168000/Glyma.09G022900/Glyma.10G240300…	27
Cluster3	GO:0006833	water transport	14/1708	63/26964	3.14118e-05	0.00106127	0.000994314	Glyma.03G185900/Glyma.05G162600/Glyma.07G018000/Glyma.08G203000/Glyma.10G221100/Glyma.15G003900/Glyma.16G155000/Glyma.18G198300/Glyma.19G186100/Glyma.02G069800/Glyma.11G228000/Glyma.13G333100/Glyma.05G162500/Glyma.15G018100	14
Cluster3	GO:0042044	fluid transport	14/1708	63/26964	3.14118e-05	0.00106127	0.000994314	Glyma.03G185900/Glyma.05G162600/Glyma.07G018000/Glyma.08G203000/Glyma.10G221100/Glyma.15G003900/Glyma.16G155000/Glyma.18G198300/Glyma.19G186100/Glyma.02G069800/Glyma.11G228000/Glyma.13G333100/Glyma.05G162500/Glyma.15G018100	14
Cluster3	GO:0043086	negative regulation of catalytic activity	43/1708	362/26964	5.6318e-05	0.00181626	0.00170167	Glyma.02G016500/Glyma.02G080000/Glyma.03G028600/Glyma.03G216000/Glyma.04G038100/Glyma.04G118700/Glyma.05G085000/Glyma.05G190300/Glyma.06G152400/Glyma.08G147900/Glyma.09G040600/Glyma.09G072700/Glyma.09G076200/Glyma.09G232100/Glyma.15G128200/Glyma.17G030100/Glyma.18G103700/Glyma.01G138600/Glyma.03G028500/Glyma.03G103400/Glyma.04G119100/Glyma.06G039100/Glyma.06G249800/Glyma.06G314100/Glyma.06G319100…	43
Cluster3	GO:0098869	cellular oxidant detoxification	37/1708	297/26964	6.71592e-05	0.00211775	0.00198414	Glyma.01G163100/Glyma.06G275900/Glyma.09G022500/Glyma.09G057100/Glyma.10G193500/Glyma.11G049600/Glyma.11G161600/Glyma.12G178800/Glyma.12G195500/Glyma.13G138300/Glyma.15G163500/Glyma.16G200300/Glyma.18G055500/Glyma.20G196900/Glyma.20G241800/Glyma.02G171600/Glyma.03G039800/Glyma.03G176900/Glyma.05G021100/Glyma.08G005900/Glyma.08G179600/Glyma.09G073200/Glyma.10G022500/Glyma.12G101200/Glyma.14G053700…	37
Cluster3	GO:2000652	regulation of secondary cell wall biogenesis	6/1708	14/26964	0.000123517	0.00343669	0.00321986	Glyma.08G168100/Glyma.05G055900/Glyma.19G038100/Glyma.01G167900/Glyma.11G215800/Glyma.16G218900	6
Cluster3	GO:0033609	oxalate metabolic process	12/1708	60/26964	0.000327084	0.00875721	0.00820471	Glyma.10G071600/Glyma.10G139700/Glyma.10G139800/Glyma.01G037800/Glyma.02G027000/Glyma.07G038700/Glyma.15G222500/Glyma.03G227400/Glyma.06G153800/Glyma.08G226800/Glyma.10G141700/Glyma.16G061300	12
Cluster3	GO:0098754	detoxification	39/1708	348/26964	0.000402696	0.00971378	0.00910092	Glyma.01G163100/Glyma.06G275900/Glyma.09G022500/Glyma.09G057100/Glyma.10G193500/Glyma.11G049600/Glyma.11G161600/Glyma.12G178800/Glyma.12G195500/Glyma.13G138300/Glyma.15G163500/Glyma.16G200300/Glyma.18G055500/Glyma.20G196900/Glyma.20G241800/Glyma.02G171600/Glyma.03G039800/Glyma.03G176900/Glyma.05G021100/Glyma.08G005900/Glyma.08G179600/Glyma.09G073200/Glyma.10G022500/Glyma.12G017900/Glyma.12G101200…	39
Cluster3	GO:0006026	aminoglycan catabolic process	11/1708	53/26964	0.00041073	0.00971378	0.00910092	Glyma.08G299700/Glyma.09G038500/Glyma.10G138400/Glyma.15G143600/Glyma.19G221800/Glyma.15G043300/Glyma.08G259200/Glyma.13G155800/Glyma.16G119200/Glyma.20G164700/Glyma.20G164900	11
Cluster3	GO:0006030	chitin metabolic process	11/1708	53/26964	0.00041073	0.00971378	0.00910092	Glyma.08G299700/Glyma.09G038500/Glyma.10G138400/Glyma.15G143600/Glyma.19G221800/Glyma.15G043300/Glyma.08G259200/Glyma.13G155800/Glyma.16G119200/Glyma.20G164700/Glyma.20G164900	11
Cluster3	GO:0006032	chitin catabolic process	11/1708	53/26964	0.00041073	0.00971378	0.00910092	Glyma.08G299700/Glyma.09G038500/Glyma.10G138400/Glyma.15G143600/Glyma.19G221800/Glyma.15G043300/Glyma.08G259200/Glyma.13G155800/Glyma.16G119200/Glyma.20G164700/Glyma.20G164900	11
Cluster3	GO:0046348	amino sugar catabolic process	11/1708	53/26964	0.00041073	0.00971378	0.00910092	Glyma.08G299700/Glyma.09G038500/Glyma.10G138400/Glyma.15G143600/Glyma.19G221800/Glyma.15G043300/Glyma.08G259200/Glyma.13G155800/Glyma.16G119200/Glyma.20G164700/Glyma.20G164900	11
Cluster3	GO:1901072	glucosamine-containing compound catabolic process	11/1708	53/26964	0.00041073	0.00971378	0.00910092	Glyma.08G299700/Glyma.09G038500/Glyma.10G138400/Glyma.15G143600/Glyma.19G221800/Glyma.15G043300/Glyma.08G259200/Glyma.13G155800/Glyma.16G119200/Glyma.20G164700/Glyma.20G164900	11
Cluster3	GO:1901071	glucosamine-containing compound metabolic process	11/1708	55/26964	0.000573897	0.0133502	0.0125079	Glyma.08G299700/Glyma.09G038500/Glyma.10G138400/Glyma.15G143600/Glyma.19G221800/Glyma.15G043300/Glyma.08G259200/Glyma.13G155800/Glyma.16G119200/Glyma.20G164700/Glyma.20G164900	11
Cluster3	GO:0016042	lipid catabolic process	22/1708	166/26964	0.000824717	0.0180042	0.0168683	Glyma.02G147100/Glyma.02G267100/Glyma.03G092800/Glyma.03G154200/Glyma.06G169100/Glyma.09G022000/Glyma.10G026800/Glyma.14G050400/Glyma.15G023500/Glyma.15G081400/Glyma.15G128300/Glyma.03G221600/Glyma.04G084100/Glyma.07G010900/Glyma.08G194100/Glyma.09G226200/Glyma.11G056900/Glyma.19G156700/Glyma.U002000/Glyma.11G230100/Glyma.13G259500/Glyma.15G008500	22
Cluster3	GO:0010497	plasmodesmata-mediated intercellular transport	5/1708	14/26964	0.00125203	0.0261269	0.0244785	Glyma.10G139700/Glyma.10G139800/Glyma.14G070500/Glyma.03G227400/Glyma.10G141700	5
Cluster3	GO:0006857	oligopeptide transport	9/1708	44/26964	0.00151208	0.0302554	0.0283466	Glyma.02G047200/Glyma.07G139100/Glyma.11G031500/Glyma.12G163800/Glyma.17G139400/Glyma.20G067300/Glyma.20G206300/Glyma.13G167700/Glyma.17G115300	9
Cluster3	GO:1903338	regulation of cell wall organization or biogenesis	6/1708	21/26964	0.00152019	0.0302554	0.0283466	Glyma.08G168100/Glyma.05G055900/Glyma.19G038100/Glyma.01G167900/Glyma.11G215800/Glyma.16G218900	6
Cluster3	GO:0042545	cell wall modification	21/1708	163/26964	0.00153516	0.0302554	0.0283466	Glyma.01G006800/Glyma.02G016500/Glyma.03G216000/Glyma.05G190300/Glyma.06G202600/Glyma.08G033000/Glyma.08G147900/Glyma.09G076200/Glyma.09G232100/Glyma.19G145700/Glyma.19G187800/Glyma.04G119100/Glyma.05G226000/Glyma.06G034600/Glyma.06G314100/Glyma.06G319100/Glyma.12G004400/Glyma.18G137500/Glyma.03G056200/Glyma.04G119200/Glyma.19G231400	21
Cluster4	GO:0042744	hydrogen peroxide catabolic process	35/1779	172/26964	1.97125e-09	2.99038e-06	2.84482e-06	Glyma.01G171100/Glyma.02G234200/Glyma.06G145300/Glyma.09G277800/Glyma.09G277900/Glyma.14G201800/Glyma.14G223500/Glyma.15G128700/Glyma.16G132800/Glyma.16G164200/Glyma.18G211000/Glyma.20G169200/Glyma.09G022300/Glyma.10G050800/Glyma.17G163200/Glyma.20G214200/Glyma.01G130500/Glyma.01G130800/Glyma.02G052700/Glyma.02G135100/Glyma.02G233900/Glyma.02G259300/Glyma.06G302600/Glyma.07G209900/Glyma.11G058100…	35
Cluster4	GO:0098754	detoxification	53/1779	348/26964	1.07719e-08	4.06962e-06	3.87153e-06	Glyma.01G171100/Glyma.02G024600/Glyma.02G024800/Glyma.02G234200/Glyma.06G145300/Glyma.07G130800/Glyma.09G277800/Glyma.09G277900/Glyma.11G020700/Glyma.11G024100/Glyma.11G198500/Glyma.13G129000/Glyma.14G201800/Glyma.14G223500/Glyma.15G128700/Glyma.15G251900/Glyma.16G132800/Glyma.16G164200/Glyma.18G211000/Glyma.20G169200/Glyma.01G222700/Glyma.02G124600/Glyma.09G022300/Glyma.10G050800/Glyma.10G192900…	53
Cluster4	GO:0019748	secondary metabolic process	68/1779	500/26964	1.14941e-08	4.06962e-06	3.87153e-06	Glyma.01G135200/Glyma.01G181800/Glyma.02G024600/Glyma.02G024800/Glyma.03G021200/Glyma.03G044900/Glyma.03G070300/Glyma.03G125200/Glyma.03G147700/Glyma.04G035500/Glyma.07G015800/Glyma.09G000600/Glyma.09G048900/Glyma.09G049200/Glyma.09G186400/Glyma.09G198900/Glyma.11G062500/Glyma.11G062600/Glyma.11G129500/Glyma.11G198500/Glyma.13G129000/Glyma.13G255300/Glyma.14G030700/Glyma.15G156100/Glyma.15G251900…	68
Cluster4	GO:0009636	response to toxic substance	54/1779	360/26964	1.34134e-08	4.06962e-06	3.87153e-06	Glyma.01G171100/Glyma.02G024600/Glyma.02G024800/Glyma.02G234200/Glyma.03G246500/Glyma.06G145300/Glyma.07G130800/Glyma.09G277800/Glyma.09G277900/Glyma.11G020700/Glyma.11G024100/Glyma.11G198500/Glyma.13G129000/Glyma.14G201800/Glyma.14G223500/Glyma.15G128700/Glyma.15G251900/Glyma.16G132800/Glyma.16G164200/Glyma.18G211000/Glyma.20G169200/Glyma.01G222700/Glyma.02G124600/Glyma.09G022300/Glyma.10G050800…	54
Cluster4	GO:0009875	pollen-pistil interaction	30/1779	147/26964	2.56028e-08	6.47325e-06	6.15815e-06	Glyma.06G255900/Glyma.06G257700/Glyma.06G258500/Glyma.06G260900/Glyma.11G096200/Glyma.12G142200/Glyma.12G142400/Glyma.12G143200/Glyma.12G144400/Glyma.15G064900/Glyma.06G261100/Glyma.08G354900/Glyma.12G144100/Glyma.13G249300/Glyma.06G257500/Glyma.08G307400/Glyma.11G152200/Glyma.12G142100/Glyma.12G198000/Glyma.12G198100/Glyma.13G166900/Glyma.13G248900/Glyma.13G283200/Glyma.08G060900/Glyma.08G307300…	30
Cluster4	GO:0008037	cell recognition	29/1779	144/26964	5.90719e-08	1.12015e-05	1.06563e-05	Glyma.06G255900/Glyma.06G257700/Glyma.06G258500/Glyma.06G260900/Glyma.12G142200/Glyma.12G142400/Glyma.12G143200/Glyma.12G144400/Glyma.15G064900/Glyma.06G261100/Glyma.08G354900/Glyma.12G144100/Glyma.13G249300/Glyma.06G257500/Glyma.08G307400/Glyma.11G152200/Glyma.12G142100/Glyma.12G198000/Glyma.12G198100/Glyma.13G166900/Glyma.13G248900/Glyma.13G283200/Glyma.08G060900/Glyma.08G307300/Glyma.08G352400…	29
Cluster4	GO:0098869	cellular oxidant detoxification	44/1779	297/26964	4.08803e-07	6.81264e-05	6.48102e-05	Glyma.01G171100/Glyma.02G234200/Glyma.06G145300/Glyma.07G130800/Glyma.09G277800/Glyma.09G277900/Glyma.11G020700/Glyma.11G024100/Glyma.14G201800/Glyma.14G223500/Glyma.15G128700/Glyma.16G132800/Glyma.16G164200/Glyma.18G211000/Glyma.20G169200/Glyma.01G222700/Glyma.02G124600/Glyma.09G022300/Glyma.10G050800/Glyma.17G163200/Glyma.20G214200/Glyma.01G130500/Glyma.01G130800/Glyma.02G052700/Glyma.02G135100…	44
Cluster4	GO:0097237	cellular response to toxic substance	44/1779	299/26964	4.93995e-07	6.81264e-05	6.48102e-05	Glyma.01G171100/Glyma.02G234200/Glyma.06G145300/Glyma.07G130800/Glyma.09G277800/Glyma.09G277900/Glyma.11G020700/Glyma.11G024100/Glyma.14G201800/Glyma.14G223500/Glyma.15G128700/Glyma.16G132800/Glyma.16G164200/Glyma.18G211000/Glyma.20G169200/Glyma.01G222700/Glyma.02G124600/Glyma.09G022300/Glyma.10G050800/Glyma.17G163200/Glyma.20G214200/Glyma.01G130500/Glyma.01G130800/Glyma.02G052700/Glyma.02G135100…	44
Cluster4	GO:1990748	cellular detoxification	44/1779	299/26964	4.93995e-07	6.81264e-05	6.48102e-05	Glyma.01G171100/Glyma.02G234200/Glyma.06G145300/Glyma.07G130800/Glyma.09G277800/Glyma.09G277900/Glyma.11G020700/Glyma.11G024100/Glyma.14G201800/Glyma.14G223500/Glyma.15G128700/Glyma.16G132800/Glyma.16G164200/Glyma.18G211000/Glyma.20G169200/Glyma.01G222700/Glyma.02G124600/Glyma.09G022300/Glyma.10G050800/Glyma.17G163200/Glyma.20G214200/Glyma.01G130500/Glyma.01G130800/Glyma.02G052700/Glyma.02G135100…	44
Cluster4	GO:0031669	cellular response to nutrient levels	20/1779	94/26964	2.64765e-06	0.000305848	0.00029096	Glyma.01G113000/Glyma.01G210200/Glyma.03G131100/Glyma.10G183300/Glyma.11G031800/Glyma.15G011200/Glyma.15G055500/Glyma.17G114700/Glyma.01G135500/Glyma.19G175600/Glyma.01G129400/Glyma.10G009300/Glyma.19G218800/Glyma.03G130600/Glyma.07G182100/Glyma.09G102800/Glyma.19G132600/Glyma.02G082800/Glyma.02G228100/Glyma.10G172700	20
Cluster4	GO:0016143	S-glycoside metabolic process	13/1779	44/26964	3.22582e-06	0.000305848	0.00029096	Glyma.07G015800/Glyma.09G048900/Glyma.09G049200/Glyma.11G129500/Glyma.15G156100/Glyma.09G049100/Glyma.12G054100/Glyma.11G129700/Glyma.11G129300/Glyma.05G105300/Glyma.11G047900/Glyma.11G129800/Glyma.12G054300	13
Cluster4	GO:0019757	glycosinolate metabolic process	13/1779	44/26964	3.22582e-06	0.000305848	0.00029096	Glyma.07G015800/Glyma.09G048900/Glyma.09G049200/Glyma.11G129500/Glyma.15G156100/Glyma.09G049100/Glyma.12G054100/Glyma.11G129700/Glyma.11G129300/Glyma.05G105300/Glyma.11G047900/Glyma.11G129800/Glyma.12G054300	13
Cluster4	GO:0019760	glucosinolate metabolic process	13/1779	44/26964	3.22582e-06	0.000305848	0.00029096	Glyma.07G015800/Glyma.09G048900/Glyma.09G049200/Glyma.11G129500/Glyma.15G156100/Glyma.09G049100/Glyma.12G054100/Glyma.11G129700/Glyma.11G129300/Glyma.05G105300/Glyma.11G047900/Glyma.11G129800/Glyma.12G054300	13
Cluster4	GO:0071496	cellular response to external stimulus	21/1779	115/26964	1.86915e-05	0.00157528	0.0014986	Glyma.01G113000/Glyma.01G210200/Glyma.03G131100/Glyma.10G183300/Glyma.11G031800/Glyma.15G011200/Glyma.15G055500/Glyma.17G114700/Glyma.01G135500/Glyma.19G175600/Glyma.01G129400/Glyma.10G009300/Glyma.19G218800/Glyma.03G130600/Glyma.07G182100/Glyma.09G102800/Glyma.19G132600/Glyma.02G082800/Glyma.02G228100/Glyma.05G240100/Glyma.10G172700	21
Cluster4	GO:0031667	response to nutrient levels	22/1779	127/26964	2.81471e-05	0.00224732	0.00213793	Glyma.01G113000/Glyma.01G210200/Glyma.03G131100/Glyma.10G183300/Glyma.11G031800/Glyma.15G011200/Glyma.15G055500/Glyma.17G114700/Glyma.01G135500/Glyma.19G175600/Glyma.01G129400/Glyma.02G099200/Glyma.10G009300/Glyma.16G054400/Glyma.19G218800/Glyma.03G130600/Glyma.07G182100/Glyma.09G102800/Glyma.19G132600/Glyma.02G082800/Glyma.02G228100/Glyma.10G172700	22
Cluster4	GO:0044550	secondary metabolite biosynthetic process	45/1779	373/26964	6.87218e-05	0.00521255	0.00495882	Glyma.01G135200/Glyma.01G181800/Glyma.03G021200/Glyma.03G044900/Glyma.03G147700/Glyma.04G035500/Glyma.09G000600/Glyma.09G048900/Glyma.09G049200/Glyma.09G186400/Glyma.09G198900/Glyma.11G062500/Glyma.11G062600/Glyma.13G255300/Glyma.14G030700/Glyma.15G156100/Glyma.16G008600/Glyma.19G151100/Glyma.19G151300/Glyma.20G007000/Glyma.03G031000/Glyma.05G233200/Glyma.06G176200/Glyma.09G049100/Glyma.16G195600…	45
Cluster4	GO:0044706	multi-multicellular organism process	35/1779	278/26964	0.000185183	0.0117051	0.0111353	Glyma.06G255900/Glyma.06G257700/Glyma.06G258500/Glyma.06G260900/Glyma.11G096200/Glyma.12G142200/Glyma.12G142400/Glyma.12G143200/Glyma.12G144400/Glyma.14G001500/Glyma.15G064900/Glyma.06G261100/Glyma.08G354900/Glyma.12G144100/Glyma.13G249300/Glyma.03G231200/Glyma.06G257500/Glyma.08G307400/Glyma.11G152200/Glyma.12G142100/Glyma.12G198000/Glyma.12G198100/Glyma.13G166900/Glyma.13G248900/Glyma.13G283200…	35
Cluster4	GO:0043090	amino acid import	7/1779	20/26964	0.000194056	0.0117753	0.0112021	Glyma.04G251000/Glyma.09G050600/Glyma.06G111900/Glyma.04G250600/Glyma.14G148300/Glyma.09G050200/Glyma.14G151600	7
Cluster4	GO:0007215	glutamate receptor signaling pathway	9/1779	37/26964	0.000533503	0.0269775	0.0256643	Glyma.06G305000/Glyma.11G087100/Glyma.12G194100/Glyma.07G226400/Glyma.09G197200/Glyma.13G233400/Glyma.13G233000/Glyma.13G233300/Glyma.13G308500	9
Cluster4	GO:0035235	ionotropic glutamate receptor signaling pathway	9/1779	37/26964	0.000533503	0.0269775	0.0256643	Glyma.06G305000/Glyma.11G087100/Glyma.12G194100/Glyma.07G226400/Glyma.09G197200/Glyma.13G233400/Glyma.13G233000/Glyma.13G233300/Glyma.13G308500	9
Cluster4	GO:0015698	inorganic anion transport	19/1779	126/26964	0.000605305	0.0286952	0.0272984	Glyma.04G256300/Glyma.06G106200/Glyma.10G183300/Glyma.15G011200/Glyma.16G208400/Glyma.19G089800/Glyma.06G071200/Glyma.09G157900/Glyma.13G362600/Glyma.01G055700/Glyma.05G038300/Glyma.07G088200/Glyma.16G057600/Glyma.07G222700/Glyma.08G138600/Glyma.08G208700/Glyma.02G082800/Glyma.10G232600/Glyma.18G259500	19
Cluster4	GO:0009404	toxin metabolic process	11/1779	54/26964	0.000684679	0.0303281	0.0288518	Glyma.02G024600/Glyma.02G024800/Glyma.11G198500/Glyma.13G129000/Glyma.14G030700/Glyma.15G251900/Glyma.10G192900/Glyma.01G040000/Glyma.12G073000/Glyma.07G140100/Glyma.07G140400	11
Cluster4	GO:0098542	defense response to other organism	52/1779	497/26964	0.000699725	0.0303281	0.0288518	Glyma.01G217700/Glyma.02G042500/Glyma.02G121300/Glyma.03G247500/Glyma.06G255900/Glyma.07G015800/Glyma.09G048900/Glyma.09G049200/Glyma.10G253900/Glyma.10G254300/Glyma.13G156500/Glyma.15G142400/Glyma.15G146600/Glyma.15G156100/Glyma.15G177900/Glyma.18G039700/Glyma.18G273900/Glyma.19G013200/Glyma.19G226800/Glyma.19G245500/Glyma.20G139200/Glyma.02G219400/Glyma.02G292800/Glyma.08G275400/Glyma.09G020800…	52
Cluster4	GO:0006790	sulfur compound metabolic process	48/1779	451/26964	0.000762331	0.0321238	0.0305601	Glyma.01G113000/Glyma.01G244200/Glyma.02G024600/Glyma.02G024800/Glyma.02G128000/Glyma.03G131100/Glyma.05G206900/Glyma.07G015800/Glyma.09G048900/Glyma.09G049200/Glyma.10G083800/Glyma.10G244300/Glyma.11G129500/Glyma.11G198500/Glyma.12G136400/Glyma.13G129000/Glyma.14G014700/Glyma.14G030700/Glyma.15G156100/Glyma.15G251900/Glyma.18G111200/Glyma.19G242300/Glyma.07G126200/Glyma.09G049100/Glyma.10G192900…	48
Cluster4	GO:0098656	anion transmembrane transport	40/1779	364/26964	0.00110366	0.0452501	0.0430475	Glyma.01G161100/Glyma.04G251000/Glyma.05G043100/Glyma.06G106200/Glyma.09G010700/Glyma.09G050600/Glyma.10G032700/Glyma.11G082700/Glyma.15G011200/Glyma.16G208400/Glyma.19G089800/Glyma.06G071200/Glyma.06G111900/Glyma.09G157900/Glyma.16G062500/Glyma.16G173600/Glyma.20G121400/Glyma.01G055700/Glyma.02G255800/Glyma.04G250600/Glyma.05G038300/Glyma.06G027400/Glyma.14G148300/Glyma.15G115200/Glyma.16G057600…	40
Cluster4	GO:0009620	response to fungus	25/1779	196/26964	0.00119701	0.0474667	0.0451562	Glyma.01G217700/Glyma.02G042500/Glyma.03G247500/Glyma.07G015800/Glyma.14G049500/Glyma.15G142400/Glyma.15G146600/Glyma.18G273900/Glyma.19G245500/Glyma.02G219400/Glyma.09G020800/Glyma.10G050800/Glyma.10G081700/Glyma.02G099200/Glyma.05G007100/Glyma.05G204600/Glyma.13G109700/Glyma.20G225200/Glyma.09G128800/Glyma.16G176200/Glyma.19G245400/Glyma.01G053800/Glyma.08G178100/Glyma.20G054500/Glyma.20G205800	25
Cluster4	GO:0032101	regulation of response to external stimulus	15/1779	94/26964	0.0012203	0.0474667	0.0451562	Glyma.17G114700/Glyma.18G039700/Glyma.19G013200/Glyma.19G226800/Glyma.02G219400/Glyma.02G099200/Glyma.03G229500/Glyma.05G204600/Glyma.10G010100/Glyma.16G054400/Glyma.02G009400/Glyma.09G128800/Glyma.01G053800/Glyma.01G096600/Glyma.20G054500	15
Cluster5	GO:0031047	gene silencing by RNA	26/1641	110/26964	1.66836e-09	3.13985e-06	2.79757e-06	Glyma.01G235200/Glyma.02G246100/Glyma.02G248400/Glyma.04G057400/Glyma.04G061000/Glyma.04G235500/Glyma.06G130700/Glyma.06G161700/Glyma.08G184600/Glyma.08G217500/Glyma.08G269000/Glyma.08G336200/Glyma.09G016100/Glyma.09G025300/Glyma.09G136900/Glyma.11G219200/Glyma.12G236100/Glyma.14G068100/Glyma.15G037800/Glyma.15G235900/Glyma.18G038300/Glyma.18G071300/Glyma.19G240700/Glyma.20G112800/Glyma.01G235900…	26
Cluster5	GO:0090407	organophosphate biosynthetic process	55/1641	402/26964	1.61646e-08	1.52108e-05	1.35527e-05	Glyma.01G116100/Glyma.01G240700/Glyma.02G272700/Glyma.03G064400/Glyma.04G066000/Glyma.04G133100/Glyma.04G174800/Glyma.04G256800/Glyma.05G219500/Glyma.06G010600/Glyma.06G013600/Glyma.06G107500/Glyma.06G189900/Glyma.07G028600/Glyma.07G221600/Glyma.08G159600/Glyma.08G270900/Glyma.09G056300/Glyma.09G118600/Glyma.10G065300/Glyma.11G158400/Glyma.11G221100/Glyma.11G238800/Glyma.13G146200/Glyma.13G198700…	55
Cluster5	GO:1901137	carbohydrate derivative biosynthetic process	58/1641	464/26964	1.6432e-07	0.000103083	9.1846e-05	Glyma.01G240700/Glyma.03G064400/Glyma.03G108200/Glyma.03G164400/Glyma.04G066000/Glyma.04G174800/Glyma.05G144000/Glyma.06G010600/Glyma.06G013600/Glyma.06G107500/Glyma.06G189900/Glyma.07G028600/Glyma.07G221600/Glyma.08G100300/Glyma.08G159600/Glyma.08G187500/Glyma.08G270900/Glyma.09G056300/Glyma.09G249100/Glyma.10G065300/Glyma.10G210300/Glyma.10G220400/Glyma.10G251600/Glyma.11G120300/Glyma.11G221100…	58
Cluster5	GO:0006753	nucleoside phosphate metabolic process	50/1641	441/26964	1.78532e-05	0.00839994	0.00748426	Glyma.03G189700/Glyma.04G066000/Glyma.04G104500/Glyma.04G133100/Glyma.04G174800/Glyma.04G256800/Glyma.05G180500/Glyma.05G219500/Glyma.06G010600/Glyma.06G107500/Glyma.06G189900/Glyma.07G160500/Glyma.08G280700/Glyma.09G056300/Glyma.09G118600/Glyma.10G178900/Glyma.10G255100/Glyma.10G268500/Glyma.11G032300/Glyma.11G158400/Glyma.11G221100/Glyma.13G146200/Glyma.13G198700/Glyma.13G353400/Glyma.14G009600…	50
Cluster5	GO:0072521	purine-containing compound metabolic process	44/1641	381/26964	3.57254e-05	0.0107723	0.00959803	Glyma.03G093200/Glyma.03G189700/Glyma.04G066000/Glyma.04G104500/Glyma.04G133100/Glyma.04G174800/Glyma.05G066500/Glyma.05G180500/Glyma.06G045500/Glyma.06G107500/Glyma.06G189900/Glyma.07G160500/Glyma.08G280700/Glyma.09G056300/Glyma.10G178900/Glyma.10G184900/Glyma.10G220400/Glyma.10G255100/Glyma.10G268500/Glyma.11G032300/Glyma.11G158400/Glyma.11G221100/Glyma.13G146200/Glyma.13G353400/Glyma.14G009600…	44
Cluster5	GO:0009100	glycoprotein metabolic process	24/1641	165/26964	6.41245e-05	0.011854	0.0105618	Glyma.03G108200/Glyma.03G164400/Glyma.04G000400/Glyma.05G023200/Glyma.05G144000/Glyma.08G100300/Glyma.08G187500/Glyma.10G210300/Glyma.10G251600/Glyma.11G120300/Glyma.11G232700/Glyma.12G228600/Glyma.13G046500/Glyma.13G068100/Glyma.16G077300/Glyma.16G213300/Glyma.17G076500/Glyma.17G238800/Glyma.18G128600/Glyma.19G015900/Glyma.20G180300/Glyma.11G019300/Glyma.04G239300/Glyma.19G103200	24
Cluster5	GO:0006304	DNA modification	11/1641	46/26964	7.55832e-05	0.011854	0.0105618	Glyma.03G212700/Glyma.04G061000/Glyma.09G016100/Glyma.11G219200/Glyma.12G080900/Glyma.12G236100/Glyma.13G333300/Glyma.15G235900/Glyma.20G121000/Glyma.01G235900/Glyma.07G233200	11
Cluster5	GO:0044728	DNA methylation or demethylation	11/1641	46/26964	7.55832e-05	0.011854	0.0105618	Glyma.03G212700/Glyma.04G061000/Glyma.09G016100/Glyma.11G219200/Glyma.12G080900/Glyma.12G236100/Glyma.13G333300/Glyma.15G235900/Glyma.20G121000/Glyma.01G235900/Glyma.07G233200	11
Cluster5	GO:0051052	regulation of DNA metabolic process	11/1641	47/26964	9.32914e-05	0.0123672	0.011019	Glyma.02G302700/Glyma.03G212700/Glyma.05G246600/Glyma.09G189100/Glyma.11G010700/Glyma.13G333300/Glyma.13G359400/Glyma.14G011300/Glyma.20G121000/Glyma.01G235900/Glyma.17G121400	11
Cluster5	GO:0043414	macromolecule methylation	32/1641	266/26964	0.000187263	0.0197034	0.0175555	Glyma.03G166800/Glyma.03G212700/Glyma.04G061000/Glyma.04G125500/Glyma.04G185900/Glyma.06G080300/Glyma.07G170000/Glyma.08G079300/Glyma.09G016100/Glyma.09G156500/Glyma.11G062100/Glyma.11G219200/Glyma.11G241400/Glyma.12G236100/Glyma.13G126600/Glyma.13G318300/Glyma.13G352500/Glyma.14G030100/Glyma.14G209800/Glyma.15G235900/Glyma.15G260100/Glyma.16G100200/Glyma.16G143100/Glyma.18G228300/Glyma.18G292800…	32
Cluster5	GO:0019693	ribose phosphate metabolic process	39/1641	351/26964	0.000216941	0.0197034	0.0175555	Glyma.03G189700/Glyma.04G066000/Glyma.04G104500/Glyma.04G174800/Glyma.05G180500/Glyma.06G107500/Glyma.06G189900/Glyma.07G160500/Glyma.08G280700/Glyma.09G056300/Glyma.10G178900/Glyma.10G255100/Glyma.10G268500/Glyma.11G032300/Glyma.11G221100/Glyma.13G146200/Glyma.13G198700/Glyma.13G353400/Glyma.14G009600/Glyma.15G162600/Glyma.15G217500/Glyma.17G061800/Glyma.U029400/Glyma.03G181900/Glyma.07G025900/G…	39
Cluster5	GO:0070085	glycosylation	21/1641	149/26964	0.000278997	0.023867	0.0212652	Glyma.03G108200/Glyma.03G164400/Glyma.05G144000/Glyma.06G195900/Glyma.07G221600/Glyma.08G100300/Glyma.08G187500/Glyma.10G210300/Glyma.10G251600/Glyma.11G120300/Glyma.13G046500/Glyma.16G077300/Glyma.16G213300/Glyma.17G101600/Glyma.17G238800/Glyma.18G128600/Glyma.20G020000/Glyma.20G180300/Glyma.11G019300/Glyma.04G239300/Glyma.18G239800	21
Cluster5	GO:0006487	protein N-linked glycosylation	11/1641	56/26964	0.000481889	0.0348814	0.0310789	Glyma.03G108200/Glyma.03G164400/Glyma.08G187500/Glyma.10G210300/Glyma.10G251600/Glyma.11G120300/Glyma.13G046500/Glyma.16G077300/Glyma.16G213300/Glyma.17G238800/Glyma.20G180300	11
Cluster5	GO:0006505	GPI anchor metabolic process	9/1641	41/26964	0.000665631	0.0447399	0.0398628	Glyma.03G064400/Glyma.06G013600/Glyma.07G221600/Glyma.08G159600/Glyma.08G270900/Glyma.16G101100/Glyma.19G004600/Glyma.20G020000/Glyma.04G156000	9
Cluster5	GO:0006506	GPI anchor biosynthetic process	9/1641	41/26964	0.000665631	0.0447399	0.0398628	Glyma.03G064400/Glyma.06G013600/Glyma.07G221600/Glyma.08G159600/Glyma.08G270900/Glyma.16G101100/Glyma.19G004600/Glyma.20G020000/Glyma.04G156000	9
Cluster6	GO:0048544	recognition of pollen	25/1398	143/26964	8.64958e-08	7.40339e-05	7.39998e-05	Glyma.01G117900/Glyma.02G182200/Glyma.03G054900/Glyma.04G042500/Glyma.04G067300/Glyma.08G060800/Glyma.08G352100/Glyma.12G103700/Glyma.12G104100/Glyma.12G140200/Glyma.13G303800/Glyma.03G003000/Glyma.06G261800/Glyma.06G262400/Glyma.07G108400/Glyma.06G300600/Glyma.08G060500/Glyma.13G248800/Glyma.20G173600/Glyma.02G189800/Glyma.09G099100/Glyma.06G262100/Glyma.12G140400/Glyma.12G140800/Glyma.15G065100	25
Cluster6	GO:0008037	cell recognition	25/1398	144/26964	9.95748e-08	7.40339e-05	7.39998e-05	Glyma.01G117900/Glyma.02G182200/Glyma.03G054900/Glyma.04G042500/Glyma.04G067300/Glyma.08G060800/Glyma.08G352100/Glyma.12G103700/Glyma.12G104100/Glyma.12G140200/Glyma.13G303800/Glyma.03G003000/Glyma.06G261800/Glyma.06G262400/Glyma.07G108400/Glyma.06G300600/Glyma.08G060500/Glyma.13G248800/Glyma.20G173600/Glyma.02G189800/Glyma.09G099100/Glyma.06G262100/Glyma.12G140400/Glyma.12G140800/Glyma.15G065100	25
Cluster6	GO:0070588	calcium ion transmembrane transport	10/1398	44/26964	6.6917e-05	0.0244067	0.0243955	Glyma.03G157700/Glyma.11G048300/Glyma.13G296900/Glyma.17G057800/Glyma.19G136400/Glyma.19G159900/Glyma.08G222200/Glyma.15G001300/Glyma.07G004300/Glyma.09G061200	10
Cluster6	GO:0002252	immune effector process	10/1398	45/26964	8.20669e-05	0.0244067	0.0243955	Glyma.04G067300/Glyma.06G142000/Glyma.08G081600/Glyma.10G080000/Glyma.14G041100/Glyma.20G151400/Glyma.14G214600/Glyma.05G212500/Glyma.04G203600/Glyma.15G126700	10
Cluster7	GO:0097305	response to alcohol	103/3310	441/26964	5.98806e-11	1.23234e-07	1.04129e-07	Glyma.01G124700/Glyma.01G163300/Glyma.01G239200/Glyma.02G029600/Glyma.02G118500/Glyma.02G163300/Glyma.02G228200/Glyma.02G261700/Glyma.02G266300/Glyma.02G275900/Glyma.03G055900/Glyma.03G066200/Glyma.03G222000/Glyma.04G009900/Glyma.04G050200/Glyma.04G097100/Glyma.04G175300/Glyma.04G213900/Glyma.04G241900/Glyma.05G030800/Glyma.05G040600/Glyma.05G045700/Glyma.05G144800/Glyma.05G200800/Glyma.05G213200…	103
Cluster7	GO:0009415	response to water	60/3310	211/26964	2.19662e-10	1.78107e-07	1.50495e-07	Glyma.01G015000/Glyma.01G153300/Glyma.02G103800/Glyma.02G118500/Glyma.03G144400/Glyma.03G150800/Glyma.03G222000/Glyma.04G009900/Glyma.04G012400/Glyma.04G213900/Glyma.05G066800/Glyma.05G115700/Glyma.06G072200/Glyma.07G023300/Glyma.08G048900/Glyma.08G105000/Glyma.09G089700/Glyma.10G149200/Glyma.11G075500/Glyma.11G222600/Glyma.12G039400/Glyma.12G071300/Glyma.12G128600/Glyma.12G235800/Glyma.13G201300…	60
Cluster7	GO:0001101	response to acid chemical	61/3310	217/26964	2.59631e-10	1.78107e-07	1.50495e-07	Glyma.01G015000/Glyma.01G153300/Glyma.02G103800/Glyma.02G118500/Glyma.03G144400/Glyma.03G150800/Glyma.03G222000/Glyma.04G009900/Glyma.04G012400/Glyma.04G213900/Glyma.05G066800/Glyma.05G115700/Glyma.06G072200/Glyma.07G023300/Glyma.08G048900/Glyma.08G105000/Glyma.09G089700/Glyma.10G149200/Glyma.11G075500/Glyma.11G222600/Glyma.12G039400/Glyma.12G071300/Glyma.12G128600/Glyma.12G235800/Glyma.13G201300…	61
Cluster7	GO:0009737	response to abscisic acid	100/3310	437/26964	3.7789e-10	1.94424e-07	1.64283e-07	Glyma.01G124700/Glyma.01G163300/Glyma.01G239200/Glyma.02G029600/Glyma.02G118500/Glyma.02G163300/Glyma.02G228200/Glyma.02G261700/Glyma.02G266300/Glyma.02G275900/Glyma.03G055900/Glyma.03G066200/Glyma.03G222000/Glyma.04G009900/Glyma.04G050200/Glyma.04G097100/Glyma.04G175300/Glyma.04G213900/Glyma.05G030800/Glyma.05G040600/Glyma.05G045700/Glyma.05G144800/Glyma.05G200800/Glyma.05G213200/Glyma.06G098900…	100
Cluster7	GO:0009266	response to temperature stimulus	94/3310	410/26964	1.13638e-09	4.23455e-07	3.57806e-07	Glyma.01G077200/Glyma.01G233000/Glyma.01G238600/Glyma.01G241500/Glyma.02G163300/Glyma.02G261700/Glyma.03G116600/Glyma.03G144400/Glyma.03G222000/Glyma.04G009900/Glyma.04G050200/Glyma.04G062200/Glyma.04G071500/Glyma.04G151000/Glyma.04G203300/Glyma.04G213900/Glyma.04G234900/Glyma.04G251400/Glyma.05G022200/Glyma.05G025300/Glyma.05G045700/Glyma.05G100500/Glyma.06G134900/Glyma.07G023300/Glyma.07G043600…	94
Cluster7	GO:0006366	transcription by RNA polymerase II	104/3310	470/26964	1.23456e-09	4.23455e-07	3.57806e-07	Glyma.01G022800/Glyma.01G047500/Glyma.02G012900/Glyma.02G026700/Glyma.02G157800/Glyma.04G008900/Glyma.04G096200/Glyma.04G180100/Glyma.04G223500/Glyma.05G013500/Glyma.05G035100/Glyma.05G205100/Glyma.05G205200/Glyma.06G008800/Glyma.06G098000/Glyma.06G141700/Glyma.06G149200/Glyma.06G184600/Glyma.07G015500/Glyma.07G019000/Glyma.07G029300/Glyma.07G070700/Glyma.07G130300/Glyma.08G012000/Glyma.08G072100…	104
Cluster7	GO:0006914	autophagy	30/3310	76/26964	1.71601e-09	4.41443e-07	3.73006e-07	Glyma.02G008800/Glyma.02G133400/Glyma.03G162100/Glyma.03G169000/Glyma.05G090500/Glyma.06G306300/Glyma.07G061500/Glyma.07G125200/Glyma.07G261000/Glyma.08G146700/Glyma.09G059200/Glyma.09G231000/Glyma.12G005700/Glyma.15G108200/Glyma.15G165500/Glyma.17G059700/Glyma.18G234100/Glyma.18G248400/Glyma.19G170300/Glyma.20G235800/Glyma.02G232600/Glyma.07G211600/Glyma.09G003900/Glyma.09G244800/Glyma.10G152500…	30
Cluster7	GO:0061919	process utilizing autophagic mechanism	30/3310	76/26964	1.71601e-09	4.41443e-07	3.73006e-07	Glyma.02G008800/Glyma.02G133400/Glyma.03G162100/Glyma.03G169000/Glyma.05G090500/Glyma.06G306300/Glyma.07G061500/Glyma.07G125200/Glyma.07G261000/Glyma.08G146700/Glyma.09G059200/Glyma.09G231000/Glyma.12G005700/Glyma.15G108200/Glyma.15G165500/Glyma.17G059700/Glyma.18G234100/Glyma.18G248400/Glyma.19G170300/Glyma.20G235800/Glyma.02G232600/Glyma.07G211600/Glyma.09G003900/Glyma.09G244800/Glyma.10G152500…	30
Cluster7	GO:0050793	regulation of developmental process	105/3310	484/26964	3.22575e-09	6.63859e-07	5.60941e-07	Glyma.01G146100/Glyma.01G147800/Glyma.01G221100/Glyma.01G239200/Glyma.02G012900/Glyma.02G266300/Glyma.03G035200/Glyma.03G167000/Glyma.03G170300/Glyma.03G179700/Glyma.04G050200/Glyma.04G071500/Glyma.04G082900/Glyma.04G086000/Glyma.04G151000/Glyma.04G176600/Glyma.04G223500/Glyma.04G241900/Glyma.05G145800/Glyma.05G200800/Glyma.05G228700/Glyma.05G239400/Glyma.06G072200/Glyma.06G084300/Glyma.06G087500…	105
Cluster7	GO:0016071	mRNA metabolic process	96/3310	438/26964	8.77486e-09	1.50489e-06	1.27159e-06	Glyma.01G017400/Glyma.01G040900/Glyma.01G079300/Glyma.01G157800/Glyma.01G202600/Glyma.02G074100/Glyma.03G152000/Glyma.03G155000/Glyma.03G167000/Glyma.03G200000/Glyma.04G062300/Glyma.04G086800/Glyma.05G059200/Glyma.05G195900/Glyma.06G063300/Glyma.06G088500/Glyma.06G201700/Glyma.06G313200/Glyma.06G324500/Glyma.07G099400/Glyma.07G159900/Glyma.07G231800/Glyma.08G171700/Glyma.08G171800/Glyma.08G200500…	96
Cluster7	GO:0006625	protein targeting to peroxisome	12/3310	17/26964	3.91388e-08	5.36985e-06	4.53736e-06	Glyma.03G250100/Glyma.04G116700/Glyma.05G068600/Glyma.06G320100/Glyma.07G018400/Glyma.13G229400/Glyma.17G141800/Glyma.17G151100/Glyma.19G247700/Glyma.01G203100/Glyma.17G225600/Glyma.14G099100	12
Cluster7	GO:0072662	protein localization to peroxisome	12/3310	17/26964	3.91388e-08	5.36985e-06	4.53736e-06	Glyma.03G250100/Glyma.04G116700/Glyma.05G068600/Glyma.06G320100/Glyma.07G018400/Glyma.13G229400/Glyma.17G141800/Glyma.17G151100/Glyma.19G247700/Glyma.01G203100/Glyma.17G225600/Glyma.14G099100	12
Cluster7	GO:0072663	establishment of protein localization to peroxisome	12/3310	17/26964	3.91388e-08	5.36985e-06	4.53736e-06	Glyma.03G250100/Glyma.04G116700/Glyma.05G068600/Glyma.06G320100/Glyma.07G018400/Glyma.13G229400/Glyma.17G141800/Glyma.17G151100/Glyma.19G247700/Glyma.01G203100/Glyma.17G225600/Glyma.14G099100	12
Cluster7	GO:0048580	regulation of post-embryonic development	62/3310	253/26964	5.87285e-08	7.55396e-06	6.38286e-06	Glyma.01G221100/Glyma.01G239200/Glyma.03G035200/Glyma.03G170300/Glyma.04G050200/Glyma.04G071500/Glyma.04G151000/Glyma.04G223500/Glyma.04G241900/Glyma.05G145800/Glyma.05G200800/Glyma.05G239400/Glyma.06G072200/Glyma.06G316400/Glyma.07G003200/Glyma.07G015500/Glyma.07G236000/Glyma.07G243300/Glyma.08G105000/Glyma.08G300100/Glyma.09G065300/Glyma.09G083300/Glyma.09G138100/Glyma.10G209600/Glyma.10G221500…	62
Cluster7	GO:0000302	response to reactive oxygen species	39/3310	131/26964	7.76377e-08	9.39873e-06	7.94164e-06	Glyma.01G015000/Glyma.01G238600/Glyma.01G241500/Glyma.03G222000/Glyma.04G017500/Glyma.04G055200/Glyma.04G182000/Glyma.04G213900/Glyma.05G022200/Glyma.05G247900/Glyma.06G017900/Glyma.06G134900/Glyma.06G183100/Glyma.07G041700/Glyma.07G043600/Glyma.07G061500/Glyma.07G129000/Glyma.07G200200/Glyma.08G067700/Glyma.08G212000/Glyma.10G221500/Glyma.10G249700/Glyma.13G256400/Glyma.13G340300/Glyma.14G096800…	39
Cluster7	GO:0043574	peroxisomal transport	12/3310	18/26964	1.04204e-07	1.19139e-05	1.00669e-05	Glyma.03G250100/Glyma.04G116700/Glyma.05G068600/Glyma.06G320100/Glyma.07G018400/Glyma.13G229400/Glyma.17G141800/Glyma.17G151100/Glyma.19G247700/Glyma.01G203100/Glyma.17G225600/Glyma.14G099100	12
Cluster7	GO:0048583	regulation of response to stimulus	94/3310	455/26964	2.36061e-07	2.55692e-05	2.16052e-05	Glyma.01G147800/Glyma.02G009500/Glyma.02G266300/Glyma.02G295200/Glyma.03G066200/Glyma.03G170300/Glyma.04G151000/Glyma.04G213900/Glyma.04G234900/Glyma.05G109800/Glyma.05G115700/Glyma.05G144800/Glyma.05G145800/Glyma.06G089800/Glyma.06G129600/Glyma.06G316400/Glyma.06G316600/Glyma.07G019000/Glyma.07G023300/Glyma.07G087800/Glyma.08G002100/Glyma.08G010300/Glyma.08G040500/Glyma.09G010600/Glyma.09G071600…	94
Cluster7	GO:0019915	lipid storage	13/3310	23/26964	4.84147e-07	3.8557e-05	3.25795e-05	Glyma.04G077600/Glyma.06G078700/Glyma.09G250400/Glyma.13G240100/Glyma.16G071800/Glyma.17G086400/Glyma.17G122000/Glyma.18G242100/Glyma.19G004800/Glyma.19G063400/Glyma.10G193900/Glyma.11G252800/Glyma.20G196600	13
Cluster7	GO:0010629	negative regulation of gene expression	90/3310	437/26964	4.86639e-07	3.8557e-05	3.25795e-05	Glyma.01G202600/Glyma.02G026700/Glyma.02G074100/Glyma.03G155000/Glyma.03G200000/Glyma.04G009500/Glyma.04G062300/Glyma.04G166300/Glyma.04G228300/Glyma.05G040600/Glyma.05G045700/Glyma.05G166100/Glyma.05G200800/Glyma.05G205100/Glyma.06G063300/Glyma.06G072200/Glyma.06G184600/Glyma.06G201700/Glyma.06G209700/Glyma.06G324500/Glyma.07G023300/Glyma.07G082200/Glyma.07G130300/Glyma.07G231800/Glyma.08G012000…	90
Cluster7	GO:0018105	peptidyl-serine phosphorylation	35/3310	119/26964	4.87114e-07	3.8557e-05	3.25795e-05	Glyma.01G146100/Glyma.02G003200/Glyma.02G163300/Glyma.04G082900/Glyma.04G086000/Glyma.04G097100/Glyma.04G175300/Glyma.05G030800/Glyma.05G213200/Glyma.05G228700/Glyma.06G084300/Glyma.06G087500/Glyma.06G098900/Glyma.07G051600/Glyma.08G005600/Glyma.08G035700/Glyma.08G316500/Glyma.08G361700/Glyma.09G193600/Glyma.10G038600/Glyma.14G000800/Glyma.14G023500/Glyma.14G035800/Glyma.14G083100/Glyma.15G172300…	35
Cluster7	GO:0014070	response to organic cyclic compound	49/3310	194/26964	5.28614e-07	4.02921e-05	3.40456e-05	Glyma.01G147800/Glyma.01G163300/Glyma.01G202600/Glyma.02G107600/Glyma.04G092600/Glyma.04G213900/Glyma.04G241900/Glyma.04G251400/Glyma.06G072200/Glyma.06G324500/Glyma.07G023300/Glyma.07G076700/Glyma.07G228000/Glyma.08G002100/Glyma.09G209100/Glyma.09G273300/Glyma.10G022700/Glyma.10G082400/Glyma.10G209600/Glyma.10G273000/Glyma.11G052100/Glyma.11G107100/Glyma.11G228100/Glyma.12G074600/Glyma.13G176100…	49
Cluster7	GO:0051239	regulation of multicellular organismal process	77/3310	363/26964	9.74136e-07	6.73477e-05	5.69068e-05	Glyma.01G147800/Glyma.01G221100/Glyma.01G239200/Glyma.02G266300/Glyma.03G035200/Glyma.03G170300/Glyma.03G179700/Glyma.04G050200/Glyma.04G071500/Glyma.04G151000/Glyma.04G176600/Glyma.04G223500/Glyma.04G241900/Glyma.05G145800/Glyma.05G200800/Glyma.05G239400/Glyma.06G072200/Glyma.06G316400/Glyma.07G003200/Glyma.07G015500/Glyma.07G236000/Glyma.07G243300/Glyma.08G105000/Glyma.08G300100/Glyma.09G065300…	77
Cluster7	GO:0070816	phosphorylation of RNA polymerase II C-terminal domain	10/3310	15/26964	1.27979e-06	8.23068e-05	6.95467e-05	Glyma.08G347600/Glyma.11G004500/Glyma.18G159000/Glyma.20G023800/Glyma.07G223700/Glyma.10G249800/Glyma.13G180800/Glyma.15G258300/Glyma.20G230500/Glyma.10G158100	10
Cluster7	GO:1901701	cellular response to oxygen-containing compound	92/3310	460/26964	1.38278e-06	8.62355e-05	7.28664e-05	Glyma.01G015000/Glyma.01G124700/Glyma.01G202600/Glyma.01G211000/Glyma.02G107600/Glyma.02G163300/Glyma.02G228200/Glyma.02G269600/Glyma.03G066200/Glyma.03G150800/Glyma.03G170300/Glyma.04G055200/Glyma.04G092600/Glyma.04G097100/Glyma.04G151000/Glyma.04G175300/Glyma.04G211000/Glyma.05G030800/Glyma.05G144800/Glyma.05G213200/Glyma.06G098900/Glyma.06G126100/Glyma.06G183100/Glyma.06G324500/Glyma.07G023300…	92
Cluster7	GO:0043161	proteasome-mediated ubiquitin-dependent protein catabolic process	83/3310	404/26964	1.47487e-06	8.92732e-05	7.54331e-05	Glyma.01G048700/Glyma.01G217300/Glyma.02G108300/Glyma.02G184400/Glyma.02G191900/Glyma.02G267800/Glyma.02G302400/Glyma.03G204400/Glyma.03G257700/Glyma.04G039700/Glyma.04G071800/Glyma.05G238900/Glyma.06G021400/Glyma.06G041000/Glyma.06G316600/Glyma.07G214600/Glyma.08G251300/Glyma.08G354400/Glyma.09G165200/Glyma.09G271200/Glyma.10G018800/Glyma.10G229500/Glyma.10G275100/Glyma.10G285300/Glyma.10G286700…	83
Cluster7	GO:1903008	organelle disassembly	15/3310	33/26964	2.46649e-06	0.000141001	0.000119141	Glyma.02G133400/Glyma.02G205700/Glyma.03G162100/Glyma.09G231000/Glyma.12G005700/Glyma.17G072300/Glyma.17G137600/Glyma.18G055200/Glyma.18G248400/Glyma.20G235800/Glyma.07G211600/Glyma.10G152500/Glyma.17G071400/Glyma.19G163500/Glyma.19G209200	15
Cluster7	GO:0051172	negative regulation of nitrogen compound metabolic process	86/3310	431/26964	3.31027e-06	0.000170314	0.00014391	Glyma.02G026700/Glyma.02G266300/Glyma.04G009500/Glyma.04G151000/Glyma.04G228300/Glyma.05G045700/Glyma.05G149800/Glyma.05G166100/Glyma.05G175900/Glyma.05G200800/Glyma.05G205100/Glyma.06G072200/Glyma.06G184600/Glyma.06G209700/Glyma.07G023300/Glyma.07G053600/Glyma.07G130300/Glyma.07G195700/Glyma.08G012000/Glyma.08G133400/Glyma.09G005700/Glyma.09G010600/Glyma.09G071600/Glyma.09G077500/Glyma.09G083300…	86
Cluster7	GO:0071396	cellular response to lipid	62/3310	283/26964	3.58296e-06	0.000175565	0.000148347	Glyma.01G124700/Glyma.01G211000/Glyma.02G107600/Glyma.02G163300/Glyma.02G228200/Glyma.03G066200/Glyma.03G170300/Glyma.04G092600/Glyma.04G097100/Glyma.04G151000/Glyma.04G175300/Glyma.05G030800/Glyma.05G144800/Glyma.05G213200/Glyma.06G098900/Glyma.06G126100/Glyma.07G023300/Glyma.07G051600/Glyma.07G056900/Glyma.07G129000/Glyma.07G228000/Glyma.08G005600/Glyma.08G105000/Glyma.08G316500/Glyma.08G345800…	62
Cluster7	GO:0045934	negative regulation of nucleobase-containing compound metabolic process	58/3310	260/26964	4.0378e-06	0.000193251	0.000163291	Glyma.02G026700/Glyma.04G009500/Glyma.04G151000/Glyma.04G228300/Glyma.05G045700/Glyma.05G166100/Glyma.05G175900/Glyma.05G200800/Glyma.05G205100/Glyma.06G072200/Glyma.07G023300/Glyma.07G130300/Glyma.07G195700/Glyma.08G012000/Glyma.08G133400/Glyma.09G005700/Glyma.09G071600/Glyma.09G077500/Glyma.09G083300/Glyma.10G065900/Glyma.11G025700/Glyma.11G027100/Glyma.11G079600/Glyma.11G107100/Glyma.11G126400…	58
Cluster7	GO:0000209	protein polyubiquitination	35/3310	130/26964	4.60932e-06	0.00021559	0.000182167	Glyma.01G048700/Glyma.02G108300/Glyma.03G204400/Glyma.05G235000/Glyma.06G316600/Glyma.08G251300/Glyma.09G165200/Glyma.09G271200/Glyma.10G285300/Glyma.10G286700/Glyma.11G121300/Glyma.11G129000/Glyma.11G220200/Glyma.12G046400/Glyma.12G060700/Glyma.12G116100/Glyma.13G072800/Glyma.13G310900/Glyma.13G343300/Glyma.15G031100/Glyma.15G093600/Glyma.15G268100/Glyma.16G213500/Glyma.17G098000/Glyma.18G000200…	35
Cluster7	GO:0031327	negative regulation of cellular biosynthetic process	64/3310	298/26964	5.04114e-06	0.000230548	0.000194806	Glyma.02G026700/Glyma.04G009500/Glyma.04G151000/Glyma.04G228300/Glyma.05G045700/Glyma.05G166100/Glyma.05G175900/Glyma.05G200800/Glyma.05G205100/Glyma.06G072200/Glyma.06G184600/Glyma.06G209700/Glyma.07G023300/Glyma.07G053600/Glyma.07G130300/Glyma.08G012000/Glyma.08G133400/Glyma.09G005700/Glyma.09G071600/Glyma.09G077500/Glyma.09G083300/Glyma.09G251200/Glyma.10G065900/Glyma.11G025700/Glyma.11G027100…	64
Cluster7	GO:0006970	response to osmotic stress	84/3310	423/26964	5.19121e-06	0.00023225	0.000196244	Glyma.01G015000/Glyma.01G239200/Glyma.02G208500/Glyma.02G217400/Glyma.03G144400/Glyma.03G150800/Glyma.03G222000/Glyma.04G213900/Glyma.05G037700/Glyma.05G040600/Glyma.05G045700/Glyma.05G145800/Glyma.06G089800/Glyma.07G023300/Glyma.07G139300/Glyma.07G153700/Glyma.07G238700/Glyma.08G105000/Glyma.09G002300/Glyma.09G018500/Glyma.09G065300/Glyma.10G005200/Glyma.10G149200/Glyma.10G263700/Glyma.10G291900…	84
Cluster7	GO:0009061	anaerobic respiration	11/3310	20/26964	5.43174e-06	0.000237841	0.000200968	Glyma.02G208600/Glyma.03G190100/Glyma.04G156900/Glyma.06G208100/Glyma.09G240100/Glyma.13G064300/Glyma.14G073200/Glyma.14G176800/Glyma.17G187300/Glyma.18G256400/Glyma.19G020500	11
Cluster7	GO:0007031	peroxisome organization	15/3310	35/26964	6.07039e-06	0.000259442	0.000219221	Glyma.02G280700/Glyma.03G250100/Glyma.04G116700/Glyma.05G068600/Glyma.06G320100/Glyma.07G018400/Glyma.13G229400/Glyma.17G141800/Glyma.17G151100/Glyma.19G247700/Glyma.20G077000/Glyma.U032500/Glyma.01G203100/Glyma.17G225600/Glyma.14G099100	15
Cluster7	GO:0009890	negative regulation of biosynthetic process	64/3310	300/26964	6.3403e-06	0.000259442	0.000219221	Glyma.02G026700/Glyma.04G009500/Glyma.04G151000/Glyma.04G228300/Glyma.05G045700/Glyma.05G166100/Glyma.05G175900/Glyma.05G200800/Glyma.05G205100/Glyma.06G072200/Glyma.06G184600/Glyma.06G209700/Glyma.07G023300/Glyma.07G053600/Glyma.07G130300/Glyma.08G012000/Glyma.08G133400/Glyma.09G005700/Glyma.09G071600/Glyma.09G077500/Glyma.09G083300/Glyma.09G251200/Glyma.10G065900/Glyma.11G025700/Glyma.11G027100…	64
Cluster7	GO:0007568	aging	27/3310	92/26964	9.92044e-06	0.000378079	0.000319465	Glyma.01G147800/Glyma.01G161500/Glyma.01G163300/Glyma.02G133400/Glyma.04G055200/Glyma.04G176600/Glyma.05G200800/Glyma.07G051600/Glyma.07G243300/Glyma.08G002100/Glyma.08G105000/Glyma.09G065300/Glyma.11G140600/Glyma.12G128600/Glyma.12G164100/Glyma.13G176100/Glyma.16G008400/Glyma.17G008400/Glyma.18G141700/Glyma.18G262900/Glyma.20G192300/Glyma.20G235800/Glyma.02G046900/Glyma.07G105700/Glyma.17G071400…	27
Cluster7	GO:0046903	secretion	44/3310	186/26964	1.21055e-05	0.000444878	0.000375908	Glyma.02G195400/Glyma.06G293400/Glyma.06G322700/Glyma.07G003600/Glyma.07G004000/Glyma.07G041100/Glyma.07G046100/Glyma.08G245400/Glyma.09G019800/Glyma.09G097700/Glyma.09G114700/Glyma.10G082400/Glyma.10G207900/Glyma.10G217200/Glyma.10G278100/Glyma.11G040400/Glyma.11G144600/Glyma.11G181900/Glyma.14G199100/Glyma.15G126200/Glyma.16G009800/Glyma.16G014200/Glyma.17G246600/Glyma.18G172100/Glyma.18G172300…	44
Cluster7	GO:0010200	response to chitin	28/3310	99/26964	1.47822e-05	0.000533716	0.000450974	Glyma.01G131800/Glyma.02G102900/Glyma.02G161100/Glyma.02G269600/Glyma.06G028300/Glyma.06G045400/Glyma.07G023300/Glyma.07G212400/Glyma.08G251300/Glyma.09G005700/Glyma.09G011800/Glyma.09G143200/Glyma.11G025700/Glyma.11G052100/Glyma.12G028700/Glyma.14G016300/Glyma.14G096800/Glyma.20G070000/Glyma.20G133200/Glyma.01G189100/Glyma.01G190100/Glyma.02G232600/Glyma.03G173300/Glyma.08G119900/Glyma.08G218600…	28
Cluster7	GO:0001666	response to hypoxia	17/3310	46/26964	1.60741e-05	0.000570353	0.000481931	Glyma.02G208600/Glyma.04G156900/Glyma.04G213900/Glyma.04G241900/Glyma.06G072200/Glyma.06G208100/Glyma.08G002100/Glyma.09G240100/Glyma.13G064300/Glyma.14G096800/Glyma.14G140400/Glyma.14G176800/Glyma.17G187300/Glyma.17G236700/Glyma.18G256400/Glyma.20G051500/Glyma.19G020500	17
Cluster7	GO:0032940	secretion by cell	43/3310	183/26964	1.80164e-05	0.000625362	0.000528412	Glyma.02G195400/Glyma.06G293400/Glyma.06G322700/Glyma.07G003600/Glyma.07G004000/Glyma.07G041100/Glyma.07G046100/Glyma.08G245400/Glyma.09G019800/Glyma.09G097700/Glyma.09G114700/Glyma.10G082400/Glyma.10G207900/Glyma.10G217200/Glyma.10G278100/Glyma.11G040400/Glyma.11G144600/Glyma.11G181900/Glyma.14G199100/Glyma.15G126200/Glyma.16G009800/Glyma.16G014200/Glyma.17G246600/Glyma.18G172100/Glyma.18G172300…	43
Cluster7	GO:0009873	ethylene-activated signaling pathway	16/3310	42/26964	1.82321e-05	0.000625362	0.000528412	Glyma.01G015000/Glyma.03G181400/Glyma.05G180300/Glyma.07G243300/Glyma.08G002100/Glyma.08G137800/Glyma.13G342500/Glyma.16G007000/Glyma.18G018400/Glyma.19G242400/Glyma.20G051500/Glyma.20G221800/Glyma.07G037600/Glyma.07G105700/Glyma.08G042200/Glyma.17G022300	16
Cluster7	GO:0016055	Wnt signaling pathway	12/3310	26/26964	2.0938e-05	0.000675488	0.000570767	Glyma.01G146100/Glyma.04G082900/Glyma.04G086000/Glyma.05G228700/Glyma.06G084300/Glyma.06G087500/Glyma.08G035700/Glyma.08G361700/Glyma.09G193600/Glyma.10G038600/Glyma.18G300100/Glyma.15G025900	12
Cluster7	GO:0198738	cell-cell signaling by wnt	12/3310	26/26964	2.0938e-05	0.000675488	0.000570767	Glyma.01G146100/Glyma.04G082900/Glyma.04G086000/Glyma.05G228700/Glyma.06G084300/Glyma.06G087500/Glyma.08G035700/Glyma.08G361700/Glyma.09G193600/Glyma.10G038600/Glyma.18G300100/Glyma.15G025900	12
Cluster7	GO:1905114	cell surface receptor signaling pathway involved in cell-cell signaling	12/3310	26/26964	2.0938e-05	0.000675488	0.000570767	Glyma.01G146100/Glyma.04G082900/Glyma.04G086000/Glyma.05G228700/Glyma.06G084300/Glyma.06G087500/Glyma.08G035700/Glyma.08G361700/Glyma.09G193600/Glyma.10G038600/Glyma.18G300100/Glyma.15G025900	12
Cluster7	GO:0042594	response to starvation	29/3310	106/26964	2.10064e-05	0.000675488	0.000570767	Glyma.02G008800/Glyma.05G012400/Glyma.05G027600/Glyma.05G045700/Glyma.05G237500/Glyma.06G306300/Glyma.07G129000/Glyma.07G261000/Glyma.08G105000/Glyma.09G005700/Glyma.09G059200/Glyma.09G182600/Glyma.10G273000/Glyma.12G071300/Glyma.12G214600/Glyma.13G061700/Glyma.13G119600/Glyma.13G287000/Glyma.15G108200/Glyma.15G165500/Glyma.16G008400/Glyma.17G028000/Glyma.17G059700/Glyma.17G261700/Glyma.19G167500…	29
Cluster7	GO:0010558	negative regulation of macromolecule biosynthetic process	60/3310	288/26964	2.5624e-05	0.000757681	0.000640217	Glyma.02G026700/Glyma.04G009500/Glyma.04G151000/Glyma.04G228300/Glyma.05G045700/Glyma.05G166100/Glyma.05G175900/Glyma.05G200800/Glyma.05G205100/Glyma.06G072200/Glyma.06G184600/Glyma.06G209700/Glyma.07G023300/Glyma.07G130300/Glyma.08G012000/Glyma.08G133400/Glyma.09G005700/Glyma.09G071600/Glyma.09G077500/Glyma.09G083300/Glyma.09G251200/Glyma.10G065900/Glyma.11G025700/Glyma.11G027100/Glyma.11G107100…	60
Cluster7	GO:0071215	cellular response to abscisic acid stimulus	44/3310	192/26964	2.79418e-05	0.000798669	0.000674851	Glyma.01G124700/Glyma.02G163300/Glyma.02G228200/Glyma.03G066200/Glyma.04G097100/Glyma.04G175300/Glyma.05G030800/Glyma.05G144800/Glyma.05G213200/Glyma.06G098900/Glyma.06G126100/Glyma.07G051600/Glyma.07G056900/Glyma.08G005600/Glyma.08G105000/Glyma.08G316500/Glyma.08G345800/Glyma.09G273300/Glyma.11G222600/Glyma.12G071300/Glyma.13G041800/Glyma.13G127500/Glyma.13G229300/Glyma.14G000800/Glyma.14G023500…	44
Cluster7	GO:0016050	vesicle organization	39/3310	164/26964	3.24229e-05	0.000866575	0.00073223	Glyma.01G015600/Glyma.02G195400/Glyma.02G231800/Glyma.05G012400/Glyma.05G237400/Glyma.06G044900/Glyma.06G211400/Glyma.06G322700/Glyma.07G025200/Glyma.08G293900/Glyma.08G304700/Glyma.09G019800/Glyma.09G059200/Glyma.09G097700/Glyma.10G038700/Glyma.10G082400/Glyma.10G278100/Glyma.11G181900/Glyma.13G119900/Glyma.13G159100/Glyma.15G126200/Glyma.15G165500/Glyma.17G059700/Glyma.17G112200/Glyma.17G236900…	39
Cluster7	GO:0061024	membrane organization	57/3310	272/26964	3.38064e-05	0.000891968	0.000753686	Glyma.01G015600/Glyma.02G195400/Glyma.02G260400/Glyma.03G018500/Glyma.04G074900/Glyma.06G044900/Glyma.06G116300/Glyma.06G211400/Glyma.06G322700/Glyma.07G025200/Glyma.08G228800/Glyma.08G293900/Glyma.08G304700/Glyma.09G019800/Glyma.09G059200/Glyma.09G097700/Glyma.10G038700/Glyma.10G082400/Glyma.10G278100/Glyma.11G101700/Glyma.11G140600/Glyma.11G181900/Glyma.12G205800/Glyma.13G119900/Glyma.13G159100…	57
Cluster7	GO:0009062	fatty acid catabolic process	16/3310	45/26964	4.93309e-05	0.0012347	0.00104328	Glyma.02G106100/Glyma.03G056400/Glyma.03G250100/Glyma.05G062200/Glyma.05G180100/Glyma.06G019900/Glyma.06G270300/Glyma.07G018400/Glyma.11G035200/Glyma.12G120300/Glyma.14G026400/Glyma.18G288900/Glyma.U019900/Glyma.14G099100/Glyma.03G119400/Glyma.14G125300	16
Cluster7	GO:0000422	autophagy of mitochondrion	11/3310	24/26964	5.03958e-05	0.0012347	0.00104328	Glyma.02G133400/Glyma.03G162100/Glyma.09G231000/Glyma.12G005700/Glyma.18G248400/Glyma.20G235800/Glyma.07G211600/Glyma.10G152500/Glyma.17G071400/Glyma.19G163500/Glyma.19G209200	11
Cluster7	GO:0048316	seed development	83/3310	446/26964	6.77808e-05	0.00154992	0.00130964	Glyma.01G006100/Glyma.01G015000/Glyma.01G074000/Glyma.01G233300/Glyma.02G074100/Glyma.03G032900/Glyma.03G035200/Glyma.03G055900/Glyma.03G056400/Glyma.03G144400/Glyma.04G020600/Glyma.04G092600/Glyma.04G176600/Glyma.04G223500/Glyma.04G228000/Glyma.04G241900/Glyma.05G012400/Glyma.05G040600/Glyma.05G182700/Glyma.05G235800/Glyma.06G072200/Glyma.06G220300/Glyma.07G208700/Glyma.07G243300/Glyma.08G149300…	83
Cluster7	GO:2000241	regulation of reproductive process	43/3310	195/26964	8.86937e-05	0.00189153	0.00159829	Glyma.01G221100/Glyma.03G035200/Glyma.04G050200/Glyma.04G071500/Glyma.04G151000/Glyma.04G223500/Glyma.04G241900/Glyma.05G145800/Glyma.05G200300/Glyma.05G200800/Glyma.05G239400/Glyma.06G072200/Glyma.06G316400/Glyma.07G015500/Glyma.07G243300/Glyma.08G007700/Glyma.08G105000/Glyma.08G300100/Glyma.09G083300/Glyma.10G092700/Glyma.10G209600/Glyma.10G221500/Glyma.11G008100/Glyma.11G126400/Glyma.11G197900…	43
Cluster7	GO:0045787	positive regulation of cell cycle	14/3310	38/26964	9.28039e-05	0.00194888	0.00164675	Glyma.02G150100/Glyma.05G200300/Glyma.08G007700/Glyma.08G347600/Glyma.11G004500/Glyma.12G093400/Glyma.18G159000/Glyma.19G166900/Glyma.20G023800/Glyma.07G223700/Glyma.10G249800/Glyma.15G258300/Glyma.20G230500/Glyma.10G158100	14
Cluster7	GO:0033674	positive regulation of kinase activity	10/3310	22/26964	0.00012157	0.00227446	0.00192185	Glyma.07G084300/Glyma.08G347600/Glyma.11G004500/Glyma.18G159000/Glyma.20G023800/Glyma.07G223700/Glyma.10G249800/Glyma.15G258300/Glyma.20G230500/Glyma.10G158100	10
Cluster7	GO:0010150	leaf senescence	21/3310	73/26964	0.000127531	0.00234337	0.00198008	Glyma.01G147800/Glyma.01G163300/Glyma.02G133400/Glyma.04G055200/Glyma.04G176600/Glyma.05G200800/Glyma.07G051600/Glyma.07G243300/Glyma.08G002100/Glyma.08G105000/Glyma.12G164100/Glyma.16G008400/Glyma.17G008400/Glyma.18G141700/Glyma.18G262900/Glyma.20G192300/Glyma.20G235800/Glyma.02G046900/Glyma.07G105700/Glyma.17G071400/Glyma.19G095300	21
Cluster7	GO:0090693	plant organ senescence	21/3310	73/26964	0.000127531	0.00234337	0.00198008	Glyma.01G147800/Glyma.01G163300/Glyma.02G133400/Glyma.04G055200/Glyma.04G176600/Glyma.05G200800/Glyma.07G051600/Glyma.07G243300/Glyma.08G002100/Glyma.08G105000/Glyma.12G164100/Glyma.16G008400/Glyma.17G008400/Glyma.18G141700/Glyma.18G262900/Glyma.20G192300/Glyma.20G235800/Glyma.02G046900/Glyma.07G105700/Glyma.17G071400/Glyma.19G095300	21
Cluster7	GO:0009845	seed germination	29/3310	117/26964	0.000146721	0.00258079	0.00218069	Glyma.01G239200/Glyma.03G035200/Glyma.03G170300/Glyma.04G223500/Glyma.06G072200/Glyma.07G236000/Glyma.08G105000/Glyma.08G351000/Glyma.09G065300/Glyma.09G138100/Glyma.09G236000/Glyma.10G224000/Glyma.11G197900/Glyma.12G086700/Glyma.12G128600/Glyma.12G205700/Glyma.13G314600/Glyma.17G099100/Glyma.17G161800/Glyma.17G178800/Glyma.17G251100/Glyma.19G100000/Glyma.20G147600/Glyma.02G046900/Glyma.09G035500…	29
Cluster7	GO:0009723	response to ethylene	32/3310	136/26964	0.000195155	0.00323895	0.00273681	Glyma.01G015000/Glyma.01G147800/Glyma.03G181400/Glyma.05G062300/Glyma.05G180300/Glyma.07G023300/Glyma.07G243300/Glyma.08G002100/Glyma.08G137800/Glyma.09G273300/Glyma.11G052100/Glyma.13G297700/Glyma.13G342500/Glyma.14G063400/Glyma.15G019400/Glyma.15G135100/Glyma.15G152000/Glyma.16G007000/Glyma.16G032600/Glyma.16G119000/Glyma.18G018400/Glyma.19G242400/Glyma.20G051500/Glyma.20G070800/Glyma.20G221800…	32
Cluster7	GO:0000160	phosphorelay signal transduction system	38/3310	172/26964	0.000211806	0.00348717	0.00294655	Glyma.01G015000/Glyma.01G042300/Glyma.02G022000/Glyma.03G181400/Glyma.03G219100/Glyma.04G166300/Glyma.04G228300/Glyma.05G148100/Glyma.05G180300/Glyma.06G136600/Glyma.07G049400/Glyma.07G079000/Glyma.07G243300/Glyma.08G002100/Glyma.08G105000/Glyma.08G137800/Glyma.12G073900/Glyma.13G342500/Glyma.16G007000/Glyma.16G018000/Glyma.17G030600/Glyma.17G102200/Glyma.18G018400/Glyma.19G242400/Glyma.19G260400…	38
Cluster7	GO:0007623	circadian rhythm	25/3310	98/26964	0.000253347	0.00401068	0.00338891	Glyma.02G296300/Glyma.04G050200/Glyma.04G166300/Glyma.04G228300/Glyma.05G239400/Glyma.06G008800/Glyma.07G236000/Glyma.08G342800/Glyma.10G221500/Glyma.11G116700/Glyma.11G136600/Glyma.13G009300/Glyma.13G191900/Glyma.17G163700/Glyma.18G150000/Glyma.19G106900/Glyma.19G167500/Glyma.20G209900/Glyma.08G042200/Glyma.09G035500/Glyma.11G130600/Glyma.14G193700/Glyma.20G132100/Glyma.16G154400/Glyma.01G008600	25
Cluster7	GO:0048511	rhythmic process	25/3310	98/26964	0.000253347	0.00401068	0.00338891	Glyma.02G296300/Glyma.04G050200/Glyma.04G166300/Glyma.04G228300/Glyma.05G239400/Glyma.06G008800/Glyma.07G236000/Glyma.08G342800/Glyma.10G221500/Glyma.11G116700/Glyma.11G136600/Glyma.13G009300/Glyma.13G191900/Glyma.17G163700/Glyma.18G150000/Glyma.19G106900/Glyma.19G167500/Glyma.20G209900/Glyma.08G042200/Glyma.09G035500/Glyma.11G130600/Glyma.14G193700/Glyma.20G132100/Glyma.16G154400/Glyma.01G008600	25
Cluster7	GO:0071369	cellular response to ethylene stimulus	16/3310	51/26964	0.000266291	0.00413156	0.00349105	Glyma.01G015000/Glyma.03G181400/Glyma.05G180300/Glyma.07G243300/Glyma.08G002100/Glyma.08G137800/Glyma.13G342500/Glyma.16G007000/Glyma.18G018400/Glyma.19G242400/Glyma.20G051500/Glyma.20G221800/Glyma.07G037600/Glyma.07G105700/Glyma.08G042200/Glyma.17G022300	16
Cluster7	GO:0009644	response to high light intensity	18/3310	61/26964	0.000267006	0.00413156	0.00349105	Glyma.01G238600/Glyma.01G241500/Glyma.03G222000/Glyma.04G138600/Glyma.05G022200/Glyma.06G134900/Glyma.07G043600/Glyma.07G061500/Glyma.08G212000/Glyma.14G096800/Glyma.15G112500/Glyma.16G008700/Glyma.16G153900/Glyma.19G133800/Glyma.19G167500/Glyma.20G127500/Glyma.04G019100/Glyma.18G242600	18
Cluster7	GO:0006325	chromatin organization	71/3310	387/26964	0.000335438	0.00487873	0.00412238	Glyma.01G074000/Glyma.02G015100/Glyma.02G026700/Glyma.04G009500/Glyma.04G071500/Glyma.04G130300/Glyma.04G151000/Glyma.04G173300/Glyma.05G040600/Glyma.05G100500/Glyma.05G205100/Glyma.05G245500/Glyma.06G316400/Glyma.07G000400/Glyma.07G015500/Glyma.07G019000/Glyma.07G069100/Glyma.07G130300/Glyma.08G012000/Glyma.08G052600/Glyma.08G226700/Glyma.09G083300/Glyma.09G223300/Glyma.10G065900/Glyma.10G209600…	71
Cluster7	GO:0090503	RNA phosphodiester bond hydrolysis, exonucleolytic	12/3310	33/26964	0.000336627	0.00487873	0.00412238	Glyma.01G079300/Glyma.03G200000/Glyma.04G062300/Glyma.06G063300/Glyma.17G257100/Glyma.03G149700/Glyma.12G093100/Glyma.12G218100/Glyma.13G082100/Glyma.14G218000/Glyma.04G221900/Glyma.11G180500	12
Cluster7	GO:0006906	vesicle fusion	30/3310	130/26964	0.000432648	0.00607189	0.00513056	Glyma.01G015600/Glyma.02G195400/Glyma.06G044900/Glyma.06G322700/Glyma.07G025200/Glyma.08G304700/Glyma.09G019800/Glyma.09G059200/Glyma.09G097700/Glyma.10G038700/Glyma.10G082400/Glyma.10G278100/Glyma.11G181900/Glyma.13G119900/Glyma.13G159100/Glyma.15G126200/Glyma.15G165500/Glyma.17G059700/Glyma.17G112200/Glyma.17G236900/Glyma.18G114700/Glyma.18G172100/Glyma.18G172300/Glyma.19G180200/Glyma.20G111100…	30
Cluster7	GO:0048268	clathrin coat assembly	10/3310	25/26964	0.000433706	0.00607189	0.00513056	Glyma.04G066400/Glyma.06G067800/Glyma.13G160700/Glyma.17G110800/Glyma.20G010400/Glyma.08G181400/Glyma.05G241300/Glyma.08G048300/Glyma.13G100400/Glyma.17G059500	10
Cluster7	GO:0060321	acceptance of pollen	6/3310	10/26964	0.000459931	0.00635261	0.00536776	Glyma.07G003600/Glyma.07G046100/Glyma.10G217200/Glyma.17G246600/Glyma.20G182800/Glyma.16G084100	6
Cluster7	GO:0010628	positive regulation of gene expression	71/3310	392/26964	0.00048934	0.00671374	0.00567291	Glyma.02G107600/Glyma.02G261700/Glyma.04G008900/Glyma.04G096200/Glyma.04G206300/Glyma.04G251400/Glyma.05G022200/Glyma.06G008800/Glyma.06G098000/Glyma.06G197300/Glyma.07G069100/Glyma.07G082200/Glyma.07G156200/Glyma.08G072100/Glyma.08G239500/Glyma.08G342800/Glyma.08G347600/Glyma.08G357600/Glyma.10G065900/Glyma.10G099800/Glyma.10G149200/Glyma.11G004500/Glyma.11G116700/Glyma.11G200000/Glyma.12G033700…	71
Cluster7	GO:0044743	protein transmembrane import into intracellular organelle	16/3310	54/26964	0.000546767	0.00721312	0.00609487	Glyma.03G250100/Glyma.04G116700/Glyma.05G068600/Glyma.06G320100/Glyma.07G018400/Glyma.07G241400/Glyma.11G140600/Glyma.15G142900/Glyma.16G164700/Glyma.17G151100/Glyma.19G247700/Glyma.20G105800/Glyma.01G203100/Glyma.09G037800/Glyma.17G225600/Glyma.14G099100	16
Cluster7	GO:0009790	embryo development	59/3310	314/26964	0.000551076	0.00722366	0.00610378	Glyma.01G006100/Glyma.01G015000/Glyma.01G233300/Glyma.02G074100/Glyma.03G032900/Glyma.03G055900/Glyma.03G056400/Glyma.03G144400/Glyma.03G250100/Glyma.04G241900/Glyma.05G012400/Glyma.05G040600/Glyma.05G112000/Glyma.05G182700/Glyma.05G235800/Glyma.06G072200/Glyma.06G220300/Glyma.07G208700/Glyma.08G149300/Glyma.08G300100/Glyma.08G357600/Glyma.09G065300/Glyma.09G112100/Glyma.09G276500/Glyma.09G278500…	59
Cluster7	GO:0044242	cellular lipid catabolic process	22/3310	86/26964	0.000555703	0.00723821	0.00611606	Glyma.02G106100/Glyma.03G056400/Glyma.03G250100/Glyma.05G062200/Glyma.05G180100/Glyma.06G019900/Glyma.06G270300/Glyma.07G018400/Glyma.08G184900/Glyma.10G192400/Glyma.11G035200/Glyma.12G120300/Glyma.14G026400/Glyma.14G057900/Glyma.18G288900/Glyma.19G132900/Glyma.20G198000/Glyma.U019900/Glyma.15G093900/Glyma.14G099100/Glyma.03G119400/Glyma.14G125300	22
Cluster7	GO:0048571	long-day photoperiodism	10/3310	26/26964	0.000627682	0.00802341	0.00677954	Glyma.01G202600/Glyma.04G151000/Glyma.05G145800/Glyma.06G324500/Glyma.09G083300/Glyma.10G209600/Glyma.10G221500/Glyma.13G009300/Glyma.20G209900/Glyma.17G058900	10
Cluster7	GO:0000956	nuclear-transcribed mRNA catabolic process	21/3310	82/26964	0.000722978	0.00907249	0.00766598	Glyma.01G202600/Glyma.02G074100/Glyma.03G155000/Glyma.03G200000/Glyma.04G062300/Glyma.06G063300/Glyma.06G324500/Glyma.07G231800/Glyma.08G171700/Glyma.08G171800/Glyma.11G123500/Glyma.12G074700/Glyma.15G255100/Glyma.15G255200/Glyma.19G157200/Glyma.19G242400/Glyma.03G149700/Glyma.12G093100/Glyma.13G082100/Glyma.15G214500/Glyma.11G180500	21
Cluster7	GO:0051254	positive regulation of RNA metabolic process	66/3310	365/26964	0.000789692	0.00979028	0.00827249	Glyma.02G107600/Glyma.02G261700/Glyma.04G008900/Glyma.04G096200/Glyma.04G251400/Glyma.06G008800/Glyma.06G098000/Glyma.07G082200/Glyma.07G156200/Glyma.08G072100/Glyma.08G239500/Glyma.08G342800/Glyma.08G347600/Glyma.08G357600/Glyma.10G065900/Glyma.10G099800/Glyma.10G149200/Glyma.11G004500/Glyma.11G116700/Glyma.11G200000/Glyma.12G093400/Glyma.13G169900/Glyma.13G341700/Glyma.14G057900/Glyma.14G084700…	66
Cluster7	GO:0009081	branched-chain amino acid metabolic process	16/3310	56/26964	0.000850097	0.010476	0.00885194	Glyma.04G049200/Glyma.06G050100/Glyma.06G082700/Glyma.06G283200/Glyma.07G213500/Glyma.09G025100/Glyma.10G028700/Glyma.10G156700/Glyma.10G187300/Glyma.12G122900/Glyma.13G241000/Glyma.15G029200/Glyma.15G072500/Glyma.15G131200/Glyma.19G120400/Glyma.U019900	16
Cluster7	GO:0007033	vacuole organization	17/3310	62/26964	0.000990555	0.0120851	0.0102116	Glyma.01G015600/Glyma.02G133400/Glyma.03G162100/Glyma.05G090500/Glyma.05G237400/Glyma.09G231000/Glyma.10G278100/Glyma.12G005700/Glyma.12G087700/Glyma.16G013500/Glyma.18G248400/Glyma.20G235800/Glyma.07G211600/Glyma.10G152500/Glyma.19G163500/Glyma.19G209200/Glyma.04G141000	17
Cluster7	GO:0005984	disaccharide metabolic process	21/3310	84/26964	0.0010131	0.0122018	0.0103102	Glyma.01G031900/Glyma.02G086200/Glyma.04G180900/Glyma.06G184200/Glyma.07G172000/Glyma.08G137500/Glyma.08G288600/Glyma.12G129800/Glyma.13G092500/Glyma.13G161600/Glyma.15G151000/Glyma.17G067800/Glyma.18G108100/Glyma.18G136200/Glyma.19G212800/Glyma.20G009600/Glyma.02G033500/Glyma.12G005200/Glyma.17G109700/Glyma.20G070500/Glyma.20G177200	21
Cluster7	GO:0033962	P-body assembly	9/3310	23/26964	0.00101386	0.0122018	0.0103102	Glyma.08G171700/Glyma.08G171800/Glyma.08G315100/Glyma.13G346900/Glyma.15G027500/Glyma.15G255100/Glyma.15G255200/Glyma.18G099000/Glyma.15G214500	9
Cluster7	GO:0051347	positive regulation of transferase activity	11/3310	32/26964	0.00102186	0.0122267	0.0103312	Glyma.07G084300/Glyma.08G347600/Glyma.11G004500/Glyma.18G159000/Glyma.18G260200/Glyma.20G023800/Glyma.07G223700/Glyma.10G249800/Glyma.15G258300/Glyma.20G230500/Glyma.10G158100	11
Cluster7	GO:0040008	regulation of growth	26/3310	113/26964	0.00105585	0.0125603	0.0106131	Glyma.02G119700/Glyma.02G266300/Glyma.03G179700/Glyma.05G200300/Glyma.06G072200/Glyma.07G243300/Glyma.09G273300/Glyma.10G038600/Glyma.10G092700/Glyma.11G101700/Glyma.12G071300/Glyma.12G074600/Glyma.13G169900/Glyma.13G240100/Glyma.14G077800/Glyma.14G207200/Glyma.17G101300/Glyma.18G006700/Glyma.20G209900/Glyma.10G069700/Glyma.10G171900/Glyma.13G210400/Glyma.17G144100/Glyma.18G160200/Glyma.20G157300…	26
Cluster7	GO:0051173	positive regulation of nitrogen compound metabolic process	81/3310	472/26964	0.00111402	0.0126958	0.0107275	Glyma.02G107600/Glyma.02G261700/Glyma.02G267800/Glyma.04G008900/Glyma.04G096200/Glyma.04G206300/Glyma.04G251400/Glyma.05G022200/Glyma.06G008800/Glyma.06G098000/Glyma.06G197300/Glyma.07G082200/Glyma.07G084300/Glyma.07G156200/Glyma.08G002100/Glyma.08G072100/Glyma.08G239500/Glyma.08G342800/Glyma.08G347600/Glyma.08G357600/Glyma.10G065900/Glyma.10G099800/Glyma.10G149200/Glyma.11G004500/Glyma.11G116700…	81
Cluster7	GO:0009741	response to brassinosteroid	18/3310	68/26964	0.00111659	0.0126958	0.0107275	Glyma.02G107600/Glyma.04G092600/Glyma.07G076700/Glyma.07G228000/Glyma.09G209100/Glyma.09G273300/Glyma.10G022700/Glyma.10G209600/Glyma.12G074600/Glyma.13G312300/Glyma.14G002400/Glyma.14G176300/Glyma.18G023200/Glyma.05G141900/Glyma.08G010800/Glyma.11G004400/Glyma.12G189500/Glyma.12G095300	18
Cluster7	GO:0051606	detection of stimulus	20/3310	80/26964	0.00132036	0.0146091	0.0123443	Glyma.02G208600/Glyma.04G050200/Glyma.04G055200/Glyma.04G156900/Glyma.05G174600/Glyma.06G208100/Glyma.08G342800/Glyma.09G234500/Glyma.09G240100/Glyma.12G071300/Glyma.13G064300/Glyma.14G176800/Glyma.17G187300/Glyma.18G256400/Glyma.18G262900/Glyma.03G214300/Glyma.09G035500/Glyma.19G020500/Glyma.20G132100/Glyma.06G055400	20
Cluster7	GO:0006897	endocytosis	22/3310	92/26964	0.00146035	0.0156531	0.0132264	Glyma.01G146100/Glyma.02G120000/Glyma.02G231800/Glyma.04G082900/Glyma.04G086000/Glyma.04G246200/Glyma.05G228700/Glyma.06G084300/Glyma.06G087500/Glyma.06G116500/Glyma.06G156500/Glyma.08G035700/Glyma.08G361700/Glyma.09G193600/Glyma.10G038600/Glyma.18G300100/Glyma.04G033500/Glyma.13G366600/Glyma.15G025900/Glyma.05G111900/Glyma.13G241300/Glyma.02G294200	22
Cluster7	GO:0009620	response to fungus	39/3310	196/26964	0.0015219	0.0161596	0.0136544	Glyma.01G074000/Glyma.01G147800/Glyma.02G133400/Glyma.02G137700/Glyma.02G228200/Glyma.04G241900/Glyma.05G062200/Glyma.05G198000/Glyma.06G072200/Glyma.07G019000/Glyma.07G023300/Glyma.07G046000/Glyma.07G061500/Glyma.07G208700/Glyma.07G212400/Glyma.07G261000/Glyma.08G005300/Glyma.08G042900/Glyma.09G138100/Glyma.09G273300/Glyma.10G065900/Glyma.10G082400/Glyma.12G230000/Glyma.14G016300/Glyma.14G071700…	39
Cluster7	GO:0010557	positive regulation of macromolecule biosynthetic process	67/3310	381/26964	0.0015233	0.0161596	0.0136544	Glyma.02G107600/Glyma.02G150100/Glyma.02G261700/Glyma.04G008900/Glyma.04G096200/Glyma.04G206300/Glyma.04G251400/Glyma.05G022200/Glyma.06G008800/Glyma.06G098000/Glyma.06G197300/Glyma.07G156200/Glyma.08G072100/Glyma.08G239500/Glyma.08G342800/Glyma.08G347600/Glyma.08G357600/Glyma.10G065900/Glyma.10G099800/Glyma.10G149200/Glyma.11G004500/Glyma.11G116700/Glyma.11G200000/Glyma.12G093400/Glyma.13G169900…	67
Cluster7	GO:0044282	small molecule catabolic process	43/3310	222/26964	0.0015759	0.0165469	0.0139817	Glyma.02G106100/Glyma.02G165500/Glyma.03G056400/Glyma.03G193800/Glyma.03G250100/Glyma.05G025300/Glyma.05G062200/Glyma.05G180100/Glyma.06G019900/Glyma.06G270300/Glyma.07G013900/Glyma.07G018400/Glyma.07G019100/Glyma.07G213500/Glyma.09G025100/Glyma.09G138100/Glyma.10G028700/Glyma.10G187300/Glyma.10G263300/Glyma.11G035200/Glyma.12G120300/Glyma.12G158600/Glyma.14G026400/Glyma.15G029200/Glyma.15G131200…	43
Cluster7	GO:0009753	response to jasmonic acid	34/3310	165/26964	0.00160341	0.0165571	0.0139903	Glyma.01G015000/Glyma.01G161500/Glyma.01G163300/Glyma.01G202600/Glyma.04G211000/Glyma.04G251400/Glyma.06G324500/Glyma.07G023300/Glyma.08G002100/Glyma.09G071600/Glyma.09G077500/Glyma.10G082400/Glyma.11G052100/Glyma.11G107100/Glyma.14G063400/Glyma.14G200200/Glyma.15G135100/Glyma.15G152000/Glyma.15G179600/Glyma.16G007000/Glyma.16G008700/Glyma.16G032600/Glyma.16G119000/Glyma.17G008400/Glyma.01G190100…	34
Cluster7	GO:0006777	Mo-molybdopterin cofactor biosynthetic process	6/3310	12/26964	0.00162514	0.0165571	0.0139903	Glyma.06G321300/Glyma.08G157800/Glyma.09G002300/Glyma.14G207200/Glyma.15G268400/Glyma.20G043800	6
Cluster7	GO:0019720	Mo-molybdopterin cofactor metabolic process	6/3310	12/26964	0.00162514	0.0165571	0.0139903	Glyma.06G321300/Glyma.08G157800/Glyma.09G002300/Glyma.14G207200/Glyma.15G268400/Glyma.20G043800	6
Cluster7	GO:0043545	molybdopterin cofactor metabolic process	6/3310	12/26964	0.00162514	0.0165571	0.0139903	Glyma.06G321300/Glyma.08G157800/Glyma.09G002300/Glyma.14G207200/Glyma.15G268400/Glyma.20G043800	6
Cluster7	GO:0051189	prosthetic group metabolic process	6/3310	12/26964	0.00162514	0.0165571	0.0139903	Glyma.06G321300/Glyma.08G157800/Glyma.09G002300/Glyma.14G207200/Glyma.15G268400/Glyma.20G043800	6
Cluster7	GO:0010876	lipid localization	30/3310	141/26964	0.00174372	0.0173361	0.0146485	Glyma.04G077600/Glyma.06G078700/Glyma.08G228800/Glyma.08G293900/Glyma.09G250400/Glyma.10G275200/Glyma.11G008000/Glyma.12G205800/Glyma.13G240100/Glyma.15G033100/Glyma.15G128400/Glyma.16G071800/Glyma.17G086400/Glyma.17G122000/Glyma.18G242100/Glyma.19G004800/Glyma.19G063400/Glyma.20G114600/Glyma.20G207400/Glyma.06G191300/Glyma.06G191400/Glyma.10G193900/Glyma.11G252800/Glyma.13G295100/Glyma.16G220100…	30
Cluster7	GO:0005992	trehalose biosynthetic process	13/3310	44/26964	0.00181702	0.017978	0.0151909	Glyma.01G031900/Glyma.02G086200/Glyma.04G180900/Glyma.06G184200/Glyma.07G172000/Glyma.08G137500/Glyma.08G288600/Glyma.12G129800/Glyma.13G092500/Glyma.17G067800/Glyma.18G136200/Glyma.02G033500/Glyma.12G005200	13
Cluster7	GO:0009891	positive regulation of biosynthetic process	69/3310	402/26964	0.00246079	0.0237548	0.0200721	Glyma.02G107600/Glyma.02G150100/Glyma.02G261700/Glyma.04G008900/Glyma.04G096200/Glyma.04G206300/Glyma.04G251400/Glyma.05G022200/Glyma.06G008800/Glyma.06G098000/Glyma.06G197300/Glyma.07G156200/Glyma.08G002100/Glyma.08G072100/Glyma.08G239500/Glyma.08G342800/Glyma.08G347600/Glyma.08G357600/Glyma.10G065900/Glyma.10G099800/Glyma.10G149200/Glyma.11G004500/Glyma.11G116700/Glyma.11G200000/Glyma.12G093400…	69
Cluster7	GO:0010118	stomatal movement	21/3310	90/26964	0.00255027	0.0242984	0.0205314	Glyma.01G015600/Glyma.04G050200/Glyma.05G066800/Glyma.06G313700/Glyma.07G243300/Glyma.09G002300/Glyma.09G089700/Glyma.10G082400/Glyma.11G192900/Glyma.11G222600/Glyma.13G127500/Glyma.13G186400/Glyma.13G186500/Glyma.14G057900/Glyma.16G013500/Glyma.20G009600/Glyma.20G209900/Glyma.10G019000/Glyma.11G227300/Glyma.13G349800/Glyma.07G216600	21
Cluster7	GO:0031328	positive regulation of cellular biosynthetic process	68/3310	396/26964	0.002602	0.024677	0.0208514	Glyma.02G107600/Glyma.02G150100/Glyma.02G261700/Glyma.04G008900/Glyma.04G096200/Glyma.04G206300/Glyma.04G251400/Glyma.05G022200/Glyma.06G008800/Glyma.06G098000/Glyma.06G197300/Glyma.07G156200/Glyma.08G002100/Glyma.08G072100/Glyma.08G239500/Glyma.08G342800/Glyma.08G347600/Glyma.08G357600/Glyma.10G065900/Glyma.10G099800/Glyma.10G149200/Glyma.11G004500/Glyma.11G116700/Glyma.11G200000/Glyma.12G093400…	68
Cluster7	GO:0045324	late endosome to vacuole transport	7/3310	17/26964	0.00264173	0.0249389	0.0210726	Glyma.05G012400/Glyma.07G125200/Glyma.08G058200/Glyma.04G134700/Glyma.04G141000/Glyma.11G157400/Glyma.01G011400	7
Cluster7	GO:0006541	glutamine metabolic process	16/3310	62/26964	0.0027309	0.0254307	0.0214882	Glyma.06G150000/Glyma.07G195300/Glyma.08G177400/Glyma.09G173200/Glyma.12G150500/Glyma.12G222400/Glyma.13G181000/Glyma.13G242100/Glyma.13G279200/Glyma.14G162300/Glyma.15G071300/Glyma.15G072400/Glyma.17G016300/Glyma.18G294300/Glyma.15G073100/Glyma.19G002400	16
Cluster7	GO:0042752	regulation of circadian rhythm	12/3310	41/26964	0.00293674	0.0267426	0.0225967	Glyma.08G342800/Glyma.10G221500/Glyma.11G136600/Glyma.19G106900/Glyma.20G209900/Glyma.08G042200/Glyma.09G035500/Glyma.11G130600/Glyma.14G193700/Glyma.20G132100/Glyma.16G154400/Glyma.01G008600	12
Cluster7	GO:0051128	regulation of cellular component organization	52/3310	290/26964	0.00317986	0.0287024	0.0242526	Glyma.02G119700/Glyma.02G266300/Glyma.03G041600/Glyma.03G170000/Glyma.05G200300/Glyma.06G072200/Glyma.06G197300/Glyma.07G125700/Glyma.07G194500/Glyma.07G272700/Glyma.08G007700/Glyma.08G116000/Glyma.08G315100/Glyma.09G059200/Glyma.09G273300/Glyma.10G038600/Glyma.10G038700/Glyma.10G065900/Glyma.10G092700/Glyma.11G101700/Glyma.11G200000/Glyma.12G074600/Glyma.12G183500/Glyma.13G159100/Glyma.13G169900…	52
Cluster7	GO:0009909	regulation of flower development	26/3310	122/26964	0.00332068	0.0295843	0.0249978	Glyma.01G221100/Glyma.04G050200/Glyma.04G071500/Glyma.04G223500/Glyma.04G241900/Glyma.05G200800/Glyma.05G239400/Glyma.06G072200/Glyma.07G015500/Glyma.08G105000/Glyma.08G300100/Glyma.09G083300/Glyma.11G008100/Glyma.11G126400/Glyma.12G071300/Glyma.17G035500/Glyma.17G052100/Glyma.17G066600/Glyma.18G120300/Glyma.20G142500/Glyma.20G209900/Glyma.04G163400/Glyma.06G117700/Glyma.11G227300/Glyma.U018000/G…	26
Cluster7	GO:0046700	heterocycle catabolic process	41/3310	219/26964	0.003777	0.0332085	0.0280601	Glyma.01G202600/Glyma.02G074100/Glyma.02G272400/Glyma.03G155000/Glyma.03G193800/Glyma.03G200000/Glyma.04G062300/Glyma.04G147700/Glyma.06G063300/Glyma.06G324500/Glyma.07G231800/Glyma.08G105000/Glyma.08G171700/Glyma.08G171800/Glyma.09G191200/Glyma.10G187300/Glyma.10G263300/Glyma.11G123500/Glyma.12G033700/Glyma.12G074700/Glyma.13G340300/Glyma.15G255100/Glyma.15G255200/Glyma.17G244400/Glyma.19G043000…	41
Cluster7	GO:0048284	organelle fusion	31/3310	155/26964	0.0040228	0.0349322	0.0295166	Glyma.01G015600/Glyma.02G195400/Glyma.06G044900/Glyma.06G322700/Glyma.07G025200/Glyma.08G304700/Glyma.09G019800/Glyma.09G059200/Glyma.09G097700/Glyma.10G038700/Glyma.10G082400/Glyma.10G278100/Glyma.11G181900/Glyma.13G119900/Glyma.13G159100/Glyma.15G126200/Glyma.15G165500/Glyma.17G059700/Glyma.17G112200/Glyma.17G236900/Glyma.18G114700/Glyma.18G172100/Glyma.18G172300/Glyma.19G180200/Glyma.20G111100…	31
Cluster7	GO:0040007	growth	72/3310	432/26964	0.00427116	0.036173	0.0305651	Glyma.01G074000/Glyma.01G239000/Glyma.02G119700/Glyma.02G150100/Glyma.02G266300/Glyma.02G296400/Glyma.03G170000/Glyma.03G179700/Glyma.03G219100/Glyma.04G020600/Glyma.04G050200/Glyma.04G092600/Glyma.04G200100/Glyma.05G066800/Glyma.05G200300/Glyma.05G213100/Glyma.06G072200/Glyma.07G152900/Glyma.07G243300/Glyma.08G040500/Glyma.08G105000/Glyma.08G149300/Glyma.09G018500/Glyma.09G273300/Glyma.09G278500…	72
Cluster7	GO:0044270	cellular nitrogen compound catabolic process	41/3310	221/26964	0.00445399	0.0372614	0.0314848	Glyma.01G202600/Glyma.02G074100/Glyma.02G272400/Glyma.03G155000/Glyma.03G193800/Glyma.03G200000/Glyma.04G062300/Glyma.04G147700/Glyma.06G063300/Glyma.06G324500/Glyma.07G231800/Glyma.08G105000/Glyma.08G171700/Glyma.08G171800/Glyma.09G191200/Glyma.10G005200/Glyma.10G187300/Glyma.10G263300/Glyma.11G123500/Glyma.12G033700/Glyma.12G074700/Glyma.13G340300/Glyma.15G255100/Glyma.15G255200/Glyma.17G244400…	41
Cluster7	GO:0098542	defense response to other organism	81/3310	497/26964	0.00468343	0.0390222	0.0329726	Glyma.01G015000/Glyma.01G036000/Glyma.01G074000/Glyma.01G147800/Glyma.01G202600/Glyma.02G009500/Glyma.02G133400/Glyma.02G137700/Glyma.02G228200/Glyma.02G269600/Glyma.02G295200/Glyma.04G211000/Glyma.05G041300/Glyma.05G062200/Glyma.05G198000/Glyma.06G316600/Glyma.06G324500/Glyma.07G003200/Glyma.07G019000/Glyma.07G046000/Glyma.07G061500/Glyma.07G208700/Glyma.07G212400/Glyma.07G232500/Glyma.07G261000…	81
Cluster7	GO:0006551	leucine metabolic process	10/3310	33/26964	0.0048848	0.0405151	0.034234	Glyma.04G049200/Glyma.06G050100/Glyma.06G082700/Glyma.07G213500/Glyma.10G028700/Glyma.10G156700/Glyma.10G187300/Glyma.15G029200/Glyma.19G120400/Glyma.U019900	10
Cluster7	GO:0009267	cellular response to starvation	19/3310	84/26964	0.00570659	0.0460697	0.0389275	Glyma.02G008800/Glyma.05G027600/Glyma.05G045700/Glyma.05G237500/Glyma.06G306300/Glyma.07G129000/Glyma.07G261000/Glyma.08G105000/Glyma.09G005700/Glyma.09G182600/Glyma.10G273000/Glyma.12G071300/Glyma.13G061700/Glyma.15G108200/Glyma.17G028000/Glyma.17G261700/Glyma.19G167500/Glyma.09G003900/Glyma.04G141000	19
Cluster7	GO:0043171	peptide catabolic process	8/3310	24/26964	0.00609632	0.048818	0.0412498	Glyma.01G198600/Glyma.06G053900/Glyma.07G013300/Glyma.10G244200/Glyma.11G043300/Glyma.20G244100/Glyma.06G053800/Glyma.20G000500	8
Cluster7	GO:0071496	cellular response to external stimulus	24/3310	115/26964	0.00612605	0.0488659	0.0412902	Glyma.02G008800/Glyma.03G150800/Glyma.04G241900/Glyma.05G027600/Glyma.05G045700/Glyma.05G237500/Glyma.06G072200/Glyma.06G306300/Glyma.07G129000/Glyma.07G261000/Glyma.08G105000/Glyma.09G005700/Glyma.09G182600/Glyma.10G273000/Glyma.12G071300/Glyma.13G061700/Glyma.14G040700/Glyma.15G108200/Glyma.17G028000/Glyma.17G261700/Glyma.19G167500/Glyma.09G003900/Glyma.10G201300/Glyma.04G141000	24
Cluster8	GO:0006413	translational initiation	34/1618	126/26964	5.99135e-14	1.07065e-10	9.89518e-11	Glyma.03G088500/Glyma.11G105400/Glyma.08G174200/Glyma.09G165600/Glyma.12G030200/Glyma.19G224000/Glyma.20G106900/Glyma.01G029600/Glyma.03G172200/Glyma.03G227100/Glyma.04G080800/Glyma.05G001200/Glyma.05G174400/Glyma.06G082500/Glyma.09G065600/Glyma.10G106100/Glyma.13G055200/Glyma.16G215500/Glyma.18G024800/Glyma.19G173100/Glyma.03G254700/Glyma.08G131600/Glyma.08G171500/Glyma.08G290700/Glyma.02G097300…	34
Cluster8	GO:0140053	mitochondrial gene expression	14/1618	49/26964	6.85797e-07	0.000204253	0.000188775	Glyma.06G176900/Glyma.10G214200/Glyma.17G135200/Glyma.01G075300/Glyma.01G075400/Glyma.09G193300/Glyma.11G102100/Glyma.20G177400/Glyma.04G188700/Glyma.18G295600/Glyma.U016100/Glyma.10G204500/Glyma.20G186000/Glyma.15G232300	14
Cluster8	GO:0006091	generation of precursor metabolites and energy	58/1618	500/26964	1.24024e-06	0.000316614	0.000292621	Glyma.06G229900/Glyma.08G165400/Glyma.08G165500/Glyma.10G201100/Glyma.13G151800/Glyma.16G204600/Glyma.20G125200/Glyma.20G189300/Glyma.01G007200/Glyma.02G057400/Glyma.03G245100/Glyma.04G233900/Glyma.11G043900/Glyma.14G010900/Glyma.15G084900/Glyma.16G037100/Glyma.16G037600/Glyma.01G115900/Glyma.04G112800/Glyma.08G173700/Glyma.08G213000/Glyma.09G153900/Glyma.10G021800/Glyma.10G041000/Glyma.10G065000…	58
Cluster8	GO:0046939	nucleotide phosphorylation	27/1618	169/26964	3.04884e-06	0.000681036	0.000629426	Glyma.08G165400/Glyma.08G165500/Glyma.10G201100/Glyma.13G151800/Glyma.16G204600/Glyma.20G189300/Glyma.01G007200/Glyma.14G010900/Glyma.09G153900/Glyma.09G234300/Glyma.10G065000/Glyma.12G021700/Glyma.16G158000/Glyma.19G017200/Glyma.02G071000/Glyma.03G102700/Glyma.03G176800/Glyma.13G149800/Glyma.13G336200/Glyma.19G177500/Glyma.07G121000/Glyma.12G132900/Glyma.15G038100/Glyma.15G262100/Glyma.19G190100…	27
Cluster8	GO:0006090	pyruvate metabolic process	25/1618	152/26964	4.10602e-06	0.000815272	0.00075349	Glyma.08G165400/Glyma.08G165500/Glyma.10G201100/Glyma.13G151800/Glyma.16G204600/Glyma.20G189300/Glyma.01G007200/Glyma.05G037500/Glyma.13G326400/Glyma.14G010900/Glyma.09G153900/Glyma.10G065000/Glyma.12G021700/Glyma.17G020600/Glyma.19G017200/Glyma.19G116700/Glyma.02G071000/Glyma.13G149800/Glyma.13G336200/Glyma.12G132900/Glyma.15G038100/Glyma.15G262100/Glyma.16G004400/Glyma.19G190100/Glyma.04G008300	25
Cluster8	GO:0010501	RNA secondary structure unwinding	18/1618	89/26964	4.73278e-06	0.000845748	0.000781656	Glyma.02G290500/Glyma.03G226600/Glyma.04G067600/Glyma.10G140900/Glyma.17G004800/Glyma.19G223600/Glyma.01G041300/Glyma.02G078100/Glyma.05G041000/Glyma.07G074800/Glyma.08G231300/Glyma.09G065600/Glyma.15G136300/Glyma.20G152200/Glyma.10G241900/Glyma.17G085300/Glyma.19G027600/Glyma.20G089600	18
Cluster8	GO:0051503	adenine nucleotide transport	8/1618	19/26964	6.87398e-06	0.000882843	0.00081594	Glyma.09G263900/Glyma.05G199400/Glyma.07G033100/Glyma.13G362300/Glyma.08G006900/Glyma.08G054100/Glyma.08G209100/Glyma.15G011500	8
Cluster8	GO:0009135	purine nucleoside diphosphate metabolic process	23/1618	137/26964	6.91651e-06	0.000882843	0.00081594	Glyma.08G165400/Glyma.08G165500/Glyma.10G201100/Glyma.13G151800/Glyma.16G204600/Glyma.20G189300/Glyma.01G007200/Glyma.14G010900/Glyma.02G182400/Glyma.09G153900/Glyma.10G065000/Glyma.10G100800/Glyma.12G021700/Glyma.19G017200/Glyma.02G071000/Glyma.13G149800/Glyma.13G336200/Glyma.15G102400/Glyma.12G132900/Glyma.15G038100/Glyma.15G262100/Glyma.19G190100/Glyma.04G008300	23
Cluster8	GO:0009179	purine ribonucleoside diphosphate metabolic process	23/1618	137/26964	6.91651e-06	0.000882843	0.00081594	Glyma.08G165400/Glyma.08G165500/Glyma.10G201100/Glyma.13G151800/Glyma.16G204600/Glyma.20G189300/Glyma.01G007200/Glyma.14G010900/Glyma.02G182400/Glyma.09G153900/Glyma.10G065000/Glyma.10G100800/Glyma.12G021700/Glyma.19G017200/Glyma.02G071000/Glyma.13G149800/Glyma.13G336200/Glyma.15G102400/Glyma.12G132900/Glyma.15G038100/Glyma.15G262100/Glyma.19G190100/Glyma.04G008300	23
Cluster8	GO:0009185	ribonucleoside diphosphate metabolic process	23/1618	137/26964	6.91651e-06	0.000882843	0.00081594	Glyma.08G165400/Glyma.08G165500/Glyma.10G201100/Glyma.13G151800/Glyma.16G204600/Glyma.20G189300/Glyma.01G007200/Glyma.14G010900/Glyma.02G182400/Glyma.09G153900/Glyma.10G065000/Glyma.10G100800/Glyma.12G021700/Glyma.19G017200/Glyma.02G071000/Glyma.13G149800/Glyma.13G336200/Glyma.15G102400/Glyma.12G132900/Glyma.15G038100/Glyma.15G262100/Glyma.19G190100/Glyma.04G008300	23
Cluster8	GO:0022618	ribonucleoprotein complex assembly	30/1618	223/26964	2.96545e-05	0.00294403	0.00272093	Glyma.01G201000/Glyma.03G088500/Glyma.18G050600/Glyma.08G229600/Glyma.09G165600/Glyma.11G100700/Glyma.16G004800/Glyma.18G237400/Glyma.U009000/Glyma.01G029600/Glyma.03G172200/Glyma.04G080800/Glyma.06G082500/Glyma.07G047700/Glyma.10G106100/Glyma.12G012900/Glyma.12G085800/Glyma.12G240600/Glyma.13G055200/Glyma.16G215500/Glyma.18G078500/Glyma.19G173100/Glyma.08G171500/Glyma.08G290700/Glyma.02G097300/G…	30
Cluster8	GO:0036293	response to decreased oxygen levels	12/1618	51/26964	3.72057e-05	0.00332433	0.00307241	Glyma.07G153100/Glyma.13G114000/Glyma.13G149700/Glyma.16G037600/Glyma.03G219400/Glyma.09G238800/Glyma.11G121800/Glyma.15G083700/Glyma.16G013900/Glyma.19G115300/Glyma.19G115600/Glyma.19G213100	12
Cluster8	GO:0071826	ribonucleoprotein complex subunit organization	30/1618	227/26964	4.16169e-05	0.00351744	0.00325088	Glyma.01G201000/Glyma.03G088500/Glyma.18G050600/Glyma.08G229600/Glyma.09G165600/Glyma.11G100700/Glyma.16G004800/Glyma.18G237400/Glyma.U009000/Glyma.01G029600/Glyma.03G172200/Glyma.04G080800/Glyma.06G082500/Glyma.07G047700/Glyma.10G106100/Glyma.12G012900/Glyma.12G085800/Glyma.12G240600/Glyma.13G055200/Glyma.16G215500/Glyma.18G078500/Glyma.19G173100/Glyma.08G171500/Glyma.08G290700/Glyma.02G097300/G…	30
Cluster8	GO:0010038	response to metal ion	40/1618	345/26964	5.34591e-05	0.00375509	0.00347052	Glyma.07G226600/Glyma.08G140200/Glyma.17G216000/Glyma.18G219100/Glyma.04G067600/Glyma.06G275700/Glyma.07G049200/Glyma.10G047100/Glyma.15G251600/Glyma.16G002500/Glyma.06G127400/Glyma.06G128700/Glyma.06G242800/Glyma.07G198500/Glyma.09G193300/Glyma.10G065000/Glyma.11G102100/Glyma.12G026900/Glyma.12G154400/Glyma.14G019600/Glyma.14G111800/Glyma.06G183900/Glyma.12G241700/Glyma.18G228200/Glyma.19G220200…	40
Cluster8	GO:0006096	glycolytic process	20/1618	131/26964	0.000107003	0.00637379	0.00589077	Glyma.08G165400/Glyma.08G165500/Glyma.10G201100/Glyma.13G151800/Glyma.16G204600/Glyma.20G189300/Glyma.01G007200/Glyma.14G010900/Glyma.09G153900/Glyma.10G065000/Glyma.12G021700/Glyma.19G017200/Glyma.02G071000/Glyma.13G149800/Glyma.13G336200/Glyma.12G132900/Glyma.15G038100/Glyma.15G262100/Glyma.19G190100/Glyma.04G008300	20
Cluster8	GO:0034248	regulation of cellular amide metabolic process	20/1618	132/26964	0.000119106	0.0068659	0.0063456	Glyma.03G088500/Glyma.09G165600/Glyma.17G135200/Glyma.20G090000/Glyma.01G029600/Glyma.03G172200/Glyma.04G080800/Glyma.06G082500/Glyma.07G267500/Glyma.10G106100/Glyma.13G055200/Glyma.16G215500/Glyma.19G173100/Glyma.08G290700/Glyma.03G002400/Glyma.07G107700/Glyma.07G244300/Glyma.12G035900/Glyma.18G133400/Glyma.01G153400	20
Cluster8	GO:0045489	pectin biosynthetic process	11/1618	49/26964	0.000123127	0.00687589	0.00635483	Glyma.02G141600/Glyma.12G201500/Glyma.19G028100/Glyma.08G242500/Glyma.10G032400/Glyma.18G220200/Glyma.06G205900/Glyma.13G050600/Glyma.13G058100/Glyma.18G159500/Glyma.18G264700	11
Cluster8	GO:0009965	leaf morphogenesis	14/1618	75/26964	0.000131452	0.00711833	0.0065789	Glyma.01G179900/Glyma.05G040400/Glyma.08G229600/Glyma.09G255200/Glyma.11G209700/Glyma.13G279800/Glyma.07G107500/Glyma.16G209400/Glyma.18G268700/Glyma.01G061100/Glyma.04G161400/Glyma.10G024400/Glyma.10G043000/Glyma.10G289800	14
Cluster8	GO:0009639	response to red or far red light	22/1618	160/26964	0.000237389	0.0124769	0.0115314	Glyma.04G009200/Glyma.10G088000/Glyma.09G088500/Glyma.10G010700/Glyma.10G141400/Glyma.12G063800/Glyma.13G097600/Glyma.18G027500/Glyma.20G090000/Glyma.20G091200/Glyma.01G109500/Glyma.07G057900/Glyma.10G106100/Glyma.13G344700/Glyma.17G084100/Glyma.04G005300/Glyma.05G017800/Glyma.11G229700/Glyma.16G022900/Glyma.03G022700/Glyma.05G140400/Glyma.18G028400	22
Cluster8	GO:0017006	protein-tetrapyrrole linkage	5/1618	11/26964	0.000263222	0.0134394	0.0124209	Glyma.09G088500/Glyma.10G141400/Glyma.11G132200/Glyma.12G056800/Glyma.20G090000	5
Cluster8	GO:0048573	photoperiodism, flowering	13/1618	76/26964	0.000549332	0.025833	0.0238754	Glyma.02G175700/Glyma.09G116300/Glyma.06G213400/Glyma.13G293800/Glyma.18G027500/Glyma.19G073200/Glyma.01G087500/Glyma.03G208500/Glyma.17G062500/Glyma.11G229700/Glyma.16G079900/Glyma.19G061100/Glyma.20G187900	13
Cluster8	GO:0009648	photoperiodism	14/1618	86/26964	0.000574674	0.0263318	0.0243364	Glyma.02G175700/Glyma.09G116300/Glyma.06G213400/Glyma.13G097600/Glyma.13G293800/Glyma.18G027500/Glyma.19G073200/Glyma.01G087500/Glyma.03G208500/Glyma.17G062500/Glyma.11G229700/Glyma.16G079900/Glyma.19G061100/Glyma.20G187900	14
Cluster8	GO:0071229	cellular response to acid chemical	6/1618	19/26964	0.000636625	0.0270433	0.0249939	Glyma.09G116300/Glyma.06G016000/Glyma.12G194200/Glyma.15G251600/Glyma.19G073200/Glyma.20G107800	6
Cluster8	GO:0019693	ribose phosphate metabolic process	37/1618	351/26964	0.000650881	0.0270433	0.0249939	Glyma.08G086000/Glyma.08G165400/Glyma.08G165500/Glyma.10G201100/Glyma.11G088000/Glyma.13G151800/Glyma.16G204600/Glyma.20G189300/Glyma.01G007200/Glyma.01G070300/Glyma.02G127400/Glyma.08G232600/Glyma.08G317100/Glyma.10G014900/Glyma.14G010900/Glyma.02G014200/Glyma.02G182400/Glyma.03G216400/Glyma.09G153900/Glyma.10G065000/Glyma.10G100800/Glyma.12G021700/Glyma.17G083300/Glyma.19G017200/Glyma.19G212900…	37
Cluster8	GO:0009735	response to cytokinin	22/1618	172/26964	0.000655145	0.0270433	0.0249939	Glyma.07G226600/Glyma.14G082800/Glyma.04G062400/Glyma.16G096600/Glyma.18G237400/Glyma.04G142800/Glyma.06G127400/Glyma.06G187000/Glyma.08G173700/Glyma.12G026900/Glyma.13G155200/Glyma.14G003200/Glyma.15G106900/Glyma.17G037700/Glyma.20G148200/Glyma.19G220200/Glyma.01G010200/Glyma.04G005300/Glyma.07G014400/Glyma.11G151300/Glyma.15G038100/Glyma.15G209000	22
Cluster8	GO:0051606	detection of stimulus	13/1618	80/26964	0.000907541	0.035256	0.0325842	Glyma.08G083300/Glyma.09G088500/Glyma.10G141400/Glyma.16G037600/Glyma.20G090000/Glyma.06G128700/Glyma.07G057900/Glyma.07G107500/Glyma.15G083700/Glyma.19G115300/Glyma.19G115600/Glyma.12G241700/Glyma.04G005300	13

## Sheet: Cell cycle
Table S5. List of significantly enriched GO terms of cell component.
Cluster	ID	Description	GeneRatio	BgRatio	pvalue	p.adjust	qvalue	geneID	Count
Cluster1	GO:0022626	cytosolic ribosome	136/1409	460/25602	4.50528e-62	9.46109e-60	7.73011e-60	Glyma.01G004300/Glyma.01G026100/Glyma.01G203600/Glyma.01G207700/Glyma.01G236600/Glyma.01G240000/Glyma.02G017800/Glyma.02G200300/Glyma.02G255500/Glyma.02G255600/Glyma.02G284900/Glyma.03G086400/Glyma.03G166700/Glyma.03G178000/Glyma.03G189300/Glyma.03G193100/Glyma.03G207700/Glyma.03G234600/Glyma.04G132900/Glyma.05G052300/Glyma.05G059600/Glyma.05G146800/Glyma.05G184100/Glyma.05G223800/Glyma.06G113700…	136
Cluster1	GO:0030684	preribosome	43/1409	160/25602	1.40674e-18	4.92357e-17	4.02277e-17	Glyma.01G001600/Glyma.01G176400/Glyma.02G255500/Glyma.02G255600/Glyma.03G193100/Glyma.03G214900/Glyma.06G135800/Glyma.08G045100/Glyma.08G131500/Glyma.08G173300/Glyma.08G184300/Glyma.08G359600/Glyma.09G023100/Glyma.09G183300/Glyma.11G068600/Glyma.11G114300/Glyma.11G209200/Glyma.12G167800/Glyma.12G182800/Glyma.13G045800/Glyma.13G056900/Glyma.13G103200/Glyma.13G167800/Glyma.13G255400/Glyma.13G318200…	43
Cluster1	GO:0005730	nucleolus	62/1409	434/25602	5.66006e-12	1.69802e-10	1.38735e-10	Glyma.01G176400/Glyma.01G231400/Glyma.02G035900/Glyma.03G178900/Glyma.03G214900/Glyma.03G263200/Glyma.04G054300/Glyma.05G016600/Glyma.05G029300/Glyma.05G052300/Glyma.05G146800/Glyma.06G323000/Glyma.07G031400/Glyma.07G043700/Glyma.07G212600/Glyma.07G241200/Glyma.08G143000/Glyma.08G184300/Glyma.08G255000/Glyma.08G331900/Glyma.08G332000/Glyma.09G023100/Glyma.11G068600/Glyma.11G114300/Glyma.12G076900…	62
Cluster1	GO:0009534	chloroplast thylakoid	58/1409	409/25602	3.69493e-11	8.29036e-10	6.77358e-10	Glyma.01G121700/Glyma.02G035000/Glyma.03G119500/Glyma.04G020300/Glyma.04G132400/Glyma.04G213800/Glyma.05G119000/Glyma.05G128000/Glyma.05G166800/Glyma.05G200500/Glyma.06G015900/Glyma.06G073600/Glyma.06G175400/Glyma.06G194900/Glyma.08G074000/Glyma.08G082900/Glyma.08G139100/Glyma.08G180000/Glyma.08G304200/Glyma.09G286000/Glyma.11G061300/Glyma.12G199400/Glyma.12G219300/Glyma.12G222200/Glyma.13G129400…	58
Cluster1	GO:0031976	plastid thylakoid	58/1409	409/25602	3.69493e-11	8.29036e-10	6.77358e-10	Glyma.01G121700/Glyma.02G035000/Glyma.03G119500/Glyma.04G020300/Glyma.04G132400/Glyma.04G213800/Glyma.05G119000/Glyma.05G128000/Glyma.05G166800/Glyma.05G200500/Glyma.06G015900/Glyma.06G073600/Glyma.06G175400/Glyma.06G194900/Glyma.08G074000/Glyma.08G082900/Glyma.08G139100/Glyma.08G180000/Glyma.08G304200/Glyma.09G286000/Glyma.11G061300/Glyma.12G199400/Glyma.12G219300/Glyma.12G222200/Glyma.13G129400…	58
Cluster1	GO:0042651	thylakoid membrane	55/1409	377/25602	3.94779e-11	8.29036e-10	6.77358e-10	Glyma.02G035000/Glyma.03G119500/Glyma.04G020300/Glyma.04G132400/Glyma.04G213800/Glyma.05G119000/Glyma.05G128000/Glyma.05G166800/Glyma.05G200500/Glyma.06G015900/Glyma.06G073600/Glyma.06G175400/Glyma.06G194900/Glyma.08G074000/Glyma.08G082900/Glyma.08G139100/Glyma.08G180000/Glyma.08G304200/Glyma.09G286000/Glyma.11G061300/Glyma.12G199400/Glyma.12G219300/Glyma.13G129400/Glyma.13G282000/Glyma.13G302900…	55
Cluster1	GO:0048046	apoplast	29/1409	288/25602	0.00130406	0.0114105	0.00932288	Glyma.02G132100/Glyma.04G220600/Glyma.06G015900/Glyma.06G231500/Glyma.07G212800/Glyma.08G304200/Glyma.09G027000/Glyma.11G061300/Glyma.11G229500/Glyma.13G141200/Glyma.18G030400/Glyma.18G193400/Glyma.18G193600/Glyma.19G046600/Glyma.19G106800/Glyma.07G181700/Glyma.10G145900/Glyma.07G054100/Glyma.11G094700/Glyma.03G040400/Glyma.08G175800/Glyma.15G089300/Glyma.04G019500/Glyma.05G187700/Glyma.10G254500…	29
Cluster2	GO:0005694	chromosome	118/1987	448/25602	3.30772e-33	1.08493e-30	8.60008e-31	Glyma.01G046400/Glyma.01G054100/Glyma.01G175300/Glyma.01G187400/Glyma.02G112500/Glyma.02G143200/Glyma.02G286600/Glyma.02G299600/Glyma.03G148100/Glyma.03G236100/Glyma.03G241800/Glyma.04G003800/Glyma.04G133700/Glyma.04G210700/Glyma.04G222000/Glyma.05G020600/Glyma.05G148900/Glyma.05G188600/Glyma.05G188700/Glyma.06G058300/Glyma.06G116000/Glyma.06G143400/Glyma.06G177400/Glyma.06G308700/Glyma.06G310400…	118
Cluster2	GO:0032993	protein-DNA complex	67/1987	163/25602	5.07043e-32	8.3155e-30	6.59155e-30	Glyma.01G175300/Glyma.01G187400/Glyma.02G143200/Glyma.02G286600/Glyma.03G148100/Glyma.03G241800/Glyma.04G133700/Glyma.04G210700/Glyma.04G222000/Glyma.05G020600/Glyma.05G148900/Glyma.05G188600/Glyma.05G188700/Glyma.07G057300/Glyma.07G105000/Glyma.08G105600/Glyma.08G245000/Glyma.08G349400/Glyma.10G031200/Glyma.10G133500/Glyma.10G198500/Glyma.11G130900/Glyma.11G177800/Glyma.11G247900/Glyma.12G014600…	67
Cluster2	GO:1990204	oxidoreductase complex	37/1987	157/25602	7.62762e-10	1.31677e-08	1.04378e-08	Glyma.01G145000/Glyma.02G186600/Glyma.03G114600/Glyma.03G123100/Glyma.03G142900/Glyma.03G230300/Glyma.04G030800/Glyma.05G186900/Glyma.06G030700/Glyma.06G148500/Glyma.07G112000/Glyma.09G011900/Glyma.09G173500/Glyma.10G107100/Glyma.12G011200/Glyma.13G127200/Glyma.14G031800/Glyma.18G114900/Glyma.19G126700/Glyma.19G227400/Glyma.20G019600/Glyma.20G019700/Glyma.03G021800/Glyma.05G106100/Glyma.05G114400…	37
Cluster2	GO:0005743	mitochondrial inner membrane	42/1987	227/25602	1.13434e-07	1.6912e-06	1.34059e-06	Glyma.01G145000/Glyma.03G082300/Glyma.03G142900/Glyma.04G030800/Glyma.04G246800/Glyma.05G223100/Glyma.06G030700/Glyma.06G290600/Glyma.06G320500/Glyma.07G235200/Glyma.08G181800/Glyma.08G204400/Glyma.09G011900/Glyma.09G173500/Glyma.10G213400/Glyma.10G267200/Glyma.12G116300/Glyma.13G295500/Glyma.14G004700/Glyma.20G108800/Glyma.20G123600/Glyma.03G021800/Glyma.05G106100/Glyma.05G172800/Glyma.05G181700…	42
Cluster2	GO:0042575	DNA polymerase complex	10/1987	21/25602	1.23261e-06	1.44392e-05	1.14457e-05	Glyma.01G187400/Glyma.04G210700/Glyma.07G271700/Glyma.11G247900/Glyma.12G087000/Glyma.15G274000/Glyma.17G002500/Glyma.17G126600/Glyma.18G009300/Glyma.08G079500	10
Cluster2	GO:0005685	U1 snRNP	9/1987	35/25602	0.00110963	0.00758244	0.00601047	Glyma.03G197100/Glyma.05G185800/Glyma.08G143900/Glyma.09G248800/Glyma.11G086200/Glyma.14G025900/Glyma.17G063100/Glyma.06G157100/Glyma.20G084000	9
Cluster2	GO:0005732	sno(s)RNA-containing ribonucleoprotein complex	8/1987	32/25602	0.00252399	0.0153309	0.0121526	Glyma.03G197100/Glyma.08G176900/Glyma.11G086200/Glyma.15G056100/Glyma.17G063100/Glyma.17G083200/Glyma.08G105900/Glyma.20G084000	8
Cluster2	GO:0009505	plant-type cell wall	32/1987	245/25602	0.00263522	0.0157155	0.0124574	Glyma.01G005800/Glyma.01G050100/Glyma.01G125800/Glyma.06G157200/Glyma.06G307100/Glyma.07G260300/Glyma.07G261800/Glyma.08G032700/Glyma.08G179800/Glyma.11G235800/Glyma.12G045400/Glyma.12G195600/Glyma.14G170900/Glyma.16G164400/Glyma.17G012300/Glyma.17G013600/Glyma.17G223200/Glyma.17G261500/Glyma.19G063800/Glyma.19G119000/Glyma.19G132400/Glyma.19G190800/Glyma.20G242000/Glyma.03G007700/Glyma.03G200900…	32
Cluster2	GO:0048046	apoplast	34/1987	288/25602	0.00957444	0.0483141	0.0382978	Glyma.01G173300/Glyma.02G005500/Glyma.02G304500/Glyma.03G184500/Glyma.03G190500/Glyma.05G157300/Glyma.07G054200/Glyma.07G112000/Glyma.08G199500/Glyma.10G147600/Glyma.10G151800/Glyma.10G250800/Glyma.11G235800/Glyma.12G081300/Glyma.12G197600/Glyma.13G210800/Glyma.16G127300/Glyma.17G012000/Glyma.17G111100/Glyma.17G258700/Glyma.19G184900/Glyma.19G222600/Glyma.02G231600/Glyma.05G237000/Glyma.07G002300…	34
Cluster3	GO:0048046	apoplast	50/1495	288/25602	3.97431e-12	5.48455e-10	5.18752e-10	Glyma.01G081300/Glyma.01G112600/Glyma.01G170300/Glyma.01G173600/Glyma.02G160500/Glyma.02G224800/Glyma.02G261600/Glyma.03G077900/Glyma.04G022300/Glyma.04G091800/Glyma.06G105300/Glyma.07G080500/Glyma.08G136200/Glyma.08G359100/Glyma.11G069500/Glyma.11G069600/Glyma.11G193600/Glyma.11G254700/Glyma.12G121700/Glyma.12G210600/Glyma.14G056100/Glyma.14G191500/Glyma.17G164100/Glyma.18G065100/Glyma.18G183700…	50
Cluster3	GO:0005887	integral component of plasma membrane	49/1495	396/25602	5.979e-07	4.12551e-05	3.90208e-05	Glyma.02G047200/Glyma.03G156700/Glyma.04G015000/Glyma.04G102600/Glyma.04G102700/Glyma.04G184000/Glyma.05G089200/Glyma.05G162600/Glyma.06G077600/Glyma.07G006500/Glyma.07G056400/Glyma.08G113400/Glyma.08G203000/Glyma.08G216500/Glyma.10G221100/Glyma.11G119500/Glyma.12G133700/Glyma.13G087100/Glyma.14G074100/Glyma.15G003900/Glyma.15G014000/Glyma.19G116500/Glyma.19G159000/Glyma.01G219100/Glyma.02G069800…	49
Cluster3	GO:0000322	storage vacuole	7/1495	12/25602	1.39433e-06	4.81043e-05	4.54991e-05	Glyma.03G185900/Glyma.07G018000/Glyma.08G203000/Glyma.11G119100/Glyma.12G044600/Glyma.19G186100/Glyma.11G119900	7
Cluster3	GO:0000326	protein storage vacuole	7/1495	12/25602	1.39433e-06	4.81043e-05	4.54991e-05	Glyma.03G185900/Glyma.07G018000/Glyma.08G203000/Glyma.11G119100/Glyma.12G044600/Glyma.19G186100/Glyma.11G119900	7
Cluster3	GO:0009505	plant-type cell wall	31/1495	245/25602	4.33437e-05	0.000854489	0.000808213	Glyma.01G081300/Glyma.01G163100/Glyma.02G013300/Glyma.04G091800/Glyma.04G119600/Glyma.06G105300/Glyma.06G174800/Glyma.06G202600/Glyma.06G228800/Glyma.06G275900/Glyma.06G318800/Glyma.07G018000/Glyma.08G074700/Glyma.08G203000/Glyma.08G257800/Glyma.09G070000/Glyma.13G196200/Glyma.14G045000/Glyma.16G200300/Glyma.17G108200/Glyma.17G164100/Glyma.20G133900/Glyma.09G160400/Glyma.09G266000/Glyma.10G022500…	31
Cluster3	GO:0009707	chloroplast outer membrane	10/1495	60/25602	0.00232543	0.0294884	0.0278913	Glyma.05G057100/Glyma.09G079600/Glyma.13G148500/Glyma.15G186500/Glyma.13G171100/Glyma.17G139700/Glyma.02G228600/Glyma.10G063900/Glyma.13G162600/Glyma.14G195600	10
Cluster5	GO:0005655	nucleolar ribonuclease P complex	10/1622	27/25602	3.15519e-06	0.000385243	0.000332553	Glyma.02G248400/Glyma.06G161700/Glyma.08G184600/Glyma.08G217500/Glyma.08G269000/Glyma.11G219200/Glyma.14G068100/Glyma.15G037800/Glyma.18G038300/Glyma.05G198500	10
Cluster5	GO:0030681	multimeric ribonuclease P complex	10/1622	27/25602	3.15519e-06	0.000385243	0.000332553	Glyma.02G248400/Glyma.06G161700/Glyma.08G184600/Glyma.08G217500/Glyma.08G269000/Glyma.11G219200/Glyma.14G068100/Glyma.15G037800/Glyma.18G038300/Glyma.05G198500	10
Cluster5	GO:1902555	endoribonuclease complex	11/1622	35/25602	6.45127e-06	0.000385243	0.000332553	Glyma.02G248400/Glyma.06G161700/Glyma.08G184600/Glyma.08G217500/Glyma.08G269000/Glyma.11G219200/Glyma.14G068100/Glyma.15G037800/Glyma.18G038300/Glyma.05G198500/Glyma.04G189200	11
Cluster5	GO:1905348	endonuclease complex	11/1622	35/25602	6.45127e-06	0.000385243	0.000332553	Glyma.02G248400/Glyma.06G161700/Glyma.08G184600/Glyma.08G217500/Glyma.08G269000/Glyma.11G219200/Glyma.14G068100/Glyma.15G037800/Glyma.18G038300/Glyma.05G198500/Glyma.04G189200	11
Cluster5	GO:0030677	ribonuclease P complex	10/1622	29/25602	6.6651e-06	0.000385243	0.000332553	Glyma.02G248400/Glyma.06G161700/Glyma.08G184600/Glyma.08G217500/Glyma.08G269000/Glyma.11G219200/Glyma.14G068100/Glyma.15G037800/Glyma.18G038300/Glyma.05G198500	10
Cluster5	GO:0005856	cytoskeleton	46/1622	386/25602	2.90227e-05	0.00139793	0.00120673	Glyma.01G155300/Glyma.01G213200/Glyma.03G036600/Glyma.03G114200/Glyma.03G177900/Glyma.03G249200/Glyma.04G046100/Glyma.05G235900/Glyma.06G036500/Glyma.06G042400/Glyma.08G043300/Glyma.08G322800/Glyma.08G333900/Glyma.09G043000/Glyma.10G216300/Glyma.10G258300/Glyma.11G028700/Glyma.11G110800/Glyma.13G030600/Glyma.13G087500/Glyma.13G120800/Glyma.14G018300/Glyma.14G065300/Glyma.16G082900/Glyma.16G111200…	46
Cluster5	GO:0000419	RNA polymerase V complex	7/1622	18/25602	6.91654e-05	0.0024986	0.00215687	Glyma.04G061000/Glyma.04G235500/Glyma.09G016100/Glyma.09G228500/Glyma.12G236100/Glyma.15G235900/Glyma.01G235900	7
Cluster5	GO:0008250	oligosaccharyltransferase complex	6/1622	16/25602	0.000295211	0.00775601	0.00669522	Glyma.03G164400/Glyma.10G210300/Glyma.10G251600/Glyma.16G077300/Glyma.16G213300/Glyma.20G180300	6
Cluster5	GO:0005635	nuclear envelope	19/1622	134/25602	0.000800485	0.0177954	0.0153615	Glyma.02G124400/Glyma.02G147200/Glyma.02G206900/Glyma.02G305200/Glyma.05G003500/Glyma.07G152800/Glyma.10G055100/Glyma.11G098600/Glyma.13G142200/Glyma.16G082900/Glyma.17G038500/Glyma.17G071100/Glyma.19G248400/Glyma.11G018300/Glyma.20G218300/Glyma.07G054900/Glyma.16G023700/Glyma.03G264400/Glyma.05G031900	19
Cluster6	GO:0005887	integral component of plasma membrane	36/1235	396/25602	0.000217574	0.0430796	0.0430796	Glyma.03G157700/Glyma.04G123700/Glyma.04G233000/Glyma.06G126600/Glyma.09G168400/Glyma.09G168600/Glyma.11G048300/Glyma.14G008100/Glyma.16G022200/Glyma.17G199200/Glyma.19G136400/Glyma.19G159900/Glyma.01G157300/Glyma.08G059700/Glyma.08G098400/Glyma.08G187600/Glyma.08G222200/Glyma.11G087700/Glyma.13G241700/Glyma.16G151300/Glyma.05G066600/Glyma.11G028500/Glyma.14G161600/Glyma.15G001300/Glyma.15G071800…	36
Cluster7	GO:0005811	lipid droplet	16/3179	26/25602	4.77577e-09	1.56168e-06	1.41765e-06	Glyma.04G077600/Glyma.05G004300/Glyma.06G078700/Glyma.08G184900/Glyma.09G065300/Glyma.13G240100/Glyma.16G071800/Glyma.17G086400/Glyma.17G122000/Glyma.18G006700/Glyma.19G004800/Glyma.19G063400/Glyma.19G132900/Glyma.10G193900/Glyma.11G252800/Glyma.20G196600	16
Cluster7	GO:0008023	transcription elongation factor complex	16/3179	32/25602	2.58454e-07	2.76005e-05	2.5055e-05	Glyma.02G157800/Glyma.04G180100/Glyma.05G035100/Glyma.06G149200/Glyma.06G184600/Glyma.07G015500/Glyma.11G008100/Glyma.17G052100/Glyma.17G092200/Glyma.17G258900/Glyma.19G127800/Glyma.03G124700/Glyma.04G163400/Glyma.06G173000/Glyma.09G068600/Glyma.14G219900	16
Cluster7	GO:0005777	peroxisome	45/3179	169/25602	4.22026e-07	2.76005e-05	2.5055e-05	Glyma.02G106100/Glyma.02G280700/Glyma.03G056400/Glyma.03G250100/Glyma.04G017500/Glyma.04G116700/Glyma.05G059400/Glyma.05G062200/Glyma.05G068600/Glyma.05G180100/Glyma.06G019900/Glyma.06G320100/Glyma.07G018400/Glyma.08G302600/Glyma.10G249700/Glyma.11G035200/Glyma.12G120300/Glyma.13G237200/Glyma.13G344200/Glyma.14G026400/Glyma.14G214800/Glyma.14G223200/Glyma.15G076300/Glyma.16G153900/Glyma.17G034100…	45
Cluster7	GO:0000307	cyclin-dependent protein kinase holoenzyme complex	9/3179	16/25602	3.48661e-05	0.00162875	0.00147853	Glyma.08G347600/Glyma.11G004500/Glyma.18G159000/Glyma.20G023800/Glyma.07G223700/Glyma.10G249800/Glyma.15G258300/Glyma.20G230500/Glyma.10G158100	9
Cluster7	GO:0031201	SNARE complex	25/3179	97/25602	0.000254606	0.0083256	0.00755777	Glyma.01G015600/Glyma.02G195400/Glyma.02G260400/Glyma.06G044900/Glyma.06G322700/Glyma.07G025200/Glyma.08G304700/Glyma.09G019800/Glyma.09G097700/Glyma.10G082400/Glyma.10G278100/Glyma.11G181900/Glyma.13G119900/Glyma.14G054900/Glyma.15G126200/Glyma.17G236900/Glyma.18G114700/Glyma.18G172100/Glyma.18G172300/Glyma.19G180200/Glyma.20G111100/Glyma.08G316900/Glyma.08G355600/Glyma.02G279100/Glyma.07G223000	25
Cluster7	GO:0000145	exocyst	21/3179	82/25602	0.000839309	0.0191793	0.0174105	Glyma.07G003600/Glyma.07G004000/Glyma.07G041100/Glyma.07G046100/Glyma.08G245400/Glyma.09G114700/Glyma.10G207900/Glyma.10G217200/Glyma.11G144600/Glyma.14G199100/Glyma.16G009800/Glyma.17G246600/Glyma.20G072700/Glyma.20G072900/Glyma.20G174900/Glyma.20G182800/Glyma.U032300/Glyma.01G140600/Glyma.03G026400/Glyma.16G084100/Glyma.17G197600	21
Cluster7	GO:0099023	vesicle tethering complex	29/3179	128/25602	0.000879786	0.0191793	0.0174105	Glyma.01G154300/Glyma.01G154500/Glyma.03G261100/Glyma.07G003600/Glyma.07G004000/Glyma.07G041100/Glyma.07G046100/Glyma.08G245400/Glyma.09G114700/Glyma.10G207900/Glyma.10G217200/Glyma.11G090300/Glyma.11G144600/Glyma.14G199100/Glyma.16G009800/Glyma.17G129100/Glyma.17G246600/Glyma.20G072700/Glyma.20G072900/Glyma.20G174900/Glyma.20G182800/Glyma.U032300/Glyma.01G140600/Glyma.03G026400/Glyma.16G084100/G…	29
Cluster7	GO:0000151	ubiquitin ligase complex	40/3179	200/25602	0.00149574	0.0305693	0.02775	Glyma.02G191900/Glyma.03G254800/Glyma.08G300100/Glyma.09G046500/Glyma.09G231000/Glyma.10G181100/Glyma.10G229500/Glyma.11G121300/Glyma.11G129000/Glyma.12G005700/Glyma.12G046400/Glyma.12G116500/Glyma.12G128600/Glyma.13G059200/Glyma.13G218600/Glyma.13G343300/Glyma.15G031100/Glyma.15G093600/Glyma.15G101600/Glyma.15G101700/Glyma.16G029600/Glyma.16G063600/Glyma.17G052100/Glyma.18G120300/Glyma.18G173200…	40
Cluster7	GO:0010008	endosome membrane	13/3179	44/25602	0.00201606	0.0346974	0.0314974	Glyma.01G147800/Glyma.05G012400/Glyma.06G211400/Glyma.08G058200/Glyma.08G304700/Glyma.09G059200/Glyma.13G119900/Glyma.15G165500/Glyma.17G059700/Glyma.18G114700/Glyma.06G023000/Glyma.20G170200/Glyma.01G011400	13
Cluster8	GO:0033290	eukaryotic 48S preinitiation complex	16/1602	34/25602	3.85189e-11	5.64302e-09	5.23046e-09	Glyma.09G165600/Glyma.01G029600/Glyma.03G172200/Glyma.04G080800/Glyma.06G082500/Glyma.10G106100/Glyma.13G055200/Glyma.16G215500/Glyma.18G024800/Glyma.19G173100/Glyma.08G290700/Glyma.02G097300/Glyma.03G002400/Glyma.07G107700/Glyma.11G232500/Glyma.18G133400	16
Cluster8	GO:0070993	translation preinitiation complex	16/1602	34/25602	3.85189e-11	5.64302e-09	5.23046e-09	Glyma.09G165600/Glyma.01G029600/Glyma.03G172200/Glyma.04G080800/Glyma.06G082500/Glyma.10G106100/Glyma.13G055200/Glyma.16G215500/Glyma.18G024800/Glyma.19G173100/Glyma.08G290700/Glyma.02G097300/Glyma.03G002400/Glyma.07G107700/Glyma.11G232500/Glyma.18G133400	16
Cluster8	GO:0009534	chloroplast thylakoid	61/1602	409/25602	2.47952e-10	1.81625e-08	1.68346e-08	Glyma.01G237800/Glyma.06G132600/Glyma.03G245100/Glyma.05G218800/Glyma.06G055900/Glyma.06G277600/Glyma.07G135300/Glyma.08G134400/Glyma.09G007000/Glyma.10G056700/Glyma.11G097200/Glyma.13G371900/Glyma.14G060500/Glyma.01G115900/Glyma.02G256000/Glyma.02G308900/Glyma.03G247200/Glyma.04G112800/Glyma.04G142800/Glyma.05G139800/Glyma.05G230600/Glyma.06G014500/Glyma.06G020400/Glyma.06G122400/Glyma.06G133300…	61
Cluster8	GO:0031976	plastid thylakoid	61/1602	409/25602	2.47952e-10	1.81625e-08	1.68346e-08	Glyma.01G237800/Glyma.06G132600/Glyma.03G245100/Glyma.05G218800/Glyma.06G055900/Glyma.06G277600/Glyma.07G135300/Glyma.08G134400/Glyma.09G007000/Glyma.10G056700/Glyma.11G097200/Glyma.13G371900/Glyma.14G060500/Glyma.01G115900/Glyma.02G256000/Glyma.02G308900/Glyma.03G247200/Glyma.04G112800/Glyma.04G142800/Glyma.05G139800/Glyma.05G230600/Glyma.06G014500/Glyma.06G020400/Glyma.06G122400/Glyma.06G133300…	61
Cluster8	GO:0005730	nucleolus	45/1602	434/25602	0.000635268	0.0155111	0.0143771	Glyma.01G121000/Glyma.02G290500/Glyma.04G067600/Glyma.04G233900/Glyma.07G084000/Glyma.07G246300/Glyma.08G229600/Glyma.12G013600/Glyma.16G038400/Glyma.01G077600/Glyma.01G227300/Glyma.02G137100/Glyma.07G047700/Glyma.10G018900/Glyma.10G095200/Glyma.11G096800/Glyma.11G141500/Glyma.12G085800/Glyma.12G159600/Glyma.12G191100/Glyma.13G278500/Glyma.18G016000/Glyma.18G172200/Glyma.19G116600/Glyma.20G073900…	45
Cluster8	GO:0031305	integral component of mitochondrial inner membrane	6/1602	19/25602	0.000794623	0.0179096	0.0166002	Glyma.13G347400/Glyma.15G026600/Glyma.11G235000/Glyma.16G078500/Glyma.01G007700/Glyma.15G038200	6

## Sheet: Molecular function
Table S5. List of significantly enriched GO terms of molecular function.
Cluster	ID	Description	GeneRatio	BgRatio	pvalue	p.adjust	qvalue	geneID	Count
Cluster1	GO:0070180	large ribosomal subunit rRNA binding	14/1741	27/32608	1.51153e-11	8.64596e-09	8.25773e-09	Glyma.02G255500/Glyma.02G255600/Glyma.03G166700/Glyma.03G193100/Glyma.06G135800/Glyma.08G131500/Glyma.08G184300/Glyma.11G209200/Glyma.12G182800/Glyma.13G126400/Glyma.13G318200/Glyma.15G048200/Glyma.04G229000/Glyma.08G310400	14
Cluster1	GO:0031409	pigment binding	13/1741	29/32608	8.32204e-10	1.58674e-07	1.51549e-07	Glyma.05G119000/Glyma.05G128000/Glyma.06G194900/Glyma.08G074000/Glyma.08G082900/Glyma.08G180000/Glyma.12G219300/Glyma.13G282000/Glyma.15G052400/Glyma.15G179400/Glyma.20G212900/Glyma.02G064700/Glyma.02G305400	13
Cluster1	GO:0016168	chlorophyll binding	16/1741	47/32608	1.26471e-09	1.80854e-07	1.72733e-07	Glyma.05G119000/Glyma.05G128000/Glyma.06G194900/Glyma.08G074000/Glyma.08G082900/Glyma.08G180000/Glyma.12G219300/Glyma.13G282000/Glyma.15G052400/Glyma.15G179400/Glyma.16G165500/Glyma.20G212900/Glyma.02G064700/Glyma.02G305400/Glyma.16G165200/Glyma.09G154700	16
Cluster1	GO:0016841	ammonia-lyase activity	6/1741	12/32608	1.60554e-05	0.00183674	0.00175426	Glyma.02G309300/Glyma.03G181600/Glyma.03G181700/Glyma.10G058200/Glyma.13G145000/Glyma.20G180800	6
Cluster1	GO:0035251	UDP-glucosyltransferase activity	35/1741	321/32608	5.4032e-05	0.00515105	0.00491975	Glyma.01G046300/Glyma.02G104600/Glyma.02G240400/Glyma.03G104800/Glyma.05G181100/Glyma.07G183200/Glyma.07G254600/Glyma.08G178200/Glyma.09G167000/Glyma.10G172200/Glyma.10G223500/Glyma.11G151800/Glyma.11G212700/Glyma.11G225500/Glyma.12G191700/Glyma.13G090300/Glyma.13G173900/Glyma.14G175800/Glyma.14G209900/Glyma.15G051300/Glyma.16G158100/Glyma.02G301200/Glyma.16G175500/Glyma.18G085800/Glyma.06G285700…	35
Cluster1	GO:0005315	inorganic phosphate transmembrane transporter activity	8/1741	28/32608	7.72279e-05	0.00631062	0.00602726	Glyma.03G162800/Glyma.10G006700/Glyma.10G186500/Glyma.18G144100/Glyma.19G164300/Glyma.20G204000/Glyma.13G206700/Glyma.15G105900	8
Cluster1	GO:0008169	C-methyltransferase activity	5/1741	15/32608	0.000825397	0.0429206	0.0409934	Glyma.02G037000/Glyma.08G332000/Glyma.18G075000/Glyma.08G150800/Glyma.01G028200	5
Cluster2	GO:0008017	microtubule binding	72/2274	222/32608	1.86225e-29	1.18998e-26	1.09186e-26	Glyma.01G021200/Glyma.01G137000/Glyma.01G168200/Glyma.01G190000/Glyma.02G050400/Glyma.02G135700/Glyma.02G295100/Glyma.03G127500/Glyma.03G134900/Glyma.03G197300/Glyma.04G009100/Glyma.04G041300/Glyma.05G014900/Glyma.05G208100/Glyma.07G096500/Glyma.07G132100/Glyma.07G186700/Glyma.07G209300/Glyma.08G014800/Glyma.08G106400/Glyma.08G174300/Glyma.08G205700/Glyma.08G325200/Glyma.09G136400/Glyma.09G200800…	72
Cluster2	GO:0003777	microtubule motor activity	60/2274	159/32608	7.77737e-29	1.65658e-26	1.52e-26	Glyma.01G021200/Glyma.01G168200/Glyma.02G050400/Glyma.02G135700/Glyma.03G134900/Glyma.03G197300/Glyma.04G009100/Glyma.04G041300/Glyma.05G014900/Glyma.05G208100/Glyma.06G096600/Glyma.07G096500/Glyma.07G132100/Glyma.07G186700/Glyma.07G209300/Glyma.08G014800/Glyma.08G106400/Glyma.08G174300/Glyma.08G205700/Glyma.08G325200/Glyma.09G136400/Glyma.09G200800/Glyma.10G045500/Glyma.10G154200/Glyma.10G159100…	60
Cluster2	GO:0046982	protein heterodimerization activity	56/2274	207/32608	4.88659e-19	5.20422e-17	4.77514e-17	Glyma.02G143200/Glyma.03G148100/Glyma.03G241800/Glyma.05G188600/Glyma.05G188700/Glyma.07G057300/Glyma.08G245000/Glyma.10G031200/Glyma.10G133500/Glyma.10G198500/Glyma.11G130900/Glyma.11G177800/Glyma.11G247900/Glyma.11G250000/Glyma.12G055200/Glyma.12G069100/Glyma.12G074500/Glyma.12G179100/Glyma.13G147000/Glyma.13G173100/Glyma.13G321600/Glyma.13G333800/Glyma.13G333900/Glyma.13G342000/Glyma.14G190800…	56
Cluster2	GO:0016853	isomerase activity	56/2274	411/32608	1.24722e-06	9.96218e-05	9.14082e-05	Glyma.01G173300/Glyma.02G279000/Glyma.03G086100/Glyma.03G154600/Glyma.03G157900/Glyma.03G198200/Glyma.03G232000/Glyma.03G245900/Glyma.03G251600/Glyma.04G247900/Glyma.05G014300/Glyma.05G080800/Glyma.07G001300/Glyma.08G027300/Glyma.08G176900/Glyma.08G249900/Glyma.09G186700/Glyma.09G186800/Glyma.10G059500/Glyma.10G090000/Glyma.11G106400/Glyma.11G230900/Glyma.12G067700/Glyma.12G172800/Glyma.13G047300…	56
Cluster2	GO:0005200	structural constituent of cytoskeleton	14/2274	46/32608	1.76634e-06	0.00012541	0.00011507	Glyma.01G109300/Glyma.03G074400/Glyma.03G124400/Glyma.04G023900/Glyma.04G088500/Glyma.05G110200/Glyma.05G157300/Glyma.06G024100/Glyma.14G219300/Glyma.17G258300/Glyma.19G127700/Glyma.06G090500/Glyma.17G156900/Glyma.20G136000	14
Cluster2	GO:0019843	rRNA binding	25/2274	147/32608	2.95128e-05	0.00157155	0.00144198	Glyma.02G263200/Glyma.02G307100/Glyma.03G260900/Glyma.04G139900/Glyma.04G226500/Glyma.05G052600/Glyma.06G239200/Glyma.07G060000/Glyma.09G120100/Glyma.10G039900/Glyma.11G146300/Glyma.11G160900/Glyma.13G165200/Glyma.13G300300/Glyma.13G357900/Glyma.14G056900/Glyma.14G061100/Glyma.16G028800/Glyma.19G193200/Glyma.19G259800/Glyma.20G193100/Glyma.08G193200/Glyma.11G152600/Glyma.13G217200/Glyma.15G015500	25
Cluster2	GO:0015252	proton channel activity	8/2274	22/32608	7.27744e-05	0.00310019	0.00284458	Glyma.08G155200/Glyma.10G213400/Glyma.10G267200/Glyma.20G123600/Glyma.07G003700/Glyma.08G222900/Glyma.13G204800/Glyma.20G177700	8
Cluster2	GO:0046933	proton-transporting ATP synthase activity, rotational mechanism	8/2274	22/32608	7.27744e-05	0.00310019	0.00284458	Glyma.08G155200/Glyma.10G213400/Glyma.10G267200/Glyma.20G123600/Glyma.07G003700/Glyma.08G222900/Glyma.13G204800/Glyma.20G177700	8
Cluster2	GO:0003682	chromatin binding	26/2274	174/32608	0.000190994	0.00717912	0.00658722	Glyma.01G007800/Glyma.01G160300/Glyma.02G309100/Glyma.04G170400/Glyma.04G187600/Glyma.04G222000/Glyma.06G143400/Glyma.06G178200/Glyma.06G193200/Glyma.07G016000/Glyma.07G108900/Glyma.08G349400/Glyma.11G083600/Glyma.12G076500/Glyma.12G174200/Glyma.13G156400/Glyma.13G333900/Glyma.13G340100/Glyma.15G034300/Glyma.17G023600/Glyma.17G104000/Glyma.18G167000/Glyma.04G051000/Glyma.15G040300/Glyma.19G234100…	26
Cluster2	GO:0004367	glycerol-3-phosphate dehydrogenase [NAD+] activity	5/2274	10/32608	0.000307389	0.00982106	0.00901134	Glyma.02G186600/Glyma.10G107100/Glyma.12G011200/Glyma.05G114400/Glyma.19G053500	5
Cluster2	GO:0047952	glycerol-3-phosphate dehydrogenase [NAD(P)+] activity	5/2274	10/32608	0.000307389	0.00982106	0.00901134	Glyma.02G186600/Glyma.10G107100/Glyma.12G011200/Glyma.05G114400/Glyma.19G053500	5
Cluster2	GO:0003697	single-stranded DNA binding	13/2274	64/32608	0.000406787	0.012378	0.0113574	Glyma.04G003800/Glyma.05G014200/Glyma.08G349400/Glyma.09G064300/Glyma.10G147200/Glyma.13G010700/Glyma.15G018900/Glyma.15G170600/Glyma.15G211400/Glyma.18G002000/Glyma.18G002400/Glyma.18G167000/Glyma.19G134900	13
Cluster2	GO:0003689	DNA clamp loader activity	7/2274	24/32608	0.000955704	0.026145	0.0239894	Glyma.06G116000/Glyma.06G308700/Glyma.06G310400/Glyma.07G271700/Glyma.12G096100/Glyma.17G002500/Glyma.17G130800	7
Cluster2	GO:0080161	auxin transmembrane transporter activity	7/2274	25/32608	0.00124811	0.0319017	0.0292715	Glyma.07G217900/Glyma.08G054700/Glyma.13G063700/Glyma.13G101900/Glyma.19G184300/Glyma.20G014300/Glyma.06G110200	7
Cluster2	GO:0016413	O-acetyltransferase activity	17/2274	111/32608	0.00175545	0.0431436	0.0395865	Glyma.01G028600/Glyma.02G031900/Glyma.02G036700/Glyma.03G152500/Glyma.04G240700/Glyma.05G190700/Glyma.05G215300/Glyma.08G021500/Glyma.08G290300/Glyma.12G233400/Glyma.13G102900/Glyma.17G056200/Glyma.02G031700/Glyma.02G031800/Glyma.07G184600/Glyma.07G057600/Glyma.16G026600	17
Cluster3	GO:0052716	hydroquinone:oxygen oxidoreductase activity	21/1878	47/32608	2.45343e-14	1.31749e-11	1.01495e-11	Glyma.01G112600/Glyma.01G173600/Glyma.02G224800/Glyma.02G261600/Glyma.03G077900/Glyma.08G359100/Glyma.11G069500/Glyma.11G069600/Glyma.12G121700/Glyma.14G056100/Glyma.14G191500/Glyma.18G065100/Glyma.18G183700/Glyma.01G173500/Glyma.07G134100/Glyma.18G023600/Glyma.07G142400/Glyma.08G359300/Glyma.11G233400/Glyma.18G177300/Glyma.18G177400	21
Cluster3	GO:0008236	serine-type peptidase activity	52/1878	350/32608	3.71912e-10	4.02927e-08	3.104e-08	Glyma.02G093400/Glyma.03G019000/Glyma.04G022300/Glyma.04G044600/Glyma.05G170700/Glyma.07G080500/Glyma.07G218400/Glyma.08G129000/Glyma.08G257800/Glyma.09G070000/Glyma.09G226700/Glyma.09G243700/Glyma.10G001000/Glyma.10G207300/Glyma.12G010100/Glyma.12G177900/Glyma.12G179600/Glyma.13G222800/Glyma.13G322600/Glyma.13G336700/Glyma.14G064200/Glyma.15G165100/Glyma.16G012700/Glyma.17G059800/Glyma.17G164100…	52
Cluster3	GO:0017171	serine hydrolase activity	52/1878	350/32608	3.71912e-10	4.02927e-08	3.104e-08	Glyma.02G093400/Glyma.03G019000/Glyma.04G022300/Glyma.04G044600/Glyma.05G170700/Glyma.07G080500/Glyma.07G218400/Glyma.08G129000/Glyma.08G257800/Glyma.09G070000/Glyma.09G226700/Glyma.09G243700/Glyma.10G001000/Glyma.10G207300/Glyma.12G010100/Glyma.12G177900/Glyma.12G179600/Glyma.13G222800/Glyma.13G322600/Glyma.13G336700/Glyma.14G064200/Glyma.15G165100/Glyma.16G012700/Glyma.17G059800/Glyma.17G164100…	52
Cluster3	GO:0005507	copper ion binding	38/1878	239/32608	1.30909e-08	1.00426e-06	7.73643e-07	Glyma.01G112600/Glyma.01G173600/Glyma.02G224800/Glyma.02G261600/Glyma.03G077900/Glyma.04G119600/Glyma.06G318800/Glyma.08G359100/Glyma.09G258000/Glyma.11G069500/Glyma.11G069600/Glyma.11G254700/Glyma.12G121700/Glyma.12G178800/Glyma.14G056100/Glyma.14G191500/Glyma.18G065100/Glyma.18G183700/Glyma.20G126500/Glyma.01G173500/Glyma.01G219100/Glyma.06G284300/Glyma.07G134100/Glyma.09G047200/Glyma.10G248700…	38
Cluster3	GO:0004650	polygalacturonase activity	22/1878	113/32608	4.36861e-07	2.93243e-05	2.25903e-05	Glyma.03G222500/Glyma.05G210900/Glyma.08G017300/Glyma.08G285300/Glyma.08G285400/Glyma.09G256100/Glyma.18G139800/Glyma.18G139900/Glyma.18G236700/Glyma.19G219700/Glyma.20G023200/Glyma.05G005800/Glyma.09G031600/Glyma.13G364700/Glyma.15G008900/Glyma.15G136700/Glyma.15G179500/Glyma.01G079800/Glyma.02G015600/Glyma.07G066900/Glyma.19G140600/Glyma.15G009800	22
Cluster3	GO:0016413	O-acetyltransferase activity	20/1878	111/32608	5.0253e-06	0.000269859	0.000207889	Glyma.02G171200/Glyma.02G258000/Glyma.02G262100/Glyma.10G111200/Glyma.14G058500/Glyma.03G056100/Glyma.07G155600/Glyma.07G257900/Glyma.15G081600/Glyma.18G206100/Glyma.19G041300/Glyma.19G041800/Glyma.02G031300/Glyma.02G031400/Glyma.02G140100/Glyma.03G056200/Glyma.06G231300/Glyma.17G016100/Glyma.19G041700/Glyma.18G024000	20
Cluster3	GO:0004857	enzyme inhibitor activity	43/1878	361/32608	5.62219e-06	0.000274465	0.000211437	Glyma.02G016500/Glyma.02G080000/Glyma.03G028600/Glyma.03G216000/Glyma.04G038100/Glyma.04G118700/Glyma.05G085000/Glyma.05G190300/Glyma.06G152400/Glyma.08G147900/Glyma.09G040600/Glyma.09G072700/Glyma.09G076200/Glyma.09G232100/Glyma.15G128200/Glyma.17G030100/Glyma.18G103700/Glyma.01G138600/Glyma.03G028500/Glyma.03G103400/Glyma.04G119100/Glyma.06G039100/Glyma.06G249800/Glyma.06G314100/Glyma.06G319100…	43
Cluster3	GO:0005372	water transmembrane transporter activity	13/1878	55/32608	1.09576e-05	0.000420301	0.000323784	Glyma.03G185900/Glyma.05G162600/Glyma.07G018000/Glyma.08G203000/Glyma.10G221100/Glyma.15G003900/Glyma.16G155000/Glyma.19G186100/Glyma.02G069800/Glyma.11G228000/Glyma.13G333100/Glyma.05G162500/Glyma.15G018100	13
Cluster3	GO:0016209	antioxidant activity	37/1878	301/32608	1.21624e-05	0.000433148	0.000333681	Glyma.01G163100/Glyma.06G275900/Glyma.09G022500/Glyma.09G057100/Glyma.10G193500/Glyma.11G049600/Glyma.11G161600/Glyma.12G178800/Glyma.12G195500/Glyma.13G138300/Glyma.15G163500/Glyma.16G200300/Glyma.18G055500/Glyma.20G196900/Glyma.20G241800/Glyma.02G171600/Glyma.03G039800/Glyma.03G176900/Glyma.05G021100/Glyma.08G005900/Glyma.08G179600/Glyma.09G073200/Glyma.10G022500/Glyma.12G101200/Glyma.14G053700…	37
Cluster3	GO:0046527	glucosyltransferase activity	44/1878	395/32608	2.38012e-05	0.000669731	0.000515935	Glyma.02G080900/Glyma.03G116200/Glyma.03G186900/Glyma.04G063800/Glyma.04G109000/Glyma.04G153700/Glyma.06G065000/Glyma.06G225500/Glyma.07G073400/Glyma.08G088400/Glyma.08G338100/Glyma.08G348500/Glyma.08G367000/Glyma.09G051100/Glyma.11G193600/Glyma.14G029100/Glyma.15G157100/Glyma.16G165900/Glyma.16G189000/Glyma.19G106700/Glyma.03G012800/Glyma.03G187400/Glyma.05G163900/Glyma.06G302300/Glyma.08G121200…	44
Cluster3	GO:0046564	oxalate decarboxylase activity	12/1878	59/32608	0.000114776	0.00256811	0.00197837	Glyma.10G071600/Glyma.10G139700/Glyma.10G139800/Glyma.01G037800/Glyma.02G027000/Glyma.07G038700/Glyma.15G222500/Glyma.03G227400/Glyma.06G153800/Glyma.08G226800/Glyma.10G141700/Glyma.16G061300	12
Cluster3	GO:0004499	N,N-dimethylaniline monooxygenase activity	9/1878	36/32608	0.000155849	0.00334763	0.00257889	Glyma.05G023700/Glyma.05G023800/Glyma.06G198100/Glyma.14G141200/Glyma.06G072100/Glyma.15G200600/Glyma.04G079700/Glyma.13G113100/Glyma.17G046600	9
Cluster3	GO:0003993	acid phosphatase activity	13/1878	71/32608	0.000185728	0.00361971	0.00278849	Glyma.03G092800/Glyma.03G194100/Glyma.05G138400/Glyma.06G169100/Glyma.08G093600/Glyma.08G200200/Glyma.08G291600/Glyma.09G225000/Glyma.18G001300/Glyma.10G134700/Glyma.19G193900/Glyma.10G071000/Glyma.15G218400	13
Cluster3	GO:0005544	calcium-dependent phospholipid binding	11/1878	54/32608	0.000216112	0.0040018	0.00308283	Glyma.08G136200/Glyma.10G091800/Glyma.13G200000/Glyma.15G238400/Glyma.15G238500/Glyma.11G153800/Glyma.13G199500/Glyma.13G199800/Glyma.15G237800/Glyma.05G098700/Glyma.13G200100	11
Cluster3	GO:0016837	carbon-oxygen lyase activity, acting on polysaccharides	9/1878	39/32608	0.000300066	0.00519792	0.00400428	Glyma.03G185400/Glyma.05G044000/Glyma.05G114000/Glyma.10G125000/Glyma.10G277200/Glyma.19G053800/Glyma.20G077300/Glyma.20G112600/Glyma.18G012300	9
Cluster3	GO:0030570	pectate lyase activity	9/1878	39/32608	0.000300066	0.00519792	0.00400428	Glyma.03G185400/Glyma.05G044000/Glyma.05G114000/Glyma.10G125000/Glyma.10G277200/Glyma.19G053800/Glyma.20G077300/Glyma.20G112600/Glyma.18G012300	9
Cluster3	GO:0030599	pectinesterase activity	19/1878	145/32608	0.000685684	0.0103846	0.0079999	Glyma.01G006800/Glyma.02G016500/Glyma.03G216000/Glyma.05G190300/Glyma.08G033000/Glyma.08G147900/Glyma.09G076200/Glyma.09G232100/Glyma.19G145700/Glyma.19G187800/Glyma.03G103400/Glyma.04G119100/Glyma.05G226000/Glyma.06G314100/Glyma.06G319100/Glyma.12G004400/Glyma.04G119200/Glyma.05G068700/Glyma.19G231400	19
Cluster3	GO:0045735	nutrient reservoir activity	15/1878	105/32608	0.000997852	0.0137397	0.0105845	Glyma.05G169100/Glyma.10G071600/Glyma.10G139700/Glyma.10G139800/Glyma.20G110100/Glyma.01G037800/Glyma.02G027000/Glyma.07G038700/Glyma.15G042100/Glyma.15G222500/Glyma.03G227400/Glyma.06G153800/Glyma.08G226800/Glyma.10G141700/Glyma.16G061300	15
Cluster3	GO:0008017	microtubule binding	25/1878	222/32608	0.00107943	0.0144914	0.0111636	Glyma.02G302800/Glyma.04G171300/Glyma.06G192600/Glyma.07G005200/Glyma.07G192100/Glyma.08G333300/Glyma.10G016000/Glyma.12G074300/Glyma.13G189600/Glyma.14G011100/Glyma.15G252800/Glyma.16G181900/Glyma.17G098700/Glyma.19G213600/Glyma.03G217000/Glyma.04G094400/Glyma.09G013100/Glyma.09G047200/Glyma.15G118000/Glyma.17G006600/Glyma.U033900/Glyma.02G015500/Glyma.09G044300/Glyma.09G194900/Glyma.19G230100	25
Cluster3	GO:0003905	alkylbase DNA N-glycosylase activity	5/1878	16/32608	0.00161192	0.0184171	0.0141878	Glyma.02G123800/Glyma.01G082000/Glyma.06G033900/Glyma.08G263200/Glyma.04G033700	5
Cluster3	GO:0008725	DNA-3-methyladenine glycosylase activity	5/1878	16/32608	0.00161192	0.0184171	0.0141878	Glyma.02G123800/Glyma.01G082000/Glyma.06G033900/Glyma.08G263200/Glyma.04G033700	5
Cluster3	GO:0043733	DNA-3-methylbase glycosylase activity	5/1878	16/32608	0.00161192	0.0184171	0.0141878	Glyma.02G123800/Glyma.01G082000/Glyma.06G033900/Glyma.08G263200/Glyma.04G033700	5
Cluster3	GO:0015035	protein-disulfide reductase activity	19/1878	160/32608	0.00222205	0.0216953	0.0167132	Glyma.01G170300/Glyma.02G153100/Glyma.07G250500/Glyma.09G249200/Glyma.11G073000/Glyma.19G131800/Glyma.10G021200/Glyma.10G195200/Glyma.14G070500/Glyma.01G041100/Glyma.01G041200/Glyma.03G210200/Glyma.07G250600/Glyma.09G240900/Glyma.13G286600/Glyma.17G023900/Glyma.19G207600/Glyma.13G293700/Glyma.19G207300	19
Cluster3	GO:0050664	oxidoreductase activity, acting on NAD(P)H, oxygen as acceptor	5/1878	18/32608	0.00287129	0.0256981	0.0197968	Glyma.05G021100/Glyma.08G005900/Glyma.09G073200/Glyma.15G182000/Glyma.17G078300	5
Cluster3	GO:0030246	carbohydrate binding	43/1878	483/32608	0.00325396	0.0286455	0.0220674	Glyma.01G081300/Glyma.02G046800/Glyma.02G051700/Glyma.02G241500/Glyma.05G216400/Glyma.06G202600/Glyma.08G022300/Glyma.08G309100/Glyma.10G200100/Glyma.10G274700/Glyma.12G069000/Glyma.13G064200/Glyma.13G218300/Glyma.15G093700/Glyma.15G133700/Glyma.16G043100/Glyma.17G038600/Glyma.17G202900/Glyma.18G107300/Glyma.19G225900/Glyma.02G216300/Glyma.02G221900/Glyma.08G066100/Glyma.11G107600/Glyma.11G147900…	43
Cluster3	GO:0050660	flavin adenine dinucleotide binding	27/1878	269/32608	0.00370482	0.0306075	0.0235789	Glyma.01G152900/Glyma.03G260600/Glyma.05G023700/Glyma.05G023800/Glyma.05G050100/Glyma.05G125200/Glyma.05G125600/Glyma.05G125800/Glyma.06G198100/Glyma.08G228300/Glyma.09G026900/Glyma.09G063900/Glyma.14G141200/Glyma.15G132600/Glyma.15G170300/Glyma.17G195100/Glyma.05G124800/Glyma.06G072100/Glyma.13G104600/Glyma.15G200600/Glyma.16G108900/Glyma.20G107200/Glyma.04G079700/Glyma.09G022600/Glyma.13G113100…	27
Cluster3	GO:0015291	secondary active transmembrane transporter activity	39/1878	432/32608	0.00387679	0.031543	0.0242995	Glyma.01G178500/Glyma.02G116400/Glyma.03G156700/Glyma.04G015000/Glyma.04G102600/Glyma.04G102700/Glyma.05G077100/Glyma.05G089200/Glyma.07G006500/Glyma.07G144700/Glyma.08G113400/Glyma.11G119500/Glyma.13G087100/Glyma.14G074100/Glyma.15G014000/Glyma.16G142100/Glyma.17G136400/Glyma.18G023000/Glyma.19G116500/Glyma.19G159000/Glyma.20G155500/Glyma.04G014000/Glyma.05G155500/Glyma.06G103900/Glyma.06G318700…	39
Cluster4	GO:0043531	ADP binding	105/2097	461/32608	1.37206e-30	7.56004e-28	6.77363e-28	Glyma.01G065800/Glyma.01G125400/Glyma.03G043000/Glyma.03G087500/Glyma.06G267300/Glyma.07G037000/Glyma.08G123300/Glyma.08G317400/Glyma.09G161400/Glyma.11G035000/Glyma.13G028100/Glyma.13G193100/Glyma.15G125600/Glyma.16G085700/Glyma.16G135200/Glyma.16G211400/Glyma.16G214100/Glyma.18G083200/Glyma.18G093400/Glyma.18G234500/Glyma.19G054900/Glyma.19G085600/Glyma.20G042700/Glyma.01G033200/Glyma.03G136400…	105
Cluster4	GO:0004601	peroxidase activity	44/2097	258/32608	2.94733e-09	8.11989e-07	7.27524e-07	Glyma.01G171100/Glyma.02G234200/Glyma.06G145300/Glyma.07G130800/Glyma.09G277800/Glyma.09G277900/Glyma.11G020700/Glyma.11G024100/Glyma.14G201800/Glyma.14G223500/Glyma.15G128700/Glyma.16G132800/Glyma.16G164200/Glyma.18G211000/Glyma.20G169200/Glyma.01G222700/Glyma.09G022300/Glyma.10G050800/Glyma.17G163200/Glyma.20G214200/Glyma.01G130500/Glyma.01G130800/Glyma.02G052700/Glyma.02G135100/Glyma.02G233900…	44
Cluster4	GO:0060089	molecular transducer activity	19/2097	104/32608	3.24612e-05	0.00298102	0.00267093	Glyma.04G101500/Glyma.06G305000/Glyma.11G087100/Glyma.12G194100/Glyma.15G001500/Glyma.19G151900/Glyma.10G023200/Glyma.11G245800/Glyma.14G174200/Glyma.07G226400/Glyma.09G197200/Glyma.13G233400/Glyma.16G015000/Glyma.07G253100/Glyma.10G167300/Glyma.13G233000/Glyma.13G233300/Glyma.13G308500/Glyma.20G054500	19
Cluster4	GO:0016709	oxidoreductase activity, acting on paired donors, with incorporation or reduction of molecular oxygen, NAD(P)H as one donor, and incorporation of one atom of oxygen	34/2097	262/32608	7.88108e-05	0.00542809	0.00486345	Glyma.01G135200/Glyma.01G181800/Glyma.03G021200/Glyma.04G035500/Glyma.09G048900/Glyma.09G049200/Glyma.09G186400/Glyma.11G062500/Glyma.11G062600/Glyma.14G082900/Glyma.15G156100/Glyma.16G008600/Glyma.19G206200/Glyma.20G007000/Glyma.03G031000/Glyma.05G233200/Glyma.06G176200/Glyma.09G049100/Glyma.16G195600/Glyma.19G014700/Glyma.02G298800/Glyma.03G029900/Glyma.09G093800/Glyma.14G015100/Glyma.17G125400…	34
Cluster4	GO:0008509	anion transmembrane transporter activity	45/2097	399/32608	0.000187304	0.0103204	0.00924688	Glyma.01G161100/Glyma.04G124800/Glyma.04G251000/Glyma.05G043100/Glyma.06G106200/Glyma.09G010700/Glyma.09G050600/Glyma.10G032700/Glyma.10G183300/Glyma.11G082700/Glyma.15G011200/Glyma.15G034600/Glyma.15G224200/Glyma.16G208400/Glyma.19G089800/Glyma.06G071200/Glyma.06G111900/Glyma.09G157900/Glyma.16G062500/Glyma.20G121400/Glyma.01G055700/Glyma.02G255800/Glyma.04G250600/Glyma.05G038300/Glyma.07G088200…	45
Cluster4	GO:0015276	ligand-gated ion channel activity	10/2097	44/32608	0.000390254	0.0135719	0.0121601	Glyma.04G237400/Glyma.06G305000/Glyma.11G087100/Glyma.12G194100/Glyma.07G226400/Glyma.09G197200/Glyma.13G233400/Glyma.13G233000/Glyma.13G233300/Glyma.13G308500	10
Cluster4	GO:0022834	ligand-gated channel activity	10/2097	44/32608	0.000390254	0.0135719	0.0121601	Glyma.04G237400/Glyma.06G305000/Glyma.11G087100/Glyma.12G194100/Glyma.07G226400/Glyma.09G197200/Glyma.13G233400/Glyma.13G233000/Glyma.13G233300/Glyma.13G308500	10
Cluster4	GO:0004970	ionotropic glutamate receptor activity	9/2097	37/32608	0.000443364	0.0135719	0.0121601	Glyma.06G305000/Glyma.11G087100/Glyma.12G194100/Glyma.07G226400/Glyma.09G197200/Glyma.13G233400/Glyma.13G233000/Glyma.13G233300/Glyma.13G308500	9
Cluster4	GO:0005230	extracellular ligand-gated ion channel activity	9/2097	37/32608	0.000443364	0.0135719	0.0121601	Glyma.06G305000/Glyma.11G087100/Glyma.12G194100/Glyma.07G226400/Glyma.09G197200/Glyma.13G233400/Glyma.13G233000/Glyma.13G233300/Glyma.13G308500	9
Cluster4	GO:0022824	transmitter-gated ion channel activity	9/2097	37/32608	0.000443364	0.0135719	0.0121601	Glyma.06G305000/Glyma.11G087100/Glyma.12G194100/Glyma.07G226400/Glyma.09G197200/Glyma.13G233400/Glyma.13G233000/Glyma.13G233300/Glyma.13G308500	9
Cluster4	GO:0005385	zinc ion transmembrane transporter activity	10/2097	49/32608	0.000963823	0.0265533	0.0237912	Glyma.06G052000/Glyma.14G196200/Glyma.20G063100/Glyma.03G149200/Glyma.09G055600/Glyma.08G164400/Glyma.13G004400/Glyma.15G262800/Glyma.04G051100/Glyma.10G020300	10
Cluster4	GO:0004364	glutathione transferase activity	13/2097	80/32608	0.00170433	0.0447183	0.0400667	Glyma.02G024600/Glyma.02G024800/Glyma.05G206900/Glyma.11G198500/Glyma.13G129000/Glyma.15G251900/Glyma.18G111200/Glyma.10G192900/Glyma.06G117800/Glyma.10G072700/Glyma.01G040000/Glyma.07G140100/Glyma.07G140400	13
Cluster5	GO:0016810	hydrolase activity, acting on carbon-nitrogen (but not peptide) bonds	27/1941	165/32608	1.66297e-06	0.00106264	0.000945266	Glyma.01G116100/Glyma.03G013600/Glyma.03G093200/Glyma.03G212700/Glyma.04G133100/Glyma.05G066500/Glyma.05G219500/Glyma.06G291600/Glyma.07G071800/Glyma.08G293100/Glyma.10G184900/Glyma.11G158400/Glyma.15G009700/Glyma.16G080700/Glyma.17G161900/Glyma.18G049100/Glyma.20G126900/Glyma.20G205500/Glyma.20G249400/Glyma.03G000600/Glyma.05G248600/Glyma.08G132700/Glyma.10G160200/Glyma.11G248700/Glyma.15G072900…	27
Cluster5	GO:0004549	tRNA-specific ribonuclease activity	11/1941	45/32608	4.99271e-05	0.0112139	0.0099753	Glyma.02G248400/Glyma.06G161700/Glyma.08G184600/Glyma.08G217500/Glyma.08G269000/Glyma.11G219200/Glyma.14G068100/Glyma.15G037800/Glyma.18G038300/Glyma.05G198500/Glyma.04G189200	11
Cluster5	GO:0019783	ubiquitin-like protein peptidase activity	6/1941	13/32608	5.26474e-05	0.0112139	0.0099753	Glyma.04G193100/Glyma.12G005400/Glyma.12G072600/Glyma.13G248100/Glyma.04G191400/Glyma.09G044400	6
Cluster5	GO:0016763	pentosyltransferase activity	16/1941	100/32608	0.000270111	0.0272275	0.0242202	Glyma.06G045500/Glyma.06G083800/Glyma.08G088500/Glyma.09G118600/Glyma.10G220400/Glyma.11G091000/Glyma.13G153700/Glyma.13G198700/Glyma.13G285800/Glyma.16G095800/Glyma.19G177100/Glyma.11G154200/Glyma.16G058200/Glyma.18G108300/Glyma.04G082100/Glyma.18G066100	16
Cluster5	GO:0008318	protein prenyltransferase activity	5/1941	12/32608	0.000413569	0.0272275	0.0242202	Glyma.02G093000/Glyma.03G113500/Glyma.05G153500/Glyma.18G289300/Glyma.04G095800	5
Cluster5	GO:0009378	four-way junction helicase activity	5/1941	12/32608	0.000413569	0.0272275	0.0242202	Glyma.09G070600/Glyma.09G215200/Glyma.10G148300/Glyma.12G170000/Glyma.18G048900	5
Cluster5	GO:0019206	nucleoside kinase activity	8/1941	32/32608	0.000450882	0.0272275	0.0242202	Glyma.04G256800/Glyma.20G059200/Glyma.U029400/Glyma.03G181900/Glyma.16G058200/Glyma.19G089100/Glyma.19G161200/Glyma.15G116000	8
Cluster5	GO:0016278	lysine N-methyltransferase activity	12/1941	68/32608	0.000620392	0.0272275	0.0242202	Glyma.03G166800/Glyma.04G125500/Glyma.09G156500/Glyma.11G062100/Glyma.13G126600/Glyma.14G209800/Glyma.16G100200/Glyma.16G143100/Glyma.18G228300/Glyma.18G292800/Glyma.20G229400/Glyma.09G263800	12
Cluster5	GO:0016279	protein-lysine N-methyltransferase activity	12/1941	68/32608	0.000620392	0.0272275	0.0242202	Glyma.03G166800/Glyma.04G125500/Glyma.09G156500/Glyma.11G062100/Glyma.13G126600/Glyma.14G209800/Glyma.16G100200/Glyma.16G143100/Glyma.18G228300/Glyma.18G292800/Glyma.20G229400/Glyma.09G263800	12
Cluster5	GO:0008553	P-type proton-exporting transporter activity	7/1941	26/32608	0.000631478	0.0272275	0.0242202	Glyma.04G174800/Glyma.06G189900/Glyma.09G056300/Glyma.15G162600/Glyma.17G061800/Glyma.07G025900/Glyma.14G134100	7
Cluster5	GO:0005049	nuclear export signal receptor activity	5/1941	13/32608	0.000639144	0.0272275	0.0242202	Glyma.11G011700/Glyma.19G240700/Glyma.19G248400/Glyma.07G054900/Glyma.16G023700	5
Cluster5	GO:0016289	CoA hydrolase activity	5/1941	13/32608	0.000639144	0.0272275	0.0242202	Glyma.03G117300/Glyma.05G232600/Glyma.08G040000/Glyma.08G307800/Glyma.16G209300	5
Cluster5	GO:0140142	nucleocytoplasmic carrier activity	5/1941	13/32608	0.000639144	0.0272275	0.0242202	Glyma.11G011700/Glyma.19G240700/Glyma.19G248400/Glyma.07G054900/Glyma.16G023700	5
Cluster6	GO:0043531	ADP binding	82/1657	461/32608	2.30871e-23	1.17052e-20	1.1422e-20	Glyma.01G032400/Glyma.03G137200/Glyma.05G082500/Glyma.06G259400/Glyma.06G263500/Glyma.06G265400/Glyma.07G007800/Glyma.09G020700/Glyma.12G011700/Glyma.12G212500/Glyma.12G236500/Glyma.15G168500/Glyma.16G006400/Glyma.16G033900/Glyma.16G086700/Glyma.16G127900/Glyma.16G159200/Glyma.16G210600/Glyma.16G210800/Glyma.16G214900/Glyma.16G215100/Glyma.19G022700/Glyma.20G042400/Glyma.20G193300/Glyma.U008300/G…	82
Cluster6	GO:0005388	P-type calcium transporter activity	9/1657	28/32608	6.33477e-06	0.00160586	0.00156702	Glyma.03G157700/Glyma.11G048300/Glyma.17G057800/Glyma.19G136400/Glyma.19G159900/Glyma.08G222200/Glyma.15G001300/Glyma.07G004300/Glyma.09G061200	9
Cluster6	GO:0005516	calmodulin binding	25/1657	192/32608	1.57395e-05	0.00265997	0.00259563	Glyma.07G093900/Glyma.08G044400/Glyma.09G182400/Glyma.10G148700/Glyma.10G217000/Glyma.11G048300/Glyma.11G077300/Glyma.13G234400/Glyma.17G057800/Glyma.19G136400/Glyma.19G229400/Glyma.03G232400/Glyma.05G237200/Glyma.08G222200/Glyma.10G166600/Glyma.12G070600/Glyma.15G001300/Glyma.20G222600/Glyma.03G232500/Glyma.07G004300/Glyma.02G222300/Glyma.03G120700/Glyma.07G190700/Glyma.09G061200/Glyma.19G201400	25
Cluster6	GO:0042626	ATPase-coupled transmembrane transporter activity	32/1657	328/32608	0.000345045	0.0249911	0.0243867	Glyma.02G298400/Glyma.02G298500/Glyma.03G157700/Glyma.05G019400/Glyma.08G028100/Glyma.08G347000/Glyma.10G264900/Glyma.11G048300/Glyma.13G118900/Glyma.13G119000/Glyma.14G008100/Glyma.14G015300/Glyma.16G022200/Glyma.17G041200/Glyma.17G057800/Glyma.17G199200/Glyma.18G158400/Glyma.19G136400/Glyma.19G159900/Glyma.20G163500/Glyma.02G298300/Glyma.08G222200/Glyma.12G135300/Glyma.15G012000/Glyma.15G090200…	32
Cluster7	GO:0035091	phosphatidylinositol binding	31/4027	90/32608	4.82234e-08	3.11015e-05	2.85126e-05	Glyma.01G147800/Glyma.02G231800/Glyma.04G066400/Glyma.04G184600/Glyma.06G067800/Glyma.06G181100/Glyma.07G004800/Glyma.09G114700/Glyma.10G224900/Glyma.12G230000/Glyma.13G160700/Glyma.13G225400/Glyma.13G269600/Glyma.15G086900/Glyma.15G098200/Glyma.17G110800/Glyma.17G246600/Glyma.20G010400/Glyma.20G166900/Glyma.20G235800/Glyma.02G136800/Glyma.08G181400/Glyma.10G152500/Glyma.13G366600/Glyma.15G049500…	31
Cluster7	GO:0061659	ubiquitin-like protein ligase activity	80/4027	360/32608	1.07126e-07	3.11015e-05	2.85126e-05	Glyma.01G048700/Glyma.01G217300/Glyma.02G108300/Glyma.02G267800/Glyma.02G302400/Glyma.03G110700/Glyma.03G204400/Glyma.03G257700/Glyma.04G039700/Glyma.04G071800/Glyma.05G235000/Glyma.05G238900/Glyma.06G021400/Glyma.06G041000/Glyma.06G316600/Glyma.07G214600/Glyma.08G251300/Glyma.08G300100/Glyma.08G354400/Glyma.09G046500/Glyma.09G165200/Glyma.09G271200/Glyma.10G018800/Glyma.10G285300/Glyma.10G286700…	80
Cluster7	GO:0004721	phosphoprotein phosphatase activity	54/4027	212/32608	1.32347e-07	3.11015e-05	2.85126e-05	Glyma.01G038800/Glyma.02G009100/Glyma.02G228200/Glyma.02G266300/Glyma.03G152000/Glyma.04G059000/Glyma.04G060300/Glyma.04G128700/Glyma.04G220900/Glyma.05G062900/Glyma.05G112400/Glyma.06G059700/Glyma.06G060800/Glyma.06G130900/Glyma.06G145000/Glyma.07G253900/Glyma.08G131200/Glyma.08G220100/Glyma.09G031700/Glyma.10G009800/Glyma.10G022700/Glyma.10G259400/Glyma.10G263700/Glyma.10G294400/Glyma.11G018000…	54
Cluster7	GO:0016896	exoribonuclease activity, producing 5'-phosphomonoesters	13/4027	26/32608	3.30034e-06	0.000465348	0.000426613	Glyma.01G079300/Glyma.03G200000/Glyma.04G062300/Glyma.06G063300/Glyma.17G257100/Glyma.18G153300/Glyma.19G242400/Glyma.12G093100/Glyma.12G218100/Glyma.13G082100/Glyma.14G218000/Glyma.04G221900/Glyma.11G180500	13
Cluster7	GO:0003995	acyl-CoA dehydrogenase activity	9/4027	17/32608	6.32014e-05	0.00636528	0.00583544	Glyma.03G056400/Glyma.05G062200/Glyma.05G180100/Glyma.06G270300/Glyma.11G035200/Glyma.12G120300/Glyma.U019900/Glyma.15G150900/Glyma.14G125300	9
Cluster7	GO:0016538	cyclin-dependent protein serine/threonine kinase regulator activity	11/4027	25/32608	8.47492e-05	0.006994	0.00641182	Glyma.08G347600/Glyma.11G004500/Glyma.18G159000/Glyma.20G023800/Glyma.20G198800/Glyma.07G223700/Glyma.10G249800/Glyma.15G258300/Glyma.18G170800/Glyma.20G230500/Glyma.10G158100	11
Cluster7	GO:0043175	RNA polymerase core enzyme binding	7/4027	11/32608	9.12846e-05	0.006994	0.00641182	Glyma.10G066300/Glyma.20G124600/Glyma.20G142500/Glyma.04G163400/Glyma.09G068600/Glyma.19G191900/Glyma.10G251100	7
Cluster7	GO:0000149	SNARE binding	28/4027	111/32608	0.000153091	0.00981174	0.00899501	Glyma.01G015600/Glyma.02G195400/Glyma.02G260400/Glyma.06G044900/Glyma.06G322700/Glyma.07G025200/Glyma.08G304700/Glyma.09G019800/Glyma.09G097700/Glyma.10G082400/Glyma.10G278100/Glyma.11G181900/Glyma.13G119900/Glyma.14G054900/Glyma.15G126200/Glyma.17G236900/Glyma.18G114700/Glyma.18G172100/Glyma.18G172300/Glyma.19G180200/Glyma.20G111100/Glyma.03G026400/Glyma.08G316900/Glyma.08G355600/Glyma.18G202700…	28
Cluster7	GO:0005484	SNAP receptor activity	24/4027	95/32608	0.000427761	0.0153975	0.0141158	Glyma.01G015600/Glyma.02G195400/Glyma.06G044900/Glyma.06G322700/Glyma.07G025200/Glyma.08G304700/Glyma.09G019800/Glyma.09G097700/Glyma.10G082400/Glyma.10G278100/Glyma.11G181900/Glyma.13G119900/Glyma.13G327700/Glyma.15G126200/Glyma.17G236900/Glyma.18G114700/Glyma.18G172100/Glyma.18G172300/Glyma.19G180200/Glyma.20G111100/Glyma.08G316900/Glyma.08G355600/Glyma.02G279100/Glyma.07G223000	24
Cluster7	GO:0004407	histone deacetylase activity	9/4027	21/32608	0.000480488	0.0153975	0.0141158	Glyma.02G026700/Glyma.05G040600/Glyma.12G086700/Glyma.13G067800/Glyma.17G085700/Glyma.19G016300/Glyma.11G187800/Glyma.18G130400/Glyma.08G292900	9
Cluster7	GO:0004176	ATP-dependent peptidase activity	15/4027	50/32608	0.000745829	0.0210324	0.0192816	Glyma.02G225300/Glyma.04G235600/Glyma.05G068600/Glyma.06G126000/Glyma.06G129100/Glyma.06G165200/Glyma.13G041700/Glyma.14G192100/Glyma.17G151100/Glyma.20G213400/Glyma.01G203100/Glyma.04G019100/Glyma.06G028500/Glyma.14G096000/Glyma.06G087900	15
Cluster7	GO:0008235	metalloexopeptidase activity	12/4027	38/32608	0.00150853	0.0367621	0.0337021	Glyma.01G198600/Glyma.04G194100/Glyma.06G053900/Glyma.07G013300/Glyma.10G244200/Glyma.11G043300/Glyma.16G098100/Glyma.20G244100/Glyma.06G053800/Glyma.19G001700/Glyma.20G000500/Glyma.20G170200	12
Cluster7	GO:0016857	racemase and epimerase activity, acting on carbohydrates and derivatives	12/4027	38/32608	0.00150853	0.0367621	0.0337021	Glyma.01G225800/Glyma.02G208000/Glyma.05G025300/Glyma.05G204700/Glyma.05G217100/Glyma.08G109100/Glyma.11G017100/Glyma.17G069600/Glyma.17G101700/Glyma.09G030300/Glyma.18G257700/Glyma.20G224400	12
Cluster7	GO:0001883	purine nucleoside binding	79/4027	465/32608	0.00202749	0.0386319	0.0354162	Glyma.01G202500/Glyma.01G229000/Glyma.02G176000/Glyma.02G244500/Glyma.02G289300/Glyma.04G168700/Glyma.04G206300/Glyma.05G006000/Glyma.05G178300/Glyma.05G217300/Glyma.05G246100/Glyma.06G023300/Glyma.06G320300/Glyma.07G029200/Glyma.07G088500/Glyma.07G120900/Glyma.07G163200/Glyma.07G182900/Glyma.07G241900/Glyma.08G023300/Glyma.08G067100/Glyma.08G142300/Glyma.08G170100/Glyma.08G285600/Glyma.09G016700…	79
Cluster7	GO:0005525	GTP binding	79/4027	465/32608	0.00202749	0.0386319	0.0354162	Glyma.01G202500/Glyma.01G229000/Glyma.02G176000/Glyma.02G244500/Glyma.02G289300/Glyma.04G168700/Glyma.04G206300/Glyma.05G006000/Glyma.05G178300/Glyma.05G217300/Glyma.05G246100/Glyma.06G023300/Glyma.06G320300/Glyma.07G029200/Glyma.07G088500/Glyma.07G120900/Glyma.07G163200/Glyma.07G182900/Glyma.07G241900/Glyma.08G023300/Glyma.08G067100/Glyma.08G142300/Glyma.08G170100/Glyma.08G285600/Glyma.09G016700…	79
Cluster7	GO:0019001	guanyl nucleotide binding	79/4027	465/32608	0.00202749	0.0386319	0.0354162	Glyma.01G202500/Glyma.01G229000/Glyma.02G176000/Glyma.02G244500/Glyma.02G289300/Glyma.04G168700/Glyma.04G206300/Glyma.05G006000/Glyma.05G178300/Glyma.05G217300/Glyma.05G246100/Glyma.06G023300/Glyma.06G320300/Glyma.07G029200/Glyma.07G088500/Glyma.07G120900/Glyma.07G163200/Glyma.07G182900/Glyma.07G241900/Glyma.08G023300/Glyma.08G067100/Glyma.08G142300/Glyma.08G170100/Glyma.08G285600/Glyma.09G016700…	79
Cluster7	GO:0032550	purine ribonucleoside binding	79/4027	465/32608	0.00202749	0.0386319	0.0354162	Glyma.01G202500/Glyma.01G229000/Glyma.02G176000/Glyma.02G244500/Glyma.02G289300/Glyma.04G168700/Glyma.04G206300/Glyma.05G006000/Glyma.05G178300/Glyma.05G217300/Glyma.05G246100/Glyma.06G023300/Glyma.06G320300/Glyma.07G029200/Glyma.07G088500/Glyma.07G120900/Glyma.07G163200/Glyma.07G182900/Glyma.07G241900/Glyma.08G023300/Glyma.08G067100/Glyma.08G142300/Glyma.08G170100/Glyma.08G285600/Glyma.09G016700…	79
Cluster7	GO:0032561	guanyl ribonucleotide binding	79/4027	465/32608	0.00202749	0.0386319	0.0354162	Glyma.01G202500/Glyma.01G229000/Glyma.02G176000/Glyma.02G244500/Glyma.02G289300/Glyma.04G168700/Glyma.04G206300/Glyma.05G006000/Glyma.05G178300/Glyma.05G217300/Glyma.05G246100/Glyma.06G023300/Glyma.06G320300/Glyma.07G029200/Glyma.07G088500/Glyma.07G120900/Glyma.07G163200/Glyma.07G182900/Glyma.07G241900/Glyma.08G023300/Glyma.08G067100/Glyma.08G142300/Glyma.08G170100/Glyma.08G285600/Glyma.09G016700…	79
Cluster7	GO:0009931	calcium-dependent protein serine/threonine kinase activity	17/4027	66/32608	0.00223414	0.0414493	0.037999	Glyma.02G163300/Glyma.04G097100/Glyma.04G175300/Glyma.05G030800/Glyma.05G213200/Glyma.06G098900/Glyma.07G051600/Glyma.08G005600/Glyma.08G316500/Glyma.14G000800/Glyma.14G023500/Glyma.14G035800/Glyma.16G199400/Glyma.18G096500/Glyma.20G070700/Glyma.02G278900/Glyma.02G291300	17

## Sheet: KEGG pathway
Table S5. List of significantly enriched KEGG pathways.
Cluster	ID	Description	GeneRatio	BgRatio	pvalue	p.adjust	qvalue	geneID	Count
Cluster1	gmx00196	Photosynthesis - antenna proteins	15/668	33/9077	2.56309e-09	2.97319e-07	2.75195e-07	Glyma.02G064700/Glyma.02G305400/Glyma.05G128000/Glyma.06G194900/Glyma.08G074000/Glyma.08G082900/Glyma.08G180000/Glyma.09G154700/Glyma.12G219300/Glyma.13G282000/Glyma.15G052400/Glyma.15G179400/Glyma.16G165200/Glyma.16G165500/Glyma.20G212900	15
Cluster1	gmx00941	Flavonoid biosynthesis	23/668	104/9077	1.37123e-06	7.95313e-05	7.36134e-05	Glyma.01G214200/Glyma.01G228700/Glyma.02G048400/Glyma.02G236500/Glyma.02G307300/Glyma.05G088100/Glyma.06G143000/Glyma.06G202300/Glyma.08G109300/Glyma.08G109400/Glyma.08G311900/Glyma.10G204800/Glyma.11G011500/Glyma.13G082300/Glyma.14G072700/Glyma.14G205200/Glyma.15G241300/Glyma.16G039600/Glyma.16G044300/Glyma.18G103500/Glyma.18G285800/Glyma.20G114200/Glyma.20G241500	23
Cluster1	gmx00860	Porphyrin metabolism	19/668	88/9077	1.62744e-05	0.000629276	0.000582451	Glyma.02G218300/Glyma.03G119500/Glyma.03G137000/Glyma.05G026200/Glyma.05G200500/Glyma.06G247100/Glyma.07G097000/Glyma.08G007900/Glyma.08G150800/Glyma.10G003200/Glyma.11G094700/Glyma.12G222200/Glyma.13G078400/Glyma.13G232500/Glyma.14G010400/Glyma.14G185700/Glyma.15G097700/Glyma.17G100700/Glyma.19G139300	19
Cluster1	gmx00710	Carbon fixation in photosynthetic organisms	21/668	120/9077	0.000158053	0.00458352	0.00424246	Glyma.01G019200/Glyma.01G197700/Glyma.03G191500/Glyma.04G086300/Glyma.05G073100/Glyma.06G015900/Glyma.06G087800/Glyma.06G231500/Glyma.07G142700/Glyma.07G253700/Glyma.10G293500/Glyma.11G111400/Glyma.12G037400/Glyma.13G046200/Glyma.16G044900/Glyma.16G168000/Glyma.18G030400/Glyma.18G193600/Glyma.19G046600/Glyma.19G106800/Glyma.20G243500	21
Cluster1	gmx03008	Ribosome biogenesis in eukaryotes	24/668	155/9077	0.000383945	0.00890753	0.00824472	Glyma.01G001600/Glyma.01G176400/Glyma.03G214900/Glyma.04G200700/Glyma.05G016600/Glyma.07G032500/Glyma.08G143000/Glyma.08G359600/Glyma.11G068600/Glyma.11G114300/Glyma.13G167800/Glyma.13G255400/Glyma.15G059400/Glyma.15G193000/Glyma.17G012200/Glyma.17G083500/Glyma.17G088200/Glyma.17G115400/Glyma.17G128400/Glyma.18G020000/Glyma.19G110900/Glyma.19G165900/Glyma.19G186600/Glyma.U030200	24
Cluster1	gmx00195	Photosynthesis	19/668	114/9077	0.00060466	0.0116901	0.0108202	Glyma.02G047600/Glyma.02G061100/Glyma.02G282500/Glyma.04G020300/Glyma.08G304200/Glyma.09G250800/Glyma.11G061300/Glyma.11G077600/Glyma.11G181100/Glyma.12G199400/Glyma.13G129400/Glyma.13G129500/Glyma.13G302900/Glyma.15G107900/Glyma.15G130100/Glyma.15G253700/Glyma.17G130100/Glyma.18G286500/Glyma.20G110800	19
Cluster1	gmx00062	Fatty acid elongation	10/668	48/9077	0.00220106	0.0364747	0.0337606	Glyma.02G001500/Glyma.02G273300/Glyma.04G057800/Glyma.04G149300/Glyma.06G058500/Glyma.10G001800/Glyma.10G274400/Glyma.18G146900/Glyma.20G115500/Glyma.20G210900	10
Cluster2	gmx04814	Motor proteins	76/888	192/9077	9.94214e-29	1.17317e-26	1.07794e-26	Glyma.01G021200/Glyma.01G109300/Glyma.01G168200/Glyma.02G050400/Glyma.02G070300/Glyma.02G135700/Glyma.02G296800/Glyma.03G074400/Glyma.03G124400/Glyma.03G134900/Glyma.03G169500/Glyma.03G197300/Glyma.03G255800/Glyma.04G009100/Glyma.04G023900/Glyma.04G088500/Glyma.04G215900/Glyma.05G000900/Glyma.05G014900/Glyma.05G110200/Glyma.05G157300/Glyma.05G188800/Glyma.05G208100/Glyma.06G024100/Glyma.06G090500…	76
Cluster2	gmx03030	DNA replication	37/888	69/9077	4.86028e-20	2.86757e-18	2.63479e-18	Glyma.01G187400/Glyma.02G206800/Glyma.02G286600/Glyma.04G210700/Glyma.04G246800/Glyma.05G014200/Glyma.05G020600/Glyma.05G129700/Glyma.05G148900/Glyma.06G078200/Glyma.06G116000/Glyma.06G308700/Glyma.06G310500/Glyma.07G238400/Glyma.08G079500/Glyma.08G084400/Glyma.08G105600/Glyma.09G047300/Glyma.09G213500/Glyma.10G278800/Glyma.11G113300/Glyma.11G247900/Glyma.12G039200/Glyma.12G087000/Glyma.12G096100…	37
Cluster2	gmx03430	Mismatch repair	19/888	49/9077	5.97566e-08	2.35042e-06	2.15962e-06	Glyma.04G210700/Glyma.04G246800/Glyma.05G014200/Glyma.05G020600/Glyma.06G116000/Glyma.06G308700/Glyma.07G087700/Glyma.07G100600/Glyma.08G079500/Glyma.08G120900/Glyma.09G213500/Glyma.10G278800/Glyma.12G096100/Glyma.13G096800/Glyma.14G133400/Glyma.17G130800/Glyma.17G202200/Glyma.18G067800/Glyma.20G111700	19
Cluster2	gmx03440	Homologous recombination	21/888	73/9077	3.84978e-06	0.000113568	0.000104349	Glyma.04G210700/Glyma.05G014200/Glyma.05G020600/Glyma.08G079500/Glyma.08G188100/Glyma.09G064300/Glyma.09G213500/Glyma.10G014100/Glyma.10G278800/Glyma.13G010700/Glyma.13G096800/Glyma.13G220400/Glyma.14G133400/Glyma.14G134200/Glyma.15G092000/Glyma.15G170600/Glyma.15G211400/Glyma.17G198800/Glyma.17G202200/Glyma.18G002400/Glyma.20G111700	21
Cluster2	gmx03410	Base excision repair	18/888	77/9077	0.000352528	0.00831966	0.00764429	Glyma.02G191100/Glyma.03G161300/Glyma.04G064300/Glyma.04G210700/Glyma.04G246800/Glyma.06G116000/Glyma.06G219600/Glyma.06G308700/Glyma.08G079500/Glyma.08G162500/Glyma.08G232900/Glyma.12G087000/Glyma.12G096100/Glyma.15G217300/Glyma.15G265200/Glyma.17G130800/Glyma.18G067800/Glyma.19G162800	18
Cluster2	gmx00061	Fatty acid biosynthesis	17/888	76/9077	0.000873734	0.0171834	0.0157885	Glyma.05G129600/Glyma.05G216600/Glyma.06G112900/Glyma.08G024700/Glyma.08G027600/Glyma.08G179900/Glyma.08G345900/Glyma.11G101400/Glyma.13G057400/Glyma.15G052500/Glyma.16G042000/Glyma.18G009200/Glyma.18G057700/Glyma.18G156100/Glyma.18G195700/Glyma.18G195900/Glyma.18G196000	17
Cluster2	gmx00780	Biotin metabolism	9/888	29/9077	0.001299	0.0218975	0.0201199	Glyma.05G129600/Glyma.08G024700/Glyma.08G179900/Glyma.08G345900/Glyma.11G101400/Glyma.15G052500/Glyma.16G042000/Glyma.18G009200/Glyma.18G156100	9
Cluster2	gmx03420	Nucleotide excision repair	23/888	129/9077	0.00320307	0.0472453	0.04341	Glyma.02G082200/Glyma.03G129500/Glyma.04G210700/Glyma.04G246800/Glyma.05G020600/Glyma.06G116000/Glyma.06G308700/Glyma.08G079500/Glyma.08G149500/Glyma.09G037400/Glyma.09G213500/Glyma.10G278800/Glyma.12G087000/Glyma.12G096100/Glyma.13G096800/Glyma.13G371600/Glyma.14G133400/Glyma.16G167800/Glyma.17G130800/Glyma.17G202200/Glyma.18G067800/Glyma.18G297400/Glyma.20G111700	23
Cluster3	gmx00940	Phenylpropanoid biosynthesis	49/510	283/9077	8.3095e-13	8.64188e-11	7.25988e-11	Glyma.01G163100/Glyma.01G169200/Glyma.02G103500/Glyma.02G171600/Glyma.02G233800/Glyma.03G039800/Glyma.03G145600/Glyma.04G227700/Glyma.05G125800/Glyma.05G231800/Glyma.05G231900/Glyma.06G137100/Glyma.06G137300/Glyma.06G275900/Glyma.07G087400/Glyma.07G214700/Glyma.08G103900/Glyma.08G168000/Glyma.08G179600/Glyma.08G311500/Glyma.09G022900/Glyma.09G026900/Glyma.09G057100/Glyma.10G022500/Glyma.10G240300…	49
Cluster3	gmx00500	Starch and sucrose metabolism	38/510	287/9077	6.04839e-07	3.14516e-05	2.64219e-05	Glyma.03G151200/Glyma.04G011900/Glyma.05G056300/Glyma.05G216400/Glyma.06G100600/Glyma.06G301500/Glyma.06G318500/Glyma.07G258500/Glyma.07G260500/Glyma.08G022300/Glyma.08G028600/Glyma.08G043600/Glyma.08G150100/Glyma.08G192000/Glyma.10G086600/Glyma.10G106600/Glyma.10G241000/Glyma.11G129600/Glyma.11G216000/Glyma.12G004800/Glyma.12G053800/Glyma.12G240000/Glyma.14G029100/Glyma.14G045000/Glyma.15G029800…	38
Cluster3	gmx00040	Pentose and glucuronate interconversions	26/510	186/9077	1.42171e-05	0.000492858	0.000414041	Glyma.01G006800/Glyma.01G079800/Glyma.02G016500/Glyma.03G185400/Glyma.03G216000/Glyma.04G119100/Glyma.05G005800/Glyma.05G044000/Glyma.05G114000/Glyma.05G226000/Glyma.06G319100/Glyma.08G033000/Glyma.09G232100/Glyma.10G125000/Glyma.10G277200/Glyma.12G004400/Glyma.13G364700/Glyma.15G008900/Glyma.15G009800/Glyma.18G012300/Glyma.19G053800/Glyma.19G140600/Glyma.19G231400/Glyma.20G023200/Glyma.20G077300…	26
Cluster3	gmx00750	Vitamin B6 metabolism	8/510	26/9077	5.96665e-05	0.00127664	0.00107248	Glyma.07G011700/Glyma.07G011800/Glyma.08G194900/Glyma.08G195000/Glyma.08G195100/Glyma.11G084400/Glyma.13G351600/Glyma.15G023000	8
Cluster3	gmx00460	Cyanoamino acid metabolism	14/510	75/9077	6.13767e-05	0.00127664	0.00107248	Glyma.01G005200/Glyma.08G108900/Glyma.08G150100/Glyma.09G258000/Glyma.10G106600/Glyma.11G129600/Glyma.12G053800/Glyma.12G240000/Glyma.14G045000/Glyma.16G039300/Glyma.17G188200/Glyma.17G238200/Glyma.19G113600/Glyma.20G026300	14
Cluster3	gmx00520	Amino sugar and nucleotide sugar metabolism	29/510	245/9077	0.000107991	0.00187184	0.00157249	Glyma.02G250800/Glyma.03G120000/Glyma.04G011900/Glyma.04G159700/Glyma.07G237700/Glyma.07G258500/Glyma.07G271200/Glyma.08G023100/Glyma.08G074700/Glyma.08G228300/Glyma.08G299700/Glyma.09G017000/Glyma.09G126200/Glyma.10G241000/Glyma.10G290900/Glyma.11G141300/Glyma.12G087900/Glyma.13G053000/Glyma.13G155800/Glyma.13G334500/Glyma.15G029800/Glyma.15G040000/Glyma.17G015600/Glyma.17G027300/Glyma.19G033800…	29
Cluster3	gmx00999	Biosynthesis of various plant secondary metabolites	14/510	84/9077	0.000218083	0.00324009	0.00272194	Glyma.08G150100/Glyma.09G211500/Glyma.09G211600/Glyma.10G106600/Glyma.11G129600/Glyma.12G053800/Glyma.12G240000/Glyma.14G045000/Glyma.16G039300/Glyma.16G219400/Glyma.16G219500/Glyma.17G188200/Glyma.19G113600/Glyma.20G026300	14
Cluster3	gmx00260	Glycine, serine and threonine metabolism	16/510	109/9077	0.00036065	0.00468845	0.00393868	Glyma.03G040600/Glyma.04G076300/Glyma.06G052100/Glyma.06G186300/Glyma.07G003400/Glyma.07G262100/Glyma.08G108900/Glyma.08G223300/Glyma.10G248700/Glyma.11G084400/Glyma.11G236200/Glyma.18G210500/Glyma.20G145100/Glyma.20G145200/Glyma.20G145400/Glyma.20G223200	16
Cluster3	gmx00908	Zeatin biosynthesis	9/510	50/9077	0.0016497	0.0190632	0.0160146	Glyma.03G151800/Glyma.03G186900/Glyma.03G187400/Glyma.09G063900/Glyma.13G104600/Glyma.15G170300/Glyma.17G054600/Glyma.18G297200/Glyma.19G136700	9
Cluster3	gmx02010	ABC transporters	16/510	129/9077	0.00228584	0.0237727	0.019971	Glyma.01G008200/Glyma.01G154400/Glyma.08G000800/Glyma.08G070800/Glyma.10G137600/Glyma.10G205600/Glyma.10G227300/Glyma.10G229800/Glyma.11G090200/Glyma.13G118800/Glyma.13G355000/Glyma.13G370300/Glyma.14G127800/Glyma.14G193300/Glyma.16G078100/Glyma.17G041300	16
Cluster3	gmx00591	Linoleic acid metabolism	8/510	45/9077	0.00320975	0.0303468	0.0254937	Glyma.01G002400/Glyma.07G034800/Glyma.08G028800/Glyma.10G249100/Glyma.13G030300/Glyma.15G026500/Glyma.20G144600/Glyma.U039300	8
Cluster3	gmx00565	Ether lipid metabolism	8/510	46/9077	0.00369899	0.0320579	0.0269312	Glyma.01G002400/Glyma.03G092800/Glyma.04G060900/Glyma.06G169100/Glyma.07G010900/Glyma.08G028800/Glyma.08G194100/Glyma.15G023500	8
Cluster3	gmx00430	Taurine and hypotaurine metabolism	5/510	21/9077	0.00527256	0.0421805	0.035435	Glyma.01G005200/Glyma.13G113100/Glyma.15G200600/Glyma.16G218500/Glyma.17G046600	5
Cluster4	gmx00940	Phenylpropanoid biosynthesis	51/483	283/9077	5.8857e-15	6.65084e-13	5.8857e-13	Glyma.01G130500/Glyma.01G130800/Glyma.01G171100/Glyma.01G177900/Glyma.01G187700/Glyma.02G052700/Glyma.02G135100/Glyma.02G233900/Glyma.02G234200/Glyma.02G259300/Glyma.03G038100/Glyma.05G103600/Glyma.05G147000/Glyma.06G145300/Glyma.06G171900/Glyma.06G239500/Glyma.06G302600/Glyma.07G209900/Glyma.08G039200/Glyma.08G039300/Glyma.08G080700/Glyma.09G022300/Glyma.09G189300/Glyma.09G189500/Glyma.09G277800…	51
Cluster4	gmx04016	MAPK signaling pathway - plant	40/483	295/9077	3.60776e-08	2.03838e-06	1.80388e-06	Glyma.01G018800/Glyma.01G096600/Glyma.01G128100/Glyma.01G160100/Glyma.01G222700/Glyma.02G042500/Glyma.02G082800/Glyma.03G162700/Glyma.03G236300/Glyma.04G239400/Glyma.05G119600/Glyma.05G211700/Glyma.06G124400/Glyma.06G151400/Glyma.07G066800/Glyma.08G018000/Glyma.08G074500/Glyma.08G271900/Glyma.09G172500/Glyma.09G204500/Glyma.09G280200/Glyma.10G036700/Glyma.10G167300/Glyma.11G020700/Glyma.11G024400…	40
Cluster4	gmx00943	Isoflavonoid biosynthesis	14/483	53/9077	4.2716e-07	1.60897e-05	1.42387e-05	Glyma.01G172600/Glyma.01G211800/Glyma.03G147700/Glyma.09G048700/Glyma.09G048900/Glyma.09G049100/Glyma.09G049200/Glyma.09G269600/Glyma.10G250300/Glyma.11G070600/Glyma.18G080200/Glyma.18G220500/Glyma.19G151100/Glyma.19G151200	14
Cluster4	gmx04626	Plant-pathogen interaction	42/483	373/9077	2.82426e-06	7.97853e-05	7.06065e-05	Glyma.01G010500/Glyma.01G128100/Glyma.01G166100/Glyma.01G222700/Glyma.03G236300/Glyma.03G257000/Glyma.04G237400/Glyma.04G245000/Glyma.05G119600/Glyma.05G238400/Glyma.07G066800/Glyma.08G074500/Glyma.08G123300/Glyma.08G317400/Glyma.08G340400/Glyma.09G008700/Glyma.09G128800/Glyma.09G280200/Glyma.10G087100/Glyma.11G020700/Glyma.11G163300/Glyma.12G073000/Glyma.13G141000/Glyma.15G062500/Glyma.15G062700…	42
Cluster4	gmx00999	Biosynthesis of various plant secondary metabolites	14/483	84/9077	0.000123279	0.00267744	0.00236941	Glyma.03G231200/Glyma.06G263100/Glyma.09G036400/Glyma.11G129300/Glyma.11G129500/Glyma.11G129700/Glyma.11G129800/Glyma.11G176400/Glyma.12G054100/Glyma.12G054200/Glyma.12G054300/Glyma.12G222900/Glyma.16G097200/Glyma.19G228400	14
Cluster4	gmx00460	Cyanoamino acid metabolism	13/483	75/9077	0.000142165	0.00267744	0.00236941	Glyma.06G263100/Glyma.07G126200/Glyma.11G129300/Glyma.11G129500/Glyma.11G129700/Glyma.11G129800/Glyma.11G176400/Glyma.12G054100/Glyma.12G054200/Glyma.12G054300/Glyma.12G222900/Glyma.13G222300/Glyma.16G097200	13
Cluster4	gmx00480	Glutathione metabolism	20/483	167/9077	0.000541905	0.0080009	0.00708044	Glyma.01G040000/Glyma.02G024600/Glyma.02G024800/Glyma.05G161300/Glyma.05G206800/Glyma.05G206900/Glyma.05G240100/Glyma.07G126200/Glyma.07G140100/Glyma.07G140400/Glyma.08G118700/Glyma.08G118900/Glyma.10G192900/Glyma.11G024000/Glyma.11G024100/Glyma.11G198500/Glyma.13G129000/Glyma.15G251500/Glyma.15G251900/Glyma.18G111200/Glyma.19G226700	20
Cluster4	gmx00960	Tropane, piperidine and pyridine alkaloid biosynthesis	11/483	65/9077	0.000566435	0.0080009	0.00708044	Glyma.01G091400/Glyma.02G038500/Glyma.02G130400/Glyma.09G075200/Glyma.10G090600/Glyma.12G059100/Glyma.12G059200/Glyma.12G059300/Glyma.13G295000/Glyma.15G276400/Glyma.16G201800	11
Cluster4	gmx00270	Cysteine and methionine metabolism	23/483	210/9077	0.000769767	0.00966485	0.00855296	Glyma.01G129400/Glyma.02G128000/Glyma.02G138400/Glyma.02G268200/Glyma.03G231200/Glyma.05G211700/Glyma.08G018000/Glyma.08G050400/Glyma.09G036400/Glyma.10G159800/Glyma.10G172700/Glyma.10G244300/Glyma.13G295000/Glyma.14G014700/Glyma.14G048900/Glyma.14G049500/Glyma.15G260300/Glyma.18G080000/Glyma.19G102100/Glyma.19G119100/Glyma.19G228400/Glyma.19G242300/Glyma.20G148900	23
Cluster4	gmx00410	beta-Alanine metabolism	12/483	95/9077	0.0043738	0.0494239	0.043738	Glyma.01G207500/Glyma.02G038500/Glyma.02G241400/Glyma.02G278600/Glyma.06G285400/Glyma.07G182100/Glyma.08G303800/Glyma.10G090600/Glyma.13G170600/Glyma.15G055500/Glyma.15G058900/Glyma.15G276400	12
Cluster5	gmx03410	Base excision repair	17/654	77/9077	2.53361e-05	0.00314167	0.00266695	Glyma.02G065600/Glyma.02G203900/Glyma.05G048900/Glyma.05G089100/Glyma.06G031700/Glyma.07G023100/Glyma.08G218700/Glyma.10G141800/Glyma.11G010700/Glyma.11G103600/Glyma.11G128600/Glyma.12G080900/Glyma.12G157700/Glyma.15G013100/Glyma.16G218700/Glyma.17G073900/Glyma.20G090300	17
Cluster5	gmx00513	Various types of N-glycan biosynthesis	14/654	62/9077	0.000100354	0.00622196	0.0052818	Glyma.03G108200/Glyma.03G164400/Glyma.04G000400/Glyma.05G086900/Glyma.06G034800/Glyma.08G161900/Glyma.10G210300/Glyma.10G251600/Glyma.13G068100/Glyma.16G077300/Glyma.16G213300/Glyma.18G286200/Glyma.19G015900/Glyma.20G180300	14
Cluster5	gmx00514	Other types of O-glycan biosynthesis	8/654	24/9077	0.000181383	0.00749716	0.00636431	Glyma.02G279600/Glyma.05G072300/Glyma.11G091000/Glyma.11G119800/Glyma.14G076600/Glyma.14G112600/Glyma.16G063900/Glyma.20G040500	8
Cluster5	gmx01230	Biosynthesis of amino acids	48/654	402/9077	0.000327589	0.0101552	0.00862075	Glyma.01G099800/Glyma.01G139600/Glyma.02G038100/Glyma.02G241200/Glyma.02G299100/Glyma.03G027400/Glyma.03G100800/Glyma.03G129700/Glyma.03G189700/Glyma.03G242400/Glyma.04G061100/Glyma.04G104500/Glyma.05G005300/Glyma.05G056400/Glyma.05G180500/Glyma.05G181000/Glyma.05G199800/Glyma.06G030600/Glyma.07G185700/Glyma.07G206800/Glyma.08G063500/Glyma.08G126100/Glyma.08G157700/Glyma.08G160500/Glyma.08G280700…	48
Cluster5	gmx00563	Glycosylphosphatidylinositol (GPI)-anchor biosynthesis	10/654	40/9077	0.000411143	0.0101963	0.00865564	Glyma.03G064400/Glyma.04G156000/Glyma.06G013600/Glyma.07G221600/Glyma.08G159600/Glyma.08G270900/Glyma.16G015100/Glyma.16G101100/Glyma.19G004600/Glyma.20G052400	10
Cluster5	gmx01200	Carbon metabolism	54/654	476/9077	0.000506824	0.0104744	0.00889164	Glyma.02G026800/Glyma.02G038100/Glyma.02G094300/Glyma.02G241200/Glyma.02G299100/Glyma.03G100800/Glyma.03G102900/Glyma.03G117300/Glyma.03G168700/Glyma.03G189700/Glyma.04G104500/Glyma.05G005300/Glyma.05G045900/Glyma.05G056400/Glyma.05G066200/Glyma.05G180500/Glyma.05G199800/Glyma.05G227400/Glyma.05G232600/Glyma.06G032500/Glyma.06G133500/Glyma.06G277500/Glyma.07G059800/Glyma.07G074700/Glyma.07G151500…	54
Cluster5	gmx00511	Other glycan degradation	8/654	30/9077	0.000981029	0.0173782	0.0147523	Glyma.06G317300/Glyma.08G161900/Glyma.11G232700/Glyma.13G322800/Glyma.13G349600/Glyma.18G024300/Glyma.18G286200/Glyma.19G103200	8
Cluster5	gmx00510	N-Glycan biosynthesis	13/654	74/9077	0.00218582	0.0338802	0.0287608	Glyma.03G108200/Glyma.03G164400/Glyma.04G000400/Glyma.05G086900/Glyma.06G034800/Glyma.10G210300/Glyma.10G251600/Glyma.13G046500/Glyma.13G068100/Glyma.16G077300/Glyma.16G213300/Glyma.19G015900/Glyma.20G180300	13
Cluster5	gmx00340	Histidine metabolism	8/654	36/9077	0.0034553	0.0476063	0.0404128	Glyma.01G031500/Glyma.08G002700/Glyma.08G288000/Glyma.09G025600/Glyma.13G153700/Glyma.15G131700/Glyma.18G108300/Glyma.19G177100	8
Cluster5	gmx03450	Non-homologous end-joining	4/654	10/9077	0.00394682	0.0489405	0.0415454	Glyma.02G065600/Glyma.10G141800/Glyma.10G184800/Glyma.20G090300	4
Cluster6	gmx04626	Plant-pathogen interaction	46/337	373/9077	3.4453e-13	3.68647e-11	3.5541e-11	Glyma.01G010700/Glyma.03G130800/Glyma.04G027600/Glyma.04G177700/Glyma.05G119500/Glyma.05G126400/Glyma.05G198700/Glyma.05G212500/Glyma.06G027700/Glyma.06G034700/Glyma.06G126600/Glyma.06G187200/Glyma.06G187300/Glyma.06G187400/Glyma.07G229500/Glyma.08G018900/Glyma.08G265200/Glyma.08G319300/Glyma.09G168400/Glyma.09G168500/Glyma.09G168600/Glyma.09G168700/Glyma.09G210400/Glyma.09G236800/Glyma.10G217000…	46
Cluster6	gmx04016	MAPK signaling pathway - plant	23/337	295/9077	0.000610524	0.032663	0.0314902	Glyma.01G204200/Glyma.03G088800/Glyma.05G119500/Glyma.05G126400/Glyma.05G198700/Glyma.05G212500/Glyma.06G160100/Glyma.07G065700/Glyma.07G229500/Glyma.08G018900/Glyma.08G033800/Glyma.08G127000/Glyma.08G147600/Glyma.09G236800/Glyma.09G255000/Glyma.10G186800/Glyma.13G122700/Glyma.15G172600/Glyma.16G032200/Glyma.16G032900/Glyma.16G084700/Glyma.18G260700/Glyma.20G034200	23
Cluster7	gmx04141	Protein processing in endoplasmic reticulum	98/1110	360/9077	2.78807e-15	3.51297e-13	3.05221e-13	Glyma.01G103200/Glyma.01G106800/Glyma.01G157800/Glyma.01G178600/Glyma.02G041700/Glyma.02G076600/Glyma.02G103800/Glyma.02G205600/Glyma.02G291000/Glyma.03G116600/Glyma.03G207900/Glyma.03G229000/Glyma.04G054400/Glyma.04G148200/Glyma.04G186000/Glyma.04G208000/Glyma.04G229800/Glyma.05G199200/Glyma.05G246700/Glyma.06G054700/Glyma.06G134900/Glyma.06G157800/Glyma.06G217000/Glyma.06G293400/Glyma.06G316600…	98
Cluster7	gmx04146	Peroxisome	48/1110	155/9077	3.94736e-10	2.48684e-08	2.16066e-08	Glyma.02G169100/Glyma.02G238800/Glyma.03G056400/Glyma.03G119400/Glyma.03G221400/Glyma.03G250100/Glyma.04G017500/Glyma.04G116700/Glyma.05G037400/Glyma.05G059400/Glyma.05G062200/Glyma.05G151200/Glyma.05G178900/Glyma.05G180100/Glyma.06G017900/Glyma.06G216700/Glyma.06G320100/Glyma.07G018400/Glyma.07G235400/Glyma.08G136400/Glyma.08G203400/Glyma.08G302600/Glyma.10G124700/Glyma.10G249700/Glyma.11G017900…	48
Cluster7	gmx04136	Autophagy - other	26/1110	68/9077	3.71589e-08	1.56067e-06	1.35597e-06	Glyma.01G038800/Glyma.01G099600/Glyma.02G008800/Glyma.02G133400/Glyma.03G069800/Glyma.03G162100/Glyma.04G141000/Glyma.04G234900/Glyma.06G129600/Glyma.06G306300/Glyma.07G125200/Glyma.07G211600/Glyma.07G261000/Glyma.08G146700/Glyma.08G293400/Glyma.09G003900/Glyma.09G231000/Glyma.09G244800/Glyma.09G278500/Glyma.12G005700/Glyma.15G108200/Glyma.17G070200/Glyma.17G071400/Glyma.18G129700/Glyma.18G248400…	26
Cluster7	gmx04712	Circadian rhythm - plant	30/1110	95/9077	4.85242e-07	1.52851e-05	1.32803e-05	Glyma.01G203800/Glyma.01G224200/Glyma.02G267800/Glyma.04G050200/Glyma.04G166300/Glyma.04G228300/Glyma.05G104200/Glyma.05G104600/Glyma.05G239400/Glyma.06G136600/Glyma.06G196200/Glyma.07G049400/Glyma.08G021200/Glyma.08G110500/Glyma.09G035500/Glyma.10G180600/Glyma.10G221500/Glyma.10G285900/Glyma.11G018700/Glyma.14G091900/Glyma.15G162300/Glyma.16G018000/Glyma.17G062000/Glyma.17G102200/Glyma.17G161800…	30
Cluster7	gmx00071	Fatty acid degradation	27/1110	94/9077	1.31775e-05	0.000332074	0.000288519	Glyma.02G034000/Glyma.03G056400/Glyma.03G221400/Glyma.04G213900/Glyma.04G240800/Glyma.05G062200/Glyma.05G151200/Glyma.05G180100/Glyma.07G268500/Glyma.10G124700/Glyma.10G249700/Glyma.11G017900/Glyma.11G035200/Glyma.11G254100/Glyma.12G120300/Glyma.13G079900/Glyma.14G121200/Glyma.14G125300/Glyma.14G156400/Glyma.15G150900/Glyma.15G178400/Glyma.17G005300/Glyma.17G034100/Glyma.18G288900/Glyma.19G218300…	27
Cluster7	gmx03040	Spliceosome	64/1110	323/9077	4.98771e-05	0.00104742	0.000910038	Glyma.01G008600/Glyma.01G040900/Glyma.01G060700/Glyma.01G229400/Glyma.02G010500/Glyma.02G034300/Glyma.02G139900/Glyma.02G205600/Glyma.02G230600/Glyma.02G241900/Glyma.03G155000/Glyma.03G175400/Glyma.03G175600/Glyma.03G206600/Glyma.03G213600/Glyma.03G220600/Glyma.03G221200/Glyma.05G059200/Glyma.05G151700/Glyma.06G069200/Glyma.06G201700/Glyma.07G078300/Glyma.07G134400/Glyma.07G159900/Glyma.07G224200…	64
Cluster7	gmx00561	Glycerolipid metabolism	35/1110	148/9077	7.57359e-05	0.00136325	0.00118444	Glyma.02G034000/Glyma.02G190000/Glyma.03G066700/Glyma.03G130900/Glyma.03G202100/Glyma.03G221300/Glyma.05G049500/Glyma.05G248100/Glyma.06G039200/Glyma.06G220300/Glyma.06G254900/Glyma.08G056600/Glyma.09G065300/Glyma.09G115800/Glyma.09G207900/Glyma.10G095500/Glyma.11G231700/Glyma.12G163500/Glyma.13G093100/Glyma.13G118300/Glyma.14G028300/Glyma.14G077500/Glyma.15G178400/Glyma.16G115700/Glyma.16G209800…	35
Cluster7	gmx00052	Galactose metabolism	24/1110	97/9077	0.000486702	0.00766556	0.00666014	Glyma.01G005400/Glyma.01G007300/Glyma.01G211000/Glyma.01G225800/Glyma.01G226900/Glyma.03G222000/Glyma.04G086900/Glyma.05G040300/Glyma.05G204700/Glyma.05G217100/Glyma.06G088600/Glyma.06G118100/Glyma.06G179200/Glyma.07G126400/Glyma.07G269500/Glyma.08G200600/Glyma.10G145300/Glyma.11G015800/Glyma.11G017100/Glyma.13G152500/Glyma.16G209800/Glyma.18G257700/Glyma.19G219100/Glyma.19G227800	24
Cluster7	gmx04144	Endocytosis	56/1110	301/9077	0.00076291	0.0100251	0.00871017	Glyma.01G011400/Glyma.01G030400/Glyma.01G096300/Glyma.01G199000/Glyma.01G229000/Glyma.02G176000/Glyma.02G205600/Glyma.02G294200/Glyma.02G295200/Glyma.03G188100/Glyma.04G210200/Glyma.05G006000/Glyma.05G111900/Glyma.05G168300/Glyma.05G200700/Glyma.06G020500/Glyma.06G211400/Glyma.07G093100/Glyma.08G058200/Glyma.08G127700/Glyma.08G285600/Glyma.09G024400/Glyma.09G030900/Glyma.09G041400/Glyma.10G296900…	56
Cluster7	gmx04016	MAPK signaling pathway - plant	55/1110	295/9077	0.000804348	0.0100251	0.00871017	Glyma.01G124700/Glyma.01G183500/Glyma.01G219000/Glyma.01G225100/Glyma.02G006200/Glyma.02G165800/Glyma.02G208500/Glyma.02G232600/Glyma.03G042700/Glyma.03G066200/Glyma.03G086000/Glyma.03G181400/Glyma.03G245000/Glyma.04G017500/Glyma.04G053800/Glyma.04G205400/Glyma.05G081900/Glyma.05G180300/Glyma.06G017900/Glyma.06G068400/Glyma.06G126100/Glyma.06G162300/Glyma.07G003200/Glyma.07G056900/Glyma.07G105700…	55
Cluster7	gmx00280	Valine, leucine and isoleucine degradation	23/1110	95/9077	0.000875204	0.0100251	0.00871017	Glyma.02G034000/Glyma.02G131500/Glyma.02G145300/Glyma.03G070200/Glyma.04G049200/Glyma.05G182600/Glyma.05G226700/Glyma.06G050100/Glyma.07G019100/Glyma.07G213500/Glyma.07G235400/Glyma.07G268500/Glyma.09G025100/Glyma.10G028700/Glyma.10G124700/Glyma.15G131200/Glyma.15G150900/Glyma.15G178400/Glyma.17G005300/Glyma.17G028000/Glyma.17G034100/Glyma.20G077000/Glyma.U019900	23
Cluster7	gmx04120	Ubiquitin mediated proteolysis	42/1110	220/9077	0.00201705	0.021179	0.0184012	Glyma.02G226300/Glyma.02G267800/Glyma.03G188900/Glyma.03G257700/Glyma.04G004000/Glyma.04G045700/Glyma.04G173300/Glyma.04G235700/Glyma.05G204000/Glyma.06G003600/Glyma.06G046400/Glyma.07G069300/Glyma.07G199900/Glyma.08G228100/Glyma.08G267400/Glyma.08G300100/Glyma.10G051100/Glyma.10G212200/Glyma.10G251900/Glyma.10G282000/Glyma.11G053300/Glyma.11G079600/Glyma.11G140900/Glyma.11G192900/Glyma.11G199400…	42
Cluster7	gmx01212	Fatty acid metabolism	26/1110	121/9077	0.00268061	0.0259813	0.0225736	Glyma.03G056400/Glyma.03G221400/Glyma.04G151600/Glyma.05G012300/Glyma.05G062200/Glyma.05G151200/Glyma.05G180100/Glyma.06G211300/Glyma.07G019100/Glyma.07G268500/Glyma.10G124700/Glyma.10G249700/Glyma.11G017900/Glyma.11G035200/Glyma.11G254100/Glyma.12G120300/Glyma.13G079900/Glyma.14G121400/Glyma.14G125300/Glyma.15G150900/Glyma.17G005300/Glyma.17G034100/Glyma.18G011600/Glyma.19G218300/Glyma.20G077000…	26
Cluster7	gmx01250	Biosynthesis of nucleotide sugars	33/1110	171/9077	0.0048856	0.0439704	0.0382032	Glyma.01G007300/Glyma.01G225800/Glyma.01G226900/Glyma.02G208000/Glyma.03G247000/Glyma.04G092400/Glyma.05G002500/Glyma.05G132100/Glyma.05G204700/Glyma.05G217100/Glyma.06G030400/Glyma.06G118100/Glyma.08G086700/Glyma.08G109100/Glyma.08G200600/Glyma.09G030300/Glyma.09G148900/Glyma.09G252600/Glyma.10G045800/Glyma.11G015800/Glyma.11G017100/Glyma.11G116600/Glyma.12G051800/Glyma.13G152500/Glyma.13G320500…	33
Cluster8	gmx01200	Carbon metabolism	58/614	476/9077	6.77199e-06	0.000460366	0.00039792	Glyma.01G007200/Glyma.01G010200/Glyma.01G131100/Glyma.02G057400/Glyma.02G292500/Glyma.02G308500/Glyma.04G008300/Glyma.04G015900/Glyma.06G082400/Glyma.06G107800/Glyma.06G229900/Glyma.06G275700/Glyma.06G305700/Glyma.07G058800/Glyma.07G232900/Glyma.07G241600/Glyma.08G020500/Glyma.08G034300/Glyma.08G097100/Glyma.08G097300/Glyma.08G165400/Glyma.08G165500/Glyma.08G273100/Glyma.08G274400/Glyma.09G153900…	58
Cluster8	gmx00010	Glycolysis / Gluconeogenesis	37/614	255/9077	7.48562e-06	0.000460366	0.00039792	Glyma.01G007200/Glyma.01G118000/Glyma.03G055100/Glyma.03G066800/Glyma.04G008300/Glyma.06G122600/Glyma.06G183900/Glyma.07G153100/Glyma.07G232900/Glyma.07G241600/Glyma.08G165400/Glyma.08G165500/Glyma.08G273100/Glyma.09G057300/Glyma.09G153900/Glyma.09G203500/Glyma.10G041000/Glyma.10G065000/Glyma.10G201100/Glyma.12G015100/Glyma.12G015400/Glyma.12G021700/Glyma.13G035200/Glyma.13G149800/Glyma.13G151800…	37
Cluster8	gmx00710	Carbon fixation in photosynthetic organisms	21/614	120/9077	4.73759e-05	0.00194241	0.00167894	Glyma.01G010200/Glyma.01G131100/Glyma.04G008300/Glyma.04G015900/Glyma.06G082400/Glyma.06G229900/Glyma.06G275700/Glyma.08G034300/Glyma.08G165400/Glyma.08G165500/Glyma.08G273100/Glyma.09G203500/Glyma.11G043900/Glyma.13G151800/Glyma.14G010900/Glyma.15G038100/Glyma.15G262100/Glyma.16G013900/Glyma.17G020600/Glyma.17G100600/Glyma.20G125200	21
Cluster8	gmx01232	Nucleotide metabolism	21/614	146/9077	0.000784222	0.0241148	0.0208438	Glyma.01G070300/Glyma.02G014200/Glyma.02G069900/Glyma.02G127400/Glyma.02G182400/Glyma.02G207900/Glyma.03G102700/Glyma.03G176800/Glyma.05G046300/Glyma.07G008700/Glyma.07G121000/Glyma.08G232600/Glyma.09G234300/Glyma.10G100800/Glyma.14G207800/Glyma.15G102400/Glyma.16G043700/Glyma.16G158000/Glyma.17G083300/Glyma.19G108500/Glyma.19G177500	21
Cluster8	gmx00330	Arginine and proline metabolism	18/614	120/9077	0.00111373	0.0273979	0.0236815	Glyma.01G131100/Glyma.02G018800/Glyma.05G149500/Glyma.06G082400/Glyma.06G183900/Glyma.06G275700/Glyma.11G050400/Glyma.13G049700/Glyma.13G153100/Glyma.14G111800/Glyma.14G209400/Glyma.16G121700/Glyma.17G092400/Glyma.17G216000/Glyma.18G045100/Glyma.18G116300/Glyma.18G137100/Glyma.19G018100	18
Cluster8	gmx00270	Cysteine and methionine metabolism	26/614	210/9077	0.00194291	0.0351391	0.0303727	Glyma.01G131100/Glyma.02G007800/Glyma.02G066100/Glyma.02G087900/Glyma.03G223000/Glyma.05G222400/Glyma.05G240700/Glyma.06G082400/Glyma.06G235500/Glyma.06G275700/Glyma.07G058800/Glyma.07G186000/Glyma.08G029200/Glyma.08G047800/Glyma.08G140200/Glyma.10G261400/Glyma.11G043900/Glyma.13G001200/Glyma.14G111800/Glyma.16G027700/Glyma.17G092400/Glyma.17G100600/Glyma.17G216000/Glyma.18G137100/Glyma.19G220200…	26
Cluster8	gmx03040	Spliceosome	36/614	323/9077	0.00199978	0.0351391	0.0303727	Glyma.01G175100/Glyma.01G227300/Glyma.02G247800/Glyma.03G109200/Glyma.03G118800/Glyma.03G143400/Glyma.03G150900/Glyma.04G067600/Glyma.04G229300/Glyma.04G236800/Glyma.05G003400/Glyma.05G041000/Glyma.06G127500/Glyma.06G135500/Glyma.08G229600/Glyma.09G000800/Glyma.10G019100/Glyma.11G067300/Glyma.11G141500/Glyma.12G064900/Glyma.12G159600/Glyma.14G211600/Glyma.15G136300/Glyma.16G002500/Glyma.16G070900…	36
