# Supplementary material for: Uncovering transcriptional reprogramming during callus development in soybean: insights and implications
Source: Front Plant Sci. 2023 Aug 4;14:1239917. doi: 10.3389/fpls.2023.1239917 (PMC10436568; doi:10.3389/fpls.2023.1239917)
Supplement: Supplementary file 6 [file Table_6.xlsx]

## Sheet: IAA
Suuplementary Table S6. Expression and cluster information of soybean orthologous gene related to auxin biosynthesis, transport, and signaling during callus formation.
Locus	Symbol	Description	Cluster	CScore	rlog							DEG (log2FoldChange)						Adj P-value						Orthology
					Day00	Day01	Day04	Day07	Day14	Day28	Day42	Day01	Day04	Day07	Day14	Day28	Day42	Day01	Day04	Day07	Day14	Day28	Day42	Locus	Symbol	Description
Glyma.02G272200	Glyma.02G272200	abscisic-aldehyde oxidase	Cluster4	0.784963	7.38266	8.56662	8.87005	9.47044	9.61248	10.0307	9.57972	1.64245	2.05387	2.84215	3.02332	3.55845	2.97962	0.000409279	1.56562e-09	4.93945e-27	1.92831e-32	2.40821e-51	3.11167e-31	AT1G04580/AT2G27150/AT3G43600/AT5G20960	AAO4/AAO3/AAO2/AAO1	aldehyde oxidase 4/abscisic aldehyde oxidase 3/aldehyde oxidase 2/aldehyde oxidase 1
Glyma.14G045100	Glyma.14G045100	abscisic-aldehyde oxidase	Cluster4	0.562682	6.83626	9.93911	11.2568	11.8181	12.1108	12.4051	12.0006	5.44058	7.20094	7.89897	8.27919	8.63295	8.1339	1.35893e-46	2.55611e-90	1.0141e-111	7.24077e-124	3.07711e-136	3.50637e-119	AT1G04580/AT2G27150/AT3G43600/AT5G20960	AAO4/AAO3/AAO2/AAO1	aldehyde oxidase 4/abscisic aldehyde oxidase 3/aldehyde oxidase 2/aldehyde oxidase 1
Glyma.02G272400	Glyma.02G272400	abscisic-aldehyde oxidase	Cluster7	0.994675	11.797	10.0338	8.87852	9.05652	9.27376	9.92855	10.0304	-2.1799	-3.69219	-3.4751	-3.17869	-2.29615	-2.16618	6.0446e-10	8.8906e-46	3.5634e-39	8.13273e-31	6.68226e-12	6.33898e-10	AT1G04580/AT2G27150/AT3G43600/AT5G20960	AAO4/AAO3/AAO2/AAO1	aldehyde oxidase 4/abscisic aldehyde oxidase 3/aldehyde oxidase 2/aldehyde oxidase 1
Glyma.10G055000	Glyma.10G055000	ABC transporter B family member 1	Cluster1	0.644618	8.13277	9.027	8.69859	8.84802	8.07505	5.8222	6.23072	1.11978	0.716618	0.902428	-0.0737267	-3.1856	-2.59911	0.870762	1	1	1	2.31192e-20	1.36234e-13	AT2G36910	ABCB1	ATP binding cassette subfamily B1
Glyma.03G183600	Glyma.03G183600	ABC transporter B family member 1	Cluster2	0.62906	8.1302	11.7019	11.5479	11.7936	11.0831	9.81036	11.1444	4.79592	4.59908	4.90436	4.00916	2.3857	4.11684	3.2264e-35	4.60159e-32	1.47191e-37	7.41777e-23	7.47431e-06	2.08094e-24	AT2G36910	ABCB1	ATP binding cassette subfamily B1
Glyma.13G142100	Glyma.13G142100	ABC transporter B family member 1	Cluster2	0.527847	7.80312	8.91546	9.56418	9.63238	9.51485	8.17372	7.68327	1.42053	2.24353	2.33518	2.19603	0.464852	-0.206179	0.132794	1.15385e-07	1.02753e-08	3.4933e-07	1	1	AT2G36910	ABCB1	ATP binding cassette subfamily B1
Glyma.19G184300	Glyma.19G184300	ABC transporter B family member 1	Cluster2	0.471632	9.20403	12.4204	12.5026	12.2503	12.2116	11.871	12.1969	4.27255	4.37111	4.03962	3.99316	3.5703	3.99456	1.31502e-26	1.60434e-28	1.47648e-23	8.39337e-23	3.14512e-17	8.20883e-23	AT2G36910	ABCB1	ATP binding cassette subfamily B1
Glyma.17G041400	Glyma.17G041400	ABC transporter B family member 11	Cluster1	0.736347	10.0822	12.6547	9.358	6.50812	5.28962	5.5964	5.52737	2.83917	-0.690167	-4.33831	-6.32096	-5.65748	-5.82645	0.00166474	1	7.43068e-09	1.07654e-18	5.09485e-15	4.72172e-16	AT1G02520/AT1G02530/AT2G47000/AT3G62150/AT4G01820/AT4G01830/AT4G18050/AT5G46540	ABCB11/ABCB12/ABCB4/ABCB21/ABCB3/ABCB5/ABCB9/ABCB7	P-glycoprotein 11/P-glycoprotein 12/ATP binding cassette subfamily B4/P-glycoprotein 21/P-glycoprotein 3/P-glycoprotein 5/P-glycoprotein 9/P-glycoprotein 7
Glyma.10G137600	Glyma.10G137600	ABC transporter B family member 21	Cluster3	0.887367	3.9118	6.3901	7.32219	9.18918	8.62371	6.76556	8.16254	4.80922	6.20314	8.5118	7.80661	5.64585	7.2534	7.76498e-06	8.32276e-10	1.04229e-18	1.2676e-15	4.03969e-08	1.95202e-13	AT1G02520/AT1G02530/AT2G47000/AT3G62150/AT4G01820/AT4G01830/AT4G18050/AT5G46540	ABCB11/ABCB12/ABCB4/ABCB21/ABCB3/ABCB5/ABCB9/ABCB7	P-glycoprotein 11/P-glycoprotein 12/ATP binding cassette subfamily B4/P-glycoprotein 21/P-glycoprotein 3/P-glycoprotein 5/P-glycoprotein 9/P-glycoprotein 7
Glyma.13G118800	Glyma.13G118800	ABC transporter B family member 21	Cluster3	0.512883	3.55911	4.80717	7.42767	9.14998	9.19243	8.43447	7.94584	5.20555	9.61366	11.9807	12.0728	11.0658	10.3563	0.000887618	3.5873e-11	3.32392e-17	2.15126e-17	1.27137e-14	7.02739e-13	AT1G02520/AT1G02530/AT2G47000/AT3G62150/AT4G01820/AT4G01830/AT4G18050/AT5G46540	ABCB11/ABCB12/ABCB4/ABCB21/ABCB3/ABCB5/ABCB9/ABCB7	P-glycoprotein 11/P-glycoprotein 12/ATP binding cassette subfamily B4/P-glycoprotein 21/P-glycoprotein 3/P-glycoprotein 5/P-glycoprotein 9/P-glycoprotein 7
Glyma.17G041300	Glyma.17G041300	ABC transporter B family member 21	Cluster3	0.625965	1.30069	1.49776	1.88926	5.69336	5.89629	1.40606	2.0162	0.638519	1.55089	9.18457	9.58229	0.457609	2.46745	1	0.335948	7.5622e-09	1.58838e-09	1	0.137968	AT1G02520/AT1G02530/AT2G47000/AT3G62150/AT4G01820/AT4G01830/AT4G18050/AT5G46540	ABCB11/ABCB12/ABCB4/ABCB21/ABCB3/ABCB5/ABCB9/ABCB7	P-glycoprotein 11/P-glycoprotein 12/ATP binding cassette subfamily B4/P-glycoprotein 21/P-glycoprotein 3/P-glycoprotein 5/P-glycoprotein 9/P-glycoprotein 7
Glyma.02G008000	Glyma.02G008000	ABC transporter B family member 4	Cluster5	0.710619	11.4207	12.9993	12.8194	13.3332	13.118	13.0081	13.4106	2.08014	1.84622	2.50834	2.22909	2.09212	2.60891	1.27058e-13	6.42902e-09	7.76856e-26	1.49331e-17	4.79427e-14	4.25483e-29	AT1G02520/AT1G02530/AT2G47000/AT3G62150/AT4G01820/AT4G01830/AT4G18050/AT5G46540	ABCB11/ABCB12/ABCB4/ABCB21/ABCB3/ABCB5/ABCB9/ABCB7	P-glycoprotein 11/P-glycoprotein 12/ATP binding cassette subfamily B4/P-glycoprotein 21/P-glycoprotein 3/P-glycoprotein 5/P-glycoprotein 9/P-glycoprotein 7
Glyma.13G118900	Glyma.13G118900	ABC transporter B family member 21	Cluster6	0.936501	3.82643	4.54849	7.49383	9.28344	9.62633	9.46816	9.95027	4.09312	9.46627	11.9569	12.4349	12.2473	12.8598	0.00952759	3.43308e-11	1.06344e-17	5.39322e-19	2.03415e-18	2.95712e-20	AT1G02520/AT1G02530/AT2G47000/AT3G62150/AT4G01820/AT4G01830/AT4G18050/AT5G46540	ABCB11/ABCB12/ABCB4/ABCB21/ABCB3/ABCB5/ABCB9/ABCB7	P-glycoprotein 11/P-glycoprotein 12/ATP binding cassette subfamily B4/P-glycoprotein 21/P-glycoprotein 3/P-glycoprotein 5/P-glycoprotein 9/P-glycoprotein 7
Glyma.13G119000	Glyma.13G119000	ABC transporter B family member 11	Cluster6	0.868183	7.65884	9.21769	10.0475	11.8759	12.3384	11.7352	13.1675	2.44697	3.64971	5.97647	6.53906	5.80636	7.56916	1.46943e-07	5.79483e-23	7.02818e-78	4.88506e-96	1.17095e-72	9.85828e-135	AT1G02520/AT1G02530/AT2G47000/AT3G62150/AT4G01820/AT4G01830/AT4G18050/AT5G46540	ABCB11/ABCB12/ABCB4/ABCB21/ABCB3/ABCB5/ABCB9/ABCB7	P-glycoprotein 11/P-glycoprotein 12/ATP binding cassette subfamily B4/P-glycoprotein 21/P-glycoprotein 3/P-glycoprotein 5/P-glycoprotein 9/P-glycoprotein 7
Glyma.15G090200	Glyma.15G090200	ABC transporter B family member 9	Cluster6	0.542628	2.1038	2.40222	3.59714	4.91638	4.2976	2.83578	5.69896	0.967603	5.21846	7.59201	6.59077	3.65298	8.87661	0.694164	0.0025716	6.24891e-06	0.00011224	0.0343061	1.01954e-07	AT1G02520/AT1G02530/AT2G47000/AT3G62150/AT4G01820/AT4G01830/AT4G18050/AT5G46540	ABCB11/ABCB12/ABCB4/ABCB21/ABCB3/ABCB5/ABCB9/ABCB7	P-glycoprotein 11/P-glycoprotein 12/ATP binding cassette subfamily B4/P-glycoprotein 21/P-glycoprotein 3/P-glycoprotein 5/P-glycoprotein 9/P-glycoprotein 7
Glyma.17G041200	Glyma.17G041200	ABC transporter B family member 11	Cluster6	0.856949	3.9759	5.03093	6.16698	8.87379	9.82848	9.44449	11.0235	3.50215	5.166	8.85091	10.0519	9.60175	11.5236	0.0153593	6.65115e-05	2.34865e-13	4.56238e-17	1.51994e-15	2.27352e-22	AT1G02520/AT1G02530/AT2G47000/AT3G62150/AT4G01820/AT4G01830/AT4G18050/AT5G46540	ABCB11/ABCB12/ABCB4/ABCB21/ABCB3/ABCB5/ABCB9/ABCB7	P-glycoprotein 11/P-glycoprotein 12/ATP binding cassette subfamily B4/P-glycoprotein 21/P-glycoprotein 3/P-glycoprotein 5/P-glycoprotein 9/P-glycoprotein 7
Glyma.03G224100	Glyma.03G224100	ABC transporter B family member 11	N/A	N/A	6.04133	4.40273	5.14842	6.3912	7.21315	6.95801	5.68469	-2.19801	-0.842272	0.457164	1.37686	1.19838	-0.280991	0.0585612	1	1	0.529919	0.807537	1	AT1G02520/AT1G02530/AT2G47000/AT3G62150/AT4G01820/AT4G01830/AT4G18050/AT5G46540	ABCB11/ABCB12/ABCB4/ABCB21/ABCB3/ABCB5/ABCB9/ABCB7	P-glycoprotein 11/P-glycoprotein 12/ATP binding cassette subfamily B4/P-glycoprotein 21/P-glycoprotein 3/P-glycoprotein 5/P-glycoprotein 9/P-glycoprotein 7
Glyma.13G118500	Glyma.13G118500	ABC transporter B family member 4	N/A	N/A	2.12789	1.74727	2.15253	1.98204	2.75338	3.81155	3.15279	-1.88551	-0.148589	-0.535455	0.61733	2.47035	1.31229	0.270351	1	1	1	0.104736	0.565289	AT1G02520/AT1G02530/AT2G47000/AT3G62150/AT4G01820/AT4G01830/AT4G18050/AT5G46540	ABCB11/ABCB12/ABCB4/ABCB21/ABCB3/ABCB5/ABCB9/ABCB7	P-glycoprotein 11/P-glycoprotein 12/ATP binding cassette subfamily B4/P-glycoprotein 21/P-glycoprotein 3/P-glycoprotein 5/P-glycoprotein 9/P-glycoprotein 7
Glyma.13G118600	N/A	N/A	N/A	N/A	1.74978	1.66714	1.54522	2.55455	2.09434	2.41273	1.82321	-0.141729	-0.475171	0.613558	0.341487	0.52003	0.103688	1	0.940318	0.78305	1	1	1	AT1G02520/AT1G02530/AT2G47000/AT3G62150/AT4G01820/AT4G01830/AT4G18050/AT5G46540	ABCB11/ABCB12/ABCB4/ABCB21/ABCB3/ABCB5/ABCB9/ABCB7	P-glycoprotein 11/P-glycoprotein 12/ATP binding cassette subfamily B4/P-glycoprotein 21/P-glycoprotein 3/P-glycoprotein 5/P-glycoprotein 9/P-glycoprotein 7
Glyma.13G222000	Glyma.13G222000	ABC transporter B family member 9	N/A	N/A	3.43516	2.50202	3.05744	3.35374	3.37348	4.4147	3.05963	-2.03382	-0.599833	-0.314716	-0.241738	1.26693	-0.725243	0.230857	1	1	1	0.653346	1	AT1G02520/AT1G02530/AT2G47000/AT3G62150/AT4G01820/AT4G01830/AT4G18050/AT5G46540	ABCB11/ABCB12/ABCB4/ABCB21/ABCB3/ABCB5/ABCB9/ABCB7	P-glycoprotein 11/P-glycoprotein 12/ATP binding cassette subfamily B4/P-glycoprotein 21/P-glycoprotein 3/P-glycoprotein 5/P-glycoprotein 9/P-glycoprotein 7
Glyma.17G259100	Glyma.17G259100	ABC transporter B family member 13	Cluster7	0.875663	5.73472	3.73633	3.46071	3.91552	2.7791	2.97955	2.96997	-2.33221	-3.03914	-2.16693	-4.08671	-3.66851	-3.74992	0.113027	0.0177982	0.119045	0.000934483	0.00336393	0.00250615	AT1G27940/AT1G28010	ABCB13/ABCB14	P-glycoprotein 13/P-glycoprotein 14
Glyma.14G220200	Glyma.14G220200	ABC transporter B family member 13	Cluster8	0.568097	5.82263	4.7123	3.21573	3.76642	3.47113	3.34717	3.47675	-1.35855	-4.19035	-2.91055	-3.44157	-3.87681	-3.41122	0.627992	8.57857e-07	0.00113039	6.67497e-05	6.74627e-06	7.22946e-05	AT1G27940/AT1G28010	ABCB13/ABCB14	P-glycoprotein 13/P-glycoprotein 14
Glyma.13G063700	Glyma.13G063700	ABC transporter B family member 19	Cluster2	0.7688	8.33609	10.8852	11.1911	10.7862	9.80536	9.4115	9.3857	3.26842	3.64896	3.13851	1.86801	1.37372	1.32603	2.37726e-20	1.32061e-27	1.61418e-18	0.000478894	0.177544	0.287436	AT3G28860	ABCB19	ATP binding cassette subfamily B19
Glyma.19G021500	Glyma.19G021500	ABC transporter B family member 19	Cluster2	0.927285	9.41701	11.2996	12.0181	11.5214	10.7857	9.98126	9.77307	2.39919	3.28519	2.65786	1.71811	0.682511	0.409892	1.13068e-08	2.07798e-21	5.69599e-12	0.00385831	1	1	AT3G28860	ABCB19	ATP binding cassette subfamily B19
Glyma.19G100200	AFB3A	auxin signaling F-box 3 protein	Cluster4	0.898912	11.4294	11.4283	11.5944	11.4818	11.8733	12.6612	12.3106	0.00579038	0.212361	0.0756634	0.586625	1.56197	1.15604	1	1	1	1	4.19343e-05	0.431349	AT1G12820/AT3G26810	AFB3/AFB2	auxin signaling F-box 3/auxin signaling F-box 2
Glyma.02G065300	Glyma.02G065300	protein AUXIN SIGNALING F-BOX 2	N/A	N/A	10.2743	9.93111	9.91822	10.2301	10.4332	10.6836	10.7726	-0.448159	-0.465176	-0.0577494	0.20583	0.524908	0.637651	1	1	1	1	1	1	AT1G12820/AT3G26810	AFB3/AFB2	auxin signaling F-box 3/auxin signaling F-box 2
Glyma.16G050500	AFB3B	auxin signaling F-box 3 protein	N/A	N/A	10.9723	11.0686	11.0657	10.895	11.3725	12.1535	11.598	0.08918	0.0869342	-0.142095	0.455725	1.45573	0.758276	1	1	1	1	0.0584371	1	AT1G12820/AT3G26810	AFB3/AFB2	auxin signaling F-box 3/auxin signaling F-box 2
Glyma.16G146400	Glyma.16G146400	protein AUXIN SIGNALING F-BOX 2	N/A	N/A	8.1041	8.48939	8.55946	8.70904	8.49099	8.21109	8.44875	0.459542	0.559744	0.742055	0.462566	0.110561	0.406649	1	1	1	1	1	1	AT1G12820/AT3G26810	AFB3/AFB2	auxin signaling F-box 3/auxin signaling F-box 2
Glyma.02G211800	Glyma.02G211800	transport inhibitor response 1-like protein	Cluster7	0.496636	10.672	9.63116	9.74285	9.80253	9.51021	9.16532	9.49611	-1.30762	-1.16106	-1.08336	-1.4478	-1.87847	-1.48674	0.193437	0.586037	0.904933	0.0288093	8.10922e-06	0.0173185	AT4G24390/AT5G49980	AFB4/AFB5	RNI-like superfamily protein/auxin F-box protein 5
Glyma.06G095400	Glyma.06G095400	transport inhibitor response 1-like protein	Cluster7	0.96323	10.5769	8.85692	8.75364	8.29694	8.63268	8.52504	8.73878	-2.14264	-2.28636	-2.90814	-2.45693	-2.60395	-2.28828	2.06782e-09	8.60018e-12	7.82252e-24	1.18155e-14	2.65663e-17	7.79843e-12	AT4G24390/AT5G49980	AFB4/AFB5	RNI-like superfamily protein/auxin F-box protein 5
Glyma.14G179500	Glyma.14G179500	transport inhibitor response 1-like protein	Cluster8	0.991479	10.669	9.93095	9.72423	9.39173	9.039	8.54549	8.80482	-0.906176	-1.16956	-1.60133	-2.05862	-2.72517	-2.37337	1	0.467152	0.000561322	8.52247e-10	3.88187e-23	1.57558e-15	AT4G24390/AT5G49980	AFB4/AFB5	RNI-like superfamily protein/auxin F-box protein 5
Glyma.04G093500	Glyma.04G093500	transport inhibitor response 1-like protein	N/A	N/A	9.01337	9.47333	9.53707	9.04724	9.13166	9.05408	8.86491	0.599726	0.688553	0.0448167	0.158348	0.0579155	-0.193611	1	1	1	1	1	1	AT4G24390/AT5G49980	AFB4/AFB5	RNI-like superfamily protein/auxin F-box protein 5
Glyma.20G232900	Glyma.20G232900	amidase 1	Cluster4	0.913839	7.1921	7.50982	7.42577	7.72937	8.18683	9.06547	7.52901	0.302191	0.201263	0.482168	1.00467	2.17411	0.53014	1	1	1	1	0.0254284	1	AT1G08980	AMI1	amidase 1
Glyma.10G155400	Glyma.10G155400	amidase 1	N/A	N/A	7.57619	8.07724	7.75019	7.27185	7.2866	7.97848	6.98545	0.622579	0.190315	-0.401262	-0.342693	0.462111	-0.629452	1	1	1	1	1	1	AT1G08980	AMI1	amidase 1
Glyma.18G028900	Glyma.18G028900	anthranilate synthase alpha subunit 1, chloroplastic	Cluster1	0.950833	5.28024	6.86543	6.09537	5.19307	3.32858	2.77884	2.99708	1.80827	0.860408	-0.165868	-3.03621	-3.79617	-3.46619	0.17981	1	1	0.00169175	0.000109143	0.00025281	AT2G29690/AT5G05730	ASA2/ASA1	anthranilate synthase 2/ADC synthase superfamily protein/anthranilate synthase alpha subunit 1
Glyma.10G286100	N/A	N/A	Cluster7	0.940487	4.80508	3.42575	2.50876	3.25676	3.13633	2.89533	2.89921	-1.89907	-4.44304	-2.24953	-2.5443	-2.99065	-2.76531	0.227642	0.000127418	0.0773057	0.0382419	0.0113581	0.0208306	AT2G29690/AT5G05730	ASA2/ASA1	anthranilate synthase 2/ADC synthase superfamily protein/anthranilate synthase alpha subunit 1
Glyma.18G028800	N/A	N/A	N/A	N/A	2.47585	3.39436	2.47142	2.02184	1.61639	1.84136	1.99578	0.74308	-0.120378	-0.714575	-3.37863	-0.957255	-0.625779	1	1	0.94699	0.0547326	0.717978	1	AT2G29690/AT5G05730	ASA2/ASA1	anthranilate synthase 2/ADC synthase superfamily protein/anthranilate synthase alpha subunit 1
Glyma.20G103200	Glyma.20G103200	anthranilate synthase alpha subunit 2, chloroplastic	N/A	N/A	10.8227	11.0234	11.3144	11.4531	11.5067	11.2323	11.4276	0.266696	0.644134	0.81493	0.884781	0.535118	0.781552	1	1	1	1	1	1	AT2G29690/AT5G05730	ASA2/ASA1	anthranilate synthase 2/ADC synthase superfamily protein/anthranilate synthase alpha subunit 1
Glyma.20G012200	N/A	N/A	Cluster5	0.436109	3.56419	4.57428	5.64004	6.29557	5.88166	5.43378	6.35279	1.59632	3.30634	4.26514	3.68172	2.99834	4.34673	0.333089	1.25549e-05	4.45819e-10	3.50841e-07	0.000169454	1.92978e-10	AT1G25220	ASB1	Glutamine amidotransferase type 1 family protein/Glutamine amidotransferase type 1 family protein/Glutamine amidotransferase type 1 family protein/Glutamine amidotransferase type 1 family protein/anthranilate synthase beta subunit 1/Glutamine amidotransferase type 1 family protein
Glyma.07G175000	Glyma.07G175000	anthranilate synthase beta subunit 2, chloroplastic	N/A	N/A	10.5728	10.246	10.5527	10.1219	10.0317	9.80184	9.89546	-0.419837	-0.0301584	-0.579363	-0.689985	-0.996347	-0.869836	1	1	1	1	1	1	AT1G25220	ASB1	Glutamine amidotransferase type 1 family protein/Glutamine amidotransferase type 1 family protein/Glutamine amidotransferase type 1 family protein/Glutamine amidotransferase type 1 family protein/anthranilate synthase beta subunit 1/Glutamine amidotransferase type 1 family protein
Glyma.16G058800	Glyma.16G058800	anthranilate synthase beta subunit 2, chloroplastic	N/A	N/A	9.34395	9.57209	9.70863	9.7884	9.6479	9.58043	9.75755	0.299208	0.47647	0.574216	0.39469	0.310154	0.534796	1	1	1	1	1	1	AT1G25220	ASB1	Glutamine amidotransferase type 1 family protein/Glutamine amidotransferase type 1 family protein/Glutamine amidotransferase type 1 family protein/Glutamine amidotransferase type 1 family protein/anthranilate synthase beta subunit 1/Glutamine amidotransferase type 1 family protein
Glyma.12G098800	Glyma.12G098800	NEDD8-activating enzyme E1 regulatory subunit AXR1	Cluster2	0.518649	8.42369	10.2242	10.378	10.0811	10.0035	9.65161	10.1812	2.40245	2.60385	2.21826	2.12432	1.6714	2.3543	3.16266e-23	3.15432e-30	5.11672e-18	2.91385e-15	3.73668e-06	9.19351e-22	AT1G05180/AT2G32410	AXR1/AXL1	NAD(P)-binding Rossmann-fold superfamily protein/AXR1-like protein
Glyma.06G305800	Glyma.06G305800	NEDD8-activating enzyme E1 regulatory subunit AXR1	Cluster5	0.856347	8.88988	9.73795	9.93144	9.79665	9.83362	9.82338	9.88473	1.1223	1.36991	1.19605	1.25002	1.23358	1.3099	0.484125	0.0010363	0.110004	0.0366858	0.0556007	0.00720881	AT1G05180/AT2G32410	AXR1/AXL1	NAD(P)-binding Rossmann-fold superfamily protein/AXR1-like protein
Glyma.17G016000	Glyma.17G016000	NEDD8-activating enzyme E1 catalytic subunit	Cluster8	0.968314	12.2619	11.4952	11.113	10.6944	10.6646	10.6219	10.789	-0.947755	-1.42895	-1.98847	-2.0224	-2.07887	-1.8605	1	0.00255172	4.03437e-13	6.48525e-14	3.03046e-15	3.16146e-10	AT5G19180	ECR1	E1 C-terminal related 1
Glyma.07G258000	Glyma.07G258000	NEDD8-activating enzyme E1 catalytic subunit	N/A	N/A	11.0753	11.3295	11.1799	10.9812	11.0219	11.0685	10.9866	0.326452	0.138409	-0.121467	-0.0673936	-0.00345652	-0.113808	1	1	1	1	1	1	AT5G19180	ECR1	E1 C-terminal related 1
Glyma.12G108900	Glyma.12G108900	indole-3-acetic acid-amido synthetase GH3.10	Cluster1	0.440461	2.42107	3.08724	1.96878	2.34413	2.25606	2.48215	1.67508	0.821796	-0.795321	-0.100257	-0.18091	0.249751	-4.95642	1	0.952601	1	1	1	0.0169433	AT4G03400	GH3.10	Auxin-responsive GH3 family protein
Glyma.13G299700	Glyma.13G299700	indole-3-acetic acid-amido synthetase GH3.10	Cluster1	0.444277	0.925826	1.63601	2.00216	1.12037	1.01521	1.26528	0.90938	2.72199	4.72293	0.657015	0.356435	1.01067	-0.0557724	0.144447	0.029615	0.757194	1	0.430067	1	AT4G03400	GH3.10	Auxin-responsive GH3 family protein
Glyma.05G034000	Glyma.05G034000	indole-3-acetic acid-amido synthetase GH3.10	N/A	N/A	0.868216	1.81243	1.46646	1.17367	0.853132	1.42766	0.901485	3.60436	1.15395	0.736969	-0.053389	1.54366	0.165906	0.0887476	0.255389	0.536092	1	0.169145	1	AT4G03400	GH3.10	Auxin-responsive GH3 family protein
Glyma.06G296500	Glyma.06G296500	indole-3-acetic acid-amido synthetase GH3.10	N/A	N/A	1.46874	2.21909	1.81551	1.93859	1.49428	1.91401	1.80332	3.9922	1.98575	2.20851	0.17367	1.78485	1.26316	0.0595831	0.155573	0.127403	1	0.179706	0.284597	AT4G03400	GH3.10	Auxin-responsive GH3 family protein
Glyma.12G141000	Glyma.12G141000	indole-3-acetic acid-amido synthetase GH3.6	Cluster1	0.87895	6.95653	9.7338	9.51929	9.28284	8.19962	5.84299	5.58195	3.50729	3.23368	2.92511	1.54758	-1.32723	-1.79083	1.56211e-09	5.54917e-08	2.5005e-06	0.206766	0.53201	0.076527	AT1G28130/AT4G27260/AT5G54510	GH3.17/GH3.5/GH3.6	Auxin-responsive GH3 family protein/Auxin-responsive GH3 family protein/Auxin-responsive GH3 family protein
Glyma.12G103500	Glyma.12G103500	indole-3-acetic acid-amido synthetase GH3.6	Cluster2	0.813989	2.47732	4.18685	4.67075	4.64396	4.44948	3.04757	3.21681	4.63009	5.54288	5.56648	5.15362	1.93114	2.20606	0.00479495	0.00047142	0.00039554	0.0011564	0.216037	0.161378	AT1G28130/AT4G27260/AT5G54510	GH3.17/GH3.5/GH3.6	Auxin-responsive GH3 family protein/Auxin-responsive GH3 family protein/Auxin-responsive GH3 family protein
Glyma.12G216700	N/A	N/A	Cluster2	0.612983	1.74999	2.2793	3.14128	2.46337	1.43052	2.01536	2.01918	0.768818	3.54073	1.3494	-1.06016	0.494864	0.406561	1	0.0302063	0.411929	0.424101	1	1	AT1G28130/AT4G27260/AT5G54510	GH3.17/GH3.5/GH3.6	Auxin-responsive GH3 family protein/Auxin-responsive GH3 family protein/Auxin-responsive GH3 family protein
Glyma.06G260800	Glyma.06G260800	indole-3-acetic acid-amido synthetase GH3.6	Cluster3	0.569758	6.85791	9.37323	9.65747	10.5399	10.6614	7.45971	6.28727	3.28392	3.61975	4.72234	5.07111	0.807027	-0.504232	0.000102183	6.12041e-06	1.43684e-10	2.87361e-12	1	1	AT1G28130/AT4G27260/AT5G54510	GH3.17/GH3.5/GH3.6	Auxin-responsive GH3 family protein/Auxin-responsive GH3 family protein/Auxin-responsive GH3 family protein
Glyma.13G284600	Glyma.13G284600	indole-3-acetic acid-amido synthetase GH3.6	Cluster3	0.360278	9.69066	10.5058	10.0627	10.7126	10.6593	7.82564	9.84052	0.929591	0.501129	1.18704	1.22519	-2.27192	0.186205	1	1	0.757551	0.706312	0.00259	1	AT1G28130/AT4G27260/AT5G54510	GH3.17/GH3.5/GH3.6	Auxin-responsive GH3 family protein/Auxin-responsive GH3 family protein/Auxin-responsive GH3 family protein
Glyma.06G301000	Glyma.06G301000	indole-3-acetic acid-amido synthetase GH3.6	N/A	N/A	N/A	N/A	N/A	N/A	N/A	N/A	N/A	N/A	N/A	N/A	N/A	N/A	N/A	N/A	N/A	N/A	N/A	N/A	N/A	AT1G28130/AT4G27260/AT5G54510	GH3.17/GH3.5/GH3.6	Auxin-responsive GH3 family protein/Auxin-responsive GH3 family protein/Auxin-responsive GH3 family protein
Glyma.12G197800	Glyma.12G197800	indole-3-acetic acid-amido synthetase GH3.6	N/A	N/A	N/A	N/A	N/A	N/A	N/A	N/A	N/A	N/A	N/A	N/A	N/A	N/A	N/A	N/A	N/A	N/A	N/A	N/A	N/A	AT1G28130/AT4G27260/AT5G54510	GH3.17/GH3.5/GH3.6	Auxin-responsive GH3 family protein/Auxin-responsive GH3 family protein/Auxin-responsive GH3 family protein
Glyma.13G304000	Glyma.13G304000	indole-3-acetic acid-amido synthetase GH3.6	N/A	N/A	1.87946	3.76421	2.85688	1.50648	1.16391	1.60623	1.15338	2.96021	1.04069	-0.642466	-3.35987	-0.163965	-3.62024	0.0693996	0.730832	0.993925	0.0810955	1	0.0694315	AT1G28130/AT4G27260/AT5G54510	GH3.17/GH3.5/GH3.6	Auxin-responsive GH3 family protein/Auxin-responsive GH3 family protein/Auxin-responsive GH3 family protein
Glyma.02G125600	Glyma.02G125600	probable indole-3-acetic acid-amido synthetase GH3.1	Cluster1	0.987176	9.94659	13.2865	12.3871	11.2241	10.8953	9.47346	10.4042	4.12456	3.21047	1.52982	1.14024	-0.611032	0.537408	1.37768e-16	4.00369e-09	0.173906	0.885293	1	1	AT1G59500/AT2G14960/AT2G23170/AT4G37390	GH3.4/GH3.1/GH3.3/GH3.2	Auxin-responsive GH3 family protein/Auxin-responsive GH3 family protein/Auxin-responsive GH3 family protein/Auxin-responsive GH3 family protein
Glyma.17G165300	Glyma.17G165300	indole-3-acetic acid-amido synthetase GH3.3	Cluster1	0.325012	8.73789	11.7759	10.5262	10.683	11.4173	10.3925	11.2496	3.95077	2.42829	2.58416	3.50769	2.27122	3.28882	6.65567e-15	0.00017377	2.49769e-05	2.45105e-11	0.000828681	1.20763e-09	AT1G59500/AT2G14960/AT2G23170/AT4G37390	GH3.4/GH3.1/GH3.3/GH3.2	Auxin-responsive GH3 family protein/Auxin-responsive GH3 family protein/Auxin-responsive GH3 family protein/Auxin-responsive GH3 family protein
Glyma.01G190600	Glyma.01G190600	probable indole-3-acetic acid-amido synthetase GH3.1	Cluster6	0.258406	4.81761	9.03573	8.19471	8.91305	7.91913	7.19585	9.61907	6.45485	5.46504	6.25611	5.11561	4.20921	7.18848	1.07021e-18	3.32088e-13	9.15004e-18	1.81206e-11	1.59863e-07	7.20014e-24	AT1G59500/AT2G14960/AT2G23170/AT4G37390	GH3.4/GH3.1/GH3.3/GH3.2	Auxin-responsive GH3 family protein/Auxin-responsive GH3 family protein/Auxin-responsive GH3 family protein/Auxin-responsive GH3 family protein
Glyma.05G101300	GH3	auxin-responsive protein GH3	Cluster6	0.423371	9.33732	10.0401	9.78052	9.18934	10.7103	9.36097	10.8009	0.716423	0.437341	-0.322182	1.56766	-0.0981623	1.70273	1	1	1	0.0956136	1	0.0374339	AT1G59500/AT2G14960/AT2G23170/AT4G37390	GH3.4/GH3.1/GH3.3/GH3.2	Auxin-responsive GH3 family protein/Auxin-responsive GH3 family protein/Auxin-responsive GH3 family protein/Auxin-responsive GH3 family protein
Glyma.11G051600	Glyma.11G051600	probable indole-3-acetic acid-amido synthetase GH3.1	Cluster6	0.611364	6.45926	8.387	8.2632	9.53049	9.17797	8.36141	10.4937	2.65782	2.50787	4.11049	3.70049	2.61283	5.34497	6.61381e-06	3.16675e-05	4.29952e-18	6.00865e-14	8.96681e-06	8.76747e-34	AT1G59500/AT2G14960/AT2G23170/AT4G37390	GH3.4/GH3.1/GH3.3/GH3.2	Auxin-responsive GH3 family protein/Auxin-responsive GH3 family protein/Auxin-responsive GH3 family protein/Auxin-responsive GH3 family protein
Glyma.17G165500	Glyma.17G165500	indole-3-acetic acid-amido synthetase GH3.2	Cluster6	0.618461	3.35395	6.36763	6.44514	7.63238	7.9304	6.54101	8.30746	8.39871	8.31943	10.1348	10.5129	8.77039	11.1078	6.98613e-08	6.67769e-08	1.96774e-11	3.38204e-12	1.14248e-08	1.52071e-13	AT1G59500/AT2G14960/AT2G23170/AT4G37390	GH3.4/GH3.1/GH3.3/GH3.2	Auxin-responsive GH3 family protein/Auxin-responsive GH3 family protein/Auxin-responsive GH3 family protein/Auxin-responsive GH3 family protein
Glyma.10G019700	Glyma.10G019700	putative indole-3-acetic acid-amido synthetase GH3.9	Cluster3	0.939454	1.63163	1.75484	2.4655	3.84017	2.78569	2.55315	2.3024	0.417064	3.72311	6.67548	3.50679	3.64747	1.7713	1	0.0547099	0.00226624	0.0620189	0.0592974	0.169802	AT2G47750	GH3.9	putative indole-3-acetic acid-amido synthetase GH3.9
Glyma.02G154600	Glyma.02G154600	putative indole-3-acetic acid-amido synthetase GH3.9	N/A	N/A	1.44921	1.73684	1.51648	1.82203	1.79594	1.83611	1.44372	0.400312	0.076099	0.435439	0.382374	0.537394	0.0107747	1	1	1	1	0.926811	1	AT2G47750	GH3.9	putative indole-3-acetic acid-amido synthetase GH3.9
Glyma.10G040400	Glyma.10G040400	auxin-responsive protein IAA11	Cluster1	0.557827	8.66663	9.8522	9.31613	9.44913	9.00348	8.69281	9.55659	1.52654	0.86829	1.01684	0.452648	0.0465158	1.16061	0.0137283	1	1	1	1	0.620845	AT1G04100/AT4G28640	IAA10/IAA11	indoleacetic acid-induced protein 10/indole-3-acetic acid inducible 11
Glyma.13G127000	Glyma.13G127000	auxin-responsive protein IAA11	N/A	N/A	9.94676	11.0276	10.0233	10.0084	9.75242	8.94188	10.1531	1.30923	0.12095	0.0521494	-0.235257	-1.33182	0.235097	0.323563	1	1	1	0.23401	1	AT1G04100/AT4G28640	IAA10/IAA11	indoleacetic acid-induced protein 10/indole-3-acetic acid inducible 11
Glyma.13G361200	Glyma.13G361200	AUX/IAA family protein	Cluster6	0.602896	8.64393	8.00889	8.29211	9.58496	8.76062	8.80646	10.551	-0.841147	-0.46014	1.10532	0.140307	0.2623	2.35976	1	1	0.912871	1	1	3.82805e-05	AT1G80390	IAA15	indole-3-acetic acid inducible 15
Glyma.15G012700	Glyma.15G012700	auxin-responsive protein IAA17	Cluster6	0.776783	5.71823	8.95956	10.1451	10.6486	11.24	10.6306	12.6579	6.31589	7.91228	8.55265	9.34676	8.79403	11.0466	1.00346e-15	9.96088e-26	1.78874e-30	1.04164e-36	3.41007e-32	2.03092e-52	AT1G80390	IAA15	indole-3-acetic acid inducible 15
Glyma.10G180100	SLR1	auxin-induced protein ali50	Cluster2	0.69207	8.5993	11.0046	12.3989	12.5807	10.996	9.23834	7.79838	3.16039	4.88009	5.09669	3.21483	0.878741	-1.21689	3.84534e-14	5.37696e-43	5.19285e-48	5.61903e-15	1	0.629133	AT1G04250/AT3G04730/AT3G23050/AT4G14550	IAA17/IAA16/IAA7/IAA14	AUX/IAA transcriptional regulator family protein/indoleacetic acid-induced protein 16/indole-3-acetic acid 7/indole-3-acetic acid inducible 14
Glyma.20G210400	Glyma.20G210400	auxin-responsive protein IAA14	Cluster3	0.885367	7.19371	7.90429	9.19643	9.90999	9.08096	6.73932	5.46555	0.783894	2.40057	3.31476	2.43714	-0.469608	-1.89806	1	0.0145394	5.91294e-05	0.0118649	1	0.124756	AT1G04250/AT3G04730/AT3G23050/AT4G14550	IAA17/IAA16/IAA7/IAA14	AUX/IAA transcriptional regulator family protein/indoleacetic acid-induced protein 16/indole-3-acetic acid 7/indole-3-acetic acid inducible 14
Glyma.19G245200	Glyma.19G245200	auxin-responsive protein IAA16	Cluster6	0.418597	6.59409	9.316	9.55358	10.2988	10.6382	10.5812	10.4211	4.09303	4.4067	5.36057	5.79269	5.72	5.51279	4.7516e-42	2.24859e-51	5.88208e-84	3.07286e-101	2.91944e-98	5.59775e-90	AT1G04250/AT3G04730/AT3G23050/AT4G14550	IAA17/IAA16/IAA7/IAA14	AUX/IAA transcriptional regulator family protein/indoleacetic acid-induced protein 16/indole-3-acetic acid 7/indole-3-acetic acid inducible 14
Glyma.03G247400	Glyma.03G247400	auxin-responsive protein IAA16	N/A	N/A	11.7924	11.7343	11.9263	12.4459	12.5049	12.3943	12.4743	-0.0765787	0.172931	0.83548	0.909895	0.800783	0.870035	1	1	1	1	1	1	AT1G04250/AT3G04730/AT3G23050/AT4G14550	IAA17/IAA16/IAA7/IAA14	AUX/IAA transcriptional regulator family protein/indoleacetic acid-induced protein 16/indole-3-acetic acid 7/indole-3-acetic acid inducible 14
Glyma.20G225000	Glyma.20G225000	AUX/IAA family protein	N/A	N/A	12.987	12.2831	12.3528	12.6436	12.4109	11.9889	12.2362	-0.880662	-0.787462	-0.422558	-0.714132	-1.22894	-0.935341	1	1	1	1	0.23971	1	AT1G04250/AT3G04730/AT3G23050/AT4G14550	IAA17/IAA16/IAA7/IAA14	AUX/IAA transcriptional regulator family protein/indoleacetic acid-induced protein 16/indole-3-acetic acid 7/indole-3-acetic acid inducible 14
Glyma.15G020300	Glyma.15G020300	auxin-responsive protein IAA26	Cluster5	0.520385	8.87421	9.51774	9.9048	10.3399	10.5664	9.92168	9.98177	0.856932	1.37647	1.93688	2.21633	1.39864	1.4693	1	0.0172431	1.58965e-10	6.4966e-17	0.0109598	0.00232863	AT1G51950/AT3G16500	IAA18/IAA26	indole-3-acetic acid inducible 18/phytochrome-associated protein 1
Glyma.13G354100	Glyma.13G354100	auxin-responsive protein IAA26	Cluster6	0.920972	9.37279	10.8232	11.2902	12.1373	12.4576	12.3615	12.6495	1.98405	2.61684	3.705	4.10329	4.01457	4.34944	3.22449e-05	1.91469e-12	1.98232e-32	2.89282e-42	6.51517e-40	8.95422e-49	AT1G51950/AT3G16500	IAA18/IAA26	indole-3-acetic acid inducible 18/phytochrome-associated protein 1
Glyma.08G036400	Glyma.08G036400	auxin-responsive protein IAA27-like	Cluster1	0.853463	9.79964	11.5953	10.9494	10.7932	10.882	10.1846	10.6822	2.31386	1.49596	1.29451	1.40776	0.539763	1.15456	1.84668e-11	0.0149675	0.184234	0.0515636	1	0.628154	AT4G29080	IAA27	phytochrome-associated protein 2
Glyma.09G193000	Glyma.09G193000	auxin-responsive protein IAA27	Cluster3	0.979836	2.67135	4.05192	5.19041	6.79193	6.27086	3.90915	4.58423	3.66255	5.64301	7.9711	7.23545	4.10755	4.68133	0.0200254	0.000120092	2.00839e-08	4.58468e-07	0.00654365	0.00169513	AT4G29080	IAA27	phytochrome-associated protein 2
Glyma.05G229300	Glyma.05G229300	auxin-responsive protein IAA27-like	Cluster8	0.563618	10.7943	11.1053	10.3601	9.53283	9.45229	8.36868	8.79118	0.367179	-0.524979	-1.58182	-1.69652	-3.17129	-2.57185	1	1	0.0101767	0.002059	3.56939e-22	1.45855e-12	AT4G29080	IAA27	phytochrome-associated protein 2
Glyma.07G015200	Glyma.07G015200	auxin-responsive protein IAA16	Cluster1	0.779604	4.68305	6.68342	4.6146	4.57093	1.98015	2.62478	2.44042	1.13964	-0.124106	-0.132304	-5.87214	-1.28495	-2.06794	0.638252	1	1	0.0027878	0.410396	0.173207	AT5G25890	IAA28	indole-3-acetic acid inducible 28
Glyma.08G200700	Glyma.08G200700	uncharacterized LOC100305794	Cluster8	0.595184	4.66696	4.81952	3.81586	4.17737	3.516	2.17467	2.33367	0.242909	-1.12599	-0.604424	-1.44946	-8.52661	-5.27238	1	0.877906	1	0.44832	9.14842e-07	2.45213e-05	AT5G25890	IAA28	indole-3-acetic acid inducible 28
Glyma.02G000500	Glyma.02G000500	auxin-induced protein 22B	Cluster1	0.984029	9.31599	13.0836	12.393	11.2043	11.1429	9.21012	10.9335	4.6681	3.8328	2.27574	2.20577	-0.0332601	1.98234	1.52898e-13	8.82195e-09	0.00828857	0.0134027	1	0.0462104	AT1G04240/AT3G23030/AT4G14560/AT5G43700	IAA3/IAA2/IAA1/IAA4	AUX/IAA transcriptional regulator family protein/indole-3-acetic acid inducible 2/indole-3-acetic acid inducible/AUX/IAA transcriptional regulator family protein
Glyma.10G180000	Glyma.10G180000	auxin-induced protein 22B	Cluster1	0.844925	12.915	13.7013	13.5354	12.9689	12.1722	10.3032	10.7781	0.944814	0.748323	0.0532913	-0.907417	-3.48366	-2.80655	1	1	1	1	4.61084e-29	2.76559e-16	AT1G04240/AT3G23030/AT4G14560/AT5G43700	IAA3/IAA2/IAA1/IAA4	AUX/IAA transcriptional regulator family protein/indole-3-acetic acid inducible 2/indole-3-acetic acid inducible/AUX/IAA transcriptional regulator family protein
Glyma.20G210500	Glyma.20G210500	AUX/IAA family protein	Cluster1	0.912086	11.975	13.0744	12.8527	12.3167	11.2587	9.3593	8.92109	1.33592	1.05543	0.40376	-0.834018	-3.5156	-4.19389	0.211057	1	1	1	1.96938e-30	1.36029e-47	AT1G04240/AT3G23030/AT4G14560/AT5G43700	IAA3/IAA2/IAA1/IAA4	AUX/IAA transcriptional regulator family protein/indole-3-acetic acid inducible 2/indole-3-acetic acid inducible/AUX/IAA transcriptional regulator family protein
Glyma.01G039300	Glyma.01G039300	auxin-responsive protein IAA27	N/A	N/A	N/A	N/A	N/A	N/A	N/A	N/A	N/A	N/A	N/A	N/A	N/A	N/A	N/A	N/A	N/A	N/A	N/A	N/A	N/A	AT1G04240/AT3G23030/AT4G14560/AT5G43700	IAA3/IAA2/IAA1/IAA4	AUX/IAA transcriptional regulator family protein/indole-3-acetic acid inducible 2/indole-3-acetic acid inducible/AUX/IAA transcriptional regulator family protein
Glyma.10G000700	N/A	N/A	N/A	N/A	N/A	N/A	N/A	N/A	N/A	N/A	N/A	N/A	N/A	N/A	N/A	N/A	N/A	N/A	N/A	N/A	N/A	N/A	N/A	AT1G04240/AT3G23030/AT4G14560/AT5G43700	IAA3/IAA2/IAA1/IAA4	AUX/IAA transcriptional regulator family protein/indole-3-acetic acid inducible 2/indole-3-acetic acid inducible/AUX/IAA transcriptional regulator family protein
Glyma.17G042800	Glyma.17G042800	auxin-responsive protein IAA4-like	Cluster1	0.713496	5.05141	8.41962	8.34428	7.83741	7.70638	6.38422	6.68407	4.8101	4.75652	4.06772	3.89333	2.15741	2.51351	4.80647e-20	9.29615e-20	1.06498e-13	2.67215e-12	0.00645067	0.000300729	AT3G17600	IAA31	indole-3-acetic acid inducible 31
Glyma.13G117100	Glyma.13G117100	auxin-responsive protein IAA4	N/A	N/A	2.43439	2.55628	3.15066	3.35737	3.1672	2.42814	2.19489	0.0964112	0.862377	1.21875	1.11741	0.201088	-0.558258	1	0.883875	0.529495	0.630445	1	1	AT3G17600	IAA31	indole-3-acetic acid inducible 31
Glyma.10G133600	N/A	N/A	N/A	N/A	N/A	N/A	N/A	N/A	N/A	N/A	N/A	N/A	N/A	N/A	N/A	N/A	N/A	N/A	N/A	N/A	N/A	N/A	N/A	AT5G57420	IAA33	indole-3-acetic acid inducible 33
Glyma.20G083900	N/A	N/A	N/A	N/A	N/A	N/A	N/A	N/A	N/A	N/A	N/A	N/A	N/A	N/A	N/A	N/A	N/A	N/A	N/A	N/A	N/A	N/A	N/A	AT5G57420	IAA33	indole-3-acetic acid inducible 33
Glyma.13G361100	Glyma.13G361100	uncharacterized LOC100305535	Cluster1	0.545391	11.0363	12.9924	13.2204	12.6528	11.6852	9.53115	11.5837	2.36983	2.65139	1.93866	0.750748	-1.91122	0.626868	0.000213833	5.03614e-06	0.00946548	1	0.0134857	1	AT1G15580/AT1G52830/AT3G15540	IAA5/IAA6/IAA19	indole-3-acetic acid inducible 5/indole-3-acetic acid 6/indole-3-acetic acid inducible 19
Glyma.07G034200	Glyma.07G034200	auxin-induced protein AUX22	Cluster2	0.921803	7.36178	10.0647	10.7626	10.3971	9.01127	6.15006	8.62022	3.50111	4.36813	3.91797	2.19272	-1.74591	1.68511	1.14011e-14	8.20141e-26	8.10483e-20	0.000239202	0.0427094	0.0422793	AT1G15580/AT1G52830/AT3G15540	IAA5/IAA6/IAA19	indole-3-acetic acid inducible 5/indole-3-acetic acid 6/indole-3-acetic acid inducible 19
Glyma.08G207900	AUX22	auxin-regulated protein (Aux22)	Cluster2	0.796356	3.33621	7.5342	8.0758	8.38535	5.09032	2.90537	2.1716	5.40683	6.46504	6.55232	1.97334	-0.0982552	-4.40561	6.44219e-05	6.66391e-07	3.88153e-07	0.207454	1	0.0334482	AT1G15580/AT1G52830/AT3G15540	IAA5/IAA6/IAA19	indole-3-acetic acid inducible 5/indole-3-acetic acid 6/indole-3-acetic acid inducible 19
Glyma.15G012800	Glyma.15G012800	auxin-induced protein 22C-like	Cluster2	0.891321	5.09364	10.6065	11.3292	10.7519	9.19049	6.56754	9.0011	8.30328	9.17466	8.50766	6.52257	2.8248	6.30685	3.17868e-45	1.26009e-56	3.8641e-48	1.04313e-26	0.00046108	8.94097e-25	AT1G15580/AT1G52830/AT3G15540	IAA5/IAA6/IAA19	indole-3-acetic acid inducible 5/indole-3-acetic acid 6/indole-3-acetic acid inducible 19
Glyma.07G134900	N/A	N/A	N/A	N/A	N/A	N/A	N/A	N/A	N/A	N/A	N/A	N/A	N/A	N/A	N/A	N/A	N/A	N/A	N/A	N/A	N/A	N/A	N/A	AT1G15580/AT1G52830/AT3G15540	IAA5/IAA6/IAA19	indole-3-acetic acid inducible 5/indole-3-acetic acid 6/indole-3-acetic acid inducible 19
Glyma.01G098000	Glyma.01G098000	AUX/IAA superfamily protein	Cluster2	0.646077	10.303	11.8245	11.7603	11.932	11.2193	10.0632	10.6837	1.94203	1.86668	2.07201	1.18749	-0.274015	0.494933	6.0272e-06	3.00408e-05	1.15575e-07	0.509822	1	1	AT2G22670/AT5G65670	IAA8/IAA9	indoleacetic acid-induced protein 8/indole-3-acetic acid inducible 9
Glyma.08G273500	Glyma.08G273500	auxin-responsive protein IAA9	Cluster2	0.717846	10.9081	12.4657	12.4065	12.4116	12.133	11.3762	11.733	2.00929	1.9333	1.93923	1.59262	0.649734	1.07241	1.08649e-07	7.10224e-07	5.19357e-07	0.00207874	1	1	AT2G22670/AT5G65670	IAA8/IAA9	indoleacetic acid-induced protein 8/indole-3-acetic acid inducible 9
Glyma.09G203300	Glyma.09G203300	auxin-responsive protein IAA8	Cluster2	0.363752	12.1216	13.4923	13.4372	13.6691	13.4735	12.5259	13.4891	1.76894	1.70216	1.99564	1.75146	0.616317	1.78057	0.00221044	0.00446984	3.36075e-05	0.00211392	1	0.0013847	AT2G22670/AT5G65670	IAA8/IAA9	indoleacetic acid-induced protein 8/indole-3-acetic acid inducible 9
Glyma.01G019400	GH1	AUX/IAA family protein	Cluster5	0.360414	11.1909	12.5042	12.4639	12.598	12.455	11.7328	12.5605	1.69409	1.64578	1.81432	1.63644	0.728742	1.78508	0.000399258	0.000810422	1.66008e-05	0.000948193	1	3.75626e-05	AT2G22670/AT5G65670	IAA8/IAA9	indoleacetic acid-induced protein 8/indole-3-acetic acid inducible 9
Glyma.02G295300	Glyma.02G295300	indole-3-acetate O-methyltransferase 1	Cluster2	0.629285	3.84558	4.75483	5.70861	5.10641	5.43747	3.67936	4.96326	1.20965	2.75773	1.87997	2.32199	-0.360495	1.58875	0.88252	0.00239068	0.117498	0.0213844	1	0.320297	AT5G55250	IAMT1	IAA carboxylmethyltransferase 1
Glyma.18G089800	Glyma.18G089800	indole-3-acetate O-methyltransferase 1	Cluster2	0.927715	3.20758	7.68243	8.34277	8.30017	7.14429	4.02955	4.63429	7.6564	8.53084	8.46496	7.02732	2.37918	3.48779	7.85388e-08	9.67962e-10	1.13912e-09	7.07374e-07	0.138104	0.0230391	AT5G55250	IAMT1	IAA carboxylmethyltransferase 1
Glyma.08G322300	N/A	N/A	Cluster3	0.976017	2.31207	3.2641	5.61007	7.19905	5.83	3.55219	4.29206	3.5842	8.48728	10.3241	8.40083	4.81739	5.80156	0.0453883	6.5891e-07	6.76907e-10	8.28719e-07	0.00597702	0.000875349	AT5G55250	IAMT1	IAA carboxylmethyltransferase 1
Glyma.14G018100	Glyma.14G018100	indole-3-acetate O-methyltransferase 1	Cluster3	0.9247	6.24576	7.42522	10.3013	11.2995	10.4256	9.20738	10.2227	1.94372	5.81612	7.04105	5.9657	4.47003	5.71739	0.00995887	2.57758e-45	1.31505e-70	4.61988e-48	4.39096e-24	1.58233e-43	AT5G55250	IAMT1	IAA carboxylmethyltransferase 1
Glyma.08G197000	Glyma.08G197000	IAA-amino acid hydrolase ILR1-like 4	Cluster2	0.825642	7.39135	9.33026	9.86252	9.97267	9.58013	8.51552	8.36904	2.45629	3.17572	3.28138	2.7759	1.42544	1.21285	2.8461e-05	1.59608e-10	1.6619e-11	1.82955e-07	0.268103	0.710865	AT1G51760/AT1G51780	IAR3/ILL5	peptidase M20/M25/M40 family protein/IAA-amino acid hydrolase ILR1-like 5
Glyma.07G013300	N/A	N/A	Cluster7	0.439453	6.87529	5.60335	5.33753	5.45378	5.92165	6.88994	6.57925	-1.79394	-2.19518	-2.02241	-1.3094	0.00948915	-0.398871	0.00163907	1.75129e-06	3.8987e-05	0.252416	1	1	AT1G51760/AT1G51780	IAR3/ILL5	peptidase M20/M25/M40 family protein/IAA-amino acid hydrolase ILR1-like 5
Glyma.08G196800	Glyma.08G196800	IAA-amino acid hydrolase ILR1-like 4	Cluster7	0.992108	11.3358	9.89695	9.69594	9.87581	9.82472	9.85765	9.94799	-1.81897	-2.08197	-1.84809	-1.91601	-1.86428	-1.75218	2.50378e-11	3.56484e-19	2.7514e-12	4.13469e-14	1.43569e-12	5.59529e-10	AT1G51760/AT1G51780	IAR3/ILL5	peptidase M20/M25/M40 family protein/IAA-amino acid hydrolase ILR1-like 5
Glyma.07G013200	Glyma.07G013200	IAA-amino acid hydrolase ILR1-like	N/A	N/A	9.73396	8.7326	9.27598	9.33737	9.07637	9.30295	9.22681	-1.28938	-0.555489	-0.501915	-0.835903	-0.537613	-0.643581	0.211778	1	1	1	1	1	AT1G51760/AT1G51780	IAR3/ILL5	peptidase M20/M25/M40 family protein/IAA-amino acid hydrolase ILR1-like 5
Glyma.08G196900	Glyma.08G196900	IAA-amino acid hydrolase ILR1-like 4-like	N/A	N/A	1.69661	1.82463	1.75828	1.85378	1.81993	2.16302	1.89051	0.293662	0.146355	0.387147	0.452407	0.989778	0.515787	1	1	1	1	0.766519	1	AT1G51760/AT1G51780	IAR3/ILL5	peptidase M20/M25/M40 family protein/IAA-amino acid hydrolase ILR1-like 5
Glyma.08G197100	Glyma.08G197100	IAA-amino acid hydrolase ILR1-like	N/A	N/A	9.11331	9.11826	9.63432	9.89921	9.66983	9.39122	9.67819	0.0140525	0.694701	1.00478	0.712682	0.360148	0.722285	1	1	1	1	1	1	AT1G51760/AT1G51780	IAR3/ILL5	peptidase M20/M25/M40 family protein/IAA-amino acid hydrolase ILR1-like 5
Glyma.13G352400	Glyma.13G352400	IAA-amino acid hydrolase ILR1-like 4	N/A	N/A	10.8797	10.6372	10.7094	11.0747	11.3126	11.5393	11.0842	-0.320909	-0.217447	0.244652	0.550494	0.836151	0.258324	1	1	1	1	1	1	AT1G51760/AT1G51780	IAR3/ILL5	peptidase M20/M25/M40 family protein/IAA-amino acid hydrolase ILR1-like 5
Glyma.15G022300	Glyma.15G022300	IAA-amino acid hydrolase ILR1-like 4	N/A	N/A	10.0635	9.29282	9.16203	9.54206	9.98475	10.3515	9.66278	-1.00126	-1.16774	-0.674183	-0.105484	0.359168	-0.499479	1	0.4868	1	1	1	1	AT1G51760/AT1G51780	IAR3/ILL5	peptidase M20/M25/M40 family protein/IAA-amino acid hydrolase ILR1-like 5
Glyma.09G008900	Glyma.09G008900	SDR domain-containing protein	N/A	N/A	4.07333	3.6422	3.39452	4.15144	3.50787	3.18153	3.42001	-0.55006	-1.03145	0.0898625	-0.767712	-1.12851	-0.847217	1	0.955132	1	1	0.845797	1	AT4G05530	IBR1	indole-3-butyric acid response 1
Glyma.15G113300	Glyma.15G113300	dehydrogenase/reductase SDR family member 4-like	N/A	N/A	3.70412	3.71644	4.69258	5.74664	4.60571	5.42063	2.84249	0.0976038	1.06858	2.44662	0.786009	1.93757	-1.28316	1	0.834632	0.0660172	1	0.209353	0.60414	AT4G05530	IBR1	indole-3-butyric acid response 1
Glyma.17G009400	Glyma.17G009400	peroxisomal short-chain dehydrogenase/reductase family protein	N/A	N/A	12.5701	11.6471	11.6464	11.7388	11.9047	11.9627	11.7434	-1.19468	-1.19099	-1.07496	-0.859326	-0.786184	-1.06931	0.233804	0.206103	0.788262	1	1	0.891682	AT4G05530	IBR1	indole-3-butyric acid response 1
Glyma.15G150900	Glyma.15G150900	probable acyl-CoA dehydrogenase IBR3	Cluster7	0.944844	12.1579	11.168	11.0749	11.061	11.4533	11.6406	11.4722	-1.25801	-1.3825	-1.4	-0.886842	-0.646161	-0.85333	0.0585838	0.00211665	0.00109795	1	1	1	AT3G06810	IBR3	acyl-CoA dehydrogenase-like protein
Glyma.09G042000	N/A	N/A	N/A	N/A	12.5347	11.7162	11.7388	12.1602	12.4372	12.7837	12.6048	-1.06212	-1.03088	-0.476073	-0.12431	0.310253	0.08809	0.944689	1	1	1	1	1	AT3G06810	IBR3	acyl-CoA dehydrogenase-like protein
Glyma.02G259000	Glyma.02G259000	indole-3-glycerol phosphate synthase, chloroplastic	N/A	N/A	9.46785	8.54006	8.58185	9.12693	9.29691	9.43121	9.19564	-1.2106	-1.15411	-0.43281	-0.215156	-0.0416107	-0.347517	0.1425	0.288303	1	1	1	1	AT5G48220	IGS	Aldolase-type TIM barrel family protein/Aldolase-type TIM barrel family protein
Glyma.14G053300	Glyma.14G053300	indole-3-glycerol phosphate synthase, chloroplastic	N/A	N/A	11.477	11.0528	11.1071	11.0598	11.0712	11.0609	10.9534	-0.543992	-0.474007	-0.53542	-0.520915	-0.535371	-0.668854	1	1	1	1	1	1	AT5G48220	IGS	Aldolase-type TIM barrel family protein/Aldolase-type TIM barrel family protein
Glyma.04G226600	Glyma.04G226600	IAA-amino acid hydrolase ILR1-like 5	Cluster4	0.876449	6.57541	7.59897	7.23906	7.46011	8.35688	9.3346	8.98145	1.37102	0.836487	1.13912	2.33535	3.58544	3.1441	0.237231	1	0.762379	1.20854e-07	2.64041e-25	7.78099e-18	AT5G54140	ILL3	IAA-leucine-resistant (ILR1)-like 3
Glyma.06G115100	Glyma.06G115100	IAA-amino acid hydrolase ILR1-like 6	Cluster4	0.973141	6.95429	7.01854	6.55937	8.3061	9.54179	10.2124	9.01649	0.103445	-0.544053	1.79934	3.37835	4.18741	2.77178	1	1	0.0179881	7.35664e-13	6.3682e-22	1.03045e-07	AT1G44350	ILL6	IAA-amino acid hydrolase ILR1-like 6
Glyma.04G247600	Glyma.04G247600	IAA-amino acid hydrolase ILR1-like 6	N/A	N/A	6.57324	6.42298	6.34619	7.62407	6.89496	7.69053	6.2449	-0.281586	-0.383359	1.25425	0.314543	1.33519	-0.448925	1	1	0.57118	1	0.445823	1	AT1G44350	ILL6	IAA-amino acid hydrolase ILR1-like 6
Glyma.08G197200	Glyma.08G197200	IAA-amino acid hydrolase ILR1-like 1	N/A	N/A	1.03727	1.23319	1.51749	1.43323	1.66724	1.47468	1.27658	0.507275	0.94466	0.781115	1.08822	1.1353	0.592016	0.975089	0.284453	0.396609	0.206035	0.196582	0.712411	AT1G44350	ILL6	IAA-amino acid hydrolase ILR1-like 6
Glyma.12G030900	LAX12	auxin transporter-like protein 12	Cluster1	0.718587	4.33431	5.93407	6.18318	5.56176	4.41142	2.88987	3.35609	1.93781	2.23921	1.2991	0.150503	-2.9098	-1.27959	0.183849	0.0630523	0.612688	1	0.0243907	0.671627	AT1G77690/AT2G21050/AT2G38120/AT5G01240	LAX3/LAX2/AUX1/LAX1	like AUX1 3/like AUXIN RESISTANT 2/Transmembrane amino acid transporter family protein/like AUXIN RESISTANT 1
Glyma.18G198400	LAX15	auxin transporter-like protein 15	Cluster1	0.843488	7.45041	11.3798	10.8229	9.90577	9.97431	9.27409	10.5463	5.32275	4.63297	3.46145	3.5619	2.67337	4.28973	8.86029e-59	3.17368e-42	3.4553e-20	1.1939e-21	5.57854e-10	7.35284e-35	AT1G77690/AT2G21050/AT2G38120/AT5G01240	LAX3/LAX2/AUX1/LAX1	like AUX1 3/like AUXIN RESISTANT 2/Transmembrane amino acid transporter family protein/like AUXIN RESISTANT 1
Glyma.01G114000	LAX1	auxin transporter-like protein 1	Cluster2	0.594946	5.47775	6.85659	8.33574	8.6871	7.112	6.43853	6.20715	1.90682	4.09381	4.33717	2.27927	1.33429	1.04342	0.0538356	2.41126e-12	3.44015e-14	0.0038734	0.539746	1	AT1G77690/AT2G21050/AT2G38120/AT5G01240	LAX3/LAX2/AUX1/LAX1	like AUX1 3/like AUXIN RESISTANT 2/Transmembrane amino acid transporter family protein/like AUXIN RESISTANT 1
Glyma.03G063600	LAX3	auxin transporter-like protein 3	Cluster2	0.884825	6.45739	8.8887	9.58741	9.75544	8.75728	7.52101	7.72836	3.17548	4.15846	4.29601	3.03615	1.42406	1.63375	1.18078e-08	4.58262e-17	1.58089e-18	6.58709e-08	0.323648	0.111773	AT1G77690/AT2G21050/AT2G38120/AT5G01240	LAX3/LAX2/AUX1/LAX1	like AUX1 3/like AUXIN RESISTANT 2/Transmembrane amino acid transporter family protein/like AUXIN RESISTANT 1
Glyma.03G063900	LAX4	auxin transporter-like protein 4	Cluster2	0.730516	1.20042	1.6686	4.4175	4.48147	1.48028	2.03988	1.06601	0.461051	6.18343	0.746896	0.349845	0.511112	-0.0643374	0.702132	0.0194094	0.0319541	0.974651	0.46131	1	AT1G77690/AT2G21050/AT2G38120/AT5G01240	LAX3/LAX2/AUX1/LAX1	like AUX1 3/like AUXIN RESISTANT 2/Transmembrane amino acid transporter family protein/like AUXIN RESISTANT 1
Glyma.04G252300	LAX6	auxin transporter-like protein 6	Cluster2	0.701803	3.51956	5.77588	6.65526	5.77455	4.55144	4.97059	5.62091	3.76246	5.18538	3.80314	1.86744	2.49362	3.58232	5.86428e-05	7.18215e-10	2.98888e-05	0.17321	0.0243994	0.000127083	AT1G77690/AT2G21050/AT2G38120/AT5G01240	LAX3/LAX2/AUX1/LAX1	like AUX1 3/like AUXIN RESISTANT 2/Transmembrane amino acid transporter family protein/like AUXIN RESISTANT 1
Glyma.06G110200	LAX8	auxin transporter-like protein 8	Cluster2	0.782351	2.69526	4.03218	5.54188	5.17631	2.26059	2.34441	2.58082	1.75642	4.39755	3.62701	-0.852002	-0.427316	-0.282457	0.335085	3.69059e-05	0.00108962	1	1	1	AT1G77690/AT2G21050/AT2G38120/AT5G01240	LAX3/LAX2/AUX1/LAX1	like AUX1 3/like AUXIN RESISTANT 2/Transmembrane amino acid transporter family protein/like AUXIN RESISTANT 1
Glyma.11G106000	LAX10	auxin transporter-like protein 10	Cluster2	0.483336	6.32288	10.4562	10.5714	10.1683	9.563	8.57097	10.4501	5.86602	6.08141	5.50697	4.83111	3.65271	5.89201	1.13228e-19	1.50893e-21	2.23135e-17	5.95196e-13	5.94333e-07	4.38316e-20	AT1G77690/AT2G21050/AT2G38120/AT5G01240	LAX3/LAX2/AUX1/LAX1	like AUX1 3/like AUXIN RESISTANT 2/Transmembrane amino acid transporter family protein/like AUXIN RESISTANT 1
Glyma.06G004500	LAX7	auxin transporter-like protein 7	Cluster3	0.960825	2.13288	2.6718	3.09998	5.05969	4.29057	3.01885	3.66581	2.92388	4.10713	8.28602	6.96267	3.85908	5.60611	0.0928006	0.0133908	1.14242e-07	1.27022e-05	0.0208332	0.00058516	AT1G77690/AT2G21050/AT2G38120/AT5G01240	LAX3/LAX2/AUX1/LAX1	like AUX1 3/like AUXIN RESISTANT 2/Transmembrane amino acid transporter family protein/like AUXIN RESISTANT 1
Glyma.02G255800	LAX2	auxin transporter-like protein 2	Cluster4	0.546478	2.81257	3.6747	3.89275	5.12327	5.17741	5.53632	5.09367	2.15385	2.9746	5.10516	5.14469	5.61982	5.05659	0.230437	0.0525051	0.000248182	0.000236839	5.16718e-05	0.000326818	AT1G77690/AT2G21050/AT2G38120/AT5G01240	LAX3/LAX2/AUX1/LAX1	like AUX1 3/like AUXIN RESISTANT 2/Transmembrane amino acid transporter family protein/like AUXIN RESISTANT 1
Glyma.04G004800	LAX5	auxin transporter-like protein 5	Cluster5	0.370812	3.26828	6.27092	6.6721	7.66487	7.0021	5.99845	7.65883	8.28394	8.84612	10.3631	9.35518	7.92058	10.3313	4.99578e-08	3.0124e-09	1.61936e-12	2.83931e-10	1.54769e-07	2.21388e-12	AT1G77690/AT2G21050/AT2G38120/AT5G01240	LAX3/LAX2/AUX1/LAX1	like AUX1 3/like AUXIN RESISTANT 2/Transmembrane amino acid transporter family protein/like AUXIN RESISTANT 1
Glyma.07G147000	LAX9	auxin transporter-like protein 9	Cluster6	0.406875	7.67647	11.5872	10.692	11.1127	11.3909	10.8076	12.0332	5.50694	4.35628	4.89838	5.26751	4.60784	6.0751	1.56942e-54	4.26776e-31	1.52781e-41	2.35212e-49	1.1472e-35	2.86337e-69	AT1G77690/AT2G21050/AT2G38120/AT5G01240	LAX3/LAX2/AUX1/LAX1	like AUX1 3/like AUXIN RESISTANT 2/Transmembrane amino acid transporter family protein/like AUXIN RESISTANT 1
Glyma.11G228300	LAX11	auxin transporter-like protein 11	Cluster6	0.586489	5.42897	7.37166	7.93364	9.67906	9.94538	9.43551	9.84132	2.66785	3.46913	5.79129	6.09271	5.52655	5.96243	0.000115804	5.43322e-09	4.27261e-30	1.03789e-33	6.8172e-27	4.34453e-32	AT1G77690/AT2G21050/AT2G38120/AT5G01240	LAX3/LAX2/AUX1/LAX1	like AUX1 3/like AUXIN RESISTANT 2/Transmembrane amino acid transporter family protein/like AUXIN RESISTANT 1
Glyma.14G060700	LAX13	auxin transporter-like protein 13	Cluster6	0.946002	5.29706	8.33479	8.61021	9.20197	9.94339	10.2975	10.4283	4.8888	5.21861	5.99883	6.94775	7.39017	7.54395	4.67197e-24	2.25769e-28	2.12195e-39	4.25818e-55	2.3868e-63	1.70607e-66	AT1G77690/AT2G21050/AT2G38120/AT5G01240	LAX3/LAX2/AUX1/LAX1	like AUX1 3/like AUXIN RESISTANT 2/Transmembrane amino acid transporter family protein/like AUXIN RESISTANT 1
Glyma.18G029000	LAX14	auxin transporter-like protein 14	Cluster6	0.93068	4.3508	5.99489	6.17685	8.12688	8.77899	8.34712	9.50221	2.82335	3.17836	5.82115	6.64411	6.20478	7.54322	0.00118197	8.27245e-05	1.50251e-18	8.05468e-25	3.06603e-21	8.04026e-33	AT1G77690/AT2G21050/AT2G38120/AT5G01240	LAX3/LAX2/AUX1/LAX1	like AUX1 3/like AUXIN RESISTANT 2/Transmembrane amino acid transporter family protein/like AUXIN RESISTANT 1
Glyma.02G219700	Glyma.02G219700	putative methylesterase	Cluster3	0.505972	2.30915	2.48226	2.85892	3.26484	2.07721	1.59361	1.58487	0.0571362	0.459759	0.929039	-0.178726	-4.35844	-4.68809	1	1	0.771501	1	0.0380051	0.0276851	AT3G10870	MES17	methyl esterase 17
Glyma.06G141200	Glyma.06G141200	methylesterase 17	Cluster3	0.895007	6.28065	7.50115	8.08353	9.09429	8.7684	7.16198	5.77353	1.60823	2.44277	3.66229	3.34515	1.18256	-0.522054	0.203452	0.000659158	2.30233e-10	2.56438e-08	0.818593	1	AT3G10870	MES17	methyl esterase 17
Glyma.04G223700	Glyma.04G223700	methylesterase 17	Cluster7	0.350254	10.1365	8.3525	8.71998	9.86351	9.95199	9.32002	8.33537	-2.28018	-1.75915	-0.307291	-0.172543	-0.964631	-2.27314	4.67326e-06	0.00671122	1	1	1	3.7415e-06	AT3G10870	MES17	methyl esterase 17
Glyma.13G167700	Glyma.13G167700	protein NRT1/ PTR FAMILY 6.2	Cluster3	0.267936	3.88615	2.24661	2.16018	3.74464	3.64734	3.12174	1.81234	-1.43046	-2.41003	0.0518825	-0.0624853	-0.204719	-7.46188	0.364004	0.117536	1	1	1	0.00131919	AT2G26690	NPF6	Major facilitator superfamily protein
Glyma.17G115300	Glyma.17G115300	protein NRT1/ PTR FAMILY 6.2	Cluster3	0.606685	2.77765	1.60728	1.48058	3.40571	1.77887	1.8883	1.26069	-1.86573	-2.88425	0.777855	-1.3318	-0.846373	-6.44286	0.286308	0.0750173	1	0.4506	0.912844	0.00229884	AT2G26690	NPF6	Major facilitator superfamily protein
Glyma.11G031500	Glyma.11G031500	protein NRT1/ PTR FAMILY 6.3	Cluster3	0.941739	6.06307	8.30026	8.87998	10.2513	9.87657	8.93712	7.59463	3.19826	4.06058	5.69559	5.24961	4.04849	2.26997	3.96283e-08	8.37706e-15	5.8314e-33	3.41837e-27	1.16472e-14	0.001488	AT1G12110	NRT1	nitrate transporter 1.1
Glyma.17G139400	Glyma.17G139400	protein NRT1/ PTR FAMILY 6.3	Cluster3	0.814359	2.85023	5.20344	7.45886	8.79268	5.95583	5.15342	5.76833	6.79821	10.4551	11.9465	7.98164	6.75132	7.65605	2.292e-05	6.51117e-12	1.619e-15	2.89018e-07	2.01205e-05	9.74906e-07	AT1G12110	NRT1	nitrate transporter 1.1
Glyma.01G210500	Glyma.01G210500	protein NRT1/ PTR FAMILY 6.3	Cluster7	0.771425	2.05277	1.15852	0.592881	0.596043	0.59604	1.386	0.591831	-0.358918	-0.779955	-0.775358	-0.775113	-0.101223	-4.25792	1	0.0389511	0.0396265	0.0424696	1	0.0383629	AT1G12110	NRT1	nitrate transporter 1.1
Glyma.05G056900	Glyma.05G056900	protein NRT1/ PTR FAMILY 6.3	N/A	N/A	N/A	N/A	N/A	N/A	N/A	N/A	N/A	N/A	N/A	N/A	N/A	N/A	N/A	N/A	N/A	N/A	N/A	N/A	N/A	AT1G12110	NRT1	nitrate transporter 1.1
Glyma.04G184900	Glyma.04G184900	anthranilate phosphoribosyltransferase, chloroplastic	Cluster7	0.660265	10.5588	9.34589	9.45829	9.63686	9.42451	9.0369	9.17758	-1.53827	-1.39045	-1.15863	-1.42857	-1.94655	-1.75423	0.000462958	0.0114761	0.395249	0.00500031	1.84033e-10	3.58791e-07	AT5G17990	PAT1	tryptophan biosynthesis 1
Glyma.13G101900	PIN2A	auxin efflux carrier component 2a	Cluster2	0.855383	5.58234	8.92324	9.41688	9.57365	8.59798	6.46049	6.59408	4.4224	5.01032	5.20795	4.02329	1.07625	1.30935	2.04018e-16	2.53388e-22	1.58651e-24	2.56247e-13	1	0.555768	AT5G57090	PIN2	Auxin efflux carrier family protein
Glyma.15G168100	N/A	N/A	Cluster4	0.397661	4.43908	4.08278	3.04168	2.52117	2.95776	4.88149	4.0396	-0.305023	-1.80935	-3.89278	-2.06966	0.45298	-0.123748	1	0.259711	0.00483962	0.162842	1	1	AT5G57090	PIN2	Auxin efflux carrier family protein
Glyma.15G208600	Glyma.15G208600	auxin efflux carrier component	Cluster7	0.937497	9.81133	7.60858	8.03563	8.17531	8.18056	7.70948	7.79669	-2.81998	-2.2514	-2.05987	-2.04306	-2.58563	-2.57308	1.73669e-11	2.89618e-06	7.01113e-05	9.88259e-05	3.55372e-09	4.08243e-09	AT5G57090	PIN2	Auxin efflux carrier family protein
Glyma.17G057300	PIN2B	auxin efflux carrier component 2b	Cluster8	0.811097	9.11797	9.08638	8.49461	6.96666	5.15182	5.44075	3.62572	-0.00116576	-0.638164	-2.64499	-5.22755	-4.68705	-8.0175	1	1	2.1991e-06	3.04281e-28	3.78963e-23	2.23768e-36	AT5G57090	PIN2	Auxin efflux carrier family protein
Glyma.09G061800	Glyma.09G061800	auxin efflux carrier component	N/A	N/A	N/A	N/A	N/A	N/A	N/A	N/A	N/A	N/A	N/A	N/A	N/A	N/A	N/A	N/A	N/A	N/A	N/A	N/A	N/A	AT5G57090	PIN2	Auxin efflux carrier family protein
Glyma.09G097300	PIN9C	auxin efflux carrier component	N/A	N/A	N/A	N/A	N/A	N/A	N/A	N/A	N/A	N/A	N/A	N/A	N/A	N/A	N/A	N/A	N/A	N/A	N/A	N/A	N/A	AT5G57090	PIN2	Auxin efflux carrier family protein
Glyma.09G251600	PIN5A	auxin efflux carrier component 5a	N/A	N/A	N/A	N/A	N/A	N/A	N/A	N/A	N/A	N/A	N/A	N/A	N/A	N/A	N/A	N/A	N/A	N/A	N/A	N/A	N/A	AT5G16530	PIN5	Auxin efflux carrier family protein
Glyma.18G241000	Glyma.18G241000	auxin efflux carrier component	N/A	N/A	N/A	N/A	N/A	N/A	N/A	N/A	N/A	N/A	N/A	N/A	N/A	N/A	N/A	N/A	N/A	N/A	N/A	N/A	N/A	AT5G16530	PIN5	Auxin efflux carrier family protein
Glyma.14G120900	PIN6B	auxin efflux carrier component 6b	Cluster3	0.814632	2.79026	6.10583	5.91293	7.17316	5.97485	4.11347	4.96332	8.56211	8.29789	10.1433	8.31606	5.01773	6.6835	2.30045e-08	4.71984e-08	8.54509e-12	4.1735e-08	0.00163885	1.60086e-05	AT1G77110	PIN6	Auxin efflux carrier family protein
Glyma.07G217900	PIN3A	auxin efflux carrier component 3a	Cluster2	0.455369	6.19675	8.9065	9.19426	9.68647	8.85434	7.72965	8.77326	3.82505	4.21124	4.81276	3.74926	2.37422	3.64189	3.05208e-16	7.2504e-21	5.98996e-29	1.1849e-15	8.11553e-05	1.48658e-14	AT1G23080/AT1G70940/AT1G73590/AT2G01420	PIN7/PIN3/PIN1/PIN4	Auxin efflux carrier family protein/Auxin efflux carrier family protein/Auxin efflux carrier family protein/Auxin efflux carrier family protein
Glyma.08G054700	PIN1A	auxin efflux carrier component 1a	Cluster2	0.671559	9.27256	10.8618	10.8519	10.7718	10.599	9.49557	10.444	2.04503	2.04082	1.93179	1.72699	0.337433	1.52675	7.09568e-06	6.40704e-06	4.51477e-05	0.00177305	1	0.0312403	AT1G23080/AT1G70940/AT1G73590/AT2G01420	PIN7/PIN3/PIN1/PIN4	Auxin efflux carrier family protein/Auxin efflux carrier family protein/Auxin efflux carrier family protein/Auxin efflux carrier family protein
Glyma.20G014300	PIN3B	auxin efflux carrier component 3b	Cluster2	0.550984	5.65902	9.32908	9.09045	9.5887	8.80112	8.12321	8.38525	5.25033	4.95585	5.59584	4.58928	3.7347	4.05062	2.14642e-33	2.353e-29	3.2234e-39	2.23508e-24	1.1758e-14	5.73398e-18	AT1G23080/AT1G70940/AT1G73590/AT2G01420	PIN7/PIN3/PIN1/PIN4	Auxin efflux carrier family protein/Auxin efflux carrier family protein/Auxin efflux carrier family protein/Auxin efflux carrier family protein
Glyma.09G117900	PIN3D	auxin efflux carrier component 3d	Cluster3	0.419607	4.67966	7.75066	8.86511	9.24186	8.3402	7.80499	8.61719	5.00983	6.52678	6.94048	5.78901	5.14662	6.14448	6.52558e-15	1.8974e-27	1.551e-31	5.96086e-21	5.0829e-16	5.81685e-24	AT1G23080/AT1G70940/AT1G73590/AT2G01420	PIN7/PIN3/PIN1/PIN4	Auxin efflux carrier family protein/Auxin efflux carrier family protein/Auxin efflux carrier family protein/Auxin efflux carrier family protein
Glyma.07G102500	PIN1B	auxin efflux carrier component 1b	Cluster5	0.439899	9.18186	11.4777	11.057	11.2984	11.5453	10.3806	11.6591	3.03927	2.51136	2.82329	3.14314	1.80775	3.28941	1.43464e-10	1.84704e-06	6.99517e-09	9.82094e-12	0.0130499	4.25059e-13	AT1G23080/AT1G70940/AT1G73590/AT2G01420	PIN7/PIN3/PIN1/PIN4	Auxin efflux carrier family protein/Auxin efflux carrier family protein/Auxin efflux carrier family protein/Auxin efflux carrier family protein
Glyma.07G164600	PIN3C	auxin efflux carrier component 3c	Cluster6	0.639283	2.29156	2.63812	3.54922	5.41684	4.79936	4.17233	6.15246	1.51973	4.71872	8.10924	7.07272	6.27893	9.26301	0.381956	0.00492715	4.62694e-07	1.50134e-05	0.000149399	6.6401e-09	AT1G23080/AT1G70940/AT1G73590/AT2G01420	PIN7/PIN3/PIN1/PIN4	Auxin efflux carrier family protein/Auxin efflux carrier family protein/Auxin efflux carrier family protein/Auxin efflux carrier family protein
Glyma.09G240500	Glyma.09G240500	auxin efflux carrier component	Cluster1	0.99247	2.98023	4.40692	4.03981	3.45085	2.82924	2.90687	2.23912	2.52565	1.86301	0.901903	-0.167386	-0.125611	-2.62461	0.0264841	0.180856	1	1	1	0.108682	AT5G15100	PIN8	Auxin efflux carrier family protein
Glyma.05G109800	Glyma.05G109800	auxin efflux carrier component	Cluster7	0.980826	8.19043	6.54239	6.02945	5.98837	6.37958	7.22844	6.68299	-2.1018	-2.83942	-2.92532	-2.34865	-1.17515	-1.92717	0.00015702	2.2747e-10	4.36101e-11	2.3931e-06	0.725959	0.00115513	AT5G15100	PIN8	Auxin efflux carrier family protein
Glyma.17G157300	Glyma.17G157300	auxin efflux carrier component	Cluster7	0.896683	8.86902	7.68386	7.42604	7.42217	7.9184	8.379	8.16801	-1.52974	-1.87909	-1.89038	-1.2207	-0.618747	-0.877641	0.00954105	6.00538e-06	4.23743e-06	0.344992	1	1	AT5G15100	PIN8	Auxin efflux carrier family protein
Glyma.18G255800	Glyma.18G255800	auxin efflux carrier component	N/A	N/A	3.5762	4.05043	3.79927	4.34566	3.83237	3.31899	3.33166	0.75247	0.346655	1.16203	0.34493	-0.299087	-0.408659	1	1	0.781471	1	1	1	AT5G15100	PIN8	Auxin efflux carrier family protein
Glyma.01G178200	Glyma.01G178200	NEDD8-conjugating enzyme Ubc12-like	N/A	N/A	12.3298	11.8737	11.9852	11.9175	11.6979	11.7228	11.6766	-0.588411	-0.442792	-0.531577	-0.817289	-0.780202	-0.843653	1	1	1	1	1	1	AT4G36800	RCE1	Ubiquitin-conjugating enzyme family protein/RUB1 conjugating enzyme 1
Glyma.11G064000	Glyma.11G064000	NEDD8-conjugating enzyme Ubc12	N/A	N/A	12.8156	11.8171	11.8185	11.8821	12.0342	12.2452	11.8183	-1.28495	-1.28327	-1.20072	-1.00262	-0.710062	-1.2834	0.0679962	0.0549029	0.200165	1	1	0.0556436	AT4G36800	RCE1	Ubiquitin-conjugating enzyme family protein/RUB1 conjugating enzyme 1
Glyma.04G186700	Glyma.04G186700	tryptophan aminotransferase-related protein 2	Cluster2	0.679471	1.10409	2.04086	2.45203	2.11718	1.14124	1.08261	1.07668	4.44732	5.67952	4.34574	0.209676	-0.0448943	-0.0464369	0.039578	0.00730438	0.032304	1	1	1	AT4G24670	TAR2	tryptophan aminotransferase related 2
Glyma.06G179000	Glyma.06G179000	tryptophan aminotransferase-related protein 2	Cluster6	0.79129	4.54415	5.92334	5.98004	6.35694	6.29335	6.12369	7.13516	1.97598	2.06095	2.58631	2.56916	2.5299	3.70768	0.0848174	0.0479393	0.00284243	0.00339279	0.00452434	5.2281e-07	AT4G24670	TAR2	tryptophan aminotransferase related 2
Glyma.17G086500	Glyma.17G086500	tryptophan aminotransferase-related protein 2	Cluster7	0.668028	5.67798	3.7491	3.73907	3.67996	2.82902	2.50704	2.48775	-2.36979	-2.48364	-2.60885	-4.15166	-5.03645	-5.05268	0.0617809	0.0355244	0.0222611	7.56813e-05	3.80731e-06	2.16036e-06	AT4G24670	TAR2	tryptophan aminotransferase related 2
Glyma.05G040400	Glyma.05G040400	tryptophan aminotransferase-related protein 2	Cluster8	0.953979	7.69939	6.70729	4.996	5.49099	5.03599	3.03315	2.24032	-0.816701	-3.13234	-2.43583	-3.1454	-5.62453	-12.3794	1	0.00219099	0.0294583	0.00201977	2.60627e-09	7.76925e-13	AT4G24670	TAR2	tryptophan aminotransferase related 2
Glyma.19G206800	TIR1C	protein TRANSPORT INHIBITOR RESPONSE 1C	Cluster7	0.540544	12.627	11.2765	11.4658	11.2439	11.1813	10.7509	10.9027	-1.70226	-1.44729	-1.74516	-1.81717	-2.37891	-2.18289	4.29699e-07	0.00145002	4.51303e-08	1.34828e-09	8.54674e-25	1.00417e-18	AT3G62980/AT4G03190	TIR1/AFB1	F-box/RNI-like superfamily protein/GRR1-like protein 1
Glyma.02G152800	TIR1A	protein TRANSPORT INHIBITOR RESPONSE 1A	N/A	N/A	11.4754	10.8724	11.3265	11.0749	11.0888	11.3576	11.0715	-0.781268	-0.187692	-0.510563	-0.494534	-0.150462	-0.515428	1	1	1	1	1	1	AT3G62980/AT4G03190	TIR1/AFB1	F-box/RNI-like superfamily protein/GRR1-like protein 1
Glyma.03G209400	TIR1D	protein TRANSPORT INHIBITOR RESPONSE 1D	N/A	N/A	11.3642	10.8139	11.0357	10.6941	10.7773	10.7303	10.9087	-0.708679	-0.423752	-0.865844	-0.757535	-0.81186	-0.587739	1	1	1	1	1	1	AT3G62980/AT4G03190	TIR1/AFB1	F-box/RNI-like superfamily protein/GRR1-like protein 1
Glyma.10G021500	TIR1B	protein TRANSPORT INHIBITOR RESPONSE 1B	N/A	N/A	11.3547	10.8383	10.9475	10.7102	10.7087	10.7975	10.6489	-0.667384	-0.521922	-0.831101	-0.830356	-0.716132	-0.907712	1	1	1	1	1	1	AT3G62980/AT4G03190	TIR1/AFB1	F-box/RNI-like superfamily protein/GRR1-like protein 1
Glyma.08G214600	Glyma.08G214600	topless-related protein 1	Cluster7	0.979729	14.5411	13.3673	13.5753	13.5827	13.6501	13.5894	13.7003	-1.5152	-1.23719	-1.22783	-1.1394	-1.21183	-1.07286	3.50609e-07	0.0265866	0.0314915	0.249276	0.0535932	0.726588	AT1G15750/AT1G80490/AT3G15880	TPL/TPR1/TPR4	Transducin family protein / WD-40 repeat family protein/TOPLESS-related 1/WUS-interacting protein 2
Glyma.13G158800	Glyma.13G158800	topless-related protein 4	Cluster7	0.93873	13.6369	12.2684	11.717	11.5982	11.7257	11.7371	12.0348	-1.69423	-2.40815	-2.57231	-2.40307	-2.37676	-1.99599	8.94995e-06	1.23519e-20	1.8229e-25	1.73984e-20	9.89999e-20	5.77925e-11	AT1G15750/AT1G80490/AT3G15880	TPL/TPR1/TPR4	Transducin family protein / WD-40 repeat family protein/TOPLESS-related 1/WUS-interacting protein 2
Glyma.17G112500	Glyma.17G112500	topless-related protein 4	Cluster7	0.980078	14.2676	12.4865	12.2352	12.2648	12.4075	12.135	12.7294	-2.22523	-2.55083	-2.51585	-2.32633	-2.66342	-1.89762	1.02001e-13	1.45568e-21	9.46968e-21	3.89171e-16	1.62517e-24	4.47302e-08	AT1G15750/AT1G80490/AT3G15880	TPL/TPR1/TPR4	Transducin family protein / WD-40 repeat family protein/TOPLESS-related 1/WUS-interacting protein 2
Glyma.07G028000	Glyma.07G028000	protein TOPLESS	N/A	N/A	12.8538	12.4596	12.7536	12.8701	12.9132	12.9037	13.1081	-0.520036	-0.122477	0.0189271	0.0800064	0.0718599	0.327501	1	1	1	1	1	1	AT1G15750/AT1G80490/AT3G15880	TPL/TPR1/TPR4	Transducin family protein / WD-40 repeat family protein/TOPLESS-related 1/WUS-interacting protein 2
Glyma.13G367300	Glyma.13G367300	topless-related protein 1	N/A	N/A	11.4887	11.8099	11.8869	11.8872	11.9125	11.7967	11.9524	0.420359	0.520701	0.517614	0.552027	0.408146	0.602777	1	1	1	1	1	1	AT1G15750/AT1G80490/AT3G15880	TPL/TPR1/TPR4	Transducin family protein / WD-40 repeat family protein/TOPLESS-related 1/WUS-interacting protein 2
Glyma.15G006100	Glyma.15G006100	topless-related protein 1	N/A	N/A	9.25698	9.55677	9.61357	9.67753	9.60871	9.59343	9.7517	0.37452	0.446288	0.531391	0.441022	0.428443	0.623028	1	1	1	1	1	1	AT1G15750/AT1G80490/AT3G15880	TPL/TPR1/TPR4	Transducin family protein / WD-40 repeat family protein/TOPLESS-related 1/WUS-interacting protein 2
Glyma.03G233400	Glyma.03G233400	topless-related protein 3	Cluster7	0.623386	12.7582	11.5584	11.455	11.7011	12.2213	12.5538	12.3249	-1.54285	-1.68016	-1.35362	-0.679025	-0.255979	-0.544166	5.82267e-08	4.78983e-12	0.000443402	1	1	1	AT3G16830/AT5G27030	TPR2/TPR3	TOPLESS-related 2/TOPLESS-related 3
Glyma.10G150000	Glyma.10G150000	topless-related protein 3	Cluster7	0.653362	13.5686	12.4732	12.2138	12.3499	12.9441	13.3375	13.1671	-1.39623	-1.73817	-1.55924	-0.788474	-0.291823	-0.503283	0.000845978	4.43128e-11	7.17613e-07	1	1	1	AT3G16830/AT5G27030	TPR2/TPR3	TOPLESS-related 2/TOPLESS-related 3
Glyma.19G230500	Glyma.19G230500	topless-related protein 3	Cluster7	0.835535	12.7335	11.5477	11.4185	11.7868	12.1724	12.1991	12.2255	-1.50633	-1.68783	-1.19852	-0.699864	-0.668076	-0.6324	4.17832e-06	1.76588e-10	0.0916827	1	1	1	AT3G16830/AT5G27030	TPR2/TPR3	TOPLESS-related 2/TOPLESS-related 3
Glyma.20G238400	Glyma.20G238400	topless-related protein 3	Cluster7	0.713396	13.6411	12.4862	12.269	12.4141	12.888	13.345	13.2349	-1.47661	-1.76207	-1.57078	-0.953622	-0.371694	-0.507028	9.99963e-07	7.75472e-16	1.88757e-09	1	1	1	AT3G16830/AT5G27030	TPR2/TPR3	TOPLESS-related 2/TOPLESS-related 3
Glyma.03G158400	Glyma.03G158400	tryptophan synthase alpha chain	Cluster2	0.616061	7.71943	9.55473	9.558	9.3461	8.92448	8.68251	8.72725	2.43482	2.44694	2.16956	1.63239	1.30247	1.37964	4.62799e-14	1.74554e-14	6.59603e-10	0.00125822	0.17427	0.0700521	AT3G54640	TSA1	tryptophan synthase alpha chain/Aldolase-type TIM barrel family protein
Glyma.19G160800	TSA	tryptophan synthase alpha chain	Cluster2	0.53324	9.02424	10.3947	10.3831	10.3053	10.1627	10.077	10.0324	1.8162	1.79422	1.70096	1.51328	1.40879	1.34839	7.44266e-11	1.30375e-10	1.86223e-08	5.08361e-05	0.00161168	0.00848028	AT3G54640	TSA2	tryptophan synthase alpha chain/Aldolase-type TIM barrel family protein
Glyma.18G102800	Glyma.18G102800	tryptophan synthase beta chain 1	Cluster2	0.804424	8.0968	9.31444	9.44539	9.22339	8.81702	8.28881	8.73931	1.60586	1.77143	1.48294	0.951466	0.281838	0.853054	0.000680503	6.90234e-06	0.00613751	1	1	1	AT4G27070/AT5G54810	TSB2/TSB1	tryptophan synthase beta-subunit 2/Pyridoxal-5'-phosphate-dependent enzyme family protein/tryptophan synthase beta-subunit 1
Glyma.08G312300	Glyma.08G312300	tryptophan synthase beta chain 1	Cluster8	0.975396	12.0941	11.5813	11.0684	10.5885	10.7376	10.8395	10.5404	-0.634538	-1.29431	-1.92257	-1.72575	-1.5908	-1.98559	1	0.00250621	3.24966e-23	7.28912e-15	3.09632e-10	2.8519e-26	AT4G27070/AT5G54810	TSB2/TSB1	tryptophan synthase beta-subunit 2/Pyridoxal-5'-phosphate-dependent enzyme family protein/tryptophan synthase beta-subunit 1
Glyma.04G070100	Glyma.04G070100	probable indole-3-pyruvate monooxygenase YUCCA4	Cluster3	0.604597	1.41656	2.75615	3.98608	4.73028	1.56799	1.33088	1.67674	4.49164	7.10471	8.37318	0.598783	-0.0609137	1.09309	0.0186024	8.87951e-05	2.50186e-06	1	1	0.544767	AT4G32540/AT5G11320	YUC1/YUC4	Flavin-binding monooxygenase family protein/Flavin-binding monooxygenase family protein
Glyma.06G072100	Glyma.06G072100	probable indole-3-pyruvate monooxygenase YUCCA4	Cluster3	0.824202	1.12023	1.57296	4.16236	6.40349	1.5762	0.98804	0.946851	0.94337	7.04755	9.36273	1.79886	-0.0499244	-0.0538499	0.73182	0.000214628	4.09183e-07	0.260275	1	1	AT4G32540/AT5G11320	YUC1/YUC4	Flavin-binding monooxygenase family protein/Flavin-binding monooxygenase family protein
Glyma.14G128200	N/A	N/A	Cluster7	0.931193	3.1343	1.65982	1.68951	1.42042	1.00593	1.48947	0.998778	-2.82798	-2.46894	-3.52341	-8.32115	-2.85081	-8.49653	0.0707969	0.0981477	0.0178362	6.68341e-05	0.0567408	4.81384e-05	AT4G32540/AT5G11320	YUC1/YUC4	Flavin-binding monooxygenase family protein/Flavin-binding monooxygenase family protein
Glyma.17G205800	Glyma.17G205800	probable indole-3-pyruvate monooxygenase YUCCA4	N/A	N/A	N/A	N/A	N/A	N/A	N/A	N/A	N/A	N/A	N/A	N/A	N/A	N/A	N/A	N/A	N/A	N/A	N/A	N/A	N/A	AT4G32540/AT5G11320	YUC1/YUC4	Flavin-binding monooxygenase family protein/Flavin-binding monooxygenase family protein
Glyma.04G213600	Glyma.04G213600	probable indole-3-pyruvate monooxygenase YUCCA10	N/A	N/A	N/A	N/A	N/A	N/A	N/A	N/A	N/A	N/A	N/A	N/A	N/A	N/A	N/A	N/A	N/A	N/A	N/A	N/A	N/A	AT1G48910	YUC10	Flavin-containing monooxygenase family protein
Glyma.06G152700	Glyma.06G152700	probable indole-3-pyruvate monooxygenase YUCCA10	N/A	N/A	N/A	N/A	N/A	N/A	N/A	N/A	N/A	N/A	N/A	N/A	N/A	N/A	N/A	N/A	N/A	N/A	N/A	N/A	N/A	AT1G48910	YUC10	Flavin-containing monooxygenase family protein
Glyma.04G242500	Glyma.04G242500	probable indole-3-pyruvate monooxygenase YUCCA10	N/A	N/A	N/A	N/A	N/A	N/A	N/A	N/A	N/A	N/A	N/A	N/A	N/A	N/A	N/A	N/A	N/A	N/A	N/A	N/A	N/A	AT1G21430	YUC11	Flavin-binding monooxygenase family protein
Glyma.06G120700	Glyma.06G120700	probable indole-3-pyruvate monooxygenase YUCCA11	N/A	N/A	N/A	N/A	N/A	N/A	N/A	N/A	N/A	N/A	N/A	N/A	N/A	N/A	N/A	N/A	N/A	N/A	N/A	N/A	N/A	AT1G21430	YUC11	Flavin-binding monooxygenase family protein
Glyma.04G079700	Glyma.04G079700	indole-3-pyruvate monooxygenase YUCCA6	Cluster3	0.281186	1.61072	1.5771	1.87395	2.87988	3.02579	2.85272	2.00048	-0.0619385	1.26577	5.45118	5.97554	5.39881	1.66176	1	0.424524	0.00335351	0.00138276	0.00417826	0.295076	AT4G13260/AT5G25620	YUC2/YUC6	Flavin-binding monooxygenase family protein/Flavin-binding monooxygenase family protein
Glyma.14G141200	Glyma.14G141200	indole-3-pyruvate monooxygenase YUCCA6	Cluster3	0.393462	3.08334	4.76007	5.50418	6.19564	6.03808	4.09502	5.96749	3.50602	4.70308	5.71931	5.53513	2.85541	5.42061	0.00971537	0.000138652	1.44393e-06	3.7693e-06	0.040832	6.65766e-06	AT4G13260/AT5G25620	YUC2/YUC6	Flavin-binding monooxygenase family protein/Flavin-binding monooxygenase family protein
Glyma.17G189700	Glyma.17G189700	indole-3-pyruvate monooxygenase YUCCA6	Cluster6	0.538706	1.78652	1.89958	2.07245	2.56079	2.1352	2.38322	2.65921	0.654391	1.55377	4.78538	2.0799	4.16338	5.05469	0.999061	0.276976	0.0126928	0.177954	0.0303487	0.00980627	AT4G13260/AT5G25620	YUC2/YUC6	Flavin-binding monooxygenase family protein/Flavin-binding monooxygenase family protein
Glyma.06G081300	Glyma.06G081300	indole-3-pyruvate monooxygenase YUCCA6	N/A	N/A	N/A	N/A	N/A	N/A	N/A	N/A	N/A	N/A	N/A	N/A	N/A	N/A	N/A	N/A	N/A	N/A	N/A	N/A	N/A	AT4G13260/AT5G25620	YUC2/YUC6	Flavin-binding monooxygenase family protein/Flavin-binding monooxygenase family protein
Glyma.20G080000	Glyma.20G080000	probable indole-3-pyruvate monooxygenase YUCCA7	Cluster1	0.850638	2.83727	3.97104	3.5913	1.94716	1.46311	1.69652	1.45213	0.700433	0.391976	-1.23734	-6.3319	-2.63787	-6.52871	1	1	0.485826	0.00281885	0.101028	0.00219492	AT1G04610/AT2G33230	YUC3/YUC7	YUCCA 3/YUCCA 7
Glyma.10G128700	Glyma.10G128700	probable indole-3-pyruvate monooxygenase YUCCA3	Cluster8	0.737155	8.5824	6.82736	6.82651	5.22202	5.66207	4.60427	3.27784	-1.69569	-1.61	-3.58491	-3.22396	-4.8018	-7.09045	0.349358	0.346736	0.0011979	0.0048639	5.97653e-06	2.65078e-11	AT1G04610/AT2G33230	YUC3/YUC7	YUCCA 3/YUCCA 7
Glyma.19G170800	Glyma.19G170800	probable indole-3-pyruvate monooxygenase YUCCA5	Cluster2	0.51795	3.31606	3.90448	5.9558	3.89234	3.88282	3.39695	2.50647	0.744877	3.60216	0.531615	0.547345	0.242072	-1.37622	1	0.00157597	1	1	1	0.538059	AT1G04180/AT4G28720/AT5G43890	YUC9/YUC8/YUC5	YUCCA 9/Flavin-binding monooxygenase family protein/Flavin-binding monooxygenase family protein
Glyma.03G169600	Glyma.03G169600	probable indole-3-pyruvate monooxygenase YUCCA5	Cluster8	0.595126	6.40248	5.21463	6.34219	5.22904	4.03778	3.74668	2.8116	-1.29913	-0.0301139	-1.31181	-3.13914	-3.25279	-5.70829	0.714605	1	0.575214	0.00382171	0.00260131	1.42552e-07	AT1G04180/AT4G28720/AT5G43890	YUC9/YUC8/YUC5	YUCCA 9/Flavin-binding monooxygenase family protein/Flavin-binding monooxygenase family protein
Glyma.10G041800	Glyma.10G041800	probable indole-3-pyruvate monooxygenase YUCCA5	N/A	N/A	N/A	N/A	N/A	N/A	N/A	N/A	N/A	N/A	N/A	N/A	N/A	N/A	N/A	N/A	N/A	N/A	N/A	N/A	N/A	AT1G04180/AT4G28720/AT5G43890	YUC9/YUC8/YUC5	YUCCA 9/Flavin-binding monooxygenase family protein/Flavin-binding monooxygenase family protein
Glyma.13G128800	Glyma.13G128800	probable indole-3-pyruvate monooxygenase YUCCA5	N/A	N/A	0.965323	1.14552	1.53675	2.30414	1.24093	1.35551	1.08312	0.370834	0.716896	1.01846	0.523706	0.649808	0.307682	1	0.309751	0.0743343	0.652995	0.41758	1	AT1G04180/AT4G28720/AT5G43890	YUC9/YUC8/YUC5	YUCCA 9/Flavin-binding monooxygenase family protein/Flavin-binding monooxygenase family protein

## Sheet: CK
Suuplementary Table S6. Expression and cluster information of soybean orthologous gene related to cytokinin biosynthesis, transport, and signaling during callus formation.
Locus	Symbol	Description	Cluster	CScore	rlog							DEG (log2FoldChange)						Adj P-value						Orthology
					Day00	Day01	Day04	Day07	Day14	Day28	Day42	Day01	Day04	Day07	Day14	Day28	Day42	Day01	Day04	Day07	Day14	Day28	Day42	Locus	Symbol	Description
Glyma.01G154400	Glyma.01G154400	ABC transporter G family member 14	Cluster3	0.930855	3.82796	6.41606	6.74299	7.80101	6.87788	6.2749	4.14458	4.13745	4.55262	5.95128	4.82634	4.01798	0.556477	8.97015e-07	1.7543e-08	3.80766e-15	1.27219e-09	1.71148e-06	1	AT1G31770	ABCG14	ATP-binding cassette 14
Glyma.11G090200	Glyma.11G090200	ABC transporter G family member 14	Cluster3	0.844156	3.2474	7.01126	7.07972	8.35867	7.80259	7.32437	4.67576	9.29644	9.36686	11.1512	10.4542	9.91322	5.63247	1.37971e-09	6.74673e-10	6.91161e-14	3.40498e-12	5.39801e-11	0.000380079	AT1G31770	ABCG14	ATP-binding cassette 14
Glyma.16G076900	Glyma.16G076900	ABC transporter G family member 14	Cluster4	0.917617	2.83141	2.31565	2.81123	4.61866	4.06305	5.76725	4.37099	-1.21579	-0.284745	1.3996	1.07476	3.35399	1.18718	0.597153	1	0.42847	0.69078	0.0224549	0.608676	AT1G31770	ABCG14	ATP-binding cassette 14
Glyma.16G110100	Glyma.16G110100	ABC transporter G family member 14	Cluster4	0.777801	9.23953	8.00766	7.69257	7.44578	9.05371	10.5526	9.92636	-1.65526	-2.06606	-2.34874	-0.291171	1.49791	0.749198	0.054627	0.000796053	1.84854e-05	1	0.14147	1	AT1G31770	ABCG14	ATP-binding cassette 14
Glyma.02G046600	Glyma.02G046600	histidine kinase 1	Cluster3	0.341037	3.34075	3.17994	4.41057	7.26827	6.98581	6.76753	6.64906	-0.351239	1.93995	5.90713	5.50326	5.23193	5.05554	1	0.146936	4.85425e-13	3.51355e-11	5.15132e-10	2.46838e-09	AT2G17820	AHK1	histidine kinase 1
Glyma.16G125100	Glyma.16G125100	histidine kinase 1	Cluster3	0.946203	3.34147	5.95123	7.29626	8.58094	8.08803	7.36518	6.27059	7.56336	10.0053	11.3743	10.7588	9.84772	8.08082	2.49969e-06	1.03583e-10	9.56783e-14	2.70009e-12	2.22988e-10	2.97973e-07	AT2G17820	AHK1	histidine kinase 1
Glyma.01G164800	Glyma.01G164800	histidine kinase 1	Cluster5	0.346698	7.8821	8.71992	9.78914	9.96339	10.4804	9.36109	9.10888	1.02569	2.44354	2.67445	3.33773	1.93526	1.56178	1	5.73327e-07	5.18691e-09	3.45428e-16	0.00144312	0.067163	AT2G17820	AHK1	histidine kinase 1
Glyma.11G078300	Glyma.11G078300	histidine kinase 1	Cluster6	0.795271	6.87457	8.13329	10.0829	10.9531	12.066	11.7883	11.979	2.11734	4.87678	5.98679	7.36666	7.0715	7.26275	4.07118e-05	1.12754e-50	2.98675e-83	5.45318e-135	6.20254e-123	7.14194e-131	AT2G17820	AHK1	histidine kinase 1
Glyma.02G305900	Glyma.02G305900	histidine kinase 2	N/A	N/A	10.7245	10.1527	10.127	10.1988	10.5123	10.7378	10.3915	-0.745448	-0.778919	-0.68347	-0.275798	0.0245586	-0.433003	1	1	1	1	1	1	AT5G35750	AHK2	histidine kinase 2
Glyma.14G007100	Glyma.14G007100	histidine kinase 2	N/A	N/A	10.1402	10.9687	10.441	10.5597	10.731	11.0556	10.4838	1.05806	0.383133	0.535621	0.757925	1.18166	0.456417	1	1	1	1	0.357589	1	AT5G35750	AHK2	histidine kinase 2
Glyma.05G148100	Glyma.05G148100	histidine kinase 3	Cluster7	0.99686	13.1513	11.38	10.8253	10.3695	11.1245	11.7672	11.4809	-2.20776	-2.9282	-3.55467	-2.54055	-1.70024	-2.07787	3.87278e-18	2.22474e-44	4.05223e-76	7.46623e-29	5.51871e-07	6.89467e-15	AT1G27320	AHK3	histidine kinase 3
Glyma.08G105000	Glyma.08G105000	histidine kinase 3	Cluster7	0.95735	14.5739	12.9537	12.61	12.428	13.0257	13.8011	13.205	-2.0336	-2.4895	-2.73219	-1.93999	-0.940935	-1.69672	4.4612e-14	2.92376e-28	8.79951e-38	4.93528e-12	1	4.04548e-07	AT1G27320	AHK3	histidine kinase 3
Glyma.02G087000	Glyma.02G087000	histidine kinase 4	Cluster1	0.958663	7.35966	12.0647	11.5718	11.3047	10.6546	10.4118	9.61687	6.52149	5.91358	5.57501	4.75634	4.44793	3.40183	4.22062e-177	2.04167e-140	3.64286e-122	3.08972e-82	2.53423e-69	5.11827e-34	AT2G01830	AHK4	CHASE domain containing histidine kinase protein
Glyma.08G049000	Glyma.08G049000	histidine kinase 4	Cluster1	0.938744	10.7181	12.3741	12.2937	11.8114	11.4346	10.8444	11.1986	2.12804	2.03146	1.41668	0.934498	0.18934	0.630063	1.58669e-13	1.16178e-11	0.0086033	1	1	1	AT2G01830	AHK4	CHASE domain containing histidine kinase protein
Glyma.05G241600	Glyma.05G241600	histidine kinase 4	N/A	N/A	11.5149	11.8973	11.976	11.6781	11.7956	11.4082	11.7301	0.488734	0.595029	0.205215	0.356449	-0.100329	0.275738	1	1	1	1	1	1	AT2G01830	AHK4	CHASE domain containing histidine kinase protein
Glyma.07G173700	Glyma.07G173700	histidine kinase 4	N/A	N/A	10.0911	10.3171	10.6714	10.8306	10.642	10.1904	10.3077	0.279374	0.73461	0.933248	0.693155	0.11692	0.2633	1	1	1	1	1	1	AT2G01830	AHK4	CHASE domain containing histidine kinase protein
Glyma.15G099800	Glyma.15G099800	uncharacterized LOC100500044	Cluster3	0.654432	8.95154	11.313	12.0034	12.4064	11.9076	11.5553	11.2109	3.26224	4.17031	4.64555	4.01816	3.56904	3.1382	2.32984e-27	7.24498e-53	1.42391e-69	4.77942e-48	3.51237e-35	8.84095e-25	AT3G21510	AHP1	histidine-containing phosphotransmitter 1
Glyma.07G253100	Glyma.07G253100	putative histidine-containing phosphotransfer protein	Cluster4	0.867893	9.51538	9.27892	10.2364	10.3873	10.6392	11.3968	11.0456	-0.324951	0.91887	1.08903	1.41534	2.38372	1.96644	1	1	0.913407	0.103927	4.4536e-09	4.74058e-05	AT3G21510	AHP1	histidine-containing phosphotransmitter 1
Glyma.13G212800	Glyma.13G212800	uncharacterized LOC100306589	Cluster5	0.871341	7.99307	11.0752	11.9065	11.7693	11.7429	11.8251	11.6424	4.3455	5.40976	5.23206	5.1978	5.31639	5.07218	6.89051e-35	2.5587e-60	9.33122e-56	8.92531e-55	7.99378e-58	1.15953e-51	AT3G21510	AHP1	histidine-containing phosphotransmitter 1
Glyma.15G019500	Glyma.15G019500	histidine-containing phosphotransfer protein 4	Cluster7	0.972703	2.11447	0.968342	0.95351	0.819022	0.943834	1.27788	0.764378	-1.25148	-1.3487	-3.61372	-1.26941	-0.553089	-6.1095	0.298707	0.2255	0.0460894	0.244655	0.95196	0.0116572	AT3G16360/AT5G19710	AHP4	HPT phosphotransmitter 4/histidine containing phosphotransfer protein
Glyma.08G201100	Glyma.08G201100	histidine-containing phosphotransfer protein 4	Cluster8	0.345922	1.70628	1.94576	1.67332	1.16803	1.07724	1.7347	1.12355	0.25261	-0.148559	-1.40335	-4.24305	-0.0531192	-2.30178	1	1	0.285032	0.0461153	1	0.131626	AT3G16360/AT5G19710	AHP4	HPT phosphotransmitter 4/histidine containing phosphotransfer protein
Glyma.01G008300	Glyma.01G008300	uncharacterized LOC102670292	N/A	N/A	N/A	N/A	N/A	N/A	N/A	N/A	N/A	N/A	N/A	N/A	N/A	N/A	N/A	N/A	N/A	N/A	N/A	N/A	N/A	AT3G16360/AT5G19710	AHP4	HPT phosphotransmitter 4/histidine containing phosphotransfer protein
Glyma.06G088100	Glyma.06G088100	histidine-containing phosphotransfer protein 4	N/A	N/A	N/A	N/A	N/A	N/A	N/A	N/A	N/A	N/A	N/A	N/A	N/A	N/A	N/A	N/A	N/A	N/A	N/A	N/A	N/A	AT3G16360/AT5G19710	AHP4	HPT phosphotransmitter 4/histidine containing phosphotransfer protein
Glyma.07G015600	Glyma.07G015600	histidine-containing phosphotransfer protein 4-like	N/A	N/A	N/A	N/A	N/A	N/A	N/A	N/A	N/A	N/A	N/A	N/A	N/A	N/A	N/A	N/A	N/A	N/A	N/A	N/A	N/A	AT3G16360/AT5G19710	AHP4	HPT phosphotransmitter 4/histidine containing phosphotransfer protein
Glyma.13G354700	Glyma.13G354700	histidine-containing phosphotransfer protein 4	N/A	N/A	N/A	N/A	N/A	N/A	N/A	N/A	N/A	N/A	N/A	N/A	N/A	N/A	N/A	N/A	N/A	N/A	N/A	N/A	N/A	AT3G16360/AT5G19710	AHP4	HPT phosphotransmitter 4/histidine containing phosphotransfer protein
Glyma.07G030100	Glyma.07G030100	pseudo histidine-containing phosphotransfer protein 6	N/A	N/A	N/A	N/A	N/A	N/A	N/A	N/A	N/A	N/A	N/A	N/A	N/A	N/A	N/A	N/A	N/A	N/A	N/A	N/A	N/A	AT1G80100	AHP6	histidine phosphotransfer protein 6
Glyma.08G212800	Glyma.08G212800	pseudo histidine-containing phosphotransfer protein 6	N/A	N/A	N/A	N/A	N/A	N/A	N/A	N/A	N/A	N/A	N/A	N/A	N/A	N/A	N/A	N/A	N/A	N/A	N/A	N/A	N/A	AT1G80100	AHP6	histidine phosphotransfer protein 6
Glyma.15G007400	Glyma.15G007400	pseudo histidine-containing phosphotransfer protein 6	N/A	N/A	N/A	N/A	N/A	N/A	N/A	N/A	N/A	N/A	N/A	N/A	N/A	N/A	N/A	N/A	N/A	N/A	N/A	N/A	N/A	AT1G80100	AHP6	histidine phosphotransfer protein 6
Glyma.03G219100	Glyma.03G219100	histidine kinase CKI1	Cluster7	0.996249	13.8775	10.703	8.98518	8.0431	8.76825	11.0087	10.1619	-3.77479	-5.93302	-7.43986	-6.35141	-3.37948	-4.38711	3.7258e-17	5.60991e-51	1.65794e-83	2.38624e-59	3.79764e-13	4.3337e-25	AT2G47430	CKI1	Signal transduction histidine kinase
Glyma.11G149100	Glyma.11G149100	cytokinin dehydrogenase 6	Cluster1	0.486869	2.6895	6.78556	6.08435	6.77739	5.04285	4.4964	4.08491	9.60062	8.4901	9.57774	6.99829	6.19499	5.24804	3.29944e-09	1.62524e-07	2.08921e-09	2.05398e-05	0.000193674	0.0017196	AT2G41510/AT3G63440	CKX1/CKX6	cytokinin oxidase/dehydrogenase 1/cytokinin oxidase/dehydrogenase 6
Glyma.09G225400	Glyma.09G225400	cytokinin dehydrogenase 6	Cluster2	0.901149	4.13281	8.04037	8.67862	8.61492	7.09938	5.42134	4.85638	5.35911	6.16285	6.08375	4.11569	1.75431	0.84366	7.53207e-21	5.18834e-29	2.93985e-28	1.94921e-11	0.121727	1	AT2G41510/AT3G63440	CKX1/CKX6	cytokinin oxidase/dehydrogenase 1/cytokinin oxidase/dehydrogenase 6
Glyma.12G011400	Glyma.12G011400	cytokinin dehydrogenase 6	Cluster2	0.639375	3.13925	5.86135	6.15879	6.39679	6.10952	3.73054	5.0435	5.22217	5.67818	5.99242	5.60969	1.95391	4.0503	8.22047e-06	5.79586e-07	8.73866e-08	7.95578e-07	0.224763	0.000879885	AT2G41510/AT3G63440	CKX1/CKX6	cytokinin oxidase/dehydrogenase 1/cytokinin oxidase/dehydrogenase 6
Glyma.09G063900	Glyma.09G063900	cytokinin dehydrogenase 3	Cluster3	0.92813	2.14631	4.40471	5.83459	7.41625	5.25255	3.22684	2.52391	6.39653	8.402	10.7152	7.89365	4.17055	1.36405	0.000414219	1.53368e-06	3.55296e-10	6.58697e-06	0.0183333	0.350987	AT5G56970	CKX3	cytokinin oxidase 3
Glyma.15G170300	Glyma.15G170300	cytokinin dehydrogenase 3	Cluster3	0.99035	2.57299	3.93671	6.29771	7.75849	6.72068	4.15844	4.85351	5.35286	8.7559	10.8452	9.38274	5.57686	6.57055	0.00227724	1.39786e-07	2.70309e-11	1.36171e-08	0.00112847	0.000108196	AT5G56970	CKX3	cytokinin oxidase 3
Glyma.13G104700	Glyma.13G104700	cytokinin dehydrogenase 3	Cluster6	0.762535	6.26187	8.74876	11.4407	12.3468	12.7401	11.6568	13.9769	10.0227	13.6669	14.8801	15.4986	14.2793	16.943	2.16685e-10	4.80881e-19	1.32617e-22	2.08194e-24	1.01093e-20	3.77694e-29	AT5G56970	CKX3	cytokinin oxidase 3
Glyma.17G054500	CKX3	cytokinin dehydrogenase 3-like	Cluster6	0.60718	7.60216	10.7565	13.4437	13.9369	14.1172	12.7948	14.7592	12.1649	15.8757	16.5258	16.8138	15.3116	17.5731	4.37583e-17	2.76029e-29	7.71901e-32	7.32784e-33	3.40624e-27	6.31593e-36	AT5G56970	CKX3	cytokinin oxidase 3
Glyma.04G028900	N/A	N/A	Cluster2	0.829509	2.65692	6.76086	7.42524	7.37321	4.53364	3.70998	2.8691	7.15281	7.92766	7.74177	3.97428	2.10837	0.779422	2.3451e-07	4.38482e-09	9.09476e-09	0.00678208	0.214886	1	AT1G75450	CKX5	cytokinin oxidase 5
Glyma.06G028900	N/A	N/A	Cluster2	0.697581	2.36857	7.44265	8.50325	7.32525	4.45578	3.34448	2.53599	10.2883	11.7652	10.1842	5.60781	3.96279	1.09081	7.6912e-09	1.46347e-11	6.46431e-09	0.00188297	0.0255582	0.465485	AT1G75450	CKX5	cytokinin oxidase 5
Glyma.04G055600	N/A	N/A	Cluster4	0.373919	5.3702	6.77362	6.56718	7.42142	7.60419	7.66153	7.09808	1.9125	1.62218	2.8307	3.04532	3.12149	2.3756	0.00390526	0.0507396	6.30397e-10	4.87249e-12	8.22534e-13	4.58705e-06	AT5G21482	CKX7	cytokinin oxidase 7
Glyma.14G099000	Glyma.14G099000	cytokinin dehydrogenase 7	Cluster6	0.91389	4.17353	6.337	6.87953	7.49512	8.54582	8.63911	8.83093	3.79522	4.61821	5.43085	6.81302	7.00334	7.16289	1.81637e-06	4.34015e-10	1.49959e-14	7.44252e-24	2.68496e-25	1.25032e-26	AT5G21482	CKX7	cytokinin oxidase 7
Glyma.17G225700	N/A	N/A	Cluster6	0.293014	5.30334	7.57085	7.0936	6.50685	6.87524	7.32572	7.6995	3.11901	2.51648	1.63959	2.16412	2.84053	3.29087	2.01905e-09	1.70241e-05	0.079747	0.00105445	1.65108e-07	5.26289e-11	AT5G21482	CKX7	cytokinin oxidase 7
Glyma.18G297200	Glyma.18G297200	cytokinin hydroxylase	Cluster3	0.399683	2.82545	4.41395	4.3576	4.84469	5.11769	4.32542	4.11102	3.84985	3.9479	4.84833	5.22637	3.69412	3.4434	0.0125474	0.00795135	0.00070676	0.00024682	0.0141964	0.0237168	AT1G67110/AT5G38450	CYP735A2/CYP735A1	cytochrome P450, family 735, subfamily A, polypeptide 2/cytochrome P450, family 735, subfamily A, polypeptide 1
Glyma.08G365000	Glyma.08G365000	cytokinin hydroxylase	Cluster5	0.417665	4.42217	7.77609	8.35037	8.60109	9.05082	7.32258	8.15627	5.66796	6.45272	6.76277	7.36155	5.1789	6.15453	1.53172e-13	3.5072e-18	3.3512e-20	3.69303e-24	2.55829e-11	2.0353e-16	AT1G67110/AT5G38450	CYP735A2/CYP735A1	cytochrome P450, family 735, subfamily A, polypeptide 2/cytochrome P450, family 735, subfamily A, polypeptide 1
Glyma.13G046400	Glyma.13G046400	cytokinin hydroxylase	N/A	N/A	N/A	N/A	N/A	N/A	N/A	N/A	N/A	N/A	N/A	N/A	N/A	N/A	N/A	N/A	N/A	N/A	N/A	N/A	N/A	AT1G67110/AT5G38450	CYP735A2/CYP735A1	cytochrome P450, family 735, subfamily A, polypeptide 2/cytochrome P450, family 735, subfamily A, polypeptide 1
Glyma.12G010700	Glyma.12G010700	equilibrative nucleotide transporter 1	Cluster6	0.897945	6.37854	6.31315	6.8051	7.31482	7.65281	7.75504	7.81334	-0.114966	0.572628	1.24325	1.68997	1.82307	1.90002	1	1	0.432587	0.00742671	0.00129071	0.000382042	AT1G70330	ENT1	equilibrative nucleotide transporter 1
Glyma.09G225900	Glyma.09G225900	equilibrative nucleotide transporter 1	N/A	N/A	8.68214	8.67211	9.10238	9.58545	9.36506	8.83667	8.94532	-0.021936	0.533874	1.14816	0.869763	0.217454	0.338329	1	1	0.591001	1	1	1	AT1G70330	ENT1	equilibrative nucleotide transporter 1
Glyma.15G066400	Glyma.15G066400	equilibrative nucleotide transporter 3	Cluster2	0.828557	4.24686	5.69949	6.16309	6.09205	4.95269	4.74614	3.01045	2.0887	2.78328	2.63012	1.02917	0.648032	-2.77043	0.0257479	0.00012608	0.000426707	1	1	0.0138171	AT4G05110/AT4G05120/AT4G05130/AT4G05140	ENT6/ENT3/ENT4/ENT5	equilibrative nucleoside transporter 6/Major facilitator superfamily protein/equilibrative nucleoside transporter 4/Nucleoside transporter family protein
Glyma.15G066500	Glyma.15G066500	equilibrative nucleotide transporter 3	Cluster8	0.374853	7.8311	7.39068	7.9095	7.66696	6.29451	4.80922	4.7276	-0.543164	0.135286	-0.205582	-1.93892	-4.26052	-4.46021	1	1	1	0.00345767	1.54386e-18	1.07335e-20	AT1G61630/AT3G09990	ENT7/ENT2	equilibrative nucleoside transporter 7/Nucleoside transporter family protein
Glyma.06G299600	Glyma.06G299600	equilibrative nucleotide transporter 3	N/A	N/A	N/A	N/A	N/A	N/A	N/A	N/A	N/A	N/A	N/A	N/A	N/A	N/A	N/A	N/A	N/A	N/A	N/A	N/A	N/A	AT1G61630/AT3G09990	ENT7/ENT2	equilibrative nucleoside transporter 7/Nucleoside transporter family protein
Glyma.12G105700	Glyma.12G105700	equilibrative nucleotide transporter 3	N/A	N/A	N/A	N/A	N/A	N/A	N/A	N/A	N/A	N/A	N/A	N/A	N/A	N/A	N/A	N/A	N/A	N/A	N/A	N/A	N/A	AT1G61630/AT3G09990	ENT7/ENT2	equilibrative nucleoside transporter 7/Nucleoside transporter family protein
Glyma.13G302800	Glyma.13G302800	equilibrative nucleotide transporter 3	N/A	N/A	9.83096	9.49377	9.26165	8.96336	9.14773	10.1087	9.96184	-0.40084	-0.723819	-1.12116	-0.87933	0.342129	0.169635	1	1	0.731251	1	1	1	AT1G61630/AT3G09990	ENT7/ENT2	equilibrative nucleoside transporter 7/Nucleoside transporter family protein
Glyma.13G165700	Glyma.13G165700	equilibrative nucleotide transporter 8	Cluster4	0.937284	3.17347	2.64126	4.8552	6.87485	7.39861	7.90906	6.81038	-1.63635	2.96441	5.69781	6.38968	7.08692	5.79569	0.375369	0.0120546	7.61725e-09	4.63885e-11	1.31193e-13	4.51355e-09	AT1G02630	ENT8	Nucleoside transporter family protein
Glyma.17G113500	Glyma.17G113500	equilibrative nucleotide transporter 8	Cluster4	0.868629	3.07404	3.78124	4.4387	5.85616	6.41601	6.75105	5.91225	1.27397	2.57463	4.86196	5.61832	6.08418	5.26148	0.727041	0.0497184	6.28546e-06	8.96481e-08	4.83604e-09	7.94259e-07	AT1G02630	ENT8	Nucleoside transporter family protein
Glyma.11G188100	Glyma.11G188100	tRNA dimethylallyltransferase 2	Cluster7	0.552786	10.5356	9.55573	9.42178	9.27604	9.19153	8.88693	9.50401	-1.22935	-1.38792	-1.60348	-1.71139	-2.11342	-1.30224	0.237586	0.0167777	0.000108335	4.89684e-06	5.73944e-13	0.0726425	AT2G27760	IPT2	tRNAisopentenyltransferase 2
Glyma.12G086300	N/A	N/A	N/A	N/A	N/A	N/A	N/A	N/A	N/A	N/A	N/A	N/A	N/A	N/A	N/A	N/A	N/A	N/A	N/A	N/A	N/A	N/A	N/A	AT2G27760	IPT2	tRNAisopentenyltransferase 2
Glyma.03G151800	Glyma.03G151800	adenylate isopentenyltransferase 3, chloroplastic	Cluster3	0.382414	2.59107	3.89038	4.22756	4.73464	4.09198	2.66809	4.42106	3.27126	4.16987	4.85383	3.68123	0.44769	4.28452	0.0437272	0.00553959	0.000884539	0.0155746	1	0.00425338	AT3G63110	IPT3	isopentenyltransferase 3
Glyma.19G154400	Glyma.19G154400	adenylate isopentenyltransferase 3, chloroplastic	N/A	N/A	1.00487	1.29413	1.28062	1.53288	1.36541	1.24342	0.997318	0.62201	0.598615	0.829536	0.68033	0.61835	-0.0575146	0.589289	0.544613	0.208449	0.39681	0.513685	1	AT3G63110	IPT3	isopentenyltransferase 3
Glyma.10G273500	Glyma.10G273500	adenylate isopentenyltransferase	N/A	N/A	N/A	N/A	N/A	N/A	N/A	N/A	N/A	N/A	N/A	N/A	N/A	N/A	N/A	N/A	N/A	N/A	N/A	N/A	N/A	AT1G25410/AT1G68460/AT3G19160/AT4G24650	IPT6/IPT1/IPT8/IPT4	isopentenyltransferase 6/isopentenyltransferase 1/ATP/ADP isopentenyltransferase/isopentenyltransferase 4
Glyma.20G116500	Glyma.20G116500	adenylate isopentenyltransferase	N/A	N/A	N/A	N/A	N/A	N/A	N/A	N/A	N/A	N/A	N/A	N/A	N/A	N/A	N/A	N/A	N/A	N/A	N/A	N/A	N/A	AT1G25410/AT1G68460/AT3G19160/AT4G24650	IPT6/IPT1/IPT8/IPT4	isopentenyltransferase 6/isopentenyltransferase 1/ATP/ADP isopentenyltransferase/isopentenyltransferase 4
Glyma.15G103800	IPT	isopentenyl transferase	Cluster7	0.43493	6.19866	5.12707	3.7842	4.91493	5.73833	6.2519	5.27785	-1.21547	-3.84659	-1.76026	-0.466668	0.0287931	-1.03262	0.859875	5.38483e-06	0.158029	1	1	1	AT3G23630/AT5G19040	IPT7/PT5	isopentenyltransferase 7/isopentenyltransferase 5
Glyma.07G256700	Glyma.07G256700	adenylate isopentenyltransferase 5, chloroplastic	N/A	N/A	N/A	N/A	N/A	N/A	N/A	N/A	N/A	N/A	N/A	N/A	N/A	N/A	N/A	N/A	N/A	N/A	N/A	N/A	N/A	AT3G23630/AT5G19040	IPT7/PT5	isopentenyltransferase 7/isopentenyltransferase 5
Glyma.17G017400	Glyma.17G017400	adenylate isopentenyltransferase 5, chloroplastic	N/A	N/A	2.7744	3.49162	3.64491	3.5561	3.43533	3.17439	2.8088	1.19088	1.45684	1.48893	1.09773	0.599504	0.0995635	0.746945	0.453016	0.407108	0.729682	1	1	AT3G23630/AT5G19040	IPT7/PT5	isopentenyltransferase 7/isopentenyltransferase 5
Glyma.13G271500	Glyma.13G271500	tRNA dimethylallyltransferase 9	N/A	N/A	7.47865	7.99192	7.57244	7.27526	7.15747	7.01285	7.24675	0.5997	0.0805623	-0.285923	-0.408882	-0.512687	-0.327686	1	1	1	1	1	1	AT5G20040	IPT9	isopentenyltransferase 9
Glyma.02G198300	Glyma.02G198300	cytokinin riboside 5`-monophosphate phosphoribohydrolase LOG7	Cluster1	0.877946	3.89573	7.67246	5.98169	5.8064	4.54925	4.2257	5.19256	4.79513	2.46224	2.19641	0.568743	0.679214	1.42753	2.12934e-06	0.0470407	0.0885413	1	1	0.512545	AT2G28305/AT2G35990/AT2G37210/AT3G53450/AT4G35190/AT5G03270/AT5G06300	LOG1/LOG2/LOG3/LOG4/LOG5/LOG6/LOG7	Putative lysine decarboxylase family protein/Putative lysine decarboxylase family protein/lysine decarboxylase family protein/Putative lysine decarboxylase family protein/Putative lysine decarboxylase family protein/lysine decarboxylase family protein/Putative lysine decarboxylase family protein
Glyma.13G324700	Glyma.13G324700	cytokinin riboside 5`-monophosphate phosphoribohydrolase LOG1	Cluster1	0.759363	3.07388	7.69494	6.5209	5.55842	6.05554	6.27595	6.49955	10.4935	9.04171	7.21845	8.09954	8.7285	8.80051	2.11318e-11	9.78029e-09	6.10314e-06	3.34072e-07	3.48247e-08	2.54048e-08	AT2G28305/AT2G35990/AT2G37210/AT3G53450/AT4G35190/AT5G03270/AT5G06300	LOG1/LOG2/LOG3/LOG4/LOG5/LOG6/LOG7	Putative lysine decarboxylase family protein/Putative lysine decarboxylase family protein/lysine decarboxylase family protein/Putative lysine decarboxylase family protein/Putative lysine decarboxylase family protein/lysine decarboxylase family protein/Putative lysine decarboxylase family protein
Glyma.14G218100	Glyma.14G218100	cytokinin riboside 5`-monophosphate phosphoribohydrolase LOG1-like	Cluster1	0.346565	2.20587	3.00452	1.49861	1.49693	1.50973	2.55006	1.32861	0.933505	-1.94266	-1.78912	-1.82841	0.44971	-5.26212	1	0.234753	0.257725	0.263139	1	0.00970652	AT2G28305/AT2G35990/AT2G37210/AT3G53450/AT4G35190/AT5G03270/AT5G06300	LOG1/LOG2/LOG3/LOG4/LOG5/LOG6/LOG7	Putative lysine decarboxylase family protein/Putative lysine decarboxylase family protein/lysine decarboxylase family protein/Putative lysine decarboxylase family protein/Putative lysine decarboxylase family protein/lysine decarboxylase family protein/Putative lysine decarboxylase family protein
Glyma.03G181300	Glyma.03G181300	cytokinin riboside 5`-monophosphate phosphoribohydrolase LOG3-like	Cluster2	0.313285	4.95442	9.36358	9.76972	9.66299	9.22232	7.05697	10.0553	7.03656	7.67944	7.43095	6.9223	4.49359	7.98427	3.51299e-14	3.15509e-17	3.79458e-16	6.6444e-14	7.3746e-06	1.23497e-18	AT2G28305/AT2G35990/AT2G37210/AT3G53450/AT4G35190/AT5G03270/AT5G06300	LOG1/LOG2/LOG3/LOG4/LOG5/LOG6/LOG7	Putative lysine decarboxylase family protein/Putative lysine decarboxylase family protein/lysine decarboxylase family protein/Putative lysine decarboxylase family protein/Putative lysine decarboxylase family protein/lysine decarboxylase family protein/Putative lysine decarboxylase family protein
Glyma.10G053800	Glyma.10G053800	cytokinin riboside 5`-monophosphate phosphoribohydrolase LOG1	Cluster2	0.460802	4.48596	9.20732	9.19652	9.58752	8.9491	7.72358	9.23896	8.63176	8.67853	9.11841	8.27967	6.73498	8.68421	7.17015e-18	2.56117e-18	2.38143e-20	9.37605e-17	5.40984e-11	2.48172e-18	AT2G28305/AT2G35990/AT2G37210/AT3G53450/AT4G35190/AT5G03270/AT5G06300	LOG1/LOG2/LOG3/LOG4/LOG5/LOG6/LOG7	Putative lysine decarboxylase family protein/Putative lysine decarboxylase family protein/lysine decarboxylase family protein/Putative lysine decarboxylase family protein/Putative lysine decarboxylase family protein/lysine decarboxylase family protein/Putative lysine decarboxylase family protein
Glyma.13G140900	Glyma.13G140900	cytokinin riboside 5`-monophosphate phosphoribohydrolase LOG3-like	Cluster2	0.659448	4.11315	7.46576	7.42088	7.71994	7.01953	5.75891	7.10531	5.0514	5.01433	5.424	4.45309	2.87928	4.57089	1.22083e-12	1.27008e-12	4.39705e-15	1.00096e-09	0.000919038	2.73009e-10	AT2G28305/AT2G35990/AT2G37210/AT3G53450/AT4G35190/AT5G03270/AT5G06300	LOG1/LOG2/LOG3/LOG4/LOG5/LOG6/LOG7	Putative lysine decarboxylase family protein/Putative lysine decarboxylase family protein/lysine decarboxylase family protein/Putative lysine decarboxylase family protein/Putative lysine decarboxylase family protein/lysine decarboxylase family protein/Putative lysine decarboxylase family protein
Glyma.10G078500	Glyma.10G078500	cytokinin riboside 5`-monophosphate phosphoribohydrolase LOG7	Cluster3	0.781082	3.88139	4.24266	4.55868	6.34164	5.72454	5.33827	5.53239	0.280878	0.689593	3.35219	2.51922	1.90463	2.17324	1	1	9.51459e-05	0.0110748	0.130248	0.0497826	AT2G28305/AT2G35990/AT2G37210/AT3G53450/AT4G35190/AT5G03270/AT5G06300	LOG1/LOG2/LOG3/LOG4/LOG5/LOG6/LOG7	Putative lysine decarboxylase family protein/Putative lysine decarboxylase family protein/lysine decarboxylase family protein/Putative lysine decarboxylase family protein/Putative lysine decarboxylase family protein/lysine decarboxylase family protein/Putative lysine decarboxylase family protein
Glyma.11G145100	Glyma.11G145100	cytokinin riboside 5`-monophosphate phosphoribohydrolase LOG1	Cluster6	0.537223	2.09894	1.99999	2.51789	4.47968	4.68576	3.82342	4.60588	-0.0708672	2.04491	7.27255	7.63236	5.96318	7.6532	1	0.209901	8.64095e-06	3.00417e-06	0.000385347	2.9088e-06	AT2G28305/AT2G35990/AT2G37210/AT3G53450/AT4G35190/AT5G03270/AT5G06300	LOG1/LOG2/LOG3/LOG4/LOG5/LOG6/LOG7	Putative lysine decarboxylase family protein/Putative lysine decarboxylase family protein/lysine decarboxylase family protein/Putative lysine decarboxylase family protein/Putative lysine decarboxylase family protein/lysine decarboxylase family protein/Putative lysine decarboxylase family protein
Glyma.12G076700	Glyma.12G076700	cytokinin riboside 5`-monophosphate phosphoribohydrolase LOG1	Cluster6	0.681526	2.71584	4.97283	4.47098	5.49418	6.15569	4.7745	7.03949	6.77957	5.93577	7.76043	8.73187	6.46518	10.0661	1.77077e-05	0.000164259	3.89826e-07	8.80617e-09	3.62527e-05	1.9038e-11	AT2G28305/AT2G35990/AT2G37210/AT3G53450/AT4G35190/AT5G03270/AT5G06300	LOG1/LOG2/LOG3/LOG4/LOG5/LOG6/LOG7	Putative lysine decarboxylase family protein/Putative lysine decarboxylase family protein/lysine decarboxylase family protein/Putative lysine decarboxylase family protein/Putative lysine decarboxylase family protein/lysine decarboxylase family protein/Putative lysine decarboxylase family protein
Glyma.12G174900	Glyma.12G174900	cytokinin riboside 5`-monophosphate phosphoribohydrolase LOG1	Cluster6	0.883641	3.4635	5.47098	7.1999	7.9461	8.30861	7.59582	8.67396	6.79211	9.4208	10.4108	10.8847	10.3764	11.4066	2.9844e-05	1.38892e-09	1.43431e-11	1.57771e-12	2.09287e-11	1.10188e-13	AT2G28305/AT2G35990/AT2G37210/AT3G53450/AT4G35190/AT5G03270/AT5G06300	LOG1/LOG2/LOG3/LOG4/LOG5/LOG6/LOG7	Putative lysine decarboxylase family protein/Putative lysine decarboxylase family protein/lysine decarboxylase family protein/Putative lysine decarboxylase family protein/Putative lysine decarboxylase family protein/lysine decarboxylase family protein/Putative lysine decarboxylase family protein
Glyma.19G182100	Glyma.19G182100	cytokinin riboside 5`-monophosphate phosphoribohydrolase LOG3	Cluster6	0.528758	4.75202	9.47548	9.79888	9.78117	9.89306	8.7444	11.2453	11.7187	12.285	12.1481	12.3366	10.8963	14.1362	3.24986e-15	6.58012e-17	1.27723e-16	4.7068e-17	2.23516e-13	2.79973e-22	AT2G28305/AT2G35990/AT2G37210/AT3G53450/AT4G35190/AT5G03270/AT5G06300	LOG1/LOG2/LOG3/LOG4/LOG5/LOG6/LOG7	Putative lysine decarboxylase family protein/Putative lysine decarboxylase family protein/lysine decarboxylase family protein/Putative lysine decarboxylase family protein/Putative lysine decarboxylase family protein/lysine decarboxylase family protein/Putative lysine decarboxylase family protein
Glyma.17G257200	Glyma.17G257200	cytokinin riboside 5`-monophosphate phosphoribohydrolase LOG1-like	Cluster7	0.961282	5.08706	2.62104	1.95032	2.8706	3.17076	3.72356	1.68495	-3.60362	-5.68753	-2.54445	-2.35304	-1.17911	-9.76176	0.00509313	2.96927e-05	0.0521896	0.0843762	0.706323	2.68863e-07	AT2G28305/AT2G35990/AT2G37210/AT3G53450/AT4G35190/AT5G03270/AT5G06300	LOG1/LOG2/LOG3/LOG4/LOG5/LOG6/LOG7	Putative lysine decarboxylase family protein/Putative lysine decarboxylase family protein/lysine decarboxylase family protein/Putative lysine decarboxylase family protein/Putative lysine decarboxylase family protein/lysine decarboxylase family protein/Putative lysine decarboxylase family protein
Glyma.19G198400	Glyma.19G198400	cytokinin riboside 5`-monophosphate phosphoribohydrolase LOG7	Cluster7	0.991312	6.61672	3.80356	4.01284	3.81358	4.37465	5.26082	4.47008	-4.07132	-3.68211	-3.99489	-3.06289	-1.54124	-2.7952	3.22403e-08	4.74194e-07	4.009e-08	6.32228e-05	0.294425	0.000412196	AT2G28305/AT2G35990/AT2G37210/AT3G53450/AT4G35190/AT5G03270/AT5G06300	LOG1/LOG2/LOG3/LOG4/LOG5/LOG6/LOG7	Putative lysine decarboxylase family protein/Putative lysine decarboxylase family protein/lysine decarboxylase family protein/Putative lysine decarboxylase family protein/Putative lysine decarboxylase family protein/lysine decarboxylase family protein/Putative lysine decarboxylase family protein
Glyma.03G200800	Glyma.03G200800	cytokinin riboside 5`-monophosphate phosphoribohydrolase LOG7	Cluster8	0.405958	6.50652	5.51173	6.80885	5.3219	3.56124	3.86092	2.81686	-1.21045	0.387039	-1.43796	-4.10507	-3.82137	-6.19322	0.832264	1	0.309076	2.98244e-10	4.53538e-09	2.73029e-13	AT2G28305/AT2G35990/AT2G37210/AT3G53450/AT4G35190/AT5G03270/AT5G06300	LOG1/LOG2/LOG3/LOG4/LOG5/LOG6/LOG7	Putative lysine decarboxylase family protein/Putative lysine decarboxylase family protein/lysine decarboxylase family protein/Putative lysine decarboxylase family protein/Putative lysine decarboxylase family protein/lysine decarboxylase family protein/Putative lysine decarboxylase family protein
Glyma.04G025100	Glyma.04G025100	probable cytokinin riboside 5`-monophosphate phosphoribohydrolase LOGL10	N/A	N/A	2.07036	1.82371	2.5081	2.62677	1.55574	2.51438	2.00926	-0.270114	0.526943	0.540997	-2.6988	0.37379	-0.0568445	1	1	1	0.116456	1	1	AT2G28305/AT2G35990/AT2G37210/AT3G53450/AT4G35190/AT5G03270/AT5G06300	LOG1/LOG2/LOG3/LOG4/LOG5/LOG6/LOG7	Putative lysine decarboxylase family protein/Putative lysine decarboxylase family protein/lysine decarboxylase family protein/Putative lysine decarboxylase family protein/Putative lysine decarboxylase family protein/lysine decarboxylase family protein/Putative lysine decarboxylase family protein
Glyma.06G025200	Glyma.06G025200	cytokinin riboside 5`-monophosphate phosphoribohydrolase LOG1	N/A	N/A	3.75383	5.46468	5.12273	5.32474	4.12207	3.69662	4.30803	2.19846	1.69562	2.0023	0.263719	-0.0371196	0.499002	0.0924225	0.282295	0.121483	1	1	1	AT2G28305/AT2G35990/AT2G37210/AT3G53450/AT4G35190/AT5G03270/AT5G06300	LOG1/LOG2/LOG3/LOG4/LOG5/LOG6/LOG7	Putative lysine decarboxylase family protein/Putative lysine decarboxylase family protein/lysine decarboxylase family protein/Putative lysine decarboxylase family protein/Putative lysine decarboxylase family protein/lysine decarboxylase family protein/Putative lysine decarboxylase family protein
Glyma.09G229100	Glyma.09G229100	cytokinin riboside 5`-monophosphate phosphoribohydrolase LOG1	N/A	N/A	3.42983	3.35038	2.91241	3.14694	4.06234	3.81399	3.81222	-0.241861	-0.709906	-0.440621	0.46317	0.603788	0.361948	1	1	1	1	1	1	AT2G28305/AT2G35990/AT2G37210/AT3G53450/AT4G35190/AT5G03270/AT5G06300	LOG1/LOG2/LOG3/LOG4/LOG5/LOG6/LOG7	Putative lysine decarboxylase family protein/Putative lysine decarboxylase family protein/lysine decarboxylase family protein/Putative lysine decarboxylase family protein/Putative lysine decarboxylase family protein/lysine decarboxylase family protein/Putative lysine decarboxylase family protein
Glyma.10G089000	Glyma.10G089000	cytokinin riboside 5`-monophosphate phosphoribohydrolase LOG1	N/A	N/A	N/A	N/A	N/A	N/A	N/A	N/A	N/A	N/A	N/A	N/A	N/A	N/A	N/A	N/A	N/A	N/A	N/A	N/A	N/A	AT2G28305/AT2G35990/AT2G37210/AT3G53450/AT4G35190/AT5G03270/AT5G06300	LOG1/LOG2/LOG3/LOG4/LOG5/LOG6/LOG7	Putative lysine decarboxylase family protein/Putative lysine decarboxylase family protein/lysine decarboxylase family protein/Putative lysine decarboxylase family protein/Putative lysine decarboxylase family protein/lysine decarboxylase family protein/Putative lysine decarboxylase family protein
Glyma.04G052600	Glyma.04G052600	uncharacterized LOC100306704	N/A	N/A	11.186	10.8661	10.2461	10.4311	11.2017	11.7896	11.5638	-0.407235	-1.21056	-0.972806	0.0173681	0.755009	0.469711	1	0.215819	1	1	1	1	AT5G11950	LOG8	Putative lysine decarboxylase family protein
Glyma.06G053000	Glyma.06G053000	cytokinin riboside 5`-monophosphate phosphoribohydrolase LOG8	N/A	N/A	9.51368	9.48737	9.1378	9.62005	9.6575	10.2311	9.25902	-0.0424975	-0.492954	0.133032	0.179424	0.905575	-0.334931	1	1	1	1	1	1	AT5G11950	LOG8	Putative lysine decarboxylase family protein
Glyma.17G227200	Glyma.17G227200	cytokinin riboside 5`-monophosphate phosphoribohydrolase LOG8	N/A	N/A	7.39	7.70583	7.64792	8.01837	8.01847	8.39181	8.24517	0.320329	0.239401	0.715227	0.696746	1.1808	0.987442	1	1	1	1	0.753791	1	AT5G11950	LOG8	Putative lysine decarboxylase family protein
Glyma.18G245800	Glyma.18G245800	probable purine permease 11	Cluster5	0.412827	3.24417	4.71473	6.0484	6.43842	6.54051	6.69115	6.04112	3.678	5.83849	6.40054	6.5415	6.75687	5.82641	0.00833804	2.13098e-06	1.1738e-07	6.19278e-08	2.10557e-08	2.23985e-06	AT1G44750	PUP11	purine permease 11
Glyma.05G069400	Glyma.05G069400	probable purine permease 11	N/A	N/A	N/A	N/A	N/A	N/A	N/A	N/A	N/A	N/A	N/A	N/A	N/A	N/A	N/A	N/A	N/A	N/A	N/A	N/A	N/A	AT1G44750	PUP11	purine permease 11
Glyma.09G247200	Glyma.09G247200	probable purine permease 11-like	N/A	N/A	8.60613	8.47774	8.31151	8.74884	8.77006	9.00407	8.74014	-0.177085	-0.387399	0.170584	0.204457	0.500675	0.163259	1	1	1	1	1	1	AT1G44750	PUP11	purine permease 11
Glyma.04G097500	Glyma.04G097500	purine permease 1	Cluster7	0.879914	8.27113	6.76322	6.08057	6.39523	7.0954	7.77497	7.1736	-1.95596	-2.88944	-2.41601	-1.46708	-0.596845	-1.33109	0.00451927	1.12677e-08	1.33525e-05	0.17508	1	0.385389	AT1G28220/AT1G28230/AT2G33750	PUP3/PUP1/PUP2	purine permease 3/purine permease 1/purine permease 2
Glyma.06G099400	N/A	N/A	Cluster8	0.642399	8.09866	6.16538	5.96108	4.8249	3.27461	2.50931	1.93935	-2.25947	-2.52684	-4.08517	-6.35706	-7.73318	-13.069	0.00310686	0.000228805	9.68602e-13	1.08865e-24	3.66571e-23	5.39913e-17	AT1G28220/AT1G28230/AT2G33750	PUP3/PUP1/PUP2	purine permease 3/purine permease 1/purine permease 2
Glyma.09G047400	Glyma.09G047400	probable purine permease 4	N/A	N/A	N/A	N/A	N/A	N/A	N/A	N/A	N/A	N/A	N/A	N/A	N/A	N/A	N/A	N/A	N/A	N/A	N/A	N/A	N/A	AT1G30840	PUP4	purine permease 4
Glyma.09G047500	Glyma.09G047500	probable purine permease 4	N/A	N/A	N/A	N/A	N/A	N/A	N/A	N/A	N/A	N/A	N/A	N/A	N/A	N/A	N/A	N/A	N/A	N/A	N/A	N/A	N/A	AT1G30840	PUP4	purine permease 4
Glyma.09G047600	Glyma.09G047600	probable purine permease 4	N/A	N/A	N/A	N/A	N/A	N/A	N/A	N/A	N/A	N/A	N/A	N/A	N/A	N/A	N/A	N/A	N/A	N/A	N/A	N/A	N/A	AT1G30840	PUP4	purine permease 4
Glyma.15G154800	Glyma.15G154800	probable purine permease 4	N/A	N/A	2.59596	2.04719	1.9722	2.15176	2.03855	2.84834	2.59129	-0.961506	-1.38357	-0.5836	-0.991771	0.234818	0.0437702	0.888581	0.443403	1	0.735063	1	1	AT1G30840	PUP4	purine permease 4
Glyma.15G155000	Glyma.15G155000	probable purine permease 4	N/A	N/A	N/A	N/A	N/A	N/A	N/A	N/A	N/A	N/A	N/A	N/A	N/A	N/A	N/A	N/A	N/A	N/A	N/A	N/A	N/A	AT1G30840	PUP4	purine permease 4
Glyma.06G221300	Glyma.06G221300	probable purine permease 5	Cluster4	0.64726	4.57373	5.70286	5.53286	6.18555	6.19585	6.51776	5.81283	1.8325	1.48775	2.47965	2.5184	3.0742	1.9259	0.0976149	0.331731	0.00137679	0.00110687	8.45231e-06	0.0508428	AT2G24220	PUP5	purine permease 5
Glyma.12G152500	Glyma.12G152500	probable purine permease 5	Cluster5	0.557136	1.91865	2.52407	2.7683	2.66746	2.98049	2.44686	2.52704	3.59778	4.51161	4.13086	5.26946	3.51976	3.71732	0.0525734	0.0122793	0.0194419	0.00340212	0.0479707	0.0373354	AT2G24220	PUP5	purine permease 5
Glyma.08G328400	Glyma.08G328400	probable purine permease 9	Cluster4	0.90187	4.5296	6.61601	6.20578	7.16014	7.24368	8.02966	6.72349	3.09166	2.51166	3.86922	3.96929	5.0188	3.5598	8.94624e-05	0.00399687	4.0212e-08	1.4855e-08	2.04669e-14	1.11017e-06	AT4G18190	PUP6	purine permease 6
Glyma.18G078300	Glyma.18G078300	purine permease 21	Cluster7	0.564157	3.69864	2.36977	1.89024	1.89593	1.07285	1.07795	1.0623	-1.60405	-3.02107	-2.51441	-8.79328	-8.7165	-8.96504	0.392714	0.0330571	0.0749309	1.3274e-05	1.71323e-05	9.12302e-06	AT4G18190	PUP6	purine permease 6
Glyma.08G268500	N/A	N/A	N/A	N/A	N/A	N/A	N/A	N/A	N/A	N/A	N/A	N/A	N/A	N/A	N/A	N/A	N/A	N/A	N/A	N/A	N/A	N/A	N/A	AT4G18190	PUP6	purine permease 6
Glyma.13G090300	Glyma.13G090300	7-deoxyloganetin glucosyltransferase	Cluster1	0.70446	6.17897	9.74278	8.6646	7.9624	8.51969	8.85461	7.39177	4.73718	3.33184	2.4009	3.18757	3.68249	1.70539	1.4772e-20	5.93587e-09	0.000468141	4.62718e-08	2.211e-11	0.0916812	AT1G22340/AT1G22360/AT1G22370/AT1G22380/AT1G22400/AT1G78270	UGT85A7/UGT85A2/UGT85A5/UGT85A3/UGT85A1/UGT85A4	UDP-glucosyl transferase 85A7/UDP-glucosyl transferase 85A2/UDP-glucosyl transferase 85A5/UDP-glucosyl transferase 85A3/UDP-Glycosyltransferase superfamily protein/UDP-glucosyl transferase 85A4
Glyma.14G175800	Glyma.14G175800	7-deoxyloganetin glucosyltransferase	Cluster1	0.989853	1.60377	3.7643	3.75773	2.93141	1.64656	1.29522	1.27349	4.89415	4.53674	2.48508	0.0899682	-0.742964	-0.809374	0.003637	0.0059253	0.130475	1	0.722939	0.626922	AT1G22340/AT1G22360/AT1G22370/AT1G22380/AT1G22400/AT1G78270	UGT85A7/UGT85A2/UGT85A5/UGT85A3/UGT85A1/UGT85A4	UDP-glucosyl transferase 85A7/UDP-glucosyl transferase 85A2/UDP-glucosyl transferase 85A5/UDP-glucosyl transferase 85A3/UDP-Glycosyltransferase superfamily protein/UDP-glucosyl transferase 85A4
Glyma.14G175000	Glyma.14G175000	7-deoxyloganetin glucosyltransferase	Cluster8	0.921495	9.68259	9.44549	8.83592	8.44349	7.06726	6.41774	5.67456	-0.259286	-0.962963	-1.46881	-3.17949	-4.10848	-5.44612	1	1	0.196418	5.92505e-10	5.8009e-18	4.7874e-32	AT1G22340/AT1G22360/AT1G22370/AT1G22380/AT1G22400/AT1G78270	UGT85A7/UGT85A2/UGT85A5/UGT85A3/UGT85A1/UGT85A4	UDP-glucosyl transferase 85A7/UDP-glucosyl transferase 85A2/UDP-glucosyl transferase 85A5/UDP-glucosyl transferase 85A3/UDP-Glycosyltransferase superfamily protein/UDP-glucosyl transferase 85A4
Glyma.14G175400	Glyma.14G175400	7-deoxyloganetin glucosyltransferase	Cluster8	0.715753	12.6776	12.914	11.5267	10.6066	9.92365	9.64015	7.61798	0.290746	-1.38655	-2.5398	-3.46467	-3.80951	-6.96868	1	0.102558	6.66852e-13	2.12655e-30	7.97018e-39	1.65208e-147	AT1G22340/AT1G22360/AT1G22370/AT1G22380/AT1G22400/AT1G78270	UGT85A7/UGT85A2/UGT85A5/UGT85A3/UGT85A1/UGT85A4	UDP-glucosyl transferase 85A7/UDP-glucosyl transferase 85A2/UDP-glucosyl transferase 85A5/UDP-glucosyl transferase 85A3/UDP-Glycosyltransferase superfamily protein/UDP-glucosyl transferase 85A4
Glyma.04G100500	N/A	N/A	N/A	N/A	N/A	N/A	N/A	N/A	N/A	N/A	N/A	N/A	N/A	N/A	N/A	N/A	N/A	N/A	N/A	N/A	N/A	N/A	N/A	AT1G22340/AT1G22360/AT1G22370/AT1G22380/AT1G22400/AT1G78270	UGT85A7/UGT85A2/UGT85A5/UGT85A3/UGT85A1/UGT85A4	UDP-glucosyl transferase 85A7/UDP-glucosyl transferase 85A2/UDP-glucosyl transferase 85A5/UDP-glucosyl transferase 85A3/UDP-Glycosyltransferase superfamily protein/UDP-glucosyl transferase 85A4
Glyma.06G102300	Glyma.06G102300	7-deoxyloganetin glucosyltransferase	N/A	N/A	3.99576	3.29475	3.87525	3.88899	4.17745	5.32921	3.72851	-1.13533	-0.194449	-0.19425	0.259446	1.93044	-0.211714	0.967576	1	1	1	0.130328	1	AT1G22340/AT1G22360/AT1G22370/AT1G22380/AT1G22400/AT1G78270	UGT85A7/UGT85A2/UGT85A5/UGT85A3/UGT85A1/UGT85A4	UDP-glucosyl transferase 85A7/UDP-glucosyl transferase 85A2/UDP-glucosyl transferase 85A5/UDP-glucosyl transferase 85A3/UDP-Glycosyltransferase superfamily protein/UDP-glucosyl transferase 85A4
Glyma.14G175100	Glyma.14G175100	7-deoxyloganetin glucosyltransferase	N/A	N/A	4.92001	4.87375	4.47178	4.84629	5.06464	5.2867	3.51033	-0.081354	-0.441756	-0.0906794	0.256424	0.496733	-2.21283	1	1	1	1	1	0.0708874	AT1G22340/AT1G22360/AT1G22370/AT1G22380/AT1G22400/AT1G78270	UGT85A7/UGT85A2/UGT85A5/UGT85A3/UGT85A1/UGT85A4	UDP-glucosyl transferase 85A7/UDP-glucosyl transferase 85A2/UDP-glucosyl transferase 85A5/UDP-glucosyl transferase 85A3/UDP-Glycosyltransferase superfamily protein/UDP-glucosyl transferase 85A4
Glyma.15G234700	Glyma.15G234700	7-deoxyloganetin glucosyltransferase	N/A	N/A	N/A	N/A	N/A	N/A	N/A	N/A	N/A	N/A	N/A	N/A	N/A	N/A	N/A	N/A	N/A	N/A	N/A	N/A	N/A	AT1G22340/AT1G22360/AT1G22370/AT1G22380/AT1G22400/AT1G78270	UGT85A7/UGT85A2/UGT85A5/UGT85A3/UGT85A1/UGT85A4	UDP-glucosyl transferase 85A7/UDP-glucosyl transferase 85A2/UDP-glucosyl transferase 85A5/UDP-glucosyl transferase 85A3/UDP-Glycosyltransferase superfamily protein/UDP-glucosyl transferase 85A4

## Sheet: BR
Suuplementary Table S6. Expression and cluster information of soybean orthologous gene related to brassinosteroid biosynthesis, transport, and signaling during callus formation.
Locus	Symbol	Description	Cluster	CScore	rlog							DEG (log2FoldChange)						Adj P-value						Orthology
					Day00	Day01	Day04	Day07	Day14	Day28	Day42	Day01	Day04	Day07	Day14	Day28	Day42	Day01	Day04	Day07	Day14	Day28	Day42	Locus	Symbol	Description
Glyma.13G289800	Glyma.13G289800	shaggy-related protein kinase zeta	Cluster3	0.424441	6.59892	8.56855	9.21399	9.53331	8.94803	7.89541	8.81805	2.74427	3.58102	3.99	3.23561	1.94062	3.08971	3.39611e-09	5.01395e-19	3.30323e-25	1.38035e-14	0.00172265	6.70591e-13	AT4G18710/AT1G06390AT2G30980	BIN2	Protein kinase superfamily protein/GSK3/SHAGGY-like protein kinase 1/SHAGGY-related protein kinase dZeta
Glyma.12G212000	Glyma.12G212000	shaggy-related protein kinase zeta	Cluster5	0.658152	7.75535	9.10684	9.78194	9.73783	9.83291	8.97768	9.78008	1.83353	2.71167	2.65695	2.77966	1.73227	2.72859	0.000589332	1.32963e-13	6.90276e-13	1.32255e-14	0.00227327	7.57711e-14	AT4G18710/AT1G06390AT2G30980	BIN2	Protein kinase superfamily protein/GSK3/SHAGGY-like protein kinase 1/SHAGGY-related protein kinase dZeta
Glyma.05G159400	Glyma.05G159400	shaggy-related protein kinase eta	Cluster7	0.988335	10.1125	9.2053	8.74521	8.91893	9.03859	9.14092	9.19535	-1.15233	-1.76209	-1.531	-1.37123	-1.23227	-1.16555	0.379897	4.88469e-10	1.61717e-05	0.00330557	0.0893316	0.270473	AT4G18710/AT1G06390AT2G30980	BIN2	Protein kinase superfamily protein/GSK3/SHAGGY-like protein kinase 1/SHAGGY-related protein kinase dZeta
Glyma.08G117200	Glyma.08G117200	shaggy-related protein kinase eta	Cluster7	0.990164	10.1297	8.5626	7.39658	7.89711	8.45785	8.91991	8.73337	-1.94346	-3.56234	-2.85427	-2.1045	-1.49565	-1.73362	2.94097e-07	3.02583e-42	5.45936e-24	1.16001e-09	0.00871449	5.54695e-05	AT4G18710/AT1G06390AT2G30980	BIN2	Protein kinase superfamily protein/GSK3/SHAGGY-like protein kinase 1/SHAGGY-related protein kinase dZeta
Glyma.04G063600	Glyma.04G063600	GSK3 kinase BIN2-like protein	N/A	N/A	12.328	11.5106	11.8444	11.8301	11.8999	11.9575	11.8269	-1.05468	-0.611123	-0.636331	-0.546867	-0.467831	-0.636114	1	1	1	1	1	1	AT4G18710/AT1G06390AT2G30980	BIN2	Protein kinase superfamily protein/GSK3/SHAGGY-like protein kinase 1/SHAGGY-related protein kinase dZeta
Glyma.06G064800	Glyma.06G064800	shaggy-related protein kinase eta	N/A	N/A	12.8655	12.0992	12.1334	11.996	12.133	12.1501	12.1714	-0.963326	-0.927663	-1.1029	-0.926781	-0.901873	-0.877304	1	1	0.492414	1	1	1	AT4G18710/AT1G06390AT2G30980	BIN2	Protein kinase superfamily protein/GSK3/SHAGGY-like protein kinase 1/SHAGGY-related protein kinase dZeta
Glyma.06G275800	Glyma.06G275800	shaggy-related protein kinase eta	N/A	N/A	11.3955	11.6611	12.0464	11.9398	12.06	12.0816	12.2867	0.341886	0.833645	0.701943	0.853891	0.894379	1.14232	1	1	1	1	1	0.329215	AT4G18710/AT1G06390AT2G30980	BIN2	Protein kinase superfamily protein/GSK3/SHAGGY-like protein kinase 1/SHAGGY-related protein kinase dZeta
Glyma.10G071900	N/A	N/A	N/A	N/A	N/A	N/A	N/A	N/A	N/A	N/A	N/A	N/A	N/A	N/A	N/A	N/A	N/A	N/A	N/A	N/A	N/A	N/A	N/A	AT4G18710/AT1G06390AT2G30980	BIN2	Protein kinase superfamily protein/GSK3/SHAGGY-like protein kinase 1/SHAGGY-related protein kinase dZeta
Glyma.12G129600	Glyma.12G129600	shaggy-related protein kinase eta	N/A	N/A	11.8024	11.4769	11.6632	11.5188	11.6559	11.7574	11.7639	-0.424498	-0.180614	-0.373161	-0.196199	-0.0646694	-0.0567651	1	1	1	1	1	1	AT4G18710/AT1G06390AT2G30980	BIN2	Protein kinase superfamily protein/GSK3/SHAGGY-like protein kinase 1/SHAGGY-related protein kinase dZeta
Glyma.13G228100	BIN2	putative BR-insensitive 2	N/A	N/A	10.7179	10.3945	10.6842	10.8679	11.0141	11.0121	10.6931	-0.421974	-0.0472733	0.187332	0.376934	0.36945	-0.0189988	1	1	1	1	1	1	AT4G18710/AT1G06390AT2G30980	BIN2	Protein kinase superfamily protein/GSK3/SHAGGY-like protein kinase 1/SHAGGY-related protein kinase dZeta
Glyma.15G084400	Glyma.15G084400	shaggy-related protein kinase eta	N/A	N/A	11.7413	10.8272	11.0929	10.9486	11.1224	11.2929	11.2687	-1.18573	-0.833585	-1.02437	-0.797211	-0.573067	-0.607063	0.120874	1	1	1	1	1	AT4G18710/AT1G06390AT2G30980	BIN2	Protein kinase superfamily protein/GSK3/SHAGGY-like protein kinase 1/SHAGGY-related protein kinase dZeta
Glyma.13G052900	Glyma.13G052900	cytochrome P450 85A	Cluster2	0.655046	5.4764	8.14016	9.22214	7.84917	7.02437	5.87383	5.02465	3.16949	4.52799	2.76445	1.6805	0.376028	-0.834876	2.28531e-05	3.10146e-12	0.000409133	0.178386	1	1	AT3G30180/AT5G38970	BR6OX2/BR6OX1	brassinosteroid-6-oxidase 2/brassinosteroid-6-oxidase 1
Glyma.19G033900	Glyma.19G033900	cytochrome P450 85A	Cluster2	0.879377	5.73553	8.12241	8.67932	8.4076	7.05487	6.4224	5.68381	3.01567	3.74343	3.38429	1.58105	0.927456	-0.1477	5.13279e-06	2.82239e-10	3.71614e-08	0.200593	1	1	AT3G30180/AT5G38970	BR6OX2/BR6OX1	brassinosteroid-6-oxidase 2/brassinosteroid-6-oxidase 1
Glyma.08G250000	Glyma.08G250000	cytochrome P450 85A	Cluster8	0.948072	6.65207	6.00231	4.27381	3.50352	3.98112	3.58777	3.85738	-0.673118	-2.9805	-4.39949	-3.69356	-3.88955	-3.77432	1	0.000921133	1.44429e-07	1.37061e-05	4.66322e-06	7.55096e-06	AT3G30180/AT5G38970	BR6OX2/BR6OX1	brassinosteroid-6-oxidase 2/brassinosteroid-6-oxidase 1
Glyma.02G120700	Glyma.02G120700	cytochrome P450 85A	N/A	N/A	N/A	N/A	N/A	N/A	N/A	N/A	N/A	N/A	N/A	N/A	N/A	N/A	N/A	N/A	N/A	N/A	N/A	N/A	N/A	AT3G30180/AT5G38970	BR6OX2/BR6OX1	brassinosteroid-6-oxidase 2/brassinosteroid-6-oxidase 1
Glyma.18G272300	Glyma.18G272300	cytochrome P450 85A-like	N/A	N/A	7.17792	7.71399	6.81466	6.05139	5.53981	7.23445	6.92677	0.58471	-0.366381	-1.31409	-1.96921	0.224796	0.0239488	1	1	0.575501	0.0798186	1	1	AT3G30180/AT5G38970	BR6OX2/BR6OX1	brassinosteroid-6-oxidase 2/brassinosteroid-6-oxidase 1
Glyma.04G218300	BRI1B	brassinosteroid receptor	N/A	N/A	9.80658	10.0105	10.0723	10.0872	9.95156	8.67223	9.10195	0.240359	0.320389	0.299262	0.168594	-1.41174	-0.829641	1	1	1	1	0.297349	1	AT4G39400	BRI1	Leucine-rich receptor-like protein kinase family protein
Glyma.06G147600	BRI1A	brassinosteroid receptor	N/A	N/A	8.87922	9.45294	9.78211	9.74388	9.39019	8.49433	8.6172	0.739476	1.11424	1.07118	0.643544	-0.501488	-0.276106	1	0.896764	1	1	1	1	AT4G39400	BRI1	Leucine-rich receptor-like protein kinase family protein
Glyma.04G115700	BRL1A	brassinosteroid receptor-like protein	Cluster5	0.51402	6.4132	9.4155	9.98343	10.7684	10.6321	9.48225	10.5853	4.37049	5.10545	6.09518	5.92976	4.50264	5.87989	4.74999e-25	6.33701e-37	3.29071e-56	1.36046e-52	3.79145e-27	1.34912e-51	AT1G55610/AT3G13380	BRL1/BRL3	BRI1 like/BRI1-like 3
Glyma.06G320600	BRL1B	brassinosteroid receptor-like protein	Cluster5	0.619972	5.90046	7.00239	7.77311	8.44949	8.44483	8.21346	8.28726	1.57519	2.64048	3.51906	3.51437	3.21946	3.32837	0.0661209	3.23824e-09	3.09297e-20	4.37623e-20	7.59192e-16	2.10376e-17	AT1G55610/AT3G13380	BRL1/BRL3	BRI1 like/BRI1-like 3
Glyma.08G092200	BRL2B	brassinosteroid receptor-like protein	Cluster5	0.438361	6.20963	9.22057	9.56159	10.7796	10.541	9.61148	10.7402	4.68598	5.13237	6.68839	6.38723	5.29316	6.63342	6.50409e-29	1.97657e-36	6.20635e-68	5.64821e-61	3.87455e-39	1.28198e-66	AT2G01950	BRL2	BRI1-like 2
Glyma.05G136900	BRL2A	brassinosteroid receptor-like protein	Cluster6	0.837093	4.09866	6.40629	7.52504	9.39552	9.56851	9.02659	9.96402	6.15214	7.79296	10.2409	10.481	9.85906	10.9593	1.33076e-05	1.1069e-08	1.61805e-14	4.17404e-15	2.07735e-13	1.93388e-16	AT2G01950	BRL2	BRI1-like 2
Glyma.14G002400	Glyma.14G002400	serine/threonine-protein kinase BSK1	Cluster7	0.960609	11.8972	10.3959	9.96816	10.0587	10.0507	10.0565	10.0386	-1.87455	-2.43644	-2.31731	-2.32318	-2.30087	-2.33892	1.93906e-09	1.20283e-23	3.6256e-20	2.89565e-20	1.46581e-19	9.23656e-21	AT1G50990/AT2G17090/AT4G35230	BSK11/BSK12/BSK1	kinase with tetratricopeptide repeat domain-containing protein/kinase with tetratricopeptide repeat domain-containing protein/BR-signaling kinase 1
Glyma.02G310400	Glyma.02G310400	serine/threonine-protein kinase BSK1	N/A	N/A	10.9313	10.2118	10.2889	10.5152	10.3475	10.1819	10.409	-0.923903	-0.818117	-0.531445	-0.746028	-0.935542	-0.663659	1	1	1	1	1	1	AT1G50990/AT2G17090/AT4G35230	BSK11/BSK12/BSK1	kinase with tetratricopeptide repeat domain-containing protein/kinase with tetratricopeptide repeat domain-containing protein/BR-signaling kinase 1
Glyma.17G153400	Glyma.17G153400	serine/threonine-protein kinase BSK2	Cluster2	0.83346	5.51276	8.77412	9.20107	8.75885	8.79941	8.29971	7.90417	4.82302	5.3658	4.81543	4.88028	4.21369	3.66992	1.45107e-34	3.41262e-45	8.79009e-35	8.02211e-36	7.99489e-25	1.6345e-17	AT5G46570	BSK2	BR-signaling kinase 2
Glyma.05G070700	Glyma.05G070700	serine/threonine-protein kinase BSK2	Cluster5	0.567384	6.54589	9.71638	9.75702	9.54777	9.61516	9.59361	9.41895	4.34381	4.39974	4.12463	4.21532	4.18839	3.96825	3.46346e-52	2.55633e-54	4.01333e-46	1.49268e-48	1.08713e-47	1.35271e-41	AT5G46570	BSK2	BR-signaling kinase 2
Glyma.11G134000	N/A	N/A	Cluster2	0.522846	7.8833	9.12248	9.1782	9.31463	9.09623	8.79684	8.90871	1.64849	1.72348	1.89663	1.61386	1.22263	1.36674	2.25112e-07	3.71458e-09	1.38637e-13	7.30491e-07	0.122527	0.00429559	AT1G01740/AT1G63500/AT3G09240/AT3G54030/AT4G00710/AT5G01060/AT5G41260/AT5G59010	BSK4/BSK7/BSK9/BSK6/BSK3/BSK10/BSK8/BSK5	kinase with tetratricopeptide repeat domain-containing protein/kinase with tetratricopeptide repeat domain-containing protein/Protein kinase superfamily protein/kinase with tetratricopeptide repeat domain-containing protein/kinase with tetratricopeptide repeat domain-containing protein/BR-signaling kinase 3/kinase with tetratricopeptide repeat domain-containing protein/kinase with tetratricopepti…
Glyma.U027700	Glyma.U027700	serine/threonine-protein kinase BSK6	Cluster3	0.464173	6.27798	9.38578	9.45423	10.2267	9.63245	8.70722	9.78532	4.29954	4.38125	5.38402	4.63765	3.53195	4.80925	1.72348e-18	1.3945e-19	5.10232e-32	1.94757e-22	1.42116e-11	1.84831e-24	AT1G01740/AT1G63500/AT3G09240/AT3G54030/AT4G00710/AT5G01060/AT5G41260/AT5G59010	BSK4/BSK7/BSK9/BSK6/BSK3/BSK10/BSK8/BSK5	kinase with tetratricopeptide repeat domain-containing protein/kinase with tetratricopeptide repeat domain-containing protein/Protein kinase superfamily protein/kinase with tetratricopeptide repeat domain-containing protein/kinase with tetratricopeptide repeat domain-containing protein/BR-signaling kinase 3/kinase with tetratricopeptide repeat domain-containing protein/kinase with tetratricopepti…
Glyma.01G107900	N/A	N/A	Cluster5	0.895377	6.76689	9.27879	9.51823	9.51058	9.74761	9.68742	9.67139	3.1335	3.43768	3.43719	3.73779	3.66687	3.6392	1.68312e-09	2.75143e-12	2.80959e-12	4.14503e-15	2.39673e-14	3.7228e-14	AT1G01740/AT1G63500/AT3G09240/AT3G54030/AT4G00710/AT5G01060/AT5G41260/AT5G59010	BSK4/BSK7/BSK9/BSK6/BSK3/BSK10/BSK8/BSK5	kinase with tetratricopeptide repeat domain-containing protein/kinase with tetratricopeptide repeat domain-containing protein/Protein kinase superfamily protein/kinase with tetratricopeptide repeat domain-containing protein/kinase with tetratricopeptide repeat domain-containing protein/BR-signaling kinase 3/kinase with tetratricopeptide repeat domain-containing protein/kinase with tetratricopepti…
Glyma.12G058100	Glyma.12G058100	TPR-containing protein kinase	Cluster5	0.473837	8.20627	9.78605	9.48465	9.49195	9.62014	9.36339	9.58222	2.09469	1.70162	1.70758	1.87326	1.58065	1.82785	2.95432e-09	0.000161255	0.000128221	1.94472e-06	0.00224944	7.08001e-06	AT1G01740/AT1G63500/AT3G09240/AT3G54030/AT4G00710/AT5G01060/AT5G41260/AT5G59010	BSK4/BSK7/BSK9/BSK6/BSK3/BSK10/BSK8/BSK5	kinase with tetratricopeptide repeat domain-containing protein/kinase with tetratricopeptide repeat domain-containing protein/Protein kinase superfamily protein/kinase with tetratricopeptide repeat domain-containing protein/kinase with tetratricopeptide repeat domain-containing protein/BR-signaling kinase 3/kinase with tetratricopeptide repeat domain-containing protein/kinase with tetratricopepti…
Glyma.13G341100	Glyma.13G341100	serine/threonine-protein kinase BSK5	Cluster5	0.678088	10.1765	11.2075	11.8587	12.152	11.9363	12.1034	11.5903	1.34446	2.22882	2.56168	2.29415	2.50093	1.84767	0.140792	5.34107e-10	1.601e-15	5.69038e-11	2.73414e-14	2.369e-05	AT1G01740/AT1G63500/AT3G09240/AT3G54030/AT4G00710/AT5G01060/AT5G41260/AT5G59010	BSK4/BSK7/BSK9/BSK6/BSK3/BSK10/BSK8/BSK5	kinase with tetratricopeptide repeat domain-containing protein/kinase with tetratricopeptide repeat domain-containing protein/Protein kinase superfamily protein/kinase with tetratricopeptide repeat domain-containing protein/kinase with tetratricopeptide repeat domain-containing protein/BR-signaling kinase 3/kinase with tetratricopeptide repeat domain-containing protein/kinase with tetratricopepti…
Glyma.08G014100	Glyma.08G014100	serine/threonine-protein kinase BSK7	Cluster7	0.926826	10.7597	9.83561	9.60398	9.59347	9.8282	10.0727	10.2638	-1.17457	-1.4835	-1.49785	-1.18241	-0.864337	-0.623771	0.200044	1.11336e-05	5.59979e-06	0.14281	1	1	AT1G01740/AT1G63500/AT3G09240/AT3G54030/AT4G00710/AT5G01060/AT5G41260/AT5G59010	BSK4/BSK7/BSK9/BSK6/BSK3/BSK10/BSK8/BSK5	kinase with tetratricopeptide repeat domain-containing protein/kinase with tetratricopeptide repeat domain-containing protein/Protein kinase superfamily protein/kinase with tetratricopeptide repeat domain-containing protein/kinase with tetratricopeptide repeat domain-containing protein/BR-signaling kinase 3/kinase with tetratricopeptide repeat domain-containing protein/kinase with tetratricopepti…
Glyma.03G011000	Glyma.03G011000	serine/threonine-protein kinase BSK3	Cluster8	0.686883	11.7349	10.5209	10.8679	10.9286	10.1693	10.0859	9.5507	-1.52747	-1.06738	-1.00408	-1.98772	-2.09356	-2.81795	0.000388644	0.933133	1	4.02287e-12	1.7342e-14	3.01512e-37	AT1G01740/AT1G63500/AT3G09240/AT3G54030/AT4G00710/AT5G01060/AT5G41260/AT5G59010	BSK4/BSK7/BSK9/BSK6/BSK3/BSK10/BSK8/BSK5	kinase with tetratricopeptide repeat domain-containing protein/kinase with tetratricopeptide repeat domain-containing protein/Protein kinase superfamily protein/kinase with tetratricopeptide repeat domain-containing protein/kinase with tetratricopeptide repeat domain-containing protein/BR-signaling kinase 3/kinase with tetratricopeptide repeat domain-containing protein/kinase with tetratricopepti…
Glyma.07G072100	Glyma.07G072100	serine/threonine-protein kinase BSK3	Cluster8	0.507913	12.7839	11.7396	11.8771	11.8367	11.5075	11.5064	11.4458	-1.31412	-1.12445	-1.18899	-1.61768	-1.61237	-1.6987	0.0167048	0.458784	0.164484	2.71961e-07	3.83073e-07	5.28947e-09	AT1G01740/AT1G63500/AT3G09240/AT3G54030/AT4G00710/AT5G01060/AT5G41260/AT5G59010	BSK4/BSK7/BSK9/BSK6/BSK3/BSK10/BSK8/BSK5	kinase with tetratricopeptide repeat domain-containing protein/kinase with tetratricopeptide repeat domain-containing protein/Protein kinase superfamily protein/kinase with tetratricopeptide repeat domain-containing protein/kinase with tetratricopeptide repeat domain-containing protein/BR-signaling kinase 3/kinase with tetratricopeptide repeat domain-containing protein/kinase with tetratricopepti…
Glyma.05G207400	Glyma.05G207400	serine/threonine-protein kinase BSK7	N/A	N/A	10.2263	9.63694	9.66449	9.7143	9.91517	10.2825	10.2771	-0.755887	-0.722863	-0.654783	-0.384777	0.0789929	0.0627303	1	1	1	1	1	1	AT1G01740/AT1G63500/AT3G09240/AT3G54030/AT4G00710/AT5G01060/AT5G41260/AT5G59010	BSK4/BSK7/BSK9/BSK6/BSK3/BSK10/BSK8/BSK5	kinase with tetratricopeptide repeat domain-containing protein/kinase with tetratricopeptide repeat domain-containing protein/Protein kinase superfamily protein/kinase with tetratricopeptide repeat domain-containing protein/kinase with tetratricopeptide repeat domain-containing protein/BR-signaling kinase 3/kinase with tetratricopeptide repeat domain-containing protein/kinase with tetratricopepti…
Glyma.10G022700	Glyma.10G022700	serine/threonine-protein phosphatase BSL1	Cluster7	0.963832	12.3349	11.3151	11.4827	11.4227	11.5643	11.7645	11.7563	-1.32253	-1.09729	-1.1765	-0.99029	-0.720348	-0.738919	0.0125501	0.6163	0.196337	1	1	1	AT1G03445/AT4G03080	BSU1/BSL1	Serine/threonine protein phosphatase family protein/BRI1 suppressor 1 (BSU1)-like 1
Glyma.02G151400	Glyma.02G151400	serine/threonine-protein phosphatase BSL1	N/A	N/A	11.6693	10.893	11.13	11.2817	11.4202	11.5566	11.4984	-0.982364	-0.682207	-0.489739	-0.311331	-0.125808	-0.207068	1	1	1	1	1	1	AT1G03445/AT4G03080	BSU1/BSL1	Serine/threonine protein phosphatase family protein/BRI1 suppressor 1 (BSU1)-like 1
Glyma.13G135800	Glyma.13G135800	probable serine/threonine-protein kinase PBL7	Cluster4	0.883144	10.2715	10.0695	10.6667	10.9045	10.9614	11.4273	11.0112	-0.270863	0.509716	0.814537	0.886137	1.48358	0.963495	1	1	1	1	0.000893437	1	AT3G26940	CDG1	Protein kinase superfamily protein/Protein kinase superfamily protein/Protein kinase superfamily protein/Protein kinase superfamily protein/Protein kinase superfamily protein/Protein kinase superfamily protein/Protein kinase superfamily protein
Glyma.13G330200	Glyma.13G330200	probable serine/threonine-protein kinase PBL5	Cluster4	0.942949	4.02883	4.27809	3.79051	4.70792	4.91913	5.93454	5.47351	0.30775	-0.278457	0.888407	1.20691	2.77909	2.10947	1	1	1	0.771848	0.000992912	0.0401697	AT3G26940	CDG1	Protein kinase superfamily protein/Protein kinase superfamily protein/Protein kinase superfamily protein/Protein kinase superfamily protein/Protein kinase superfamily protein/Protein kinase superfamily protein/Protein kinase superfamily protein
Glyma.03G176500	Glyma.03G176500	probable serine/threonine-protein kinase PBL7	Cluster6	0.908477	9.07401	9.47748	9.86568	10.1993	10.2661	10.1833	10.7364	0.541115	1.03349	1.46886	1.55643	1.48005	2.15968	1	1	0.0107716	0.00252133	0.010071	5.93835e-11	AT3G26940	CDG1	Protein kinase superfamily protein/Protein kinase superfamily protein/Protein kinase superfamily protein/Protein kinase superfamily protein/Protein kinase superfamily protein/Protein kinase superfamily protein/Protein kinase superfamily protein
Glyma.12G074000	Glyma.12G074000	probable serine/threonine-protein kinase PBL5	Cluster7	0.666114	10.2295	9.01981	9.07268	9.15834	9.61903	10.0107	9.78666	-1.53721	-1.48191	-1.36996	-0.765066	-0.268842	-0.533989	0.00138134	0.00340287	0.0263102	1	1	1	AT3G26940	CDG1	Protein kinase superfamily protein/Protein kinase superfamily protein/Protein kinase superfamily protein/Protein kinase superfamily protein/Protein kinase superfamily protein/Protein kinase superfamily protein/Protein kinase superfamily protein
Glyma.15G043800	Glyma.15G043800	probable serine/threonine-protein kinase PBL5	Cluster7	0.390413	7.95825	6.86914	6.52719	7.40322	7.45711	7.45744	8.01963	-1.45327	-1.93997	-0.729369	-0.656661	-0.5767	0.0557895	0.156129	0.000869851	1	1	1	1	AT3G26940	CDG1	Protein kinase superfamily protein/Protein kinase superfamily protein/Protein kinase superfamily protein/Protein kinase superfamily protein/Protein kinase superfamily protein/Protein kinase superfamily protein/Protein kinase superfamily protein
Glyma.17G261800	Glyma.17G261800	probable serine/threonine-protein kinase PBL21	Cluster7	0.993523	2.99298	0.699724	0.801774	0.526801	0.8572	0.908936	1.01903	-4.68299	-3.84799	-8.14991	-1.2551	-1.12687	-0.917405	0.0269	0.0335654	0.00226418	0.0697747	0.103157	0.214732	AT3G26940	CDG1	Protein kinase superfamily protein/Protein kinase superfamily protein/Protein kinase superfamily protein/Protein kinase superfamily protein/Protein kinase superfamily protein/Protein kinase superfamily protein/Protein kinase superfamily protein
Glyma.10G047900	Glyma.10G047900	protein kinase-like protein	N/A	N/A	9.67006	9.47405	9.5051	9.71093	9.91107	10.4257	9.95119	-0.25532	-0.219625	0.0516599	0.307615	0.979109	0.362765	1	1	1	1	1	1	AT3G26940	CDG1	Protein kinase superfamily protein/Protein kinase superfamily protein/Protein kinase superfamily protein/Protein kinase superfamily protein/Protein kinase superfamily protein/Protein kinase superfamily protein/Protein kinase superfamily protein
Glyma.13G216100	Glyma.13G216100	serine/threonine-protein kinase PBL27	N/A	N/A	9.69943	8.93374	8.97997	8.96517	9.01117	9.01625	9.01264	-0.978876	-0.922542	-0.944383	-0.880549	-0.830483	-0.876689	1	1	1	1	1	1	AT3G26940	CDG1	Protein kinase superfamily protein/Protein kinase superfamily protein/Protein kinase superfamily protein/Protein kinase superfamily protein/Protein kinase superfamily protein/Protein kinase superfamily protein/Protein kinase superfamily protein
Glyma.15G096800	Glyma.15G096800	serine/threonine-protein kinase PBL27	N/A	N/A	8.35706	8.19384	8.2522	7.90371	8.01201	8.06829	7.89484	-0.203496	-0.121063	-0.553062	-0.426461	-0.2995	-0.54737	1	1	1	1	1	1	AT3G26940	CDG1	Protein kinase superfamily protein/Protein kinase superfamily protein/Protein kinase superfamily protein/Protein kinase superfamily protein/Protein kinase superfamily protein/Protein kinase superfamily protein/Protein kinase superfamily protein
Glyma.19G177300	Glyma.19G177300	probable serine/threonine-protein kinase PBL7	N/A	N/A	10.6454	10.4409	10.544	10.3565	10.6391	10.6419	10.6458	-0.272558	-0.141264	-0.382755	-0.0172095	-0.00452676	-0.0125705	1	1	1	1	1	1	AT3G26940	CDG1	Protein kinase superfamily protein/Protein kinase superfamily protein/Protein kinase superfamily protein/Protein kinase superfamily protein/Protein kinase superfamily protein/Protein kinase superfamily protein/Protein kinase superfamily protein
Glyma.U034300	Glyma.U034300	probable serine/threonine-protein kinase PBL5	N/A	N/A	9.08108	8.12254	8.21309	8.50438	8.8383	8.99204	8.95786	-1.25537	-1.13192	-0.744738	-0.305613	-0.104058	-0.151779	0.180437	0.559341	1	1	1	1	AT3G26940	CDG1	Protein kinase superfamily protein/Protein kinase superfamily protein/Protein kinase superfamily protein/Protein kinase superfamily protein/Protein kinase superfamily protein/Protein kinase superfamily protein/Protein kinase superfamily protein
Glyma.02G256800	Glyma.02G256800	cytochrome P450 90A1	Cluster1	0.996445	2.49299	8.42354	8.01073	6.79065	5.11314	3.19323	3.25769	11.6778	11.1225	9.45676	7.14553	3.24836	2.99292	1.6477e-15	2.81014e-14	1.64818e-10	2.7717e-06	0.0430216	0.0607176	AT5G05690	CPD	Cytochrome P450 superfamily protein
Glyma.14G059900	Glyma.14G059900	cytochrome P450 90A1	Cluster1	0.974306	6.20673	8.73129	8.09827	5.83503	3.85234	3.39599	2.39704	3.07291	2.29103	-0.422846	-3.35499	-3.80211	-7.81659	2.00731e-11	3.05633e-05	1	1.55548e-08	9.00059e-10	1.76123e-08	AT5G05690	CPD	Cytochrome P450 superfamily protein
Glyma.11G228900	CYP90A15	cytochrome P450 90A1	Cluster7	0.93199	9.3815	6.81353	7.43393	6.74694	6.68685	6.36347	7.47359	-3.28261	-2.39179	-3.36621	-3.42602	-3.87196	-2.35863	4.64155e-16	4.27206e-07	2.57722e-17	5.47564e-18	1.07633e-23	7.85298e-07	AT5G05690	CPD	Cytochrome P450 superfamily protein
Glyma.18G028300	Glyma.18G028300	cytochrome P450 90A1	N/A	N/A	4.70045	6.3831	5.46872	5.08901	4.11831	3.4981	5.1266	1.44286	0.396334	0.0275052	-1.27635	-2.28879	0.0159961	0.568042	1	1	0.649861	0.0751875	1	AT5G05690	CPD	Cytochrome P450 superfamily protein
Glyma.07G010700	Glyma.07G010700	3-epi-6-deoxocathasterone 23-monooxygenase CYP90D1	Cluster7	0.991328	10.7504	8.15479	7.7368	8.65117	9.17268	9.19071	9.09282	-3.28389	-3.89988	-2.64064	-1.95575	-1.92731	-2.03257	1.5406e-26	3.64148e-41	8.10976e-15	6.75422e-06	1.38662e-05	1.1325e-06	AT3G13730	CYP90D1	cytochrome P450, family 90, subfamily D, polypeptide 1
Glyma.08G193900	Glyma.08G193900	3-epi-6-deoxocathasterone 23-monooxygenase CYP90D1	Cluster8	0.930418	9.1955	8.38423	8.32225	8.16216	7.90202	7.2092	6.82566	-0.99454	-1.07368	-1.26474	-1.57253	-2.54563	-3.09291	1	1	0.410178	0.0434661	2.24768e-08	5.40508e-14	AT3G13730	CYP90D1	cytochrome P450, family 90, subfamily D, polypeptide 1
Glyma.07G144400	Glyma.07G144400	steroid 5-alpha-reductase DET2	Cluster5	0.45275	2.19315	3.11119	3.14132	3.45699	2.95937	2.98668	3.27854	4.85991	4.8406	5.84609	4.23572	4.28381	5.30652	0.00640219	0.00517373	0.000595862	0.0141756	0.0138172	0.00211823	AT2G38050	DET2	3-oxo-5-alpha-steroid 4-dehydrogenase family protein
Glyma.11G010000	Glyma.11G010000	steroid 5-alpha-reductase DET2	N/A	N/A	3.40989	3.77434	3.77971	3.34071	3.37449	3.04811	2.95297	0.389735	0.442639	-0.12852	-0.0364739	-0.253416	-0.50565	1	1	1	1	1	1	AT2G38050	DET2	3-oxo-5-alpha-steroid 4-dehydrogenase family protein
Glyma.11G103500	Glyma.11G103500	delta(24)-sterol reductase	Cluster2	0.976819	8.82303	12.5083	13.4756	13.133	12.506	11.9909	12.2344	5.35264	6.57388	6.13811	5.35108	4.69105	5.0047	4.15214e-136	1.36613e-223	3.5043e-190	3.10385e-136	1.97476e-98	7.52572e-116	AT3G19820	DWF1	cell elongation protein / DWARF1 / DIMINUTO (DIM)
Glyma.12G028300	Glyma.12G028300	delta(24)-sterol reductase	Cluster2	0.878909	7.50134	12.1678	12.6539	11.9948	11.369	10.573	11.0328	6.79307	7.40024	6.57715	5.78965	4.76564	5.35737	3.95936e-176	1.06227e-215	1.27794e-163	9.49804e-121	9.23732e-75	3.44812e-100	AT3G19820	DWF1	cell elongation protein / DWARF1 / DIMINUTO (DIM)
Glyma.02G057500	Glyma.02G057500	cytochrome P450 90B1	Cluster1	0.727446	1.72711	3.04381	2.39298	2.8219	2.07781	1.88089	1.77733	3.62395	1.62644	2.96588	0.901734	0.496783	0.228936	0.0485947	0.228987	0.0692001	0.510373	0.988002	1	AT3G50660	DWF4	Cytochrome P450 superfamily protein
Glyma.01G175500	Glyma.01G175500	cytochrome P450 90B1	Cluster6	0.747649	5.54162	6.24684	6.08504	6.22974	6.60456	6.47287	7.81667	0.833965	0.638865	0.863475	1.34637	1.36248	2.96928	1	1	1	0.495408	0.487014	7.53121e-06	AT3G50660	DWF4	Cytochrome P450 superfamily protein
Glyma.11G067700	Glyma.11G067700	cytochrome P450 90B1	Cluster6	0.356749	4.82214	7.79051	6.21375	6.84419	7.31505	6.91023	8.04463	4.21273	1.96426	2.89086	3.53212	3.00511	4.49662	3.95074e-15	0.0209942	3.52332e-06	5.1255e-10	1.03016e-06	6.34224e-18	AT3G50660	DWF4	Cytochrome P450 superfamily protein
Glyma.08G224200	Glyma.08G224200	7-dehydrocholesterol reductase-like	N/A	N/A	12.2589	11.7491	11.9454	11.6809	11.6617	11.6856	11.8221	-0.653574	-0.399282	-0.742748	-0.764438	-0.73202	-0.559948	1	1	1	1	1	1	AT1G50430	DWF5	Ergosterol biosynthesis ERG4/ERG24 family
Glyma.19G050500	N/A	N/A	Cluster3	0.318535	9.87214	9.51747	10.6536	10.5626	10.9785	9.94146	10.2495	-0.472284	1.01086	0.884975	1.42018	0.0860524	0.487295	1	1	1	0.00354347	1	1	AT3G02580/AT3G02590	DWF7	sterol 1/Fatty acid hydroxylase superfamily protein
Glyma.13G044800	Glyma.13G044800	delta(7)-sterol-C5(6)-desaturase	N/A	N/A	7.3847	7.08224	7.37417	7.27867	7.17401	7.06818	6.99573	-0.457532	-0.0808233	-0.207403	-0.343174	-0.486657	-0.577351	1	1	1	1	1	1	AT3G02580/AT3G02590	DWF7	sterol 1/Fatty acid hydroxylase superfamily protein
Glyma.13G150900	N/A	N/A	Cluster2	0.439396	7.36525	10.0899	10.3541	10.3183	10.0493	10.047	9.78927	3.56852	3.91581	3.85973	3.51664	3.5331	3.17798	3.05729e-19	1.12642e-24	7.11131e-24	1.05306e-18	6.70278e-19	2.2852e-14	AT3G52940	FACKEL	Ergosterol biosynthesis ERG4/ERG24 family
Glyma.10G065700	N/A	N/A	N/A	N/A	5.81499	5.31309	5.35797	5.10941	5.80034	6.32566	5.77334	-0.738114	-0.636928	-1.04856	-0.0402672	0.669867	-0.0420778	1	1	1	1	1	1	AT3G52940	FACKEL	Ergosterol biosynthesis ERG4/ERG24 family
Glyma.09G186700	Glyma.09G186700	probable 3-beta-hydroxysteroid-Delta(8),Delta(7)-isomerase	Cluster2	0.950763	7.80154	11.1015	11.5949	11.1702	10.4489	9.96879	10.6157	4.28953	4.94113	4.37048	3.45711	2.85941	3.65781	2.34311e-20	6.75561e-29	1.25277e-21	4.54805e-12	2.11321e-07	6.09606e-14	AT1G20050	HYD1	C-8,7 sterol isomerase
Glyma.09G186800	Glyma.09G186800	probable 3-beta-hydroxysteroid-Delta(8),Delta(7)-isomerase	Cluster2	0.628995	2.58358	6.45927	6.65863	6.53432	4.32149	3.47707	3.45848	7.51515	7.78074	7.57438	4.2496	2.79553	2.66592	2.44557e-07	5.73905e-08	1.16281e-07	0.00465756	0.0715058	0.0859485	AT1G20050	HYD1	C-8,7 sterol isomerase
Glyma.09G186900	Glyma.09G186900	probable 3-beta-hydroxysteroid-Delta(8),Delta(7)-isomerase	Cluster3	0.608842	2.36685	4.43854	4.43212	5.26499	3.80876	2.59754	1.96199	3.87903	3.8193	5.14517	3.37851	0.41409	-1.4579	0.00924712	0.00836377	0.000184064	0.0215201	1	0.326199	AT1G20050	HYD1	C-8,7 sterol isomerase
Glyma.13G078900	Glyma.13G078900	uncharacterized LOC100305885	N/A	N/A	1.65956	1.72877	2.03414	2.42827	2.16395	2.20571	1.9948	0.193588	0.555045	1.12075	0.712636	0.871547	0.576576	1	0.890246	0.331204	0.666036	0.522828	0.880467	AT1G20050	HYD1	C-8,7 sterol isomerase
Glyma.01G038800	Glyma.01G038800	serine/threonine-protein phosphatase PP2A catalytic subunit	Cluster7	0.954767	12.8055	11.2807	11.1255	10.9726	11.0424	10.935	11.1455	-1.908	-2.11071	-2.30722	-2.219	-2.345	-2.08515	8.10314e-14	2.42924e-20	1.03644e-27	3.74423e-24	4.64305e-29	1.75555e-19	AT1G10430/AT1G59830/AT1G69960	PP2A-2/PP2A-1/PP2A	protein phosphatase 2A-2/protein phosphatase 2A-2/serine/threonine protein phosphatase 2A
Glyma.08G293400	Glyma.08G293400	serine/threonine-protein phosphatase PP2A-5 catalytic subunit	Cluster7	0.77137	12.2231	11.2655	11.3014	11.1698	11.0575	11.1465	11.0532	-1.21845	-1.17823	-1.35029	-1.49771	-1.37972	-1.50648	0.0639094	0.129038	0.000840605	1.44474e-06	0.000315929	9.26421e-07	AT1G10430/AT1G59830/AT1G69960	PP2A-2/PP2A-1/PP2A	protein phosphatase 2A-2/protein phosphatase 2A-2/serine/threonine protein phosphatase 2A
Glyma.18G129700	Glyma.18G129700	serine/threonine-protein phosphatase PP2A-2 catalytic subunit	Cluster7	0.887456	11.4739	10.6507	10.6295	10.4808	10.387	10.6636	10.4756	-1.03799	-1.07349	-1.26579	-1.38342	-1.02354	-1.26984	1	0.735481	0.0113545	0.000151436	1	0.0108047	AT1G10430/AT1G59830/AT1G69960	PP2A-2/PP2A-1/PP2A	protein phosphatase 2A-2/protein phosphatase 2A-2/serine/threonine protein phosphatase 2A
Glyma.02G025900	Glyma.02G025900	serine/threonine-protein phosphatase PP2A catalytic subunit	Cluster8	0.772551	12.9543	12.1274	11.8703	11.5078	11.6289	11.6129	11.6315	-1.03377	-1.36493	-1.83828	-1.68116	-1.70013	-1.67648	1	0.00011057	4.72966e-20	1.27263e-13	2.9704e-14	1.86127e-13	AT1G10430/AT1G59830/AT1G69960	PP2A-2/PP2A-1/PP2A	protein phosphatase 2A-2/protein phosphatase 2A-2/serine/threonine protein phosphatase 2A
Glyma.01G170000	N/A	N/A	Cluster2	0.568434	1.25646	2.22267	2.72269	2.00947	1.29114	1.55158	1.49697	3.13751	5.27125	1.60699	0.163898	0.785653	0.670759	0.0994506	0.019108	0.147006	1	0.512332	0.668879	AT4G36380	ROT3	Cytochrome P450 superfamily protein
Glyma.02G051600	Glyma.02G051600	3-epi-6-deoxocathasterone 23-monooxygenase CYP90C1	N/A	N/A	6.06053	6.80912	6.57739	6.4611	6.85434	6.97315	6.00792	0.998385	0.668315	0.493994	0.988747	1.16905	-0.122488	1	1	1	1	0.825588	1	AT4G36380	ROT3	Cytochrome P450 superfamily protein
Glyma.11G073300	Glyma.11G073300	3-epi-6-deoxocathasterone 23-monooxygenase CYP90C1	N/A	N/A	N/A	N/A	N/A	N/A	N/A	N/A	N/A	N/A	N/A	N/A	N/A	N/A	N/A	N/A	N/A	N/A	N/A	N/A	N/A	AT4G36380	ROT3	Cytochrome P450 superfamily protein
Glyma.13G187100	Glyma.13G187100	leucine carboxyl methyltransferase 1 homolog	Cluster7	0.882073	10.3471	9.42801	9.20424	9.12738	9.06226	9.23506	9.1591	-1.17466	-1.46892	-1.56967	-1.65732	-1.42584	-1.52941	0.34575	0.000656139	2.56058e-05	1.23614e-06	0.00225771	0.000105656	AT1G02100	SBI1	Leucine carboxyl methyltransferase
Glyma.18G252000	Glyma.18G252000	leucine carboxyl methyltransferase 1 homolog	Cluster7	0.966223	11.0222	10.1688	9.90353	9.66877	9.86722	10.1937	10.1464	-1.07573	-1.42203	-1.73708	-1.47318	-1.04747	-1.10937	0.837003	0.000138073	1.23092e-11	1.73828e-05	1	0.491917	AT1G02100	SBI1	Leucine carboxyl methyltransferase
Glyma.09G242700	N/A	N/A	N/A	N/A	6.24806	5.57406	5.74676	5.92766	5.56721	5.50622	5.92228	-0.902319	-0.657011	-0.426798	-0.892729	-0.921992	-0.432107	1	1	1	1	1	1	AT1G02100	SBI1	Leucine carboxyl methyltransferase
Glyma.02G076100	Glyma.02G076100	somatic embryogenesis receptor kinase 2	Cluster2	0.772992	4.3165	8.59164	9.19773	9.20848	8.74961	8.13778	8.67719	8.42338	9.20827	9.21084	8.61855	7.84093	8.53613	1.01039e-12	2.17933e-15	1.74537e-15	1.58795e-13	3.30778e-11	2.95943e-13	AT1G34210/AT1G71830/AT2G13790/AT2G13800/AT4G33430	SERK2/SERK1/BAK7/BAK8/BAK1	somatic embryogenesis receptor-like kinase 2/somatic embryogenesis receptor-like kinase 1/somatic embryogenesis receptor-like kinase 4/somatic embryogenesis receptor-like kinase 5/BRI1-associated receptor kinase
Glyma.10G218800	SERK1	somatic embryogenesis receptor kinase	Cluster2	0.75146	8.31903	9.47235	9.96736	9.83775	9.52515	9.29519	9.60463	1.46352	2.10827	1.92909	1.53522	1.23145	1.65472	0.0883315	4.06835e-06	0.000110018	0.0339378	0.474438	0.00849968	AT1G34210/AT1G71830/AT2G13790/AT2G13800/AT4G33430	SERK2/SERK1/BAK7/BAK8/BAK1	somatic embryogenesis receptor-like kinase 2/somatic embryogenesis receptor-like kinase 1/somatic embryogenesis receptor-like kinase 4/somatic embryogenesis receptor-like kinase 5/BRI1-associated receptor kinase
Glyma.20G173000	Glyma.20G173000	somatic embryogenesis receptor kinase 2	Cluster2	0.846349	7.518	10.0406	10.4981	10.4885	9.93728	9.16863	10.0655	3.37094	3.95372	3.93996	3.24055	2.27174	3.4128	2.11859e-19	9.5616e-30	1.46265e-29	1.11471e-17	1.66021e-06	2.80423e-20	AT1G34210/AT1G71830/AT2G13790/AT2G13800/AT4G33430	SERK2/SERK1/BAK7/BAK8/BAK1	somatic embryogenesis receptor-like kinase 2/somatic embryogenesis receptor-like kinase 1/somatic embryogenesis receptor-like kinase 4/somatic embryogenesis receptor-like kinase 5/BRI1-associated receptor kinase
Glyma.05G119600	Glyma.05G119600	BRASSINOSTEROID INSENSITIVE 1-associated receptor kinase 1	Cluster4	0.962322	2.69733	1.87461	1.98282	4.2944	6.26365	7.4375	6.80191	-4.2468	-2.60644	1.95838	4.80266	6.28119	5.48373	0.0258498	0.108878	0.13047	1.27973e-08	3.41094e-15	2.13984e-11	AT1G34210/AT1G71830/AT2G13790/AT2G13800/AT4G33430	SERK2/SERK1/BAK7/BAK8/BAK1	somatic embryogenesis receptor-like kinase 2/somatic embryogenesis receptor-like kinase 1/somatic embryogenesis receptor-like kinase 4/somatic embryogenesis receptor-like kinase 5/BRI1-associated receptor kinase
Glyma.08G074500	Glyma.08G074500	BRASSINOSTEROID INSENSITIVE 1-associated receptor kinase 1	Cluster4	0.819038	2.55817	3.77885	3.67548	5.3121	6.43837	6.72702	5.81486	4.81533	4.09972	7.44177	9.40124	9.6207	8.39727	0.00478107	0.0135594	3.58566e-06	2.76404e-09	1.17318e-09	1.51968e-07	AT1G34210/AT1G71830/AT2G13790/AT2G13800/AT4G33430	SERK2/SERK1/BAK7/BAK8/BAK1	somatic embryogenesis receptor-like kinase 2/somatic embryogenesis receptor-like kinase 1/somatic embryogenesis receptor-like kinase 4/somatic embryogenesis receptor-like kinase 5/BRI1-associated receptor kinase
Glyma.05G119500	Glyma.05G119500	BRASSINOSTEROID INSENSITIVE 1-associated receptor kinase 1	Cluster6	0.545899	3.54587	4.1987	5.13363	7.21821	9.26577	9.81378	9.72231	2.05815	3.87445	6.9586	9.58106	10.2315	10.1337	0.253201	0.00397461	8.46631e-09	2.88372e-16	1.65614e-18	3.56e-18	AT1G34210/AT1G71830/AT2G13790/AT2G13800/AT4G33430	SERK2/SERK1/BAK7/BAK8/BAK1	somatic embryogenesis receptor-like kinase 2/somatic embryogenesis receptor-like kinase 1/somatic embryogenesis receptor-like kinase 4/somatic embryogenesis receptor-like kinase 5/BRI1-associated receptor kinase
Glyma.08G180800	Glyma.08G180800	somatic embryogenesis receptor-like kinase-like protein	Cluster7	0.96788	12.6765	11.836	11.328	11.3475	11.6116	11.7649	11.6947	-1.04525	-1.71597	-1.68865	-1.34198	-1.13501	-1.23112	1	1.34073e-08	4.29726e-08	0.00957256	0.438423	0.103455	AT1G34210/AT1G71830/AT2G13790/AT2G13800/AT4G33430	SERK2/SERK1/BAK7/BAK8/BAK1	somatic embryogenesis receptor-like kinase 2/somatic embryogenesis receptor-like kinase 1/somatic embryogenesis receptor-like kinase 4/somatic embryogenesis receptor-like kinase 5/BRI1-associated receptor kinase
Glyma.15G051600	Glyma.15G051600	BRASSINOSTEROID INSENSITIVE 1-associated receptor kinase 1	N/A	N/A	12.0422	11.7418	11.3777	11.3933	11.6649	12.0252	11.8414	-0.381863	-0.855549	-0.834122	-0.481608	-0.0185939	-0.254866	1	1	1	1	1	1	AT1G34210/AT1G71830/AT2G13790/AT2G13800/AT4G33430	SERK2/SERK1/BAK7/BAK8/BAK1	somatic embryogenesis receptor-like kinase 2/somatic embryogenesis receptor-like kinase 1/somatic embryogenesis receptor-like kinase 4/somatic embryogenesis receptor-like kinase 5/BRI1-associated receptor kinase
Glyma.10G090500	Glyma.10G090500	S-adenosyl-L-methionine:delta24-sterol-C-methyltransferase	Cluster2	0.968702	10.7342	11.6645	12.3796	12.1038	11.6916	11.2515	11.5882	1.20243	2.11196	1.76238	1.23578	0.716705	1.11372	0.476911	2.6496e-09	5.12128e-05	0.298183	1	0.802249	AT5G13710	SMT1	sterol methyltransferase 1
Glyma.15G276300	Glyma.15G276300	cycloartenol-C-24-methyltransferase-like	Cluster2	0.892904	8.31673	10.603	11.6884	11.2915	10.92	10.1268	10.8427	3.18828	4.54621	4.04751	3.5819	2.61477	3.4898	7.373e-20	1.53622e-50	9.13119e-38	2.0339e-27	1.81296e-11	1.33884e-25	AT5G13710	SMT1	sterol methyltransferase 1
Glyma.12G009200	Glyma.12G009200	cycloartenol-C-24-methyltransferase	Cluster4	0.756215	1.26907	1.34722	1.34365	1.76184	2.50861	2.52646	1.64659	0.316159	0.310076	1.15567	4.67758	4.89497	1.37679	1	1	0.29599	0.02718	0.0232474	0.250503	AT5G13710	SMT1	sterol methyltransferase 1
Glyma.12G009300	Glyma.12G009300	cycloartenol-C-24-methyltransferase	N/A	N/A	1.86399	1.92619	1.78242	1.59842	1.66287	1.99854	1.99187	0.0355094	-0.188828	-0.54706	-0.38323	0.253001	0.11821	1	1	1	1	1	1	AT5G13710	SMT1	sterol methyltransferase 1

## Sheet: GA
Suuplementary Table S6. Expression and cluster information of soybean orthologous gene related to gibberellin acid biosynthesis, transport, and signaling during callus formation.
Locus	Symbol	Description	Cluster	CScore	rlog							DEG (log2FoldChange)						Adj P-value						Orthology
					Day00	Day01	Day04	Day07	Day14	Day28	Day42	Day01	Day04	Day07	Day14	Day28	Day42	Day01	Day04	Day07	Day14	Day28	Day42	Locus	Symbol	Description
Glyma.19G157000	TPS22	copalyl pyrophosphate synthase	Cluster1	0.947294	6.11504	7.42689	7.092	6.01587	3.96386	2.73111	2.58098	1.50627	1.11502	-0.0571913	-2.43318	-5.50975	-6.45032	0.406708	0.960956	1	0.00755042	2.55344e-08	2.02665e-08	AT4G02780	CPS	Terpenoid cyclases/Protein prenyltransferases superfamily protein
Glyma.17G021800	Glyma.17G021800	probable 1-deoxy-D-xylulose-5-phosphate synthase, chloroplastic	Cluster1	0.562358	10.6471	12.3999	11.8149	12.2312	11.5769	10.9197	11.3845	2.24687	1.52925	2.05953	1.20016	0.371132	0.957964	7.20956e-09	0.0188117	6.95666e-07	0.494971	1	1	AT3G21500/AT4G15560	DXS2/DXS3	1-deoxy-D-xylulose 5-phosphate synthase 1/Deoxyxylulose-5-phosphate synthase
Glyma.09G029400	Glyma.09G029400	ent-kaurenoic acid oxidase 2	Cluster1	0.881305	8.11179	12.6039	10.4276	10.3438	8.37701	6.72541	7.18293	5.54899	3.00483	2.82581	0.380662	-1.94305	-1.28292	2.902e-45	5.21108e-10	1.36936e-08	1	0.00670873	0.516991	AT1G05160/AT2G32440	KAO1/KAO2	cytochrome P450, family 88, subfamily A, polypeptide 3/ent-kaurenoic acid hydroxylase 2
Glyma.13G213500	Glyma.13G213500	probable 1-deoxy-D-xylulose-5-phosphate synthase, chloroplastic	Cluster2	0.823361	3.31659	7.7152	8.37928	8.63233	6.96438	4.77455	4.9795	7.78768	8.68611	8.92353	6.80271	3.68639	3.81964	3.73123e-10	8.64474e-13	1.48996e-13	5.14539e-08	0.0081273	0.00559785	AT3G21500/AT4G15560	DXS2/DXS2	1-deoxy-D-xylulose 5-phosphate synthase 1/Deoxyxylulose-5-phosphate synthase
Glyma.15G002200	Glyma.15G002200	ent-kaurene oxidase	Cluster2	0.675193	5.37939	7.64394	7.81157	7.48983	7.20362	6.46716	5.39752	3.12316	3.40053	2.84436	2.47615	1.5194	0.158076	2.84662e-05	1.51338e-06	0.000196859	0.00304457	0.324286	1	AT5G25900	KO1	GA requiring 3
Glyma.04G042900	Glyma.04G042900	F-box family protein	Cluster2	0.22528	9.20321	9.04422	9.19686	9.37581	8.97137	8.15464	8.03248	-0.20471	0.00719899	0.21556	-0.292421	-1.38335	-1.55063	1	1	1	1	0.0193518	0.000461375	AT4G24210	SLY1	F-box family protein
Glyma.06G043400	Glyma.06G043400	F-box protein GID2	Cluster2	0.658092	6.44287	7.5272	7.73819	7.51706	6.88039	6.53645	6.05425	1.46031	1.74796	1.43303	0.594267	0.140379	-0.513236	0.131275	0.00567304	0.124502	1	1	1	AT4G24210	SLY1	F-box family protein
Glyma.03G154700	TPS2	terpene synthase 2	Cluster3	0.709182	2.23096	5.57814	5.74834	6.892	4.69334	3.08362	2.42544	8.21915	8.45114	10.229	6.8402	3.24676	1.0199	1.85435e-07	5.28117e-08	1.5998e-11	1.56003e-05	0.0485683	0.614596	AT4G02780	CPS	Terpenoid cyclases/Protein prenyltransferases superfamily protein
Glyma.09G149200	GA20OX3	gibberellin 20-oxidase	Cluster3	0.555272	3.20609	5.24709	7.14797	7.4913	6.5335	6.39547	6.02586	5.09204	7.93852	8.35233	7.03744	7.18503	6.70559	0.000988698	6.33006e-08	9.54776e-09	1.85377e-06	1.17429e-06	6.21161e-06	AT1G60980/AT4G25420/AT5G07200/AT5G51810	GA20OX4/GA20OX1/GA20OX3/GA20OX2	gibberellin 20-oxidase 4/2-oxoglutarate (2OG) and Fe(II)-dependent oxygenase superfamily protein/gibberellin 20-oxidase 3/gibberellin 20 oxidase 2
Glyma.10G241100	N/A	N/A	Cluster3	0.683551	2.10188	3.01879	5.31118	6.41878	3.62712	4.65495	3.08343	2.61751	8.34201	9.44317	4.55667	6.58679	5.31375	0.13179	1.45056e-05	6.82137e-07	0.0155334	0.000663506	0.0057206	AT1G60980/AT4G25420/AT5G07200/AT5G51810	GA20OX4/GA20OX1/GA20OX3/GA20OX2	gibberellin 20-oxidase 4/2-oxoglutarate (2OG) and Fe(II)-dependent oxygenase superfamily protein/gibberellin 20-oxidase 3/gibberellin 20 oxidase 2
Glyma.13G259500	GA2OX7	gibberellin 2-beta-dioxygenase 7	Cluster3	0.822913	3.368	3.18981	3.30819	5.36945	3.0351	2.19755	2.52003	-0.215256	-0.056784	2.6242	-0.111355	-2.05799	-1.09194	1	1	0.040547	1	0.199849	0.799033	AT1G78440	GA2OX1	gibberellin 2-beta-dioxygenase
Glyma.15G135200	Glyma.15G135200	ent-kaurenoic acid oxidase 2	Cluster3	0.694917	5.10004	10.0079	10.9115	12.031	9.01038	7.89385	6.7893	7.52441	8.52381	9.83876	6.13609	4.59397	2.92192	3.22801e-25	2.55387e-33	1.80201e-45	1.84187e-16	7.71039e-09	0.00180186	AT1G05160/AT2G32440	KAO1/KAO2	cytochrome P450, family 88, subfamily A, polypeptide 3/ent-kaurenoic acid hydroxylase 2
Glyma.16G200800	GA20OX7	gibberellin 20-oxidase 7	Cluster4	0.806879	1.67287	2.31129	2.51548	3.09701	2.05922	4.50261	2.65422	2.00595	2.82483	4.49828	0.928518	7.72294	4.50768	0.204033	0.0991183	0.0215271	0.493329	0.00018816	0.0238439	AT1G60980/AT4G25420/AT5G07200/AT5G51810	GA20OX4/GA20OX1/GA20OX3/GA20OX2	gibberellin 20-oxidase 4/2-oxoglutarate (2OG) and Fe(II)-dependent oxygenase superfamily protein/gibberellin 20-oxidase 3/gibberellin 20 oxidase 2
Glyma.02G151100	Glyma.02G151100	gibberellin receptor GID1B	Cluster4	0.510242	10.3418	9.12966	9.2404	9.7476	10.4256	10.9467	10.8682	-1.60469	-1.45013	-0.769069	0.101711	0.756414	0.665017	6.84245e-07	0.000189572	1	1	1	1	AT3G05120/AT3G63010/AT5G27320	GID1A/GID1B/GID1C	alpha/beta-Hydrolases superfamily protein/alpha/beta-Hydrolases superfamily protein/alpha/beta-Hydrolases superfamily protein
Glyma.11G216500	GAI2	DELLA protein GAI 2	Cluster5	0.811305	7.12885	8.9375	9.45347	9.98534	9.66221	9.8462	9.73299	2.45365	3.16296	3.81232	3.4013	3.64192	3.49487	2.13987e-07	3.08954e-15	6.66157e-25	2.0597e-18	4.52712e-22	8.93346e-20	AT1G14920/AT1G66350/AT2G01570/AT3G03450/AT5G17490	GAI/RGL1/RGA1/RGL2/RGL3	GRAS family transcription factor family protein/RGA-like 1/GRAS family transcription factor family protein/RGA-like 2/RGA-like protein 3
Glyma.18G040000	Glyma.18G040000	DELLA protein 1	Cluster5	0.431666	6.43954	6.99836	7.97946	8.50981	8.19811	7.97535	8.62832	0.684629	2.05159	2.67311	2.28762	1.97856	2.88177	1	0.00429072	3.54397e-06	0.000408829	0.0081418	2.10914e-07	AT1G14920/AT1G66350/AT2G01570/AT3G03450/AT5G17490	GAI/RGL1/RGA1/RGL2/RGL3	GRAS family transcription factor family protein/RGA-like 1/GRAS family transcription factor family protein/RGA-like 2/RGA-like protein 3
Glyma.10G158000	Glyma.10G158000	gibberellin receptor GID1C	Cluster5	0.810116	7.44681	9.07861	9.31328	9.29296	9.0677	9.14297	9.17694	2.14203	2.43238	2.41325	2.11162	2.22396	2.26037	1.25279e-06	4.91997e-10	7.79323e-10	1.66309e-06	1.39752e-07	4.92728e-08	AT3G05120/AT3G63010/AT5G27320	GID1A/GID1B/GID1C	alpha/beta-Hydrolases superfamily protein/alpha/beta-Hydrolases superfamily protein/alpha/beta-Hydrolases superfamily protein
Glyma.13G371400	CYP701A16	ent-kaurene oxidase	Cluster5	0.444701	7.17028	8.63581	8.56831	9.5106	9.50365	9.28217	8.66953	2.02318	1.98151	3.15749	3.15651	2.86324	2.06753	9.36085e-06	1.62244e-05	2.21533e-22	2.85469e-22	7.11841e-17	2.47442e-06	AT5G25900	KO1	GA requiring 3
Glyma.12G022100	Glyma.12G022100	scarecrow-like protein 3	Cluster5	0.502165	8.93276	9.64265	10.0619	10.6572	10.6902	10.2472	10.739	0.954315	1.4999	2.26306	2.30834	1.7387	2.37466	1	0.00208197	2.79213e-16	2.68364e-17	2.96651e-06	5.4049e-19	AT1G50420	SCL3	scarecrow-like 3
Glyma.02G304900	Glyma.02G304900	F-box protein SNE	Cluster5	0.454979	2.1812	2.7667	3.79021	3.53746	3.65956	2.81239	3.45532	3.02174	6.06053	5.47349	5.84757	3.30885	5.67193	0.0988203	0.00117478	0.00300799	0.00166091	0.0625048	0.00238624	AT5G48170	SLY2	F-box family protein
Glyma.15G248400	N/A	N/A	Cluster6	0.754247	3.06404	3.92294	3.91675	4.52563	3.89672	4.76036	5.21702	1.07012	1.08129	2.03626	1.01603	2.70573	3.25444	0.961153	0.833665	0.156364	0.908016	0.0368445	0.00732441	AT1G78440	GA2OX1	gibberellin 2-beta-dioxygenase
Glyma.05G130600	Glyma.05G130600	gibberellin 2-beta-dioxygenase	Cluster6	0.875342	3.32332	4.92353	5.83039	6.85896	7.62638	6.87979	8.11927	3.81227	5.26585	6.73793	7.76781	6.82246	8.39388	0.007031	4.50415e-05	5.30545e-08	1.99438e-10	4.07086e-08	4.37827e-12	AT1G30040/AT2G34555	GA2OX2/GA2OX3	gibberellin 2-oxidase/gibberellin 2-oxidase 3
Glyma.20G230600	GID1C2	gibberellin receptor GID1C	Cluster6	0.81707	8.6182	9.85208	10.1982	10.8027	10.9441	11.0234	11.1284	1.7088	2.16906	2.9485	3.12566	3.22896	3.36012	3.13727e-09	6.32477e-24	2.94436e-65	1.52615e-77	3.39482e-85	6.55137e-96	AT3G05120/AT3G63010/AT5G27320	GID1A/GID1B/GID1C	alpha/beta-Hydrolases superfamily protein/alpha/beta-Hydrolases superfamily protein/alpha/beta-Hydrolases superfamily protein
Glyma.01G226600	Glyma.01G226600	scarecrow-like protein 3	Cluster6	0.818977	3.27616	5.66485	5.13466	6.33797	6.09131	6.16622	7.15926	4.76102	3.97481	5.73743	5.4769	5.54512	6.86779	4.57686e-05	0.000913442	1.84583e-07	8.71818e-07	6.44742e-07	1.72121e-10	AT1G50420	SCL3	scarecrow-like 3
Glyma.11G016100	Glyma.11G016100	scarecrow-like protein 3	Cluster6	0.963181	3.11695	3.07604	3.83831	4.69723	4.90389	5.25688	5.78617	-0.0816524	1.34222	2.84078	3.15553	3.71668	4.50976	1	0.592684	0.00524312	0.00125164	5.558e-05	1.93818e-07	AT1G50420	SCL3	scarecrow-like 3
Glyma.11G096000	Glyma.11G096000	scarecrow-like protein 3	Cluster6	0.898988	8.26841	8.40532	9.07971	9.66872	9.56012	9.62527	10.2583	0.154255	1.05997	1.80262	1.67273	1.76279	2.54973	1	1	0.000366089	0.00330666	0.000838065	2.38926e-12	AT1G50420	SCL3	scarecrow-like 3
Glyma.13G259400	GA2OX6	gibberellin 2-beta-dioxygenase 6	Cluster7	0.994883	5.6643	2.81803	2.94199	3.17894	3.05731	3.84083	2.84266	-4.23993	-4.16729	-3.62208	-3.34364	-2.36269	-3.99242	6.60928e-05	6.29863e-05	0.000542011	0.00174148	0.052325	0.000126529	AT1G78440	GA2OX1	gibberellin 2-beta-dioxygenase
Glyma.15G093900	GA2OX8	gibberellin 2-beta-dioxygenase 8	Cluster7	0.641322	11.7694	9.93227	8.07579	7.24104	7.52301	6.54756	7.32356	-1.87594	-4.1306	-5.27962	-5.0828	-6.15814	-5.12278	0.194331	4.27592e-06	4.55606e-10	2.69562e-09	1.21619e-13	1.97651e-09	AT1G30040/AT2G34555	GA2OX2/GA2OX3	gibberellin 2-oxidase/gibberellin 2-oxidase 3
Glyma.03G148300	Glyma.03G148300	gibberellin receptor GID1B	Cluster7	0.455414	12.5027	11.4861	11.3586	11.1445	11.8952	12.0557	12.5187	-1.26823	-1.43944	-1.72554	-0.732	-0.469871	0.0242007	0.349062	0.0552967	0.000815035	1	1	1	AT3G05120/AT3G63010/AT5G27320	GID1A/GID1B/GID1C	alpha/beta-Hydrolases superfamily protein/alpha/beta-Hydrolases superfamily protein/alpha/beta-Hydrolases superfamily protein
Glyma.10G022900	Glyma.10G022900	gibberellin receptor GID1B	Cluster7	0.99317	12.7313	10.669	10.4456	10.5662	11.0456	11.5884	11.3119	-2.60891	-2.90093	-2.74109	-2.11673	-1.41431	-1.7652	2.04975e-30	1.68861e-42	1.09841e-35	1.59714e-15	0.0048662	6.08991e-08	AT3G05120/AT3G63010/AT5G27320	GID1A/GID1B/GID1C	alpha/beta-Hydrolases superfamily protein/alpha/beta-Hydrolases superfamily protein/alpha/beta-Hydrolases superfamily protein
Glyma.05G037500	DXR1	1-deoxy-D-xylulose 5-phosphate reductoisomerase, chloroplastic-like	Cluster8	0.920793	14.5696	13.8356	13.3592	12.9324	13.1615	13.166	12.9826	-0.889979	-1.50735	-2.06464	-1.76486	-1.75006	-1.97828	1	0.000769393	3.2499e-13	2.19114e-07	4.09534e-07	2.76109e-11	AT5G62790	DXR	1-deoxy-D-xylulose 5-phosphate reductoisomerase
Glyma.13G218200	GA2OX5	gibberellin 2-beta-dioxygenase 5	Cluster8	0.881192	9.35023	9.30867	8.32337	7.88748	7.66595	7.53716	7.92292	-0.0635547	-1.20402	-1.84215	-2.11074	-2.28393	-1.79608	1	0.662568	0.00784486	0.000461153	5.38387e-05	0.0133621	AT1G30040/AT2G34555	GA2OX2/GA2OX3	gibberellin 2-oxidase/gibberellin 2-oxidase 3
Glyma.13G361700	GA3OX3	gibberellin 3-beta-dioxygenase 3	Cluster8	0.981646	6.95736	6.1977	5.59395	4.34541	4.13765	4.9585	3.54191	-0.867784	-1.64204	-3.49156	-3.79603	-2.55875	-4.79102	1	0.252844	2.90677e-05	4.25087e-06	0.00705953	3.78407e-09	AT1G80330/AT4G21690	GA3OX4/GA3OX3	gibberellin 3-oxidase 4/gibberellin 3-oxidase 3
Glyma.05G140400	GAI1	DELLA protein GAI 1	Cluster8	0.49469	11.5997	10.8389	11.1813	11.3781	10.9483	10.558	10.4873	-0.950245	-0.512286	-0.275107	-0.818361	-1.31835	-1.42072	1	1	1	1	0.0552054	0.00816531	AT1G14920/AT1G66350/AT2G01570/AT3G03450/AT5G17490	GAI/RGL1/RGA1/RGL2/RGL3	GRAS family transcription factor family protein/RGA-like 1/GRAS family transcription factor family protein/RGA-like 2/RGA-like protein 3
Glyma.10G142600	Glyma.10G142600	transcription factor PIF3	Cluster8	0.802204	13.8288	12.3418	11.69	11.1332	10.4298	10.1907	10.051	-1.8216	-2.64258	-3.35043	-4.3103	-4.63651	-4.83684	2.77672e-06	4.24364e-22	6.75002e-44	1.98343e-84	3.85453e-101	2.75168e-112	AT1G09530	PIF3	phytochrome interacting factor 3
Glyma.20G091200	Glyma.20G091200	transcription factor PIF3	Cluster8	0.995911	12.4532	11.5631	10.8201	9.59922	8.92897	8.7727	9.18841	-1.0741	-1.99922	-3.5877	-4.50248	-4.71579	-4.14534	0.974602	7.47561e-14	1.3258e-82	2.94304e-143	5.51265e-158	2.64403e-119	AT1G09530	PIF3	phytochrome interacting factor 3
Glyma.14G086600	Glyma.14G086600	F-box protein GID2	Cluster8	0.887747	7.49137	6.4054	6.11634	6.07577	5.75151	5.09827	5.06151	-1.35061	-1.73612	-1.78556	-2.19596	-3.14372	-3.32289	0.524687	0.0677782	0.0465303	0.00269779	2.22181e-07	1.86535e-08	AT4G24210	SLY1	F-box family protein
Glyma.16G089000	DXR2	putative 1-deoxy-D-xylulose 5-phosphate reductoisomerase	N/A	N/A	3.65755	4.04062	4.14259	4.10914	3.5325	2.73676	2.80954	0.376085	0.525809	0.558729	-0.12852	-1.4453	-1.76874	1	1	1	1	0.481339	0.29226	AT5G62790	DXR	1-deoxy-D-xylulose 5-phosphate reductoisomerase
Glyma.17G089600	Glyma.17G089600	1-deoxy-D-xylulose 5-phosphate reductoisomerase, chloroplastic	N/A	N/A	10.6576	11.2622	10.5672	9.93512	10.2422	10.3608	10.1177	0.74056	-0.130216	-0.936515	-0.539335	-0.382732	-0.670519	1	1	1	1	1	1	AT5G62790	DXR	1-deoxy-D-xylulose 5-phosphate reductoisomerase
Glyma.07G252600	DXS1	1-deoxy-D-xylulose 5-phosphate synthase 1	N/A	N/A	9.40443	10.4093	10.2068	10.079	10.2116	10.3933	10.2653	1.30982	1.06572	0.894408	1.04069	1.29324	1.1075	0.268712	1	1	1	0.264394	0.898272	AT3G21500/AT4G15560	DXS2/DXS1	1-deoxy-D-xylulose 5-phosphate synthase 1/Deoxyxylulose-5-phosphate synthase
Glyma.20G153400	GA20OX8	gibberellin 20 oxidase 8	N/A	N/A	N/A	N/A	N/A	N/A	N/A	N/A	N/A	N/A	N/A	N/A	N/A	N/A	N/A	N/A	N/A	N/A	N/A	N/A	N/A	AT1G60980/AT4G25420/AT5G07200/AT5G51810	GA20OX4/GA20OX1/GA20OX3/GA20OX2	gibberellin 20-oxidase 4/2-oxoglutarate (2OG) and Fe(II)-dependent oxygenase superfamily protein/gibberellin 20-oxidase 3/gibberellin 20 oxidase 2
Glyma.04G244200	Glyma.04G244200	gibberellin 20 oxidase 2	N/A	N/A	N/A	N/A	N/A	N/A	N/A	N/A	N/A	N/A	N/A	N/A	N/A	N/A	N/A	N/A	N/A	N/A	N/A	N/A	N/A	AT1G44090	GA20OX5	gibberellin 20-oxidase 5
Glyma.06G119100	Glyma.06G119100	gibberellin 20 oxidase 2-like	N/A	N/A	N/A	N/A	N/A	N/A	N/A	N/A	N/A	N/A	N/A	N/A	N/A	N/A	N/A	N/A	N/A	N/A	N/A	N/A	N/A	AT1G44090	GA20OX5	gibberellin 20-oxidase 5
Glyma.13G035600	GA20OX5	gibberellin 20 oxidase 5	N/A	N/A	N/A	N/A	N/A	N/A	N/A	N/A	N/A	N/A	N/A	N/A	N/A	N/A	N/A	N/A	N/A	N/A	N/A	N/A	N/A	AT1G44090	GA20OX5	gibberellin 20-oxidase 5
Glyma.14G157400	GA20OX6	gibberellin 20 oxidase 6	N/A	N/A	N/A	N/A	N/A	N/A	N/A	N/A	N/A	N/A	N/A	N/A	N/A	N/A	N/A	N/A	N/A	N/A	N/A	N/A	N/A	AT1G44090	GA20OX5	gibberellin 20-oxidase 5
Glyma.15G252100	GA2OX10	gibberellin 2-beta-dioxygenase 10	N/A	N/A	N/A	N/A	N/A	N/A	N/A	N/A	N/A	N/A	N/A	N/A	N/A	N/A	N/A	N/A	N/A	N/A	N/A	N/A	N/A	AT1G78440	GA2OX1	gibberellin 2-beta-dioxygenase
Glyma.08G085400	Glyma.08G085400	gibberellin 2-beta-dioxygenase	N/A	N/A	N/A	N/A	N/A	N/A	N/A	N/A	N/A	N/A	N/A	N/A	N/A	N/A	N/A	N/A	N/A	N/A	N/A	N/A	N/A	AT1G30040/AT2G34555	GA2OX2/GA2OX3	gibberellin 2-oxidase/gibberellin 2-oxidase 3
Glyma.10G123000	GA2OX3	gibberellin 2-beta-dioxygenase 3	N/A	N/A	N/A	N/A	N/A	N/A	N/A	N/A	N/A	N/A	N/A	N/A	N/A	N/A	N/A	N/A	N/A	N/A	N/A	N/A	N/A	AT1G30040/AT2G34555	GA2OX2/GA2OX3	gibberellin 2-oxidase/gibberellin 2-oxidase 3
Glyma.07G033800	Glyma.07G033800	gibberellin 3-beta-dioxygenase 1	N/A	N/A	N/A	N/A	N/A	N/A	N/A	N/A	N/A	N/A	N/A	N/A	N/A	N/A	N/A	N/A	N/A	N/A	N/A	N/A	N/A	AT1G80330/AT4G21690	GA3OX4/GA3OX3	gibberellin 3-oxidase 4/gibberellin 3-oxidase 3
Glyma.08G208300	Glyma.08G208300	gibberellin 3-beta-dioxygenase 1	N/A	N/A	N/A	N/A	N/A	N/A	N/A	N/A	N/A	N/A	N/A	N/A	N/A	N/A	N/A	N/A	N/A	N/A	N/A	N/A	N/A	AT1G80330/AT4G21690	GA3OX4/GA3OX3	gibberellin 3-oxidase 4/gibberellin 3-oxidase 3
Glyma.15G012100	GA3OX5	gibberellin 3-beta-dioxygenase 5	N/A	N/A	1.59528	2.70925	1.76298	1.58784	1.14959	1.15154	1.61563	0.749815	0.0346516	-0.194296	-2.37493	-2.19093	-0.050418	0.915109	1	1	0.121907	0.135764	1	AT1G80330/AT4G21690	GA3OX4/GA3OX3	gibberellin 3-oxidase 4/gibberellin 3-oxidase 3
Glyma.08G095800	Glyma.08G095800	DELLA protein 2	N/A	N/A	10.4745	10.3559	10.4794	10.6518	10.8947	10.8892	11.0324	-0.153754	0.016612	0.230761	0.538901	0.554753	0.72637	1	1	1	1	1	1	AT1G14920/AT1G66350/AT2G01570/AT3G03450/AT5G17490	GAI/RGL1/RGA1/RGL2/RGL3	GRAS family transcription factor family protein/RGA-like 1/GRAS family transcription factor family protein/RGA-like 2/RGA-like protein 3
Glyma.08G163900	DW1	ent-kaurene synthase	N/A	N/A	7.92681	7.99352	8.73722	8.96628	8.43524	7.87349	8.26539	0.0939566	1.05086	1.3537	0.668782	-0.0516833	0.457679	1	1	0.102354	1	1	1	AT1G79460	KS	Terpenoid cyclases/Protein prenyltransferases superfamily protein
Glyma.10G042800	Glyma.10G042800	transcription factor PIF1	N/A	N/A	7.9254	7.73178	8.13072	7.99962	7.47897	7.84233	7.20317	-0.229033	0.256338	0.0910349	-0.574172	-0.0958666	-0.926073	1	1	1	1	1	1	AT2G20180	PIF1	phytochrome interacting factor 3-like 5
Glyma.13G130100	Glyma.13G130100	transcription factor PIF1	N/A	N/A	8.56066	8.52368	9.02201	9.12475	8.43672	8.64459	8.55547	-0.0342883	0.679378	0.697333	-0.125097	0.12861	0.00406221	1	1	1	1	1	1	AT2G20180	PIF1	phytochrome interacting factor 3-like 5
Glyma.12G012100	N/A	N/A	N/A	N/A	N/A	N/A	N/A	N/A	N/A	N/A	N/A	N/A	N/A	N/A	N/A	N/A	N/A	N/A	N/A	N/A	N/A	N/A	N/A	AT1G50420	SCL3	scarecrow-like 3
Glyma.17G237800	Glyma.17G237800	F-box protein GID2	N/A	N/A	8.78239	8.58154	8.39832	8.32926	8.33164	7.99787	8.02614	-0.25404	-0.48416	-0.577301	-0.554339	-0.994211	-0.970536	1	1	1	1	1	1	AT4G24210	SLY1	F-box family protein
Glyma.14G009000	Glyma.14G009000	F-box protein SNE	N/A	N/A	N/A	N/A	N/A	N/A	N/A	N/A	N/A	N/A	N/A	N/A	N/A	N/A	N/A	N/A	N/A	N/A	N/A	N/A	N/A	AT5G48170	SLY2	F-box family protein
Glyma.02G201300	SPY1	probable UDP-N-acetylglucosamine--peptide N-acetylglucosaminyltransferase SPINDLY-like	N/A	N/A	10.9787	10.5677	10.4499	10.3955	10.5155	10.7984	10.6196	-0.527447	-0.68116	-0.755897	-0.593779	-0.229416	-0.463911	1	1	1	1	1	1	AT3G11540	SPY	Tetratricopeptide repeat (TPR)-like superfamily protein
Glyma.03G198100	Glyma.03G198100	probable UDP-N-acetylglucosamine--peptide N-acetylglucosaminyltransferase SPINDLY	N/A	N/A	10.0513	10.177	10.1638	10.3385	10.4571	10.9044	10.9034	0.164282	0.150874	0.37581	0.532832	1.11374	1.10629	1	1	1	1	0.448348	0.448793	AT3G11540	SPY	Tetratricopeptide repeat (TPR)-like superfamily protein
Glyma.10G075300	Glyma.10G075300	probable UDP-N-acetylglucosamine--peptide N-acetylglucosaminyltransferase SPINDLY	N/A	N/A	10.4403	10.2933	10.0955	10.0084	10.018	10.2083	9.97731	-0.189295	-0.442358	-0.555638	-0.544453	-0.29472	-0.59056	1	1	1	1	1	1	AT3G11540	SPY	Tetratricopeptide repeat (TPR)-like superfamily protein
Glyma.19G196000	Glyma.19G196000	probable UDP-N-acetylglucosamine--peptide N-acetylglucosaminyltransferase SPINDLY	N/A	N/A	10.1271	10.4442	10.3464	10.2188	10.3651	10.5056	10.6466	0.403681	0.284471	0.11221	0.301936	0.479518	0.665997	1	1	1	1	1	1	AT3G11540	SPY	Tetratricopeptide repeat (TPR)-like superfamily protein

## Sheet: ETH
Suuplementary Table S6. Expression and cluster information of soybean orthologous gene related to ethylene biosynthesis, transport, and signaling during callus formation.
Locus	Symbol	Description	Cluster	CScore	rlog							DEG (log2FoldChange)						Adj P-value						Orthology
					Day00	Day01	Day04	Day07	Day14	Day28	Day42	Day01	Day04	Day07	Day14	Day28	Day42	Day01	Day04	Day07	Day14	Day28	Day42	Locus	Symbol	Description
Glyma.07G264200	Glyma.07G264200	1-aminocyclopropane-1-carboxylate oxidase	Cluster1	0.933284	11.6342	14.5487	14.6049	12.8786	11.5371	10.063	8.4325	3.58801	3.6705	1.55164	-0.110388	-2.06291	-4.85629	2.41504e-26	3.34842e-28	0.0297133	1	1.86273e-05	3.40382e-52	AT1G05010/AT1G12010/AT1G62380	ACO4/ACO3/ACO2	ethylene-forming enzyme/2-oxoglutarate (2OG) and Fe(II)-dependent oxygenase superfamily protein/ACC oxidase 2
Glyma.17G009800	Glyma.17G009800	1-aminocyclopropane-1-carboxylate oxidase	Cluster1	0.986662	5.58476	11.8159	11.625	10.5728	8.74262	7.19129	6.8703	8.47376	8.24445	6.97976	4.67569	2.51573	2.03251	4.38945e-111	1.02795e-104	6.57093e-72	7.75648e-28	1.19468e-05	0.00327025	AT1G05010/AT1G12010/AT1G62380	ACO4/ACO3/ACO2	ethylene-forming enzyme/2-oxoglutarate (2OG) and Fe(II)-dependent oxygenase superfamily protein/ACC oxidase 2
Glyma.09G152700	Glyma.09G152700	probable aminotransferase ACS12	Cluster1	0.914818	7.67044	8.79631	8.63707	8.0883	8.02661	8.22177	8.06759	1.45644	1.25073	0.540644	0.448831	0.713517	0.502781	0.0198517	0.237741	1	1	1	1	AT5G51690	ACS12	1-amino-cyclopropane-1-carboxylate synthase 12
Glyma.01G196100	Glyma.01G196100	1-aminocyclopropane-1-carboxylate synthase 3	Cluster1	0.72928	4.23805	9.09335	8.87649	8.42911	8.17999	4.80746	7.89049	6.97021	6.77723	6.1501	5.81265	0.730036	5.56793	2.10723e-23	2.92793e-22	4.43307e-18	6.24722e-16	1	1.68398e-14	AT2G22810/AT3G49700/AT4G08040/AT4G37770/AT5G65800	ACS4/ACS9/ACS11/ACS8/ACS5	1-aminocyclopropane-1-carboxylate synthase 4/1-aminocyclopropane-1-carboxylate synthase 9/1-aminocyclopropane-1-carboxylate synthase 11/1-amino-cyclopropane-1-carboxylate synthase 8/ACC synthase 5
Glyma.20G087000	Glyma.20G087000	ethylene receptor 2	Cluster1	0.92857	9.66385	11.0154	11.0008	9.74708	8.95835	8.38639	8.27731	1.62322	1.61711	0.0727598	-0.900003	-1.57867	-1.79695	0.0443284	0.0380796	1	1	0.0573893	0.00678088	AT1G04310/AT3G23150	ERS2/ETR2	ethylene response sensor 2/Signal transduction histidine kinase, hybrid-type, ethylene sensor
Glyma.17G039000	Glyma.17G039000	S-adenosylmethionine synthase	Cluster1	0.766168	9.77464	11.8285	11.3208	11.5109	10.6075	9.7314	10.7417	2.63461	1.99849	2.23546	1.10085	0.0142521	1.25468	2.02312e-12	1.89644e-05	8.52995e-08	0.915948	1	0.388706	AT1G02500/AT2G36880/AT3G17390/AT4G01850	SAM1/SAM4/SAM3/SAM2	S-adenosylmethionine synthetase 1/methionine adenosyltransferase 3/S-adenosylmethionine synthetase family protein/S-adenosylmethionine synthetase 2
Glyma.15G112700	Glyma.15G112700	1-aminocyclopropane-1-carboxylate oxidase-like	Cluster2	0.68071	6.14043	10.2077	10.5213	11.0263	8.41506	7.39697	7.6499	5.59374	6.14945	6.6201	3.38356	1.92286	2.25301	9.79571e-28	9.11201e-35	3.4654e-41	1.35775e-08	0.032768	0.00306512	AT1G05010/AT1G12010/AT1G62380	ACO4/ACO3/ACO2	ethylene-forming enzyme/2-oxoglutarate (2OG) and Fe(II)-dependent oxygenase superfamily protein/ACC oxidase 2
Glyma.18G238100	Glyma.18G238100	1-aminocyclopropane-1-carboxylate synthase 1	Cluster2	0.898875	3.93145	8.69596	8.89874	8.68992	8.10649	7.59146	8.16234	11.2152	11.4701	11.1796	10.4373	9.65816	10.4655	6.67524e-15	7.72918e-16	4.34009e-15	3.74514e-13	2.63976e-11	3.10083e-13	AT1G01480/AT3G61510	ACS2/ACS1	1-amino-cyclopropane-1-carboxylate synthase 2/ACC synthase 1
Glyma.05G108900	ACS2	1-aminocyclopropane-1-carboxylate synthase	Cluster2	0.498398	6.83732	11.7052	11.9852	11.3537	11.2532	9.96393	11.7571	7.23811	7.58936	6.80619	6.69658	5.04554	7.32886	1.22667e-69	5.58741e-78	5.73917e-61	9.45054e-59	3.27434e-30	3.34983e-72	AT2G22810/AT3G49700/AT4G08040/AT4G37770/AT5G65800	ACS4/ACS9/ACS11/ACS8/ACS5	1-aminocyclopropane-1-carboxylate synthase 4/1-aminocyclopropane-1-carboxylate synthase 9/1-aminocyclopropane-1-carboxylate synthase 11/1-amino-cyclopropane-1-carboxylate synthase 8/ACC synthase 5
Glyma.11G045600	Glyma.11G045600	1-aminocyclopropane-1-carboxylate synthase 3	Cluster2	0.585434	6.50516	6.67697	7.42712	7.45772	6.17812	4.16968	5.37916	0.194527	1.15145	1.16581	-0.423723	-3.42725	-1.53519	1	0.865571	0.789173	1	2.22991e-07	0.210682	AT2G22810/AT3G49700/AT4G08040/AT4G37770/AT5G65800	ACS4/ACS9/ACS11/ACS8/ACS5	1-aminocyclopropane-1-carboxylate synthase 4/1-aminocyclopropane-1-carboxylate synthase 9/1-aminocyclopropane-1-carboxylate synthase 11/1-amino-cyclopropane-1-carboxylate synthase 8/ACC synthase 5
Glyma.17G158100	Glyma.17G158100	1-aminocyclopropane-1-carboxylate synthase 3	Cluster2	0.622236	7.42291	11.4305	11.9452	11.6733	11.5186	10.104	11.6425	5.8384	6.50166	6.15733	5.99178	4.24802	6.1536	3.23403e-49	3.41127e-63	5.37421e-56	2.07723e-52	5.08566e-23	8.47922e-56	AT2G22810/AT3G49700/AT4G08040/AT4G37770/AT5G65800	ACS4/ACS9/ACS11/ACS8/ACS5	1-aminocyclopropane-1-carboxylate synthase 4/1-aminocyclopropane-1-carboxylate synthase 9/1-aminocyclopropane-1-carboxylate synthase 11/1-amino-cyclopropane-1-carboxylate synthase 8/ACC synthase 5
Glyma.03G251700	Glyma.03G251700	protein EIN4	Cluster2	0.655429	5.98982	8.09751	8.22083	8.1945	7.82843	7.77062	7.78741	2.95315	3.10447	3.07171	2.59623	2.51808	2.55394	4.04571e-14	1.74607e-16	4.94071e-16	6.21455e-10	4.69145e-09	1.72561e-09	AT3G04580	EIN4	Signal transduction histidine kinase, hybrid-type, ethylene sensor
Glyma.12G073700	Glyma.12G073700	mitogen-activated protein kinase homolog NTF6-like	Cluster2	0.749939	5.65434	8.78876	9.59434	9.46432	9.23137	8.51669	8.91147	4.65876	5.68237	5.51523	5.21754	4.37109	4.80545	9.72535e-27	1.92863e-43	1.50174e-40	1.88005e-35	4.95913e-23	4.09689e-29	AT1G01560/AT1G07880/AT2G46070/AT4G01370/AT4G01595/AT4G11330	MAPK11/MAPK13/MAPK12/MAPK4/MAPK5	MAP kinase 11/Protein kinase superfamily protein/mitogen-activated protein kinase 12/MAP kinase 4/Protein kinase superfamily protein/MAP kinase 5
Glyma.03G184000	Glyma.03G184000	S-adenosylmethionine synthase 3	Cluster2	0.730462	6.65574	8.73925	10.2551	9.25873	6.36554	5.87876	5.49593	2.51056	4.45555	3.13698	-0.48251	-1.17428	-1.75152	0.000179646	2.4189e-19	2.49725e-08	1	0.902828	0.091122	AT1G02500/AT2G36880/AT3G17390/AT4G01850	SAM1/SAM4/SAM3/SAM2	S-adenosylmethionine synthetase 1/methionine adenosyltransferase 3/S-adenosylmethionine synthetase family protein/S-adenosylmethionine synthetase 2
Glyma.07G233800	Glyma.07G233800	S-adenosylmethionine synthase	Cluster2	0.737478	10.2647	11.5058	11.6475	11.4899	11.2646	11.2207	10.6543	1.59593	1.80696	1.57952	1.28674	1.25929	0.499387	0.00315551	2.86262e-05	0.00295837	0.189921	0.260177	1	AT1G02500/AT2G36880/AT3G17390/AT4G01850	SAM1/SAM4/SAM3/SAM2	S-adenosylmethionine synthetase 1/methionine adenosyltransferase 3/S-adenosylmethionine synthetase family protein/S-adenosylmethionine synthetase 2
Glyma.02G268000	Glyma.02G268000	1-aminocyclopropane-1-carboxylate oxidase	Cluster3	0.475223	4.51134	7.84474	8.6317	9.14805	7.41426	7.6754	5.52923	5.12665	6.14127	6.8034	4.57825	5.0683	1.78359	1.60484e-15	1.31891e-23	9.52117e-30	3.43876e-12	2.74741e-15	0.136719	AT1G05010/AT1G12010/AT1G62380	ACO4/ACO3/ACO2	ethylene-forming enzyme/2-oxoglutarate (2OG) and Fe(II)-dependent oxygenase superfamily protein/ACC oxidase 2
Glyma.09G008400	Glyma.09G008400	1-aminocyclopropane-1-carboxylate oxidase	Cluster3	0.680059	6.48378	10.6886	11.9067	13.3842	11.9644	10.5837	12.7027	8.81311	10.4028	12.197	10.4885	8.79734	11.387	1.75484e-31	3.39297e-45	2.52655e-63	5.44249e-46	1.97341e-31	1.07305e-54	AT1G05010/AT1G12010/AT1G62380	ACO4/ACO3/ACO2	ethylene-forming enzyme/2-oxoglutarate (2OG) and Fe(II)-dependent oxygenase superfamily protein/ACC oxidase 2
Glyma.11G028200	Glyma.11G028200	probable aminotransferase ACS12	Cluster3	0.812533	3.14	5.65954	4.59942	6.71583	5.43456	4.11121	3.1493	4.22712	2.70444	5.7007	3.98372	1.94113	0.329463	4.49205e-05	0.0228267	1.81906e-09	0.000114122	0.186527	1	AT1G62960	ACS10	ACC synthase 10
Glyma.11G021500	Glyma.11G021500	1-aminocyclopropane-1-carboxylate synthase	Cluster3	0.957691	0.886292	0.838758	1.81546	2.88103	1.80961	1.0176	0.834582	-0.04834	2.22221	6.94031	3.13469	0.348844	-0.0498687	1	0.13202	0.00412219	0.0930068	1	1	AT4G11280	ACS6	1-aminocyclopropane-1-carboxylic acid (acc) synthase 6
Glyma.01G222000	Glyma.01G222000	mitogen-activated protein kinase 4-like	Cluster3	0.986941	5.7731	7.24522	7.39142	8.66562	7.95582	7.08292	6.81411	2.08187	2.32673	3.94068	3.05319	1.86438	1.47769	0.000590186	1.2666e-05	3.96226e-23	8.39339e-12	0.00598	0.154328	AT1G01560/AT1G07880/AT2G46070/AT4G01370/AT4G11330	MAPK11/MAPK13/MAPK12/MAPK4/MAPK5	MAP kinase 11/Protein kinase superfamily protein/mitogen-activated protein kinase 12/MAP kinase 4/Protein kinase superfamily protein/MAP kinase 5
Glyma.17G229300	Glyma.17G229300	transmembrane protein 222-like	Cluster3	0.496899	8.83677	8.98514	9.17895	10.0776	9.8228	9.54571	9.73096	0.180393	0.44521	1.58173	1.26731	0.904472	1.14048	1	1	0.000963752	0.180005	1	0.62727	AT2G26070	RTE1	protein REVERSION-TO-ETHYLENE SENSITIVITY-like protein (DUF778)
Glyma.02G268200	Glyma.02G268200	1-aminocyclopropane-1-carboxylate oxidase-like	Cluster4	0.497462	6.67428	6.97802	7.81906	7.9491	8.54925	8.8043	5.89856	0.350739	1.46147	1.62837	2.4399	2.78036	-0.83528	1	0.325138	0.148711	0.000807685	3.61049e-05	1	AT1G05010/AT1G12010/AT1G62380	ACO4/ACO3/ACO2	ethylene-forming enzyme/2-oxoglutarate (2OG) and Fe(II)-dependent oxygenase superfamily protein/ACC oxidase 2
Glyma.08G050400	Glyma.08G050400	1-aminocyclopropane-1-carboxylate oxidase	Cluster4	0.862885	1.12651	1.07231	1.22334	1.95807	2.4281	3.46327	1.35704	-0.058364	0.374205	3.19234	5.15823	7.45528	0.651641	1	1	0.0786125	0.0098088	0.000201737	0.948579	AT1G05010/AT1G12010/AT1G62380	ACO4/ACO3/ACO2	ethylene-forming enzyme/2-oxoglutarate (2OG) and Fe(II)-dependent oxygenase superfamily protein/ACC oxidase 2
Glyma.14G048900	Glyma.14G048900	1-aminocyclopropane-1-carboxylate oxidase-like	Cluster4	0.976887	2.13211	2.03693	2.70487	4.61889	5.7893	6.98968	5.57756	0.184879	2.51808	6.83334	8.62118	10.3445	8.26373	1	0.118668	1.57691e-05	2.89017e-08	1.35795e-11	1.24504e-07	AT1G05010/AT1G12010/AT1G62380	ACO4/ACO3/ACO2	ethylene-forming enzyme/2-oxoglutarate (2OG) and Fe(II)-dependent oxygenase superfamily protein/ACC oxidase 2
Glyma.14G049000	N/A	N/A	Cluster4	0.550678	2.33369	2.87426	2.98704	5.71347	6.12623	6.21524	4.87089	2.46854	2.54485	8.46989	9.09075	9.20404	7.04315	0.14943	0.113515	1.17337e-07	1.20002e-08	8.28929e-09	1.64058e-05	AT1G05010/AT1G12010/AT1G62380	ACO4/ACO3/ACO2	ethylene-forming enzyme/2-oxoglutarate (2OG) and Fe(II)-dependent oxygenase superfamily protein/ACC oxidase 2
Glyma.14G049500	Glyma.14G049500	putative 1-aminocyclopropane-1-carboxylate oxidase	Cluster4	0.966248	5.00348	7.25485	7.1017	8.60485	9.77571	10.8533	9.13686	3.43229	3.22434	5.26258	6.76771	8.05824	6.01958	4.75307e-08	4.42182e-07	1.41922e-22	5.70267e-40	4.30484e-59	1.21228e-30	AT1G05010/AT1G12010/AT1G62380	ACO4/ACO3/ACO2	ethylene-forming enzyme/2-oxoglutarate (2OG) and Fe(II)-dependent oxygenase superfamily protein/ACC oxidase 2
Glyma.05G211700	ACS1	1-aminocyclopropane 1-carboxylate synthase	Cluster4	0.696617	5.88615	6.20168	5.58405	7.16722	7.25707	7.53846	6.93395	0.391399	-0.457065	1.70518	1.84893	2.2104	1.45503	1	1	0.0272369	0.00753824	0.000112991	0.189313	AT4G11280	ACS6	1-aminocyclopropane-1-carboxylic acid (acc) synthase 6
Glyma.08G018000	ACS	1-aminocyclopropane-1-carboxylate synthase	Cluster4	0.286659	10.1718	8.67233	8.49192	9.87175	10.2584	10.1316	9.97576	-1.94847	-2.19112	-0.358885	0.113723	-0.0419797	-0.191722	1.10423e-05	1.85284e-08	1	1	1	1	AT4G11280	ACS6	1-aminocyclopropane-1-carboxylic acid (acc) synthase 6
Glyma.13G076700	Glyma.13G076700	protein ETHYLENE INSENSITIVE 3	Cluster4	0.38285	13.4338	12.3837	12.2293	12.5724	12.876	13.6459	13.0147	-1.33741	-1.54428	-1.07887	-0.696765	0.2682	-0.508456	0.0436905	0.000361314	0.82618	1	1	1	AT2G27050/AT3G20770/AT5G21120	EIL1/EIN3/EIL2	ETHYLENE-INSENSITIVE3-like 1/Ethylene insensitive 3 family protein/ETHYLENE-INSENSITIVE3-like 2
Glyma.10G167300	EIN4	GAF/HisKA/CheY-like REC domain-containing protein	Cluster4	0.898296	7.38303	7.82542	7.32861	7.81223	8.27857	9.13423	8.8044	0.59508	-0.0704575	0.582655	1.18351	2.29034	1.86086	1	1	1	0.55675	2.85021e-09	9.45607e-05	AT3G04580	EIN4	Signal transduction histidine kinase, hybrid-type, ethylene sensor
Glyma.07G066800	MPK4B	mitogen-activated protein kinase MPk4b	Cluster4	0.61745	10.0518	10.4618	10.2949	10.5456	10.9575	11.1973	11.0717	0.527098	0.313137	0.636163	1.15266	1.46824	1.30063	1	1	1	0.280741	0.000164202	0.0172291	AT1G01560/AT1G07880/AT2G46070/AT4G01370/AT4G01595/AT4G11330	MAPK11/MAPK13/MAPK12/MAPK4/MAPK5	MAP kinase 11/Protein kinase superfamily protein/mitogen-activated protein kinase 12/MAP kinase 4/Protein kinase superfamily protein/MAP kinase 5
Glyma.12G073000	Glyma.12G073000	mitogen-activated protein kinase 3	Cluster4	0.974462	9.30943	8.59848	8.66184	9.72374	10.4609	11.1031	10.4428	-0.941258	-0.867176	0.532747	1.47222	2.27644	1.46093	1	1	1	0.00225342	8.21677e-18	0.00293257	AT2G43790/AT3G45640/AT3G59790	MAPK6/MAPK3/MAPK10	MAP kinase 6/mitogen-activated protein kinase 3/MAP kinase 10
Glyma.14G049200	Glyma.14G049200	1-aminocyclopropane-1-carboxylate oxidase	Cluster5	0.300047	3.53432	4.00337	5.60728	6.67475	7.08395	6.79894	5.99058	0.947245	3.56789	5.09504	5.64286	5.28919	4.14425	1	2.60971e-05	1.67494e-11	2.69069e-14	2.25192e-12	2.5883e-07	AT1G05010/AT1G12010/AT1G62380	ACO4/ACO3/ACO2	ethylene-forming enzyme/2-oxoglutarate (2OG) and Fe(II)-dependent oxygenase superfamily protein/ACC oxidase 2
Glyma.06G049900	Glyma.06G049900	1-aminocyclopropane-1-carboxylate synthase 3	Cluster5	0.275313	1.68036	1.91352	2.18505	2.95456	3.74189	1.97819	3.16375	0.798307	1.74387	4.87096	7.03858	1.31579	5.34655	0.798752	0.236407	0.0104133	0.000266495	0.361095	0.00582405	AT2G22810/AT3G49700/AT4G08040/AT4G37770/AT5G65800	ACS4/ACS9/ACS11/ACS8/ACS5	1-aminocyclopropane-1-carboxylate synthase 4/1-aminocyclopropane-1-carboxylate synthase 9/1-aminocyclopropane-1-carboxylate synthase 11/1-amino-cyclopropane-1-carboxylate synthase 8/ACC synthase 5
Glyma.07G128000	Glyma.07G128000	1-aminocyclopropane-1-carboxylate synthase 7	Cluster5	0.340233	4.3175	7.31438	8.70326	7.86593	7.80472	7.44629	8.78001	4.82746	6.5127	5.43091	5.42539	5.0254	6.67482	2.45232e-09	4.14444e-18	2.7433e-12	3.38204e-12	2.54826e-10	4.59888e-19	AT4G26200	ACS7	1-amino-cyclopropane-1-carboxylate synthase 7
Glyma.02G274600	Glyma.02G274600	ETHYLENE INSENSITIVE 3-like 1 protein	Cluster5	0.639776	11.132	12.3628	12.5519	13.169	13.1606	13.0974	13.0776	1.62227	1.87048	2.66083	2.65712	2.63353	2.55794	0.00895403	0.000117322	5.99636e-14	7.87249e-14	1.92421e-13	2.56111e-12	AT2G27050/AT3G20770/AT5G21120	EIL1/EIN3/EIL2	ETHYLENE-INSENSITIVE3-like 1/Ethylene insensitive 3 family protein/ETHYLENE-INSENSITIVE3-like 2
Glyma.19G249100	N/A	N/A	Cluster5	0.604844	5.09216	7.26952	7.71829	8.22371	8.14482	8.07239	8.37967	3.18808	3.79499	4.44829	4.36299	4.28106	4.65205	1.58815e-09	4.25967e-15	1.84986e-22	2.56679e-21	2.52902e-20	5.86926e-25	AT3G04580	EIN4	Signal transduction histidine kinase, hybrid-type, ethylene sensor
Glyma.03G216700	Glyma.03G216700	ethylene response sensor 1	Cluster5	0.970065	9.33233	11.4057	11.5476	11.722	11.8042	11.6932	11.6706	2.80741	2.98878	3.21129	3.31748	3.18051	3.14862	1.0093e-39	2.84745e-48	1.64689e-59	3.65758e-65	1.75391e-57	3.24152e-56	AT1G66340/AT2G40940	ETR1/ERS1	Signal transduction histidine kinase, hybrid-type, ethylene sensor/ethylene response sensor 1
Glyma.19G213300	Glyma.19G213300	ethylene response sensor 1	Cluster5	0.719444	10.4463	12.3272	12.224	12.6001	12.2102	12.2318	12.2797	2.40542	2.27026	2.74216	2.23814	2.27508	2.33304	8.53595e-09	1.3433e-07	3.63805e-13	2.59788e-07	1.39897e-07	3.61064e-08	AT1G66340/AT2G40940	ETR1/ERS1	Signal transduction histidine kinase, hybrid-type, ethylene sensor/ethylene response sensor 1
Glyma.U034700	Glyma.U034700	mitogen-activated protein kinase 13	Cluster5	0.821141	5.7683	6.83988	7.43146	7.72821	7.86737	7.39535	7.65847	1.41969	2.23156	2.63035	2.82531	2.32714	2.53855	0.36449	0.000742743	6.14633e-06	4.19931e-07	0.00028228	2.20058e-05	AT1G01560/AT1G07880/AT2G46070/AT4G01370/AT4G01595/AT4G11330	MAPK11/MAPK13/MAPK12/MAPK4/MAPK5	MAP kinase 11/Protein kinase superfamily protein/mitogen-activated protein kinase 12/MAP kinase 4/Protein kinase superfamily protein/MAP kinase 5
Glyma.02G138800	MAPK2	mitogen-activated protein kinase 2	Cluster5	0.762885	10.1634	10.602	11.091	11.3012	11.0117	11.1918	11.1655	0.575879	1.21521	1.47777	1.10884	1.33925	1.30497	1	0.11076	7.8434e-05	0.540461	0.00748555	0.0166644	AT2G43790/AT3G45640/AT3G59790	MAPK6/MAPK3/MAPK10	MAP kinase 6/mitogen-activated protein kinase 3/MAP kinase 10
Glyma.07G065700	Glyma.07G065700	1-aminocyclopropane-1-carboxylate synthase	Cluster6	0.723084	2.13068	2.3096	2.8386	5.22314	5.99582	5.92822	8.70339	0.790361	1.52549	6.96942	8.88165	9.15712	12.0045	0.702088	0.233796	0.000402945	6.79972e-06	3.67364e-06	7.35203e-10	AT1G01480/AT3G61510	ACS2/ACS1	1-amino-cyclopropane-1-carboxylate synthase 2/ACC synthase 1
Glyma.09G255000	Glyma.09G255000	1-aminocyclopropane-1-carboxylate synthase 1	Cluster6	0.424696	4.62766	7.90236	9.27098	9.83408	9.7372	8.49356	10.2417	6.2898	8.22864	8.86798	8.80645	7.76484	9.40698	8.39984e-08	2.42379e-13	1.49571e-15	2.87017e-15	7.09279e-12	2.16236e-17	AT1G01480/AT3G61510	ACS2/ACS1	1-amino-cyclopropane-1-carboxylate synthase 2/ACC synthase 1
Glyma.16G032200	Glyma.16G032200	1-aminocyclopropane-1-carboxylate synthase	Cluster6	0.751651	5.94372	6.41224	5.69377	7.60079	8.03636	8.32394	10.4031	0.325231	-0.173564	1.76593	2.53564	3.40106	5.4422	1	1	0.238982	0.0342072	0.00156124	1.28968e-08	AT1G01480/AT3G61510	ACS2/ACS1	1-amino-cyclopropane-1-carboxylate synthase 2/ACC synthase 1
Glyma.01G003900	Glyma.01G003900	1-aminocyclopropane-1-carboxylate synthase 7	Cluster6	0.55952	3.53542	6.63268	7.8177	7.57248	7.44647	7.2555	8.58975	8.49237	10.2438	9.91991	9.76073	9.70093	11.3313	2.73261e-08	5.19506e-12	2.26621e-11	5.73203e-11	8.21875e-11	1.44815e-14	AT4G26200	ACS7	1-amino-cyclopropane-1-carboxylate synthase 7
Glyma.16G032900	MPK4A	mitogen-activated protein kinase MPK4a	Cluster6	0.762317	9.61488	10.2838	10.2619	10.6031	10.8147	11.0147	10.9815	0.848168	0.819022	1.2612	1.53329	1.78814	1.74585	1	1	0.0881736	0.000183087	1.83283e-08	1.02474e-07	AT1G01560/AT1G07880/AT2G46070/AT4G01370/AT4G01595/AT4G11330	MAPK11/MAPK13/MAPK12/MAPK4/MAPK5	MAP kinase 11/Protein kinase superfamily protein/mitogen-activated protein kinase 12/MAP kinase 4/Protein kinase superfamily protein/MAP kinase 5
Glyma.07G129000	Glyma.07G129000	1-aminocyclopropane-1-carboxylate oxidase 1	Cluster7	0.610728	13.8732	12.0447	11.9453	12.3438	11.6686	10.9317	11.0868	-2.23984	-2.38396	-1.85928	-2.6903	-3.71841	-3.52915	8.39187e-09	8.36053e-11	5.38006e-05	1.45983e-15	1.24409e-37	1.04893e-32	AT2G19590	ACO1	ACC oxidase 1
Glyma.10G066000	Glyma.10G066000	serine/threonine-protein kinase CTR1	Cluster7	0.994479	11.993	10.8869	10.938	10.9031	11.1283	11.2173	11.16	-1.43202	-1.36264	-1.40885	-1.11089	-0.996345	-1.06659	5.69558e-05	0.000671231	0.000100541	0.433866	1	0.806425	AT5G03730	CTR1	Protein kinase superfamily protein
Glyma.20G229500	Glyma.20G229500	serine/threonine-protein kinase EDR1	Cluster7	0.779133	11.8999	10.5756	10.8724	11.2147	11.308	11.4027	11.4771	-1.71126	-1.31143	-0.868416	-0.746823	-0.62452	-0.526915	1.11136e-11	0.00389696	1	1	1	1	AT1G08720	EDR1	Protein kinase superfamily protein
Glyma.20G051500	Glyma.20G051500	protein ETHYLENE INSENSITIVE 3	Cluster7	0.707855	13.9714	12.4423	12.6259	13.2836	13.1439	13.6929	13.2021	-1.96291	-1.70523	-0.856146	-1.03919	-0.342571	-0.95069	6.1285e-11	1.67127e-06	1	1	1	1	AT2G27050/AT3G20770/AT5G21120	EIL1/EIN3/EIL2	ETHYLENE-INSENSITIVE3-like 1/Ethylene insensitive 3 family protein/ETHYLENE-INSENSITIVE3-like 2
Glyma.13G342500	Glyma.13G342500	ETHYLENE INSENSITIVE 3-like 3 protein	Cluster7	0.998058	12.5176	11.041	10.5914	10.6677	10.9288	11.0375	10.9788	-1.84432	-2.43784	-2.34158	-1.99888	-1.85671	-1.93334	1.03406e-13	1.35067e-37	5.55554e-33	6.34518e-19	3.16076e-14	1.01518e-16	AT1G73730	EIL3	ETHYLENE-INSENSITIVE3-like 3
Glyma.03G181400	Glyma.03G181400	ethylene-insensitive protein 2	Cluster7	0.347384	11.8776	10.8099	10.9948	11.0454	11.2914	11.9926	11.524	-1.37699	-1.12933	-1.0595	-0.739673	0.143244	-0.446088	0.00211871	0.406882	0.865296	1	1	1	AT5G03280	EIN2	NRAMP metal ion transporter family protein
Glyma.20G221800	Glyma.20G221800	protein EIN4	Cluster7	0.97421	11.3318	9.23807	8.80795	9.07703	8.96464	8.90723	8.9868	-2.59263	-3.18451	-2.82561	-2.97584	-3.05528	-2.94641	1.63225e-27	7.56197e-50	9.52168e-36	2.83166e-41	3.34987e-44	2.07121e-40	AT3G04580	EIN4	Signal transduction histidine kinase, hybrid-type, ethylene sensor
Glyma.05G211000	Glyma.05G211000	mitogen-activated protein kinase homolog MMK2	Cluster7	0.973619	5.37478	3.92534	3.32435	3.18341	3.00227	3.64337	3.69277	-2.04535	-3.3697	-3.70635	-3.93049	-2.68131	-2.49413	0.0914178	0.000216482	3.9905e-05	1.48599e-05	0.00631099	0.0132359	AT1G01560/AT1G07880/AT2G46070/AT4G01370/AT4G01595/AT4G11330	MAPK11/MAPK13/MAPK12/MAPK4/MAPK5	MAP kinase 11/Protein kinase superfamily protein/mitogen-activated protein kinase 12/MAP kinase 4/Protein kinase superfamily protein/MAP kinase 5
Glyma.U021800	MAPK1	mitogen-activated protein kinase 1	Cluster7	0.51136	12.1503	11.3136	10.8709	11.2571	11.6638	12.0975	11.7011	-1.05506	-1.64083	-1.1342	-0.608529	-0.0566336	-0.547957	1	2.57407e-05	0.523067	1	1	1	AT2G43790/AT3G45640/AT3G59790	MAPK6/MAPK3/MAPK10	MAP kinase 6/mitogen-activated protein kinase 3/MAP kinase 10
Glyma.08G087300	Glyma.08G087300	copper-transporting ATPase RAN1	Cluster7	0.638874	12.3845	10.5723	10.2322	9.94249	9.6388	9.29052	9.10758	-2.21982	-2.64664	-3.02274	-3.41587	-3.89002	-4.16066	6.25512e-12	3.59118e-21	6.19705e-31	5.30118e-43	9.9683e-60	1.8671e-71	AT5G44790	RAN1	copper-exporting ATPase / responsive-to-antagonist 1 / copper-transporting ATPase (RAN1)
Glyma.10G054500	Glyma.10G054500	S-adenosylmethionine synthase 1	Cluster7	0.887762	2.07674	1.20723	1.27235	1.47983	1.3429	1.35126	1.07775	-1.90818	-1.42732	-0.777558	-1.03111	-0.909286	-4.01813	0.246544	0.34507	0.799679	0.567325	0.694701	0.0296783	AT1G02500/AT2G36880/AT3G17390/AT4G01850	SAM1/SAM4/SAM3/SAM2	S-adenosylmethionine synthetase 1/methionine adenosyltransferase 3/S-adenosylmethionine synthetase family protein/S-adenosylmethionine synthetase 2
Glyma.05G222400	Glyma.05G222400	1-aminocyclopropane-1-carboxylate oxidase 1	Cluster8	0.844789	16.1988	15.4076	15.8135	14.6787	14.9728	13.9109	13.955	-0.94795	-0.46324	-1.89822	-1.50816	-2.92487	-2.87213	1	1	6.65436e-07	0.00676991	5.37309e-27	1.40838e-25	AT2G19590	ACO1	ACC oxidase 1
Glyma.08G029200	Glyma.08G029200	1-aminocyclopropane-1-carboxylate oxidase 1	Cluster8	0.654893	12.8298	12.3615	12.8027	11.6198	11.5165	10.6781	9.90715	-0.514445	-0.0100754	-1.46834	-1.57612	-2.72336	-3.83031	1	1	0.120825	0.0557055	1.97047e-09	5.28446e-23	AT2G19590	ACO1	ACC oxidase 1
Glyma.14G116800	Glyma.14G116800	EIN3-binding F-box protein 1	Cluster8	0.901755	14.2916	13.5925	12.9127	12.2995	12.478	12.8969	12.4298	-0.852943	-1.69684	-2.52465	-2.28707	-1.71792	-2.34144	1	4.16961e-05	4.14668e-20	1.18049e-14	2.38318e-05	8.71451e-16	AT2G25490/AT5G25350	EBF1/EBF2	EIN3-binding F box protein 1/EIN3-binding F box protein 2
Glyma.10G188500	ETR2	ethylene receptor	Cluster8	0.911228	11.6164	11.3875	11.0482	10.2727	10.4158	10.0149	10.6499	-0.282984	-0.700791	-1.70611	-1.5132	-2.03273	-1.15497	1	1	0.000759369	0.0178149	7.59284e-07	0.655702	AT1G04310/AT3G23150	ERS2/ETR2	ethylene response sensor 2/Signal transduction histidine kinase, hybrid-type, ethylene sensor
Glyma.20G202200	Glyma.20G202200	ethylene receptor 2	Cluster8	0.967022	11.4215	11.0968	10.5428	9.5842	9.46446	8.91892	9.40245	-0.390507	-1.06798	-2.31971	-2.47079	-3.21953	-2.47478	1	1	4.37118e-09	6.74299e-11	1.09174e-22	6.03686e-11	AT1G04310/AT3G23150	ERS2/ETR2	ethylene response sensor 2/Signal transduction histidine kinase, hybrid-type, ethylene sensor
Glyma.12G241700	Glyma.12G241700	ethylene receptor	Cluster8	0.96446	12.6816	12.4834	12.0564	11.7435	11.6137	11.5154	11.5402	-0.245021	-0.783091	-1.19086	-1.36002	-1.4823	-1.45675	1	1	0.145191	0.00292074	4.75273e-05	0.000128789	AT1G66340/AT2G40940	ETR1/ERS1	Signal transduction histidine kinase, hybrid-type, ethylene sensor/ethylene response sensor 1
Glyma.05G132900	Glyma.05G132900	copper-transporting ATPase RAN1	Cluster8	0.33116	11.1005	11.1059	10.8955	11.1812	10.5412	9.37256	9.96933	0.00211809	-0.252359	0.0915213	-0.661936	-2.23103	-1.40501	1	1	1	1	1.5426e-07	0.110388	AT5G44790	RAN1	copper-exporting ATPase / responsive-to-antagonist 1 / copper-transporting ATPase (RAN1)
Glyma.03G223000	Glyma.03G223000	S-adenosylmethionine synthase 1	Cluster8	0.824176	15.1313	13.9175	14.5248	13.8223	13.2787	12.7021	12.5225	-1.5122	-0.711084	-1.63455	-2.33933	-3.11116	-3.3672	0.00313017	1	0.000114315	1.00821e-16	2.07815e-39	5.15313e-49	AT1G02500/AT2G36880/AT3G17390/AT4G01850	SAM1/SAM4/SAM3/SAM2	S-adenosylmethionine synthetase 1/methionine adenosyltransferase 3/S-adenosylmethionine synthetase family protein/S-adenosylmethionine synthetase 2
Glyma.19G220200	Glyma.19G220200	S-adenosylmethionine synthase 1	Cluster8	0.467693	15.9461	15.3526	16.0667	15.4524	14.7112	14.0381	13.7913	-0.743995	0.143602	-0.62551	-1.57466	-2.47826	-2.82156	1	1	1	4.87183e-05	8.78382e-27	4.96512e-40	AT1G02500/AT2G36880/AT3G17390/AT4G01850	SAM1/SAM4/SAM3/SAM2	S-adenosylmethionine synthetase 1/methionine adenosyltransferase 3/S-adenosylmethionine synthetase family protein/S-adenosylmethionine synthetase 2
Glyma.01G213700	Glyma.01G213700	probable aminotransferase ACS10	N/A	N/A	6.25983	6.71875	6.00225	5.44466	5.511	5.55526	5.73661	0.572044	-0.23134	-1.07721	-1.00659	-0.885684	-0.655531	1	1	1	1	1	1	AT1G62960	ACS10	ACC synthase 10
Glyma.16G203600	Glyma.16G203600	probable aminotransferase ACS12	N/A	N/A	7.01972	7.15098	6.83296	6.88079	6.99191	6.72745	7.05838	0.165421	-0.234719	-0.18024	-0.0330612	-0.347089	0.0472426	1	1	1	1	1	1	AT5G51690	ACS12	1-amino-cyclopropane-1-carboxylate synthase 12
Glyma.04G048700	Glyma.04G048700	1-aminocyclopropane-1-carboxylate synthase 9	N/A	N/A	N/A	N/A	N/A	N/A	N/A	N/A	N/A	N/A	N/A	N/A	N/A	N/A	N/A	N/A	N/A	N/A	N/A	N/A	N/A	AT2G22810/AT3G49700/AT4G08040/AT4G37770/AT5G65800	ACS4/ACS9/ACS11/ACS8/ACS5	1-aminocyclopropane-1-carboxylate synthase 4/1-aminocyclopropane-1-carboxylate synthase 9/1-aminocyclopropane-1-carboxylate synthase 11/1-amino-cyclopropane-1-carboxylate synthase 8/ACC synthase 5
Glyma.05G223000	Glyma.05G223000	1-aminocyclopropane-1-carboxylate synthase 7	N/A	N/A	N/A	N/A	N/A	N/A	N/A	N/A	N/A	N/A	N/A	N/A	N/A	N/A	N/A	N/A	N/A	N/A	N/A	N/A	N/A	AT4G26200	ACS7	1-amino-cyclopropane-1-carboxylate synthase 7
Glyma.08G030100	Glyma.08G030100	1-aminocyclopropane-1-carboxylate synthase 7	N/A	N/A	2.625	3.40153	3.21144	3.0446	2.98682	3.81171	3.38304	1.66688	1.33355	0.994827	0.732327	2.5669	1.69248	0.400432	0.551176	0.824534	1	0.0707569	0.335808	AT4G26200	ACS7	1-amino-cyclopropane-1-carboxylate synthase 7
Glyma.03G191000	Glyma.03G191000	serine/threonine-protein kinase CTR1	N/A	N/A	9.56755	10.1726	10.0269	9.89687	10.1868	10.472	10.3552	0.782005	0.596848	0.42547	0.802644	1.16513	1.01522	1	1	1	1	0.282693	1	AT5G03730	CTR1	Protein kinase superfamily protein
Glyma.13G151100	Glyma.13G151100	serine/threonine-protein kinase CTR1	N/A	N/A	11.5551	10.8954	11.0192	11.188	11.3031	11.654	11.5262	-0.854403	-0.689181	-0.471661	-0.322092	0.125228	-0.0242319	1	1	1	1	1	1	AT5G03730	CTR1	Protein kinase superfamily protein
Glyma.19G191600	Glyma.19G191600	serine/threonine-protein kinase CTR1	N/A	N/A	9.99049	10.113	10.1613	10.2263	10.2826	10.4334	10.4263	0.156267	0.220802	0.303401	0.376479	0.576991	0.562002	1	1	1	1	1	1	AT5G03730	CTR1	Protein kinase superfamily protein
Glyma.17G211000	N/A	N/A	N/A	N/A	13.1646	12.6823	12.3663	12.1593	12.3686	12.6416	12.2113	-0.610816	-1.01579	-1.28961	-1.01232	-0.636202	-1.21537	1	1	0.0664904	1	1	0.217421	AT2G25490/AT5G25350	EBF1/EBF2	EIN3-binding F box protein 1/EIN3-binding F box protein 2
Glyma.10G159200	EDR1	serine/threonine-protein kinase EDR1	N/A	N/A	11.5813	10.8042	11.082	11.4073	11.5428	11.6342	11.8024	-1.00823	-0.643024	-0.215913	-0.0468341	0.072297	0.28578	1	1	1	1	1	1	AT1G08720	EDR1	Protein kinase superfamily protein
Glyma.14G041500	Glyma.14G041500	ETHYLENE INSENSITIVE 3-like 1 protein	N/A	N/A	13.3596	12.872	12.7736	13.1219	13.0759	13.1036	12.828	-0.624114	-0.747661	-0.296737	-0.359404	-0.308517	-0.666507	1	1	1	1	1	1	AT2G27050/AT3G20770/AT5G21120	EIL1/EIN3/EIL2	ETHYLENE-INSENSITIVE3-like 1/Ethylene insensitive 3 family protein/ETHYLENE-INSENSITIVE3-like 2
Glyma.15G031800	Glyma.15G031800	ETHYLENE INSENSITIVE 3-like 3 protein	N/A	N/A	9.98061	9.93484	9.74137	9.90629	10.0648	10.458	10.5272	-0.0598462	-0.316715	-0.0944207	0.113085	0.623768	0.7048	1	1	1	1	1	1	AT1G73730	EIL3	ETHYLENE-INSENSITIVE3-like 3
Glyma.10G058300	Glyma.10G058300	ethylene-insensitive protein 2	N/A	N/A	12.314	12.1603	12.0628	12.3014	12.3973	12.6559	12.508	-0.201161	-0.330682	-0.0164241	0.102758	0.438675	0.247247	1	1	1	1	1	1	AT5G03280	EIN2	NRAMP metal ion transporter family protein
Glyma.13G145100	Glyma.13G145100	ethylene-insensitive protein 2	N/A	N/A	12.7009	12.0372	11.9693	12.0187	12.262	12.582	12.3714	-0.854061	-0.943214	-0.878514	-0.558453	-0.14196	-0.420775	1	1	1	1	1	1	AT5G03280	EIN2	NRAMP metal ion transporter family protein
Glyma.01G123900	Glyma.01G123900	ethylene-overproduction protein 1	N/A	N/A	7.93245	8.50005	8.6851	8.70248	8.72933	8.54969	8.77358	0.715533	0.959209	0.980989	1.01617	0.818851	1.07968	1	1	1	1	1	1	AT3G51770	ETO1	tetratricopeptide repeat (TPR)-containing protein
Glyma.03G051300	Glyma.03G051300	ethylene-overproduction protein 1	N/A	N/A	9.63129	9.81639	10.0223	10.0101	9.76461	9.32402	9.58569	0.225042	0.486725	0.469048	0.157678	-0.415333	-0.0653543	1	1	1	1	1	1	AT3G51770	ETO1	tetratricopeptide repeat (TPR)-containing protein
Glyma.09G002600	Glyma.09G002600	ethylene receptor	N/A	N/A	11.2868	11.2656	10.8227	10.967	11.0683	11.3905	11.0015	-0.0399537	-0.609504	-0.428646	-0.289644	0.121992	-0.37113	1	1	1	1	1	1	AT1G66340/AT2G40940	ETR1/ERS1	Signal transduction histidine kinase, hybrid-type, ethylene sensor/ethylene response sensor 1
Glyma.08G017400	Glyma.08G017400	mitogen-activated protein kinase homolog MMK2	N/A	N/A	3.12876	2.95569	2.93682	3.87818	3.32584	3.34434	3.20537	-0.446846	-0.37222	0.80449	0.113122	0.377566	-0.0939906	1	1	1	1	1	1	AT1G01560/AT1G07880/AT2G46070/AT4G01370/AT4G01595/AT4G11330	MAPK11/MAPK13/MAPK12/MAPK4/MAPK5	MAP kinase 11/Protein kinase superfamily protein/mitogen-activated protein kinase 12/MAP kinase 4/Protein kinase superfamily protein/MAP kinase 5
Glyma.09G256000	Glyma.09G256000	mitogen-activated protein kinase homolog MMK2	N/A	N/A	10.0488	9.61463	9.60463	9.90903	10.3145	10.7044	10.6429	-0.619707	-0.628073	-0.242997	0.268102	0.758018	0.676618	1	1	1	1	1	1	AT1G01560/AT1G07880/AT2G46070/AT4G01370/AT4G01595/AT4G11330	MAPK11/MAPK13/MAPK12/MAPK4/MAPK5	MAP kinase 11/Protein kinase superfamily protein/mitogen-activated protein kinase 12/MAP kinase 4/Protein kinase superfamily protein/MAP kinase 5
Glyma.11G021800	N/A	N/A	N/A	N/A	5.01824	5.10561	5.16037	5.57661	5.03337	5.11342	4.19552	0.118612	0.189081	0.760518	0.0732566	0.174026	-1.12528	1	1	1	1	1	0.954275	AT1G01560/AT1G07880/AT2G46070/AT4G01370/AT4G01595/AT4G11330	MAPK11/MAPK13/MAPK12/MAPK4/MAPK5	MAP kinase 11/Protein kinase superfamily protein/mitogen-activated protein kinase 12/MAP kinase 4/Protein kinase superfamily protein/MAP kinase 5
Glyma.18G236800	Glyma.18G236800	mitogen-activated protein kinase	N/A	N/A	8.70619	8.52152	7.66598	7.77752	8.18167	8.62877	8.74962	-0.217351	-1.33531	-1.19934	-0.665293	-0.0489843	0.055492	1	0.224621	0.532738	1	1	1	AT1G01560/AT1G07880/AT2G46070/AT4G01370/AT4G01595/AT4G11330	MAPK11/MAPK13/MAPK12/MAPK4/MAPK5	MAP kinase 11/Protein kinase superfamily protein/mitogen-activated protein kinase 12/MAP kinase 4/Protein kinase superfamily protein/MAP kinase 5
Glyma.07G206200	Glyma.07G206200	mitogen-activated protein kinase homolog MMK1	N/A	N/A	10.4162	10.0821	10.3282	10.3571	10.1895	10.3973	10.3124	-0.431946	-0.113942	-0.0777157	-0.293039	-0.0161692	-0.130995	1	1	1	1	1	1	AT2G43790/AT3G45640/AT3G59790	MAPK6/MAPK3/MAPK10	MAP kinase 6/mitogen-activated protein kinase 3/MAP kinase 10
Glyma.09G052000	Glyma.09G052000	copper-transporting ATPase RAN1	N/A	N/A	10.8406	10.24	10.0275	10.4367	10.3875	10.4437	10.5803	-0.785776	-1.07209	-0.530151	-0.591581	-0.511573	-0.345881	1	0.93481	1	1	1	1	AT5G44790	RAN1	copper-exporting ATPase / responsive-to-antagonist 1 / copper-transporting ATPase (RAN1)
Glyma.15G158300	Glyma.15G158300	copper-transporting ATPase RAN1	N/A	N/A	11.6866	10.9183	10.9332	10.7198	10.7364	11.0962	10.9546	-0.990079	-0.960942	-1.25185	-1.23016	-0.744504	-0.938772	1	1	0.112437	0.166497	1	1	AT5G44790	RAN1	copper-exporting ATPase / responsive-to-antagonist 1 / copper-transporting ATPase (RAN1)
Glyma.14G094100	Glyma.14G094100	transmembrane protein 222-like	N/A	N/A	9.25528	9.23748	9.32639	9.96569	9.69151	9.47252	9.351	-0.0131243	0.104671	0.920316	0.566798	0.2848	0.126624	1	1	1	1	1	1	AT2G26070	RTE1	protein REVERSION-TO-ETHYLENE SENSITIVITY-like protein (DUF778)
Glyma.02G008700	N/A	N/A	N/A	N/A	N/A	N/A	N/A	N/A	N/A	N/A	N/A	N/A	N/A	N/A	N/A	N/A	N/A	N/A	N/A	N/A	N/A	N/A	N/A	AT1G02500/AT2G36880/AT3G17390/AT4G01850	SAM1/SAM4/SAM3/SAM2	S-adenosylmethionine synthetase 1/methionine adenosyltransferase 3/S-adenosylmethionine synthetase family protein/S-adenosylmethionine synthetase 2
Glyma.10G144300	Glyma.10G144300	S-adenosylmethionine synthase 1	N/A	N/A	3.0095	4.02905	4.0656	4.29555	3.71616	3.63561	2.89706	1.49004	1.65031	1.97654	1.01864	1.21883	-0.207871	0.521599	0.349325	0.185385	0.86922	0.678449	1	AT1G02500/AT2G36880/AT3G17390/AT4G01850	SAM1/SAM4/SAM3/SAM2	S-adenosylmethionine synthetase 1/methionine adenosyltransferase 3/S-adenosylmethionine synthetase family protein/S-adenosylmethionine synthetase 2
Glyma.13G141600	Glyma.13G141600	S-adenosylmethionine synthase 3	N/A	N/A	N/A	N/A	N/A	N/A	N/A	N/A	N/A	N/A	N/A	N/A	N/A	N/A	N/A	N/A	N/A	N/A	N/A	N/A	N/A	AT1G02500/AT2G36880/AT3G17390/AT4G01850	SAM1/SAM4/SAM3/SAM2	S-adenosylmethionine synthetase 1/methionine adenosyltransferase 3/S-adenosylmethionine synthetase family protein/S-adenosylmethionine synthetase 2
Glyma.15G190500	Glyma.15G190500	S-adenosylmethionine synthase	N/A	N/A	14.8167	14.8512	14.9498	15.1935	14.532	13.9539	14.0285	0.0452714	0.205454	0.467953	-0.354301	-1.0962	-1.00686	1	1	1	1	0.822127	1	AT1G02500/AT2G36880/AT3G17390/AT4G01850	SAM1/SAM4/SAM3/SAM2	S-adenosylmethionine synthetase 1/methionine adenosyltransferase 3/S-adenosylmethionine synthetase family protein/S-adenosylmethionine synthetase 2
Glyma.17G039100	Glyma.17G039100	S-adenosylmethionine synthase-like	N/A	N/A	14.546	14.7402	14.8462	14.0679	14.5063	14.4549	13.7989	0.238718	0.364536	-0.60933	-0.0610044	-0.100694	-0.947754	1	1	1	1	1	1	AT1G02500/AT2G36880/AT3G17390/AT4G01850	SAM1/SAM4/SAM3/SAM2	S-adenosylmethionine synthetase 1/methionine adenosyltransferase 3/S-adenosylmethionine synthetase family protein/S-adenosylmethionine synthetase 2

## Sheet: ABA
Suuplementary Table S6. Expression and cluster information of soybean orthologous gene related to abscisic acid biosynthesis, transport, and signaling during callus formation.
Locus	Symbol	Description	Cluster	CScore	rlog							DEG (log2FoldChange)						Adj P-value						Orthology
					Day00	Day01	Day04	Day07	Day14	Day28	Day42	Day01	Day04	Day07	Day14	Day28	Day42	Day01	Day04	Day07	Day14	Day28	Day42	Locus	Symbol	Description
Glyma.11G151400	Glyma.11G151400	xanthoxin dehydrogenase	Cluster1	0.564801	8.61445	9.62327	9.5694	9.22052	9.22363	9.2631	9.23664	1.32175	1.25519	0.800978	0.815034	0.856053	0.832243	0.038609	0.10098	1	1	1	1	AT1G52340	ABA2	NAD(P)-binding Rossmann-fold superfamily protein
Glyma.19G047800	Glyma.19G047800	two-component response regulator ARR14	Cluster1	0.528329	4.65345	8.90993	8.73602	8.5827	7.97053	8.28079	6.9491	6.20333	5.98494	5.78261	4.98548	5.40755	3.69672	5.31161e-29	5.63193e-27	5.10244e-25	9.54109e-18	2.46143e-21	7.96093e-09	AT1G67080	ABA4	abscisic acid (aba)-deficient 4
Glyma.07G033500	Glyma.07G033500	pleiotropic drug resistance protein 1	Cluster1	0.970057	2.93896	5.53059	4.75549	4.43496	4.10862	3.81923	4.09084	4.64124	3.54623	2.90579	2.28811	1.67516	2.20093	1.71172e-05	0.00187262	0.0155994	0.0903578	0.337072	0.114156	AT1G15520/AT3G30842	ABCG40/ABCG38	pleiotropic drug resistance 12/pleiotropic drug resistance 10
Glyma.03G132700	Glyma.03G132700	glucan endo-1,3-beta-glucosidase	Cluster1	0.985324	13.7895	15.8285	15.103	14.4942	14.0133	13.3578	11.9422	2.15997	1.31994	0.567751	0.132854	-0.385418	-2.28102	0.0564657	0.615083	1	1	1	0.0280438	AT3G57240/AT3G57260/AT3G57270	BG3/BG2,/BG1	beta-1,3-glucanase 3/beta-1,3-glucanase 2/beta-1,3-glucanase 1
Glyma.03G137000	CHLH	magnesium chelatase subunit	Cluster1	0.979561	7.24939	8.99679	8.65179	7.9485	7.66617	7.54786	7.83793	2.25128	1.94468	0.867695	0.510451	0.363551	0.796356	0.0012283	0.0134131	1	1	1	1	AT5G13630	CCH1	magnesium-chelatase subunit chlH, chloroplast, putative / Mg-protoporphyrin IX chelatase, putative (CHLH)
Glyma.19G139300	Glyma.19G139300	magnesium-chelatase subunit ChlH, chloroplastic	Cluster1	0.985305	4.58054	8.08941	7.40913	6.14181	6.14767	5.11858	5.43982	4.97894	4.06516	2.19205	2.23163	0.792949	1.17484	1.778e-13	1.01726e-08	0.0229137	0.02023	1	0.847835	AT5G13630	CCH1	magnesium-chelatase subunit chlH, chloroplast, putative / Mg-protoporphyrin IX chelatase, putative (CHLH)
Glyma.09G146800	Glyma.09G146800	protein DETOXIFICATION 49	Cluster1	0.797598	3.09169	5.57462	4.68524	4.53119	4.84547	2.91823	3.53489	4.32921	2.93976	2.66209	3.40401	-0.172894	0.834573	3.62027e-06	0.00548775	0.0151087	0.000621301	1	1	AT4G23030/AT5G52050	DTX48/DTX50	MATE efflux family protein/MATE efflux family protein
Glyma.16G198700	Glyma.16G198700	protein DETOXIFICATION 49	Cluster1	0.846885	2.37032	4.44765	4.45923	4.04206	3.39688	3.09344	2.85214	5.41692	5.42417	4.58672	3.11221	2.09389	1.99738	0.000899848	0.000689008	0.00385739	0.0512123	0.182567	0.203953	AT4G23030/AT5G52050	DTX48/DTX50	MATE efflux family protein/MATE efflux family protein
Glyma.06G057000	Glyma.06G057000	guanine nucleotide-binding protein alpha-1 subunit	Cluster1	0.962145	3.7391	7.91548	6.9474	6.9095	5.4401	4.6567	5.01443	6.17901	4.87685	4.87311	2.79104	1.77641	2.08292	2.4045e-17	1.66848e-10	1.50572e-10	0.00289259	0.198553	0.0709465	AT2G26300	GPA1	G protein alpha subunit 1
Glyma.17G226700	GPA2	guanine nucleotide-binding protein alpha-2 subunit	Cluster1	0.985564	9.64274	11.5691	11.0061	9.88955	9.15869	8.60035	8.75539	2.33761	1.6499	0.260903	-0.663649	-1.42562	-1.1813	1.51207e-09	0.00436413	1	1	0.0809107	0.593051	AT2G26300	GPA1	G protein alpha subunit 1
Glyma.08G296100	Glyma.08G296100	protein NRT1/ PTR FAMILY 4.6	Cluster1	0.959095	3.57548	4.47896	4.2555	3.75464	3.00417	2.32284	3.10878	1.32452	0.983096	0.301962	-0.681069	-4.41739	-0.666231	0.709827	1	1	1	0.00585295	1	AT1G27040/AT1G69850/AT5G62730	NPF4.5/NRT1.2/NPF4.7	Major facilitator superfamily protein/nitrate transporter 1:2/Major facilitator superfamily protein
Glyma.18G126500	Glyma.18G126500	protein NRT1/ PTR FAMILY 4.6	Cluster1	0.929709	8.61952	10.4858	9.82131	9.80639	9.55507	9.12332	8.68565	2.39262	1.54878	1.53073	1.2033	0.676605	0.0727587	1.03553e-11	0.0102555	0.0119547	0.455673	1	1	AT1G27040/AT1G69850/AT5G62730	NPF4.5/NRT1.2/NPF4.7	Major facilitator superfamily protein/nitrate transporter 1:2/Major facilitator superfamily protein
Glyma.01G097000	Glyma.01G097000	abscisic acid receptor PYR1-like protein	Cluster1	0.881316	8.28645	9.79865	8.79828	8.06555	8.57122	8.07483	7.72406	1.85929	0.626959	-0.313868	0.328666	-0.25722	-0.731433	0.00631758	1	1	1	1	1	AT4G17870/AT5G46790	PYR1/PYL1	Polyketide cyclase/dehydrase and lipid transport superfamily protein/PYR1-like 1
Glyma.05G176100	Glyma.05G176100	serine/threonine-protein kinase SAPK2	Cluster1	0.852063	2.30615	4.33778	3.05991	2.97753	2.94844	2.41153	2.57915	3.63839	1.06581	0.893895	0.817887	0.0810085	0.428838	0.0122374	0.722219	0.856106	0.983866	1	1	AT1G78290/AT3G50500/AT4G33950/AT4G40010/AT5G66880	SNRK2.8/SNRK2.2/SNRK2.6/SNRK2.7/SNRK2.3	Protein kinase superfamily protein/SNF1-related protein kinase 2.2/Protein kinase superfamily protein/SNF1-related protein kinase 2.7/sucrose nonfermenting 1(SNF1)-related protein kinase 2.3
Glyma.08G133600	Glyma.08G133600	serine/threonine-protein kinase SAPK2	Cluster1	0.794163	8.59838	10.5394	8.97542	8.09317	8.20808	7.9853	8.923	2.37368	0.497089	-0.631383	-0.48614	-0.586146	0.376089	0.000100385	1	1	1	1	1	AT1G78290/AT3G50500/AT4G33950/AT4G40010/AT5G66880	SNRK2.8/SNRK2.2/SNRK2.6/SNRK2.7/SNRK2.3	Protein kinase superfamily protein/SNF1-related protein kinase 2.2/Protein kinase superfamily protein/SNF1-related protein kinase 2.7/sucrose nonfermenting 1(SNF1)-related protein kinase 2.3
Glyma.01G186200	N/A	N/A	Cluster1	0.355237	6.03022	6.18937	7.13846	5.79541	4.69974	3.9149	3.5827	0.186671	1.38984	-0.256509	-1.82762	-2.97348	-3.94979	1	0.333943	1	0.0366452	7.27664e-06	2.37659e-09	AT5G67030	ZEP	zeaxanthin epoxidase (ZEP) (ABA1)
Glyma.17G174500	ZEP	zeaxanthin epoxidase	Cluster1	0.960928	6.70079	7.79321	7.39028	6.93135	6.36719	6.08937	5.38792	1.29298	0.777305	0.184182	-0.520448	-0.907743	-1.92773	0.554161	1	1	1	1	0.0103821	AT5G67030	ZEP	zeaxanthin epoxidase (ZEP) (ABA1)
Glyma.06G312300	Glyma.06G312300	ABC transporter C family member 12	Cluster2	0.27235	9.7553	11.9819	11.4397	12.119	11.3373	11.591	10.7333	2.96407	2.25978	3.11794	2.11871	2.45505	1.32586	8.47923e-30	4.43629e-13	7.91481e-35	1.39776e-10	5.33314e-17	0.0953269	AT1G30400/AT1G30410/AT1G30420/AT2G34660	ABCC1/ABCC12/ABCC11/ABCC2	multidrug resistance-associated protein 1/multidrug resistance-associated protein 13/multidrug resistance-associated protein 12/multidrug resistance-associated protein 2
Glyma.06G071800	Glyma.06G071800	pleiotropic drug resistance protein 1	Cluster2	0.521633	5.53303	7.71098	8.44348	7.39216	4.19032	2.95215	2.60276	2.72902	3.63015	2.33088	-1.68585	-3.79095	-5.51319	1.88599e-06	1.38283e-13	0.000194901	0.109137	2.34035e-06	5.42851e-07	AT1G15520/AT3G30842	ABCG40/ABCG38	pleiotropic drug resistance 12/pleiotropic drug resistance 10
Glyma.17G206300	N/A	N/A	Cluster2	0.458941	7.17201	9.18377	11.5969	11.8949	10.4275	9.64729	10.2616	3.06009	6.20615	6.47032	4.64172	3.62761	4.45012	1.05435e-10	3.23981e-62	1.10149e-68	3.90888e-31	7.64261e-17	4.23839e-28	AT1G15520/AT3G30842	ABCG40/ABCG38	pleiotropic drug resistance 12/pleiotropic drug resistance 10
Glyma.19G169200	Glyma.19G169200	pleiotropic drug resistance protein 1	Cluster2	0.349834	1.83655	2.73949	3.20622	2.41871	2.1286	2.9315	2.06128	4.53568	5.89336	2.94404	1.3861	5.06808	1.25144	0.0206003	0.00201124	0.0846476	0.330472	0.00791569	0.398614	AT1G15520/AT3G30842	ABCG40/ABCG38	pleiotropic drug resistance 12/pleiotropic drug resistance 10
Glyma.07G212700	Glyma.07G212700	abscisic acid 8`-hydroxylase 4	Cluster2	0.558263	3.26027	6.89613	7.32512	7.93122	6.58795	6.55231	5.03792	7.53966	8.4006	8.9139	7.02626	7.00256	4.82628	2.46533e-07	4.31822e-09	3.39894e-10	1.17643e-06	1.38144e-06	0.00121537	AT3G19270	CYP707A4	cytochrome P450, family 707, subfamily A, polypeptide 4
Glyma.19G251000	Glyma.19G251000	violaxanthin de-epoxidase, chloroplastic-like	Cluster2	0.91557	5.13185	7.97673	8.20335	8.01933	7.19084	6.36415	6.99129	4.12192	4.41987	4.17619	3.08216	1.9166	2.81141	2.06096e-23	3.44958e-28	1.66739e-24	4.34649e-11	0.00573133	1.07831e-08	AT1G08550	NPQ1	non-photochemical quenching 1
Glyma.14G127800	Glyma.14G127800	pleiotropic drug resistance protein 1	Cluster3	0.928863	6.32234	7.79778	9.6503	10.8975	9.11436	5.47583	6.36167	1.87017	4.29634	5.77417	3.73155	-1.17132	0.094855	0.05331	4.35008e-15	4.13796e-30	8.07253e-11	0.864838	1	AT1G15520/AT3G30842	ABCG40/ABCG38	pleiotropic drug resistance 12/pleiotropic drug resistance 10
Glyma.02G132200	Glyma.02G132200	abscisic acid 8`-hydroxylase 4	Cluster3	0.974684	1.69576	2.17398	2.6158	5.12797	3.99852	2.99706	1.99859	1.33431	3.259	8.05544	6.26229	3.21526	0.798469	0.278716	0.0711979	0.000242301	0.00402143	0.0749065	0.544425	AT3G19270	CYP707A4	cytochrome P450, family 707, subfamily A, polypeptide 4
Glyma.20G155500	Glyma.20G155500	protein DETOXIFICATION 49	Cluster3	0.327486	3.67005	2.13155	2.5568	3.96028	3.87711	3.21536	2.41055	-3.7	-1.36623	0.0853941	0.190924	-0.237538	-1.95767	0.0370634	0.414501	1	1	1	0.209962	AT4G23030/AT5G52050	DTX48/DTX50	MATE efflux family protein/MATE efflux family protein
Glyma.05G140900	Glyma.05G140900	probable 9-cis-epoxycarotenoid dioxygenase NCED5, chloroplastic-like	Cluster3	0.847127	1.57441	2.43606	2.40391	6.54612	3.01406	1.26177	2.87006	1.69522	1.3108	7.74825	3.14253	-0.418401	3.2909	0.320782	0.396293	3.00555e-06	0.0575998	1	0.0496776	AT1G30100/AT1G78390/AT3G14440/AT3G24220/AT4G18350	NCED5/NCED9/NCED3/NCED6/NCED2	nine-cis-epoxycarotenoid dioxygenase 5/nine-cis-epoxycarotenoid dioxygenase 9/nine-cis-epoxycarotenoid dioxygenase 3/nine-cis-epoxycarotenoid dioxygenase 6/nine-cis-epoxycarotenoid dioxygenase 2
Glyma.04G050900	Glyma.04G050900	abscisic acid receptor PYL2	Cluster3	0.911602	1.79169	1.74605	2.1237	4.43819	3.96828	3.28646	1.81003	0.0398698	0.825216	6.0428	5.17888	3.91455	0.167914	1	0.758559	0.000102797	0.00106308	0.0149925	1	AT1G73000/AT2G26040	PYR1/PYL1	PYR1-like 3/PYR1-like 2
Glyma.02G135500	Glyma.02G135500	serine/threonine-protein kinase SRK2E	Cluster3	0.649429	3.0971	3.30945	5.86854	7.7272	7.82388	6.30403	6.55947	0.710787	5.56634	8.01973	8.12674	6.14211	6.45696	1	1.14589e-05	2.60496e-11	1.52654e-11	9.21276e-07	1.97768e-07	AT1G78290/AT3G50500/AT4G33950/AT4G40010/AT5G66880	SNRK2.8/SNRK2.2/SNRK2.6/SNRK2.7/SNRK2.3	Protein kinase superfamily protein/SNF1-related protein kinase 2.2/Protein kinase superfamily protein/SNF1-related protein kinase 2.7/sucrose nonfermenting 1(SNF1)-related protein kinase 2.3
Glyma.02G272200	Glyma.02G272200	abscisic-aldehyde oxidase	Cluster4	0.784963	7.38266	8.56662	8.87005	9.47044	9.61248	10.0307	9.57972	1.64245	2.05387	2.84215	3.02332	3.55845	2.97962	0.000409279	1.56562e-09	4.93945e-27	1.92831e-32	2.40821e-51	3.11167e-31	AT1G04580/AT2G27150/AT3G43600/AT5G20960	AAO4/AAO3/AAO2AAO1	aldehyde oxidase 4/abscisic aldehyde oxidase 3/aldehyde oxidase 2/aldehyde oxidase 1
Glyma.14G045100	Glyma.14G045100	abscisic-aldehyde oxidase	Cluster4	0.562682	6.83626	9.93911	11.2568	11.8181	12.1108	12.4051	12.0006	5.44058	7.20094	7.89897	8.27919	8.63295	8.1339	1.35893e-46	2.55611e-90	1.0141e-111	7.24077e-124	3.07711e-136	3.50637e-119	AT1G04580/AT2G27150/AT3G43600/AT5G20960	AAO4/AAO3/AAO2AAO1	aldehyde oxidase 4/abscisic aldehyde oxidase 3/aldehyde oxidase 2/aldehyde oxidase 1
Glyma.13G361900	Glyma.13G361900	pleiotropic drug resistance protein 1	Cluster4	0.390576	12.9236	13.3776	13.4428	14.4072	14.8727	14.7457	14.4558	0.598159	0.690982	1.9311	2.52471	2.36236	2.00152	1	1	2.93316e-09	1.31711e-22	2.85697e-18	1.8957e-10	AT1G15520/AT3G30842	ABCG40/ABCG38	pleiotropic drug resistance 12/pleiotropic drug resistance 10
Glyma.13G362000	N/A	N/A	Cluster4	0.404428	5.8136	7.69345	8.11581	8.30396	8.47411	8.77836	8.46437	2.71314	3.29372	3.53273	3.75813	4.15288	3.74768	4.96722e-10	1.78301e-17	4.00314e-21	9.16009e-25	5.79761e-32	1.33144e-24	AT1G15520/AT3G30842	ABCG40/ABCG38	pleiotropic drug resistance 12/pleiotropic drug resistance 10
Glyma.19G169400	Glyma.19G169400	pleiotropic drug resistance protein 1	Cluster4	0.748216	5.79325	10.2883	10.0546	11.0324	11.3541	12.5959	7.54642	6.62863	6.21862	7.56507	7.88588	9.39878	2.69439	1.96042e-11	3.65092e-10	2.98511e-15	1.63245e-16	1.16783e-23	0.0270412	AT1G15520/AT3G30842	ABCG40/ABCG38	pleiotropic drug resistance 12/pleiotropic drug resistance 10
Glyma.03G132900	Glyma.03G132900	glucan endo-1,3-beta-glucosidase	Cluster4	0.248588	1.1975	1.49615	1.06956	3.08987	4.25987	3.20739	1.55269	0.532458	-0.0646391	6.06938	7.91376	6.61732	0.671415	1	1	0.00615762	0.000488704	0.0034967	0.733423	AT3G57240/AT3G57260/AT3G57270	BG3/BG2,/BG1	beta-1,3-glucanase 3/beta-1,3-glucanase 2/beta-1,3-glucanase 1
Glyma.14G082900	Glyma.14G082900	abscisic acid 8`-hydroxylase CYP707A1	Cluster4	0.515669	2.16596	2.95067	2.88593	2.89197	3.27091	3.37201	3.05862	4.27547	4.1301	4.14038	5.58606	5.69731	4.74145	0.0184042	0.0181322	0.0163254	0.00132042	0.00110973	0.00687768	AT3G19270	CYP707A4	cytochrome P450, family 707, subfamily A, polypeptide 4
Glyma.01G018800	Glyma.01G018800	abscisic acid receptor PYL1	Cluster4	0.712233	3.32479	4.15148	4.2258	4.56125	5.49441	5.75876	5.51218	1.23759	1.3289	1.94354	3.47795	3.8379	3.47876	0.832016	0.607282	0.111137	5.17801e-05	3.96284e-06	5.29461e-05	AT4G17870/AT5G46790	PYR1/PYL1	Polyketide cyclase/dehydrase and lipid transport superfamily protein/PYR1-like 1
Glyma.11G058800	Glyma.11G058800	serine/threonine-protein kinase SRK2I	Cluster4	0.450305	11.5443	10.5547	10.5115	10.7318	11.2868	11.7561	11.5351	-1.28138	-1.33475	-1.04777	-0.325158	0.259063	-0.00462796	0.000777861	2.53963e-05	0.800664	1	1	1	AT1G78290/AT3G50500/AT4G33950/AT4G40010/AT5G66880	SNRK2.8/SNRK2.2/SNRK2.6/SNRK2.7/SNRK2.3	Protein kinase superfamily protein/SNF1-related protein kinase 2.2/Protein kinase superfamily protein/SNF1-related protein kinase 2.7/sucrose nonfermenting 1(SNF1)-related protein kinase 2.3
Glyma.17G206100	Glyma.17G206100	pleiotropic drug resistance protein 1	Cluster5	0.33647	1.70858	1.8243	2.40351	2.61444	3.02901	1.83961	2.54521	0.584296	4.04841	4.73428	5.94935	0.624003	4.44838	1	0.0242614	0.00798806	0.000907865	1	0.0139402	AT1G15520/AT3G30842	ABCG40/ABCG38	pleiotropic drug resistance 12/pleiotropic drug resistance 10
Glyma.17G242200	Glyma.17G242200	abscisic acid 8`-hydroxylase CYP707A1	Cluster5	0.292544	3.82844	5.24807	5.57065	6.4538	5.10723	6.44231	5.82902	2.35418	2.83797	4.13443	2.15503	4.13148	3.33297	0.0181921	0.000897125	1.26949e-08	0.0363236	1.58384e-08	2.50576e-05	AT3G19270	CYP707A4	cytochrome P450, family 707, subfamily A, polypeptide 4
Glyma.08G272500	Glyma.08G272500	abscisic acid receptor PYR1	Cluster5	0.586098	6.33479	7.5509	8.10898	7.92646	8.04326	8.18944	7.55837	1.61396	2.29384	2.06048	2.20589	2.43294	1.56963	0.0955044	9.93991e-05	0.00139751	0.000284357	1.58418e-05	0.107134	AT4G17870/AT5G46790	PYR1/PYL1	Polyketide cyclase/dehydrase and lipid transport superfamily protein/PYR1-like 1
Glyma.11G151700	Glyma.11G151700	xanthoxin dehydrogenase	Cluster6	0.873338	4.17911	5.29494	5.2002	5.92109	5.88403	6.38785	6.45356	1.82198	1.73221	2.76134	2.71815	3.43706	3.53509	0.0981605	0.120676	9.79547e-05	0.000159249	7.50796e-08	1.93635e-08	AT1G52340	ABA2	NAD(P)-binding Rossmann-fold superfamily protein
Glyma.15G012000	Glyma.15G012000	pleiotropic drug resistance protein 1	Cluster6	0.629394	4.80176	5.06808	6.41387	8.97229	10.6643	10.489	10.4783	0.29002	2.44117	5.95735	8.03661	7.85124	7.81358	1	0.00236708	1.67866e-26	1.4736e-51	5.56151e-49	1.72167e-48	AT1G15520/AT3G30842	ABCG40/ABCG38	pleiotropic drug resistance 12/pleiotropic drug resistance 10
Glyma.15G250100	Glyma.15G250100	9-cis-epoxycarotenoid dioxygenase NCED1, chloroplastic	Cluster6	0.544504	2.40389	3.92454	3.03099	4.85002	3.66825	4.96233	4.96927	5.64885	2.81239	7.33708	5.24222	7.58761	7.75872	0.00128115	0.0891125	1.17367e-05	0.00221285	6.54929e-06	3.70284e-06	AT1G30100/AT1G78390/AT3G14440/AT3G24220/AT4G18350	NCED5/NCED9/NCED3/NCED6/NCED2	nine-cis-epoxycarotenoid dioxygenase 5/nine-cis-epoxycarotenoid dioxygenase 9/nine-cis-epoxycarotenoid dioxygenase 3/nine-cis-epoxycarotenoid dioxygenase 6/nine-cis-epoxycarotenoid dioxygenase 2
Glyma.01G042100	Glyma.01G042100	protein NRT1/ PTR FAMILY 4.6	Cluster6	0.821667	6.67702	6.31797	6.34785	8.49853	9.14101	8.56793	9.20965	-0.523365	-0.470978	2.42273	3.23894	2.51305	3.32977	1	1	5.16832e-14	3.5505e-33	1.40268e-15	6.10973e-36	AT1G27040/AT1G69850/AT5G62730	NPF4.5/NRT1.2/NPF4.7	Major facilitator superfamily protein/nitrate transporter 1:2/Major facilitator superfamily protein
Glyma.08G296000	Glyma.08G296000	protein NRT1/ PTR FAMILY 4.6	Cluster6	0.555412	7.7005	9.17205	8.47229	8.58637	9.17142	9.13924	9.48524	1.96502	1.05579	1.21851	1.96451	1.92262	2.36109	1.0969e-05	1	0.420388	7.80867e-06	2.16126e-05	1.81089e-10	AT1G27040/AT1G69850/AT5G62730	NPF4.5/NRT1.2/NPF4.7	Major facilitator superfamily protein/nitrate transporter 1:2/Major facilitator superfamily protein
Glyma.02G272400	Glyma.02G272400	abscisic-aldehyde oxidase	Cluster7	0.994675	11.797	10.0338	8.87852	9.05652	9.27376	9.92855	10.0304	-2.1799	-3.69219	-3.4751	-3.17869	-2.29615	-2.16618	6.0446e-10	8.8906e-46	3.5634e-39	8.13273e-31	6.68226e-12	6.33898e-10	AT1G04580/AT2G27150/AT3G43600/AT5G20960	AAO4/AAO3/AAO2AAO1	aldehyde oxidase 4/abscisic aldehyde oxidase 3/aldehyde oxidase 2/aldehyde oxidase 1
Glyma.09G002300	Glyma.09G002300	molybdenum cofactor sulfurase	Cluster7	0.996588	13.195	11.6794	11.0523	11.0663	11.2767	11.829	11.5173	-1.89335	-2.71658	-2.69819	-2.42167	-1.70173	-2.10091	3.96119e-16	2.17358e-56	3.67085e-55	3.59132e-39	1.6109e-10	3.97806e-24	AT1G16540	ABA3	molybdenum cofactor sulfurase (LOS5) (ABA3)
Glyma.15G092400	Glyma.15G092400	ABC transporter C family member 2	Cluster7	0.917635	14.1994	13.034	12.8202	12.7448	12.9241	12.7505	12.7389	-1.45665	-1.73708	-1.83892	-1.60047	-1.81324	-1.83859	0.00092124	1.99757e-08	1.37385e-10	5.56265e-06	5.37822e-10	1.44889e-10	AT1G30400/AT1G30410/AT1G30420/AT2G34660	ABCC1/ABCC12/ABCC11/ABCC2	multidrug resistance-associated protein 1/multidrug resistance-associated protein 13/multidrug resistance-associated protein 12/multidrug resistance-associated protein 2
Glyma.02G188300	Glyma.02G188300	ABC transporter G family member 22	Cluster7	0.503116	5.22509	3.62847	2.96254	3.74335	2.2618	1.69582	1.93956	-2.06011	-3.26332	-1.83668	-4.88753	-9.82324	-6.03826	0.120685	0.00134785	0.170299	2.70996e-06	1.88948e-08	2.63836e-07	AT3G52310/AT5G06530	ABCG27/ABCG22	ABC transporter G family member 27/ABC-2 type transporter family protein
Glyma.03G204800	Glyma.03G204800	ABC transporter G family member 22	Cluster7	0.549267	1.88592	1.26951	1.10439	1.76715	1.37625	1.33382	1.43212	-0.681867	-4.41229	-0.0854501	-0.50683	-0.501601	-0.413433	0.756199	0.047688	1	0.954682	0.992055	1	AT3G52310/AT5G06530	ABCG27/ABCG22	ABC transporter G family member 27/ABC-2 type transporter family protein
Glyma.03G168100	N/A	N/A	Cluster7	0.96556	5.44195	2.16559	1.84016	2.71861	2.70157	2.2694	1.36411	-3.77079	-5.60755	-3.40383	-2.79678	-4.47997	-10.3979	0.00954311	0.000117186	0.0150832	0.0509905	0.00159519	3.59806e-07	AT1G15520/AT3G30842	ABCG40/ABCG38	pleiotropic drug resistance 12/pleiotropic drug resistance 10
Glyma.08G357600	ABI3-1	B3 domain-containing transcription factor ABI3	Cluster7	0.973267	13.513	8.59959	7.20144	3.05261	4.65904	3.49703	2.62283	-4.55675	-6.14853	-12.7365	-9.67071	-11.0593	-14.0346	1.98382e-07	4.89061e-14	1.6483e-40	3.18135e-34	1.53741e-40	3.01812e-33	AT3G24650	ABI3	AP2/B3-like transcriptional factor family protein
Glyma.18G176100	ABI3-2	B3 domain-containing transcription factor ABI3	Cluster7	0.944499	13.6564	9.78519	7.78429	3.16515	3.08744	3.25502	2.63496	-3.43345	-5.66832	-12.6803	-12.6673	-12.1632	-14.1808	1.16062e-07	1.8438e-24	7.46487e-65	8.14943e-65	1.36586e-69	3.11781e-43	AT3G24650	ABI3	AP2/B3-like transcriptional factor family protein
Glyma.14G057900	N/A	N/A	Cluster7	0.864172	8.30208	5.92448	3.79499	2.59649	1.47159	1.91756	1.98152	-2.64575	-4.95559	-7.32174	-10.7444	-8.61583	-8.14413	0.00541102	8.37095e-11	6.19309e-19	1.50672e-13	5.47595e-18	5.7431e-20	AT2G40220	ABI4	Integrase-type DNA-binding superfamily protein
Glyma.01G153300	Glyma.01G153300	abscisic acid 8`-hydroxylase	Cluster7	0.498092	13.9807	12.4131	12.4701	11.3141	11.773	11.358	11.7774	-1.93035	-1.85234	-3.36389	-2.76071	-3.3126	-2.75528	1.85239e-09	2.71094e-08	5.07738e-55	3.17071e-31	1.32368e-52	4.58476e-31	AT4G19230/AT5G45340	CYP707A1/CYP707A3	cytochrome P450, family 707, subfamily A, polypeptide 1/cytochrome P450, family 707, subfamily A, polypeptide 3
Glyma.09G218600	CYP707A1A	abscisic acid 8`-hydroxylase CYP707A2	Cluster7	0.928245	12.8563	10.9545	10.1375	9.36408	9.75421	10.0411	10.1972	-2.32509	-3.38192	-4.42725	-3.88855	-3.5084	-3.2425	1.26916e-12	4.20918e-38	7.84026e-76	7.60943e-55	6.23996e-42	5.3746e-34	AT4G19230/AT5G45340	CYP707A1/CYP707A3	cytochrome P450, family 707, subfamily A, polypeptide 1/cytochrome P450, family 707, subfamily A, polypeptide 3
Glyma.09G282900	Glyma.09G282900	abscisic acid 8`-hydroxylase 2	Cluster7	0.977143	9.86401	6.29708	3.07963	1.48251	1.30726	2.0276	1.64048	-3.71512	-7.86884	-11.8456	-12.8065	-9.0838	-10.525	0.0234977	8.11029e-07	2.22862e-10	1.05319e-10	2.03803e-08	3.35592e-10	AT2G29090	CYP707A2	cytochrome P450, family 707, subfamily A, polypeptide 2
Glyma.12G111000	Glyma.12G111000	lanC-like protein GCL2	Cluster7	0.947006	11.5491	9.45185	8.96744	8.5327	8.8343	8.53566	9.00763	-2.59392	-3.22456	-3.82413	-3.40669	-3.81029	-3.18259	1.52036e-16	5.33186e-31	5.50122e-48	9.55603e-36	2.26122e-47	6.08423e-30	AT1G52920/AT2G20770	GCR2/GCL2	G protein coupled receptor/GCR2-like 2
Glyma.02G022200	Glyma.02G022200	protein NRT1/ PTR FAMILY 4.6	Cluster7	0.951724	8.82543	5.7197	5.21407	6.55477	7.24379	7.60398	7.78742	-4.03325	-4.92214	-2.92426	-1.90512	-1.50285	-1.22837	2.03739e-17	5.96241e-26	1.78733e-08	0.00758467	0.167436	0.642458	AT1G27040/AT1G69850/AT5G62730	NPF4.5/NRT1.2/NPF4.7	Major facilitator superfamily protein/nitrate transporter 1:2/Major facilitator superfamily protein
Glyma.01G124700	Glyma.01G124700	abscisic acid receptor PYL4	Cluster7	0.914069	11.4203	9.73694	9.13386	7.92079	8.67131	9.55903	8.5482	-2.0354	-2.82158	-4.51447	-3.45009	-2.27453	-3.53144	0.000114573	3.20331e-12	4.37549e-40	9.29664e-21	1.20262e-06	4.52819e-22	AT2G38310/AT2G40330/AT5G05440	PYL4/PYL6/PYL5	PYR1-like 4/PYR1-like 6/Polyketide cyclase/dehydrase and lipid transport superfamily protein
Glyma.03G066200	Glyma.03G066200	abscisic acid receptor PYL8	Cluster7	0.990514	10.384	8.44676	8.26427	7.95448	8.04486	8.38846	8.36821	-2.42277	-2.67272	-3.09769	-2.97318	-2.49138	-2.54018	2.27234e-17	1.41449e-23	3.14934e-35	1.64401e-31	5.52179e-19	2.43233e-20	AT1G01360/AT4G01026/AT4G27920/AT5G53160	PYL9/PYL7/PYL10/PYL8	regulatory component of ABA receptor 1/PYR1-like 7/PYR1-like 10/regulatory components of ABA receptor 3
Glyma.06G126100	Glyma.06G126100	uncharacterized LOC100526923	Cluster7	0.890404	9.27777	6.54111	5.9489	5.15221	4.05327	3.07157	3.10111	-3.28562	-4.05455	-5.09757	-6.70937	-8.08241	-8.0132	3.24077e-19	6.15007e-32	5.94763e-49	2.1531e-62	1.29156e-51	6.74822e-58	AT1G01360/AT4G01026/AT4G27920/AT5G53160	PYL9/PYL7/PYL10/PYL8	regulatory component of ABA receptor 1/PYR1-like 7/PYR1-like 10/regulatory components of ABA receptor 3
Glyma.07G056900	Glyma.07G056900	abscisic acid receptor PYL9-like	Cluster7	0.550544	12.3002	10.8918	10.8995	10.3363	9.94825	10.4565	10.1756	-1.77725	-1.76314	-2.50329	-3.04378	-2.34337	-2.71128	6.73779e-08	8.28954e-08	1.34827e-26	2.9797e-47	1.97496e-21	6.75435e-34	AT1G01360/AT4G01026/AT4G27920/AT5G53160	PYL9/PYL7/PYL10/PYL8	regulatory component of ABA receptor 1/PYR1-like 7/PYR1-like 10/regulatory components of ABA receptor 3
Glyma.13G041800	Glyma.13G041800	abscisic acid receptor PYL8	Cluster7	0.993667	9.94057	8.46553	8.27332	7.98541	8.07006	8.62717	8.68288	-1.8606	-2.12043	-2.51761	-2.39864	-1.5946	-1.58103	1.30217e-05	6.91155e-09	6.58858e-15	6.42714e-13	0.00268026	0.00349057	AT1G01360/AT4G01026/AT4G27920/AT5G53160	PYL9/PYL7/PYL10/PYL8	regulatory component of ABA receptor 1/PYR1-like 7/PYR1-like 10/regulatory components of ABA receptor 3
Glyma.16G025900	Glyma.16G025900	abscisic acid receptor PYL9-like	Cluster7	0.96906	11.9584	10.539	10.1148	9.7486	9.90124	10.4377	10.1135	-1.77057	-2.32365	-2.80785	-2.60701	-1.90149	-2.30654	7.03698e-09	4.00174e-24	3.23511e-43	1.41425e-34	7.04242e-12	1.48792e-23	AT1G01360/AT4G01026/AT4G27920/AT5G53160	PYL9/PYL7/PYL10/PYL8	regulatory component of ABA receptor 1/PYR1-like 7/PYR1-like 10/regulatory components of ABA receptor 3
Glyma.17G229900	Glyma.17G229900	abscisic acid receptor PYL2	Cluster7	0.955144	7.72437	4.23432	2.1634	1.43463	1.77358	1.48455	0.858103	-3.31341	-6.26572	-7.53105	-6.88943	-7.84603	-12.3141	0.00198239	3.58308e-10	1.89003e-11	5.25796e-11	4.65898e-11	1.98076e-12	AT1G73000/AT2G26040	PYR1/PYL1	PYR1-like 3/PYR1-like 2
Glyma.01G183500	Glyma.01G183500	serine/threonine-protein kinase SRK2I	Cluster7	0.992337	12.5015	11.479	11.3107	11.0749	11.4531	11.6535	11.5288	-1.29158	-1.51326	-1.82926	-1.33074	-1.07245	-1.23023	0.0227542	1.27934e-05	6.04463e-13	0.00629061	0.819257	0.0738345	AT1G78290/AT3G50500/AT4G33950/AT4G40010/AT5G66880	SNRK2.8/SNRK2.2/SNRK2.6/SNRK2.7/SNRK2.3	Protein kinase superfamily protein/SNF1-related protein kinase 2.2/Protein kinase superfamily protein/SNF1-related protein kinase 2.7/sucrose nonfermenting 1(SNF1)-related protein kinase 2.3
Glyma.02G208500	Glyma.02G208500	serine/threonine-protein kinase SAPK2	Cluster7	0.971463	10.7317	8.54209	7.73283	7.98988	8.69218	9.68777	8.65327	-2.72993	-3.85604	-3.47858	-2.52972	-1.20808	-2.54438	1.49994e-10	4.05607e-26	2.79938e-20	1.057e-08	0.599627	7.77241e-09	AT1G78290/AT3G50500/AT4G33950/AT4G40010/AT5G66880	SNRK2.8/SNRK2.2/SNRK2.6/SNRK2.7/SNRK2.3	Protein kinase superfamily protein/SNF1-related protein kinase 2.2/Protein kinase superfamily protein/SNF1-related protein kinase 2.7/sucrose nonfermenting 1(SNF1)-related protein kinase 2.3
Glyma.05G081900	Glyma.05G081900	serine/threonine-protein kinase SAPK10	Cluster7	0.964193	11.8547	10.2148	9.78571	9.83052	9.97131	9.66896	10.0752	-2.0274	-2.60001	-2.53931	-2.35444	-2.69131	-2.21263	1.06368e-07	3.71332e-17	5.08695e-16	1.06141e-12	7.37104e-19	1.86347e-10	AT1G78290/AT3G50500/AT4G33950/AT4G40010/AT5G66880	SNRK2.8/SNRK2.2/SNRK2.6/SNRK2.7/SNRK2.3	Protein kinase superfamily protein/SNF1-related protein kinase 2.2/Protein kinase superfamily protein/SNF1-related protein kinase 2.7/sucrose nonfermenting 1(SNF1)-related protein kinase 2.3
Glyma.07G178600	Glyma.07G178600	serine/threonine-protein kinase SRK2E	Cluster7	0.996847	12.3217	10.0883	9.65326	9.1986	9.85987	10.0364	10.393	-2.77819	-3.35401	-3.96229	-3.07557	-2.82079	-2.37342	1.27519e-23	1.99344e-40	3.08167e-62	7.59748e-32	7.82365e-25	8.11199e-15	AT1G78290/AT3G50500/AT4G33950/AT4G40010/AT5G66880	SNRK2.8/SNRK2.2/SNRK2.6/SNRK2.7/SNRK2.3	Protein kinase superfamily protein/SNF1-related protein kinase 2.2/Protein kinase superfamily protein/SNF1-related protein kinase 2.7/sucrose nonfermenting 1(SNF1)-related protein kinase 2.3
Glyma.14G176700	Glyma.14G176700	serine/threonine-protein kinase SAPK2	Cluster7	0.948326	11.0406	9.84442	9.45529	9.28828	9.65822	9.65791	9.40528	-1.4973	-2.00564	-2.24137	-1.74865	-1.73628	-2.08281	0.00248881	1.00653e-10	1.26953e-15	1.72361e-06	2.80931e-06	3.18818e-12	AT1G78290/AT3G50500/AT4G33950/AT4G40010/AT5G66880	SNRK2.8/SNRK2.2/SNRK2.6/SNRK2.7/SNRK2.3	Protein kinase superfamily protein/SNF1-related protein kinase 2.2/Protein kinase superfamily protein/SNF1-related protein kinase 2.7/sucrose nonfermenting 1(SNF1)-related protein kinase 2.3
Glyma.17G178800	Glyma.17G178800	serine/threonine-protein kinase SRK2I	Cluster7	0.954866	13.2392	11.6419	11.0108	11.3184	11.2344	11.2025	11.2275	-1.98645	-2.81555	-2.40993	-2.5138	-2.55212	-2.52604	6.59078e-16	4.50423e-51	1.49645e-31	5.32181e-36	1.04492e-37	1.26516e-36	AT1G78290/AT3G50500/AT4G33950/AT4G40010/AT5G66880	SNRK2.8/SNRK2.2/SNRK2.6/SNRK2.7/SNRK2.3	Protein kinase superfamily protein/SNF1-related protein kinase 2.2/Protein kinase superfamily protein/SNF1-related protein kinase 2.7/sucrose nonfermenting 1(SNF1)-related protein kinase 2.3
Glyma.20G009600	Glyma.20G009600	serine/threonine-protein kinase SRK2E	Cluster7	0.996041	10.9612	9.38744	9.1244	9.32791	9.56712	9.65602	9.85997	-2.01362	-2.3693	-2.08813	-1.77207	-1.6378	-1.3937	2.29547e-10	4.72307e-18	5.44679e-12	1.20852e-06	7.35924e-05	0.0185389	AT1G78290/AT3G50500/AT4G33950/AT4G40010/AT5G66880	SNRK2.8/SNRK2.2/SNRK2.6/SNRK2.7/SNRK2.3	Protein kinase superfamily protein/SNF1-related protein kinase 2.2/Protein kinase superfamily protein/SNF1-related protein kinase 2.7/sucrose nonfermenting 1(SNF1)-related protein kinase 2.3
Glyma.20G174800	Glyma.20G174800	ABC transporter G family member 25	Cluster8	0.852437	8.38375	7.45921	7.26795	7.55018	5.65268	6.18997	5.80199	-1.07403	-1.2959	-0.958408	-3.62013	-2.83285	-3.00993	1	0.559502	1	2.16259e-09	1.99353e-05	2.79592e-06	AT1G71960	ABCG25,ATABCG25	ATP-binding casette family G25
Glyma.02G264700	SGR	AP2-domain transcription factor SGR	Cluster8	0.695582	6.64738	5.14571	2.62241	1.83135	1.1063	1.74422	1.31787	-1.35726	-4.34549	-6.51723	-11.4626	-6.67716	-8.3316	0.623814	4.30798e-05	9.16339e-09	1.83365e-10	1.07066e-08	1.27512e-08	AT2G40220	ABI4	Integrase-type DNA-binding superfamily protein
Glyma.19G194500	BZIP4	bZIP transcription factor 4	Cluster8	0.901911	8.67311	7.39917	5.57371	4.2345	1.91527	3.11656	2.66935	-1.39892	-3.56237	-5.58552	-13.5783	-6.89728	-8.07449	0.507599	1.41301e-07	1.0174e-18	9.61021e-18	3.2707e-24	1.8347e-26	AT2G36270	ABI5	Basic-leucine zipper (bZIP) transcription factor family protein
Glyma.16G076600	Glyma.16G076600	abscisic acid 8`-hydroxylase CYP707A2	Cluster8	0.551238	14.1192	12.4257	11.3459	9.76452	10.9128	10.3143	9.49298	-1.91469	-3.00771	-5.43189	-3.87383	-4.59606	-5.84142	0.0463255	4.34793e-06	5.29581e-24	5.17238e-11	2.68306e-16	3.57587e-28	AT4G19230/AT5G45340	CYP707A1/CYP707A3	cytochrome P450, family 707, subfamily A, polypeptide 1/cytochrome P450, family 707, subfamily A, polypeptide 3
Glyma.02G261900	Glyma.02G261900	abscisic acid receptor PYL4	Cluster8	0.696153	11.3041	10.8924	10.4117	9.63316	10.2839	10.6139	9.87645	-0.492282	-1.1066	-2.14371	-1.26261	-0.829399	-1.76979	1	0.855393	5.76855e-08	0.293485	1	0.000330122	AT2G38310/AT2G40330/AT5G05440	PYL4/PYL6/PYL5	PYR1-like 4/PYR1-like 6/Polyketide cyclase/dehydrase and lipid transport superfamily protein
Glyma.18G206000	Glyma.18G206000	abscisic acid receptor PYL4	Cluster8	0.837283	7.99112	7.03812	6.54261	5.84747	6.40828	6.35704	5.23307	-1.18807	-1.87082	-2.87567	-2.05396	-2.13533	-3.65729	0.77218	0.00308198	3.92084e-10	0.000326763	0.000119909	2.072e-17	AT2G38310/AT2G40330/AT5G05440	PYL4/PYL6/PYL5	PYR1-like 4/PYR1-like 6/Polyketide cyclase/dehydrase and lipid transport superfamily protein
Glyma.14G093700	Glyma.14G093700	abscisic acid receptor PYL2	Cluster8	0.953921	10.0991	8.80281	7.76519	5.78287	5.46498	4.97237	4.30815	-1.49614	-2.7465	-5.41696	-5.87528	-6.46855	-7.72962	0.185203	6.50982e-08	2.52696e-38	3.91839e-44	2.4515e-50	4.87073e-60	AT1G73000/AT2G26040	PYR1/PYL1	PYR1-like 3/PYR1-like 2
Glyma.13G220000	Glyma.13G220000	ABC transporter C family member 2	N/A	N/A	15.0847	14.8697	14.8179	14.7673	14.9053	15.0239	14.4407	-0.269738	-0.336244	-0.401319	-0.2268	-0.0642999	-0.822356	1	1	1	1	1	1	AT1G30400/AT1G30410/AT1G30420/AT2G34660	ABCC1/ABCC12/ABCC11/ABCC2	multidrug resistance-associated protein 1/multidrug resistance-associated protein 13/multidrug resistance-associated protein 12/multidrug resistance-associated protein 2
Glyma.10G217300	Glyma.10G217300	ABC transporter G family member 25	N/A	N/A	7.88646	6.92245	6.69936	8.71711	7.40908	8.53107	8.12021	-1.19399	-1.56596	1.02137	-0.591087	0.786769	0.336805	0.789214	0.0808951	1	1	1	1	AT1G71960	ABCG25,ATABCG25	ATP-binding casette family G25
Glyma.10G086800	Glyma.10G086800	ABC transporter G family member 22	N/A	N/A	0.950277	0.927458	0.98449	1.63899	1.812	1.94275	1.35318	-0.0559726	0.160544	1.2349	3.3484	1.79665	0.738632	1	1	0.165904	0.0746321	0.114198	0.513672	AT3G52310/AT5G06530	ABCG27/ABCG22	ABC transporter G family member 27/ABC-2 type transporter family protein
Glyma.19G202200	Glyma.19G202200	ABC transporter G family member 22	N/A	N/A	N/A	N/A	N/A	N/A	N/A	N/A	N/A	N/A	N/A	N/A	N/A	N/A	N/A	N/A	N/A	N/A	N/A	N/A	N/A	AT3G52310/AT5G06530	ABCG27/ABCG22	ABC transporter G family member 27/ABC-2 type transporter family protein
Glyma.03G168000	PDR12	PDR-like ABC-transporter	N/A	N/A	11.3283	12.5366	11.5113	11.0016	10.8875	10.1006	10.2771	1.47662	0.227689	-0.414479	-0.527954	-1.52491	-1.32025	0.110254	1	1	1	0.0596482	0.291033	AT1G15520/AT3G30842	ABCG40/ABCG38	pleiotropic drug resistance 12/pleiotropic drug resistance 10
Glyma.03G168200	Glyma.03G168200	pleiotropic drug resistance protein 1	N/A	N/A	1.547	1.28188	1.19356	1.77496	1.63659	1.54397	1.88786	-0.614039	-1.00769	0.0630403	-0.0340362	0.0146467	0.183009	0.872216	0.301618	1	1	1	1	AT1G15520/AT3G30842	ABCG40/ABCG38	pleiotropic drug resistance 12/pleiotropic drug resistance 10
Glyma.04G069800	Glyma.04G069800	pleiotropic drug resistance protein 1	N/A	N/A	1.90759	2.98439	2.58414	1.82324	1.33084	1.49234	1.51294	1.216	0.67263	-0.110666	-3.16455	-0.737271	-0.657152	0.591018	1	1	0.0941458	0.816861	0.950529	AT1G15520/AT3G30842	ABCG40/ABCG38	pleiotropic drug resistance 12/pleiotropic drug resistance 10
Glyma.15G011800	Glyma.15G011800	pleiotropic drug resistance protein 1	N/A	N/A	3.96947	3.81646	2.78932	3.01253	3.04916	3.69526	3.21247	-0.230964	-2.30218	-1.7611	-1.658	-0.131882	-1.22908	1	0.0731708	0.238953	0.311595	1	0.729347	AT1G15520/AT3G30842	ABCG40/ABCG38	pleiotropic drug resistance 12/pleiotropic drug resistance 10
Glyma.15G011900	Glyma.15G011900	pleiotropic drug resistance protein 1	N/A	N/A	14.584	13.8544	13.5106	13.5855	14.0209	13.9469	13.6238	-0.926276	-1.3801	-1.27529	-0.689069	-0.77226	-1.22276	1	0.0553822	0.184321	1	1	0.338544	AT1G15520/AT3G30842	ABCG40/ABCG38	pleiotropic drug resistance 12/pleiotropic drug resistance 10
Glyma.19G134700	Glyma.19G134700	glucan endo-1,3-beta-glucosidase	N/A	N/A	N/A	N/A	N/A	N/A	N/A	N/A	N/A	N/A	N/A	N/A	N/A	N/A	N/A	N/A	N/A	N/A	N/A	N/A	N/A	AT3G57240/AT3G57260/AT3G57270	BG3/BG2,/BG1	beta-1,3-glucanase 3/beta-1,3-glucanase 2/beta-1,3-glucanase 1
Glyma.19G134800	Glyma.19G134800	glucan endo-1,3-beta-glucosidase	N/A	N/A	N/A	N/A	N/A	N/A	N/A	N/A	N/A	N/A	N/A	N/A	N/A	N/A	N/A	N/A	N/A	N/A	N/A	N/A	N/A	AT3G57240/AT3G57260/AT3G57270	BG3/BG2,/BG1	beta-1,3-glucanase 3/beta-1,3-glucanase 2/beta-1,3-glucanase 1
Glyma.10G097800	Glyma.10G097800	magnesium-chelatase subunit ChlH, chloroplastic	N/A	N/A	3.22506	4.23996	3.93828	3.80595	3.15002	3.12611	3.96788	1.29333	0.887364	0.644784	-0.123711	-0.382124	0.844294	0.723442	1	1	1	1	1	AT5G13630	CCH1	magnesium-chelatase subunit chlH, chloroplast, putative / Mg-protoporphyrin IX chelatase, putative (CHLH)
Glyma.05G051900	N/A	N/A	N/A	N/A	N/A	N/A	N/A	N/A	N/A	N/A	N/A	N/A	N/A	N/A	N/A	N/A	N/A	N/A	N/A	N/A	N/A	N/A	N/A	AT4G19230/AT5G45340	CYP707A1/CYP707A3	cytochrome P450, family 707, subfamily A, polypeptide 1/cytochrome P450, family 707, subfamily A, polypeptide 3
Glyma.16G109300	Glyma.16G109300	abscisic acid 8`-hydroxylase CYP707A2	N/A	N/A	11.4613	12.0902	11.5576	11.203	11.4524	11.4332	11.2745	0.769056	0.105132	-0.350214	-0.0405143	-0.0601272	-0.263119	1	1	1	1	1	1	AT4G19230/AT5G45340	CYP707A1/CYP707A3	cytochrome P450, family 707, subfamily A, polypeptide 1/cytochrome P450, family 707, subfamily A, polypeptide 3
Glyma.17G133900	Glyma.17G133900	abscisic acid 8`-hydroxylase CYP707A2	N/A	N/A	N/A	N/A	N/A	N/A	N/A	N/A	N/A	N/A	N/A	N/A	N/A	N/A	N/A	N/A	N/A	N/A	N/A	N/A	N/A	AT4G19230/AT5G45340	CYP707A1/CYP707A3	cytochrome P450, family 707, subfamily A, polypeptide 1/cytochrome P450, family 707, subfamily A, polypeptide 3
Glyma.10G239000	Glyma.10G239000	protein DETOXIFICATION 49	N/A	N/A	2.06141	1.77655	1.64389	1.91995	1.90188	2.52275	1.93205	-0.51263	-1.08058	-0.280817	-0.143127	0.60999	-0.239504	1	0.622875	1	1	1	1	AT4G23030/AT5G52050	DTX48/DTX50	MATE efflux family protein/MATE efflux family protein
Glyma.17G175100	N/A	N/A	N/A	N/A	N/A	N/A	N/A	N/A	N/A	N/A	N/A	N/A	N/A	N/A	N/A	N/A	N/A	N/A	N/A	N/A	N/A	N/A	N/A	AT4G23030/AT5G52050	DTX48/DTX50	MATE efflux family protein/MATE efflux family protein
Glyma.12G222300	Glyma.12G222300	lanC-like protein GCR2	N/A	N/A	6.97487	7.36339	7.57497	7.68613	7.72513	7.90539	7.80845	0.513664	0.793863	0.946834	1.00015	1.24092	1.12816	1	1	1	1	0.391417	0.804215	AT1G52920/AT2G20770	GCR2/GCL2	G protein coupled receptor/GCR2-like 2
Glyma.04G056600	GPA1	G protein alpha subunit	N/A	N/A	9.12444	10.003	9.68583	9.50361	9.32801	9.50354	9.58427	1.07364	0.681276	0.453323	0.222717	0.45922	0.548117	1	1	1	1	1	1	AT2G26300	GPA1	G protein alpha subunit 1
Glyma.14G098000	Glyma.14G098000	guanine nucleotide-binding protein alpha-2 subunit	N/A	N/A	10.1971	10.8965	10.7035	10.2094	9.85129	9.29172	9.65516	0.850168	0.617656	-0.0056813	-0.448605	-1.20044	-0.701058	1	1	1	1	0.386209	1	AT2G26300	GPA1	G protein alpha subunit 1
Glyma.11G109900	Glyma.11G109900	GPCR-type G protein 2	N/A	N/A	9.00193	9.48119	9.53255	9.51963	9.53389	9.57309	9.70137	0.623044	0.682855	0.668249	0.684264	0.739979	0.90835	1	1	1	1	1	1	AT1G64990/AT4G27630	GTG1/GTG2	GPCR-type G protein 1/GPCR-type G protein 2
Glyma.12G014800	Glyma.12G014800	GPCR-type G protein 2	N/A	N/A	10.3656	10.4222	10.4626	10.4133	10.4621	10.4858	10.609	0.0725633	0.12469	0.0614265	0.123873	0.162983	0.314101	1	1	1	1	1	1	AT1G64990/AT4G27630	GTG1/GTG2	GPCR-type G protein 1/GPCR-type G protein 2
Glyma.08G096200	NCED2	9-cis-epoxycarotenoid dioxygenase 2	N/A	N/A	1.75707	2.41996	1.88214	2.24995	2.0268	1.97086	2.61591	1.08377	0.279928	0.779057	0.544194	0.585366	1.57129	0.507221	1	0.636652	0.969216	0.926078	0.262958	AT1G30100/AT1G78390/AT3G14440/AT3G24220/AT4G18350	NCED5/NCED9/NCED3/NCED6/NCED2	nine-cis-epoxycarotenoid dioxygenase 5/nine-cis-epoxycarotenoid dioxygenase 9/nine-cis-epoxycarotenoid dioxygenase 3/nine-cis-epoxycarotenoid dioxygenase 6/nine-cis-epoxycarotenoid dioxygenase 2
Glyma.08G176300	N/A	N/A	N/A	N/A	N/A	N/A	N/A	N/A	N/A	N/A	N/A	N/A	N/A	N/A	N/A	N/A	N/A	N/A	N/A	N/A	N/A	N/A	N/A	AT1G30100/AT1G78390/AT3G14440/AT3G24220/AT4G18350	NCED5/NCED9/NCED3/NCED6/NCED2	nine-cis-epoxycarotenoid dioxygenase 5/nine-cis-epoxycarotenoid dioxygenase 9/nine-cis-epoxycarotenoid dioxygenase 3/nine-cis-epoxycarotenoid dioxygenase 6/nine-cis-epoxycarotenoid dioxygenase 2
Glyma.05G029900	Glyma.05G029900	protein NRT1/ PTR FAMILY 4.6	N/A	N/A	N/A	N/A	N/A	N/A	N/A	N/A	N/A	N/A	N/A	N/A	N/A	N/A	N/A	N/A	N/A	N/A	N/A	N/A	N/A	AT1G27040/AT1G69850/AT5G62730	NPF4.5/NRT1.2/NPF4.7	Major facilitator superfamily protein/nitrate transporter 1:2/Major facilitator superfamily protein
Glyma.17G096800	Glyma.17G096800	protein NRT1/ PTR FAMILY 4.6	N/A	N/A	N/A	N/A	N/A	N/A	N/A	N/A	N/A	N/A	N/A	N/A	N/A	N/A	N/A	N/A	N/A	N/A	N/A	N/A	N/A	AT1G27040/AT1G69850/AT5G62730	NPF4.5/NRT1.2/NPF4.7	Major facilitator superfamily protein/nitrate transporter 1:2/Major facilitator superfamily protein
Glyma.03G253500	Glyma.03G253500	violaxanthin de-epoxidase, chloroplastic-like	N/A	N/A	7.91963	8.78528	8.86022	8.71014	8.6752	8.64577	8.46108	1.12857	1.2157	1.02361	0.984271	0.948111	0.741719	0.883993	0.444886	1	1	1	1	AT1G08550	NPQ1	non-photochemical quenching 1
Glyma.07G155500	Glyma.07G155500	abscisic acid receptor PYL4	N/A	N/A	8.52782	8.53023	8.1676	7.4955	8.13481	8.12366	7.37469	-0.00970058	-0.473575	-1.36761	-0.515146	-0.48446	-1.47881	1	1	0.235514	1	1	0.114353	AT2G38310/AT2G40330/AT5G05440	PYL4/PYL6/PYL5	PYR1-like 4/PYR1-like 6/Polyketide cyclase/dehydrase and lipid transport superfamily protein
Glyma.06G051800	Glyma.06G051800	abscisic acid receptor PYL2	N/A	N/A	1.71357	1.45506	1.74099	2.20673	2.54168	2.45851	2.02923	-1.00076	0.0512274	0.826282	1.37613	1.54971	0.821542	0.507769	1	0.735829	0.387168	0.333888	0.800889	AT1G73000/AT2G26040	PYR1/PYL1	PYR1-like 3/PYR1-like 2
Glyma.09G204100	Glyma.09G204100	abscisic acid receptor PYR1	N/A	N/A	3.15454	3.40889	3.5443	3.7868	3.85843	3.92728	4.04026	0.330054	0.529796	0.947921	1.1539	1.53863	1.49495	1	1	1	0.796778	0.421128	0.459776	AT4G17870/AT5G46790	PYR1/PYL1	Polyketide cyclase/dehydrase and lipid transport superfamily protein/PYR1-like 1
Glyma.05G066700	Glyma.05G066700	serine/threonine-protein kinase SAPK3	N/A	N/A	10.0228	10.1762	9.64071	9.43913	9.94525	10.2691	9.94975	0.180915	-0.509134	-0.753617	-0.110393	0.289045	-0.116124	1	1	1	1	1	1	AT1G78290/AT3G50500/AT4G33950/AT4G40010/AT5G66880	SNRK2.8/SNRK2.2/SNRK2.6/SNRK2.7/SNRK2.3	Protein kinase superfamily protein/SNF1-related protein kinase 2.2/Protein kinase superfamily protein/SNF1-related protein kinase 2.7/sucrose nonfermenting 1(SNF1)-related protein kinase 2.3
Glyma.07G209400	Glyma.07G209400	serine/threonine-protein kinase SRK2E	N/A	N/A	1.22843	1.26253	1.86775	2.00965	1.81351	1.70909	1.32537	0.17635	2.94954	3.42013	2.45379	1.84155	0.429395	1	0.097402	0.0674753	0.124016	0.181348	1	AT1G78290/AT3G50500/AT4G33950/AT4G40010/AT5G66880	SNRK2.8/SNRK2.2/SNRK2.6/SNRK2.7/SNRK2.3	Protein kinase superfamily protein/SNF1-related protein kinase 2.2/Protein kinase superfamily protein/SNF1-related protein kinase 2.7/sucrose nonfermenting 1(SNF1)-related protein kinase 2.3
Glyma.17G148800	Glyma.17G148800	serine/threonine-protein kinase SAPK3-like	N/A	N/A	10.2224	10.0106	10.049	10.2497	10.2102	10.1906	10.0605	-0.281759	-0.237405	0.0213427	-0.0233264	-0.0429613	-0.221007	1	1	1	1	1	1	AT1G78290/AT3G50500/AT4G33950/AT4G40010/AT5G66880	SNRK2.8/SNRK2.2/SNRK2.6/SNRK2.7/SNRK2.3	Protein kinase superfamily protein/SNF1-related protein kinase 2.2/Protein kinase superfamily protein/SNF1-related protein kinase 2.7/sucrose nonfermenting 1(SNF1)-related protein kinase 2.3
Glyma.11G055700	Glyma.11G055700	zeaxanthin epoxidase, chloroplastic-like	N/A	N/A	8.4082	7.68663	8.18824	8.67806	8.7015	8.85313	9.0212	-0.959442	-0.296693	0.311509	0.344412	0.544328	0.741497	1	1	1	1	1	1	AT5G67030	ZEP	zeaxanthin epoxidase (ZEP) (ABA1)

## Sheet: JA
Suuplementary Table S6. Expression and cluster information of soybean orthologous gene related to jasmonic acid biosynthesis, transport, and signaling during callus formation.
Locus	Symbol	Description	Cluster	CScore	rlog							DEG (log2FoldChange)						Adj P-value						Orthology
					Day00	Day01	Day04	Day07	Day14	Day28	Day42	Day01	Day04	Day07	Day14	Day28	Day42	Day01	Day04	Day07	Day14	Day28	Day42	Locus	Symbol	Description
Glyma.12G054700	Glyma.12G054700	linoleate 13S-lipoxygenase 2-1, chloroplastic	Cluster1	0.740802	6.03921	6.79148	6.05909	4.13382	4.40652	3.86419	3.31607	0.654001	0.233473	-2.29792	-1.54928	-1.86683	-3.4907	1	1	0.0891675	0.387483	0.232203	0.00479151	AT3G45140	LOX2	lipoxygenase 2
Glyma.17G049900	Glyma.17G049900	12-oxophytodienoate reductase 3	Cluster1	0.931105	3.30246	6.2821	5.11571	2.81124	3.09234	1.80589	2.21709	3.29168	1.64223	-0.995865	-0.551904	-4.4304	-1.47534	0.00624241	0.34846	0.871649	1	0.00842438	0.462324	AT2G06050	OPR3	oxophytodienoate-reductase 3
Glyma.13G191400	Glyma.13G191400	cytosolic sulfotransferase 15	Cluster1	0.718856	5.88679	9.06976	6.97669	7.94222	7.8718	5.69004	4.32025	4.05403	1.32714	2.74676	2.52188	0.0801373	-2.29317	4.33712e-09	0.57205	0.000561197	0.00276623	1	0.0231667	AT5G07000/AT5G07010	ST2B/ST2A	sulfotransferase 2B/sulfotransferase 2A
Glyma.03G009800	Glyma.03G009800	acyl-CoA thioesterase 2	Cluster2	0.672523	6.23732	6.89748	7.46628	7.50834	7.30329	6.54553	6.6767	0.918484	1.69796	1.74648	1.48369	0.43766	0.640894	1	0.00463756	0.00210805	0.0594931	1	1	AT1G01710/AT4G00520	ACH2/ACH1	acyl-CoA thioesterase II/Acyl-CoA thioesterase family protein
Glyma.08G102900	Glyma.08G102900	lipoxygenase 6, chloroplastic	Cluster2	0.78524	8.69704	10.2062	10.969	10.5215	10.1462	10.3196	9.77448	2.01711	3.00201	2.41881	1.93721	2.20094	1.45362	1.13823e-05	4.52984e-19	2.84568e-10	4.09115e-05	1.23947e-07	0.0642302	AT1G67560	LOX6	PLAT/LH2 domain-containing lipoxygenase family protein
Glyma.10G249100	Glyma.10G249100	linoleate 9S-lipoxygenase 5	Cluster3	0.584696	7.26921	3.83555	6.95878	8.80407	9.00406	7.3043	6.53003	-5.9744	-0.400474	1.87966	2.24539	0.0594078	-0.931432	1.87725e-15	1	0.0129593	0.000414417	1	1	AT1G55020/AT3G22400	LOX1/LOX5	lipoxygenase 1/PLAT/LH2 domain-containing lipoxygenase family protein
Glyma.20G144600	Glyma.20G144600	linoleate 9S-lipoxygenase 5	Cluster3	0.85924	5.53465	5.72546	9.35157	11.3278	11.1383	9.29147	7.93062	0.418359	5.19394	7.6544	7.48594	5.29943	3.46289	1	9.8482e-08	4.94232e-17	3.33765e-16	4.96897e-08	0.00127896	AT1G55020/AT3G22400	LOX1/LOX5	lipoxygenase 1/PLAT/LH2 domain-containing lipoxygenase family protein
Glyma.06G285400	Glyma.06G285400	acyl-coenzyme A oxidase 3, peroxisomal	Cluster4	0.41056	10.1212	9.65365	8.89501	9.46096	9.86372	10.346	10.277	-0.593607	-1.61841	-0.846825	-0.325104	0.282526	0.195531	1	2.34633e-05	1	1	1	1	AT1G06290/AT1G06310	ACX2	acyl-CoA oxidase 3/acyl-CoA oxidase 6
Glyma.01G207500	Glyma.01G207500	peroxisomal acyl-coenzyme A oxidase 1	Cluster4	0.386513	9.39424	10.1655	10.3965	10.432	10.5458	10.819	10.2055	1.03443	1.3171	1.36154	1.51304	1.85671	1.06654	1	0.0494157	0.0204577	0.000762688	8.58404e-09	0.971774	AT2G35690/AT4G16760	ACX5/ACX1	acyl-CoA oxidase 5/acyl-CoA oxidase 1
Glyma.03G256200	Glyma.03G256200	jasmonoyl--L-amino acid synthetase JAR4	Cluster4	0.979972	7.20121	7.38308	8.10249	8.64746	9.68959	10.9473	9.65125	0.241022	1.21786	1.95754	3.31986	4.86139	3.32827	1	0.584257	0.000665228	6.49364e-17	2.37509e-44	5.11366e-17	AT2G46370	JAR1	Auxin-responsive GH3 family protein
Glyma.19G254000	Glyma.19G254000	jasmonoyl--L-amino acid synthetase JAR4	Cluster4	0.993429	5.40745	6.71028	7.2825	8.98088	9.65061	10.456	9.56106	2.09868	2.99274	5.21662	6.08369	7.06228	5.99431	0.00546276	1.16852e-07	4.9681e-30	6.24929e-43	1.63788e-60	1.69071e-41	AT2G46370	JAR1	Auxin-responsive GH3 family protein
Glyma.09G204500	Glyma.09G204500	transcription factor MYC1	Cluster4	0.657118	9.47768	9.3494	9.38484	10.2537	10.4703	10.6805	10.4086	-0.176208	-0.127736	1.00616	1.28751	1.55157	1.20505	1	1	1	0.00770358	8.32122e-08	0.0748501	AT1G32640/AT4G17880/AT5G46760/AT5G46830	MYC2/MYC4/MYC3/NIG1	Basic helix-loop-helix (bHLH) DNA-binding family protein/Basic helix-loop-helix (bHLH) DNA-binding family protein/Basic helix-loop-helix (bHLH) DNA-binding family protein/calcium-binding transcription factor NIG1
Glyma.13G109700	Glyma.13G109700	putative 12-oxophytodienoate reductase	Cluster4	0.98116	8.17071	8.45928	9.06718	9.73773	10.1787	10.7522	10.0879	0.291005	1.08147	1.94476	2.51252	3.23101	2.3937	1	1	0.00066776	4.00524e-08	4.07303e-16	4.57283e-07	AT2G06050	OPR3	oxophytodienoate-reductase 3
Glyma.07G151500	Glyma.07G151500	acyl-coenzyme A oxidase 4, peroxisomal	Cluster5	0.486337	3.68518	6.42958	7.33054	7.91291	8.27716	7.71966	8.05825	6.56871	7.83529	8.6223	9.09777	8.37834	8.82054	1.85366e-06	4.61581e-09	6.68009e-11	5.1763e-12	3.01963e-10	2.59596e-11	AT3G51840	ACX4	acyl-CoA oxidase 4
Glyma.09G191700	Glyma.09G191700	peroxisomal fatty acid beta-oxidation multifunctional protein AIM1	Cluster5	0.621649	11.3419	12.1088	12.4305	12.8356	13.0072	12.8518	12.7579	1.01013	1.43031	1.94823	2.17087	2.0063	1.84916	1	0.0111559	3.38666e-09	2.58178e-13	4.05803e-10	1.51312e-07	AT4G29010	AIM1	Enoyl-CoA hydratase/isomerase family
Glyma.07G180100	Glyma.07G180100	putative 3-ketoacyl-CoA thiolase 2	Cluster5	0.757245	9.23335	11.0792	11.2061	11.3768	11.5224	11.5001	11.631	2.51462	2.68084	2.89563	3.08603	3.05807	3.22243	1.38111e-27	5.16898e-34	5.0395e-43	8.54083e-52	2.2638e-50	1.12649e-58	AT1G04710/AT2G33150/AT5G48880	KAT1/KAT2/KAT5	peroxisomal 3-ketoacyl-CoA thiolase 4/peroxisomal 3-ketoacyl-CoA thiolase 3/peroxisomal 3-keto-acyl-CoA thiolase 2
Glyma.20G009100	Glyma.20G009100	3-ketoacyl-CoA thiolase	Cluster5	0.840608	9.48585	10.867	11.2582	11.0786	11.0775	11.1549	11.0384	1.84442	2.354	2.11846	2.11515	2.21539	2.06543	9.37579e-12	5.3374e-29	3.48291e-20	5.41371e-20	1.73533e-23	2.30642e-18	AT1G04710/AT2G33150/AT5G48880	KAT1/KAT2/KAT5	peroxisomal 3-ketoacyl-CoA thiolase 4/peroxisomal 3-ketoacyl-CoA thiolase 3/peroxisomal 3-keto-acyl-CoA thiolase 2
Glyma.03G264300	Glyma.03G264300	linoleate 13S-lipoxygenase 3-1, chloroplastic	Cluster5	0.404954	4.04654	5.89742	6.17104	6.67331	5.99904	6.5209	5.67742	3.22849	3.61645	4.30479	3.33026	4.11811	2.86638	2.28531e-05	4.06892e-07	1.22724e-10	6.48572e-06	1.56932e-09	0.000315275	AT1G17420/AT1G72520	LOX3/LOX4	lipoxygenase 3/PLAT/LH2 domain-containing lipoxygenase family protein
Glyma.17G027600	Glyma.17G027600	peroxisomal fatty acid beta-oxidation multifunctional protein MFP2	Cluster5	0.718841	6.6492	9.27226	9.70508	10.0838	9.7566	9.56948	9.42136	3.75216	4.34158	4.7941	4.37439	4.19689	3.94422	1.56497e-23	1.64134e-34	3.28891e-44	3.86443e-35	1.36037e-31	5.11931e-27	AT3G06860	MFP2	multifunctional protein 2
Glyma.02G045700	Glyma.02G045700	SKP1-like protein 1A-like	Cluster5	0.957061	9.6224	10.3969	10.712	10.7046	10.6544	10.693	10.6763	1.02574	1.43269	1.42545	1.36121	1.40838	1.38724	1	3.78701e-06	5.55792e-06	0.000150229	1.448e-05	3.92984e-05	AT1G10230/AT1G20140/AT1G75950/AT2G03160/AT2G03170/AT2G03190/AT2G20160/AT2G25700/AT3G21830/AT3G21840/AT3G21850/AT3G21860/AT3G25650/AT3G60010/AT3G60020/AT5G42190	ST2B/ST2A	E3 ubiquitin ligase SCF complex subunit SKP1/ASK1 family protein/SKP1-like 4/S phase kinase-associated protein 1/SKP1-like 19/SKP1-like 14/SKP1-like 16/E3 ubiquitin ligase SCF complex subunit SKP1/ASK1 family protein/SKP1-like 3/SKP1-like 8/SKP1-like 7/SKP1-like 9/SKP1-like 10/SKP1-like 15/SKP1-like 13/SKP1-like 5/E3 ubiquitin ligase SCF complex subunit SKP1/ASK1 family protein
Glyma.16G123700	Glyma.16G123700	uncharacterized LOC100306458	Cluster5	0.654719	9.07065	9.70796	9.96155	10.2445	10.0987	9.67679	10.0453	0.840361	1.17017	1.53314	1.34934	0.813941	1.28729	1	0.378703	0.000393717	0.026572	1	0.0816893	AT1G10230/AT1G20140/AT1G75950/AT2G03160/AT2G03170/AT2G03190/AT2G20160/AT2G25700/AT3G21830/AT3G21840/AT3G21850/AT3G21860/AT3G25650/AT3G60010/AT3G60020/AT5G42190	ST2B/ST2A	E3 ubiquitin ligase SCF complex subunit SKP1/ASK1 family protein/SKP1-like 4/S phase kinase-associated protein 1/SKP1-like 19/SKP1-like 14/SKP1-like 16/E3 ubiquitin ligase SCF complex subunit SKP1/ASK1 family protein/SKP1-like 3/SKP1-like 8/SKP1-like 7/SKP1-like 9/SKP1-like 10/SKP1-like 15/SKP1-like 13/SKP1-like 5/E3 ubiquitin ligase SCF complex subunit SKP1/ASK1 family protein
Glyma.03G237300	Glyma.03G237300	probable linoleate 9S-lipoxygenase 5	Cluster6	0.488048	3.09854	3.18218	4.23241	5.4397	4.44872	4.09757	5.95239	-0.367353	1.22656	3.16386	1.56636	1.05586	3.9295	1	0.737095	0.00109887	0.36857	0.999396	1.39043e-05	AT1G55020/AT3G22400	LOX1/LOX5	lipoxygenase 1/PLAT/LH2 domain-containing lipoxygenase family protein
Glyma.10G153900	Glyma.10G153900	probable linoleate 9S-lipoxygenase 5	Cluster6	0.818878	10.5929	10.1042	9.89186	10.0471	11.4595	11.9841	12.6877	-0.637927	-0.914625	-0.70608	1.10025	1.78141	2.61823	1	1	1	0.80823	3.25574e-05	1.0676e-18	AT1G55020/AT3G22400	LOX1/LOX5	lipoxygenase 1/PLAT/LH2 domain-containing lipoxygenase family protein
Glyma.11G130200	Glyma.11G130200	linoleate 13S-lipoxygenase 2-1, chloroplastic	Cluster6	0.518047	1.54386	1.60272	1.72641	1.96363	2.19536	2.12362	2.16134	0.3448	0.915597	2.0957	4.04919	4.0723	3.61806	1	0.534868	0.155221	0.0392982	0.0402538	0.0597751	AT3G45140	LOX2	lipoxygenase 2
Glyma.17G050000	Glyma.17G050000	12-oxophytodienoate reductase 3	Cluster6	0.986791	6.27524	7.79895	7.91115	8.80144	9.04378	9.21712	9.50802	2.22941	2.39137	3.56392	3.88599	4.10274	4.46531	4.6059e-08	3.00286e-10	1.11492e-32	3.97661e-41	2.11537e-47	3.05279e-59	AT2G06050	OPR3	oxophytodienoate-reductase 3
Glyma.05G180100	Glyma.05G180100	acyl-coenzyme A oxidase 2, peroxisomal	Cluster7	0.952795	12.6601	11.0065	10.445	10.8198	11.1752	11.7127	11.8194	-2.09144	-2.8317	-2.32831	-1.87001	-1.17947	-1.02415	4.36025e-12	4.84761e-32	1.30942e-17	2.94173e-08	0.391174	1	AT5G65110	ACX2	acyl-CoA oxidase 2
Glyma.12G120300	Glyma.12G120300	acyl-coenzyme A oxidase 3, peroxisomal	Cluster7	0.9996	11.9475	9.60235	9.12088	9.23754	9.5885	10.2176	9.83569	-2.9363	-3.58213	-3.42332	-2.95782	-2.13948	-2.63712	9.47212e-51	1.73653e-87	1.3977e-77	4.33641e-52	7.44181e-19	2.2719e-37	AT1G06290/AT1G06310	ACX2	acyl-CoA oxidase 3/acyl-CoA oxidase 6
Glyma.03G056400	Glyma.03G056400	acyl-CoA oxidase	Cluster7	0.996503	14.0325	12.3592	12.1082	11.6586	11.9414	12.5985	12.4565	-2.09508	-2.41746	-3.01422	-2.64242	-1.76916	-1.9462	1.85716e-10	5.65184e-17	5.88776e-33	2.52517e-22	7.72035e-06	3.00978e-08	AT3G51840	ACX4	acyl-CoA oxidase 4
Glyma.05G062200	ACX1;2	acyl-CoA oxidase	Cluster7	0.56207	13.0658	11.9298	12.0597	12.0142	11.6936	11.5525	11.7773	-1.43712	-1.26662	-1.32822	-1.746	-1.93262	-1.6345	7.78121e-06	0.00774755	0.000737986	3.3395e-15	6.30047e-23	2.36099e-11	AT2G35690/AT4G16760	ACX5/ACX1	acyl-CoA oxidase 5/acyl-CoA oxidase 1
Glyma.11G035200	ACX1;1	acyl-CoA oxidase	Cluster7	0.951769	12.2728	11.1735	11.0011	11.0195	11.3265	11.2383	10.8887	-1.38914	-1.61026	-1.58971	-1.1817	-1.3047	-1.75234	0.00437554	2.13119e-06	4.3729e-06	0.232012	0.0263645	3.84447e-09	AT2G35690/AT4G16760	ACX5/ACX1	acyl-CoA oxidase 5/acyl-CoA oxidase 1
Glyma.14G125300	Glyma.14G125300	putative peroxisomal acyl-coenzyme A oxidase 1.2	Cluster7	0.508634	2.47496	1.89011	1.96407	1.8415	2.18925	1.65922	1.60119	-1.50104	-1.22134	-1.69229	-0.624086	-2.7429	-3.37483	0.508725	0.683643	0.294619	1	0.0568102	0.0204388	AT2G35690/AT4G16760	ACX5/ACX1	acyl-CoA oxidase 5/acyl-CoA oxidase 1
Glyma.02G254300	Glyma.02G254300	coronatine-insensitive protein 1	Cluster7	0.852479	11.5548	10.6522	10.1356	9.89032	10.6562	10.9811	11.001	-1.13517	-1.82461	-2.15693	-1.14542	-0.726813	-0.702767	0.666833	1.01975e-07	4.7177e-14	0.518148	1	1	AT2G39940	COI1	RNI-like superfamily protein
Glyma.11G227300	COI1	coronatine-insensitive 1	Cluster7	0.92736	11.9534	11.1093	10.3454	10.3711	10.9416	11.1082	10.967	-1.05514	-2.05841	-2.01927	-1.27383	-1.05658	-1.22376	1	7.41949e-13	4.62411e-12	0.092959	1	0.199331	AT2G39940	COI1	RNI-like superfamily protein
Glyma.14G062100	N/A	N/A	Cluster7	0.789723	11.6713	10.6658	10.0042	10.1076	10.546	11.1912	11.2221	-1.27955	-2.15965	-2.01211	-1.43563	-0.606901	-0.565989	0.0316782	2.08264e-23	3.06447e-18	0.000260376	1	1	AT2G39940	COI1	RNI-like superfamily protein
Glyma.05G178900	Glyma.05G178900	ABC transporter D family member 1	Cluster7	0.995886	12.4728	11.2848	10.915	10.912	11.0379	11.3094	11.3958	-1.4931	-1.977	-1.98231	-1.81247	-1.45196	-1.34869	6.89146e-05	2.27009e-16	1.35869e-16	1.01924e-11	0.000229428	0.00540842	AT4G39850	CTS	peroxisomal ABC transporter 1
Glyma.08G136400	Glyma.08G136400	ABC transporter D family member 1	Cluster7	0.942441	12.4091	11.3371	11.1726	11.2819	11.4134	11.8462	11.7814	-1.36606	-1.58191	-1.4378	-1.26637	-0.700662	-0.790967	0.00139722	8.87763e-08	6.55253e-05	0.0210763	1	1	AT4G39850	CTS	peroxisomal ABC transporter 1
Glyma.16G026900	Glyma.16G026900	jasmonoyl--L-amino acid synthetase JAR4	Cluster7	0.896563	12.3623	10.9731	9.47604	9.12051	9.99668	11.191	9.86126	-1.6135	-3.56251	-4.07012	-2.88145	-1.34899	-3.00403	0.0909146	8.17982e-15	1.31177e-20	1.11637e-08	0.365545	1.22458e-09	AT2G46370	JAR1	Auxin-responsive GH3 family protein
Glyma.10G124700	Glyma.10G124700	peroxisomal 3-ketoacyl-CoA thiolase	Cluster7	0.963839	14.2578	13.1833	12.4484	12.6106	12.7471	13.2881	12.8608	-1.33973	-2.28801	-2.08208	-1.90495	-1.20008	-1.74843	0.0426795	3.15905e-18	2.61655e-13	1.22823e-09	0.27786	6.14687e-07	AT1G04710/AT2G33150/AT5G48880	KAT1/KAT2/KAT5	peroxisomal 3-ketoacyl-CoA thiolase 4/peroxisomal 3-ketoacyl-CoA thiolase 3/peroxisomal 3-keto-acyl-CoA thiolase 2
Glyma.20G077000	Glyma.20G077000	3-ketoacyl-CoA thiolase 2, peroxisomal	Cluster7	0.842961	12.8668	11.8153	11.912	11.8687	11.9415	12.5587	12.256	-1.34716	-1.21976	-1.27656	-1.1786	-0.387431	-0.771623	0.00210358	0.0599813	0.0129959	0.142468	1	1	AT1G04710/AT2G33150/AT5G48880	KAT1/KAT2/KAT5	peroxisomal 3-ketoacyl-CoA thiolase 4/peroxisomal 3-ketoacyl-CoA thiolase 3/peroxisomal 3-keto-acyl-CoA thiolase 2
Glyma.07G039900	Glyma.07G039900	linoleate 13S-lipoxygenase 3-1, chloroplastic	Cluster7	0.785929	13.0951	11.4474	10.5744	10.7786	10.9179	10.3584	10.331	-1.97664	-3.14242	-2.87462	-2.68574	-3.37009	-3.46656	1.06453e-05	2.97811e-23	3.4664e-18	5.92585e-15	5.60819e-28	2.71513e-30	AT1G17420/AT1G72520	LOX3/LOX4	lipoxygenase 3/PLAT/LH2 domain-containing lipoxygenase family protein
Glyma.16G008700	Glyma.16G008700	linoleate 13S-lipoxygenase 3-1, chloroplastic	Cluster7	0.679384	10.6659	9.50978	8.8171	9.2182	9.63253	10.4601	10.0021	-1.45569	-2.39571	-1.84239	-1.27566	-0.229892	-0.796817	0.045607	1.39613e-11	4.75178e-05	0.250436	1	1	AT1G17420/AT1G72520	LOX3/LOX4	lipoxygenase 3/PLAT/LH2 domain-containing lipoxygenase family protein
Glyma.09G193900	Glyma.09G193900	ninja-family protein mc410	Cluster7	0.966004	12.6985	11.8554	11.8585	11.6242	11.7546	12.0026	12.0995	-1.07887	-1.07724	-1.39229	-1.21761	-0.890245	-0.768755	0.847996	0.761903	0.00144392	0.103976	1	1	AT4G28910	NINJA	Putative interactor of JAZ
Glyma.14G223200	Glyma.14G223200	4-coumarate--CoA ligase-like 5	Cluster7	0.91248	10.7146	9.07709	8.6619	9.02376	9.5603	10.1373	9.57383	-2.09597	-2.64742	-2.16841	-1.45563	-0.717019	-1.42993	2.23014e-12	3.06164e-26	4.04687e-14	0.00441301	1	0.0078534	AT1G20510	OPCL1	AMP-dependent synthetase and ligase family protein/AMP-dependent synthetase and ligase family protein/AMP-dependent synthetase and ligase family protein/OPC-8:0 CoA ligase1/AMP-dependent synthetase and ligase family protein
Glyma.11G079600	Glyma.11G079600	SKP1-like protein	Cluster7	0.779452	13.25	12.2435	12.5841	12.8039	12.7446	12.6527	12.8398	-1.29253	-0.84623	-0.565512	-0.641732	-0.756408	-0.517159	0.000652149	1	1	1	1	1	AT1G10230/AT1G20140/AT1G75950/AT2G03160/AT2G03170/AT2G03190/AT2G20160/AT2G25700/AT3G21830/AT3G21840/AT3G21850/AT3G21860/AT3G25650/AT3G60010/AT3G60020/AT5G42190	ST2B/ST2A	E3 ubiquitin ligase SCF complex subunit SKP1/ASK1 family protein/SKP1-like 4/S phase kinase-associated protein 1/SKP1-like 19/SKP1-like 14/SKP1-like 16/E3 ubiquitin ligase SCF complex subunit SKP1/ASK1 family protein/SKP1-like 3/SKP1-like 8/SKP1-like 7/SKP1-like 9/SKP1-like 10/SKP1-like 15/SKP1-like 13/SKP1-like 5/E3 ubiquitin ligase SCF complex subunit SKP1/ASK1 family protein
Glyma.14G222100	N/A	N/A	Cluster7	0.989488	9.16793	7.49867	7.25467	6.60937	7.13578	7.41671	7.46451	-2.13193	-2.40781	-3.36655	-2.61775	-2.23318	-2.17719	2.33493e-07	7.99722e-11	7.52324e-26	1.27892e-13	1.40465e-08	4.87031e-08	AT1G10230/AT1G20140/AT1G75950/AT2G03160/AT2G03170/AT2G03190/AT2G20160/AT2G25700/AT3G21830/AT3G21840/AT3G21850/AT3G21860/AT3G25650/AT3G60010/AT3G60020/AT5G42190	ST2B/ST2A	E3 ubiquitin ligase SCF complex subunit SKP1/ASK1 family protein/SKP1-like 4/S phase kinase-associated protein 1/SKP1-like 19/SKP1-like 14/SKP1-like 16/E3 ubiquitin ligase SCF complex subunit SKP1/ASK1 family protein/SKP1-like 3/SKP1-like 8/SKP1-like 7/SKP1-like 9/SKP1-like 10/SKP1-like 15/SKP1-like 13/SKP1-like 5/E3 ubiquitin ligase SCF complex subunit SKP1/ASK1 family protein
Glyma.08G214600	Glyma.08G214600	topless-related protein 1	Cluster7	0.979729	14.5411	13.3673	13.5753	13.5827	13.6501	13.5894	13.7003	-1.5152	-1.23719	-1.22783	-1.1394	-1.21183	-1.07286	3.50609e-07	0.0265866	0.0314915	0.249276	0.0535932	0.726588	AT1G15750/AT1G80490/AT3G15880	TPL/TPR1/TPR4	Transducin family protein / WD-40 repeat family protein/TOPLESS-related 1/WUS-interacting protein 2
Glyma.13G158800	Glyma.13G158800	topless-related protein 4	Cluster7	0.93873	13.6369	12.2684	11.717	11.5982	11.7257	11.7371	12.0348	-1.69423	-2.40815	-2.57231	-2.40307	-2.37676	-1.99599	8.94995e-06	1.23519e-20	1.8229e-25	1.73984e-20	9.89999e-20	5.77925e-11	AT1G15750/AT1G80490/AT3G15880	TPL/TPR1/TPR4	Transducin family protein / WD-40 repeat family protein/TOPLESS-related 1/WUS-interacting protein 2
Glyma.17G112500	Glyma.17G112500	topless-related protein 4	Cluster7	0.980078	14.2676	12.4865	12.2352	12.2648	12.4075	12.135	12.7294	-2.22523	-2.55083	-2.51585	-2.32633	-2.66342	-1.89762	1.02001e-13	1.45568e-21	9.46968e-21	3.89171e-16	1.62517e-24	4.47302e-08	AT1G15750/AT1G80490/AT3G15880	TPL/TPR1/TPR4	Transducin family protein / WD-40 repeat family protein/TOPLESS-related 1/WUS-interacting protein 2
Glyma.07G057900	Glyma.07G057900	jasmonoyl--L-amino acid synthetase JAR4	Cluster8	0.86036	10.3304	10.0133	9.58245	9.09412	9.28271	9.55328	8.44406	-0.361717	-0.902752	-1.54707	-1.29501	-0.92081	-2.32921	1	1	0.0478768	0.352948	1	7.89139e-07	AT2G46370	JAR1	Auxin-responsive GH3 family protein
Glyma.08G043000	Glyma.08G043000	protein TIFY 6B-like	Cluster8	0.666641	10.7198	10.339	10.3701	10.1922	9.9756	10.3264	9.58598	-0.471302	-0.397762	-0.655998	-0.932502	-0.467084	-1.45115	1	1	1	1	1	0.0338128	AT1G70700	JAZ9	TIFY domain/Divergent CCT motif family protein
Glyma.07G246300	Glyma.07G246300	peroxisomal fatty acid beta-oxidation multifunctional protein MFP2	Cluster8	0.887796	14.8963	14.3733	13.1917	12.5128	12.7192	13.3008	13.1398	-0.61855	-2.07228	-3.0395	-2.75387	-1.97638	-2.19261	1	2.79575e-08	2.44668e-26	8.83313e-20	4.02497e-07	7.6951e-10	AT3G06860	MFP2	multifunctional protein 2
Glyma.13G109800	Glyma.13G109800	12-oxophytodienoate reductase 3	Cluster8	0.910221	12.114	11.9033	11.466	10.6414	10.1175	10.1049	8.76598	-0.223129	-0.69886	-1.7462	-2.43661	-2.35202	-4.27588	1	1	0.0416906	7.08327e-05	0.000216126	3.41187e-19	AT2G06050	OPR3	oxophytodienoate-reductase 3
Glyma.07G071300	Glyma.07G071300	acyl-CoA thioesterase 2	N/A	N/A	5.71685	6.41929	6.37908	6.3494	5.95054	6.06101	6.29774	0.950144	0.908729	0.848663	0.335856	0.500671	0.783749	1	1	1	1	1	1	AT1G01710/AT4G00520	ACH2/ACH1	acyl-CoA thioesterase II/Acyl-CoA thioesterase family protein
Glyma.09G260200	Glyma.09G260200	acyl-CoA thioesterase 2-like	N/A	N/A	10.1867	10.266	10.242	10.3863	10.5022	10.6436	10.5632	0.0991478	0.0700792	0.254943	0.407799	0.588148	0.482138	1	1	1	1	1	1	AT1G01710/AT4G00520	ACH2/ACH1	acyl-CoA thioesterase II/Acyl-CoA thioesterase family protein
Glyma.18G232000	Glyma.18G232000	acyl-CoA thioesterase 2	N/A	N/A	10.2338	9.52477	9.31822	9.73977	9.96559	10.4558	9.83381	-0.913668	-1.17069	-0.620316	-0.352017	0.265468	-0.513327	1	0.543598	1	1	1	1	AT1G01710/AT4G00520	ACH2/ACH1	acyl-CoA thioesterase II/Acyl-CoA thioesterase family protein
Glyma.18G202800	Glyma.18G202800	acyl-coenzyme A oxidase 4, peroxisomal	N/A	N/A	5.42523	6.76247	6.58337	5.9335	5.01284	5.4282	6.42329	1.74626	1.54112	0.631448	-0.573158	-0.0458104	1.41385	0.104874	0.229843	1	1	1	0.391813	AT3G51840	ACX4	acyl-CoA oxidase 4
Glyma.17G144000	N/A	N/A	N/A	N/A	9.46658	9.39901	9.65625	9.42891	9.4386	9.68247	9.5462	-0.0907082	0.241744	-0.0546364	-0.0336999	0.275637	0.105452	1	1	1	1	1	1	AT2G35690/AT4G16760	ACX5/ACX1	acyl-CoA oxidase 5/acyl-CoA oxidase 1
Glyma.07G085200	Glyma.07G085200	peroxisomal fatty acid beta-oxidation multifunctional protein AIM1	N/A	N/A	10.3894	10.5067	10.6896	10.6487	10.5967	10.5101	10.4568	0.143415	0.381162	0.323091	0.260836	0.164132	0.0799309	1	1	1	1	1	1	AT4G29010	AIM1	Enoyl-CoA hydratase/isomerase family
Glyma.04G035000	Glyma.04G035000	allene oxide synthase 1, chloroplastic	N/A	N/A	N/A	N/A	N/A	N/A	N/A	N/A	N/A	N/A	N/A	N/A	N/A	N/A	N/A	N/A	N/A	N/A	N/A	N/A	N/A	AT5G42650	AOS	allene oxide synthase
Glyma.14G078600	AOS1	allene oxide synthase	N/A	N/A	4.58654	4.03948	3.68325	4.50682	4.1912	3.19127	3.39893	-0.56086	-1.1577	-0.101888	-0.390198	-2.13906	-1.96995	1	0.795922	1	1	0.11266	0.162111	AT5G42650	AOS	allene oxide synthase
Glyma.17G246500	AOS2	allene oxide synthase	N/A	N/A	5.90698	6.98845	5.73965	5.28697	4.91445	5.59177	4.9388	1.41307	-0.164128	-0.822337	-1.32501	-0.411236	-1.34885	0.347992	1	1	0.470116	1	0.440194	AT5G42650	AOS	allene oxide synthase
Glyma.18G030200	Glyma.18G030200	coronatine-insensitive protein 1	N/A	N/A	9.2408	9.59928	9.87365	10.1545	10.1353	9.90895	10.1659	0.461115	0.810026	1.17432	1.14706	0.930605	1.18586	1	1	0.556773	0.671935	1	0.540055	AT2G39940	COI1	RNI-like superfamily protein
Glyma.11G239800	Glyma.11G239800	ABC transporter D family member 1	N/A	N/A	10.6216	10.6794	10.6334	10.6699	10.8204	10.8767	10.7993	0.0698488	0.0123385	0.0564905	0.251943	0.333445	0.226751	1	1	1	1	1	1	AT4G39850	CTS	peroxisomal ABC transporter 1
Glyma.18G017600	Glyma.18G017600	ABC transporter D family member 1	N/A	N/A	11.3401	11.1239	11.0287	11.056	11.1303	11.2103	11.3009	-0.276387	-0.400453	-0.36586	-0.268584	-0.156022	-0.0504211	1	1	1	1	1	1	AT4G39850	CTS	peroxisomal ABC transporter 1
Glyma.05G235500	Glyma.05G235500	protein TIFY 6B	N/A	N/A	11.0865	10.9973	11.164	11.3247	10.8891	11.0908	10.5024	-0.113052	0.123001	0.306694	-0.246582	0.0119535	-0.7497	1	1	1	1	1	1	AT1G70700	JAZ9	TIFY domain/Divergent CCT motif family protein
Glyma.14G072300	Glyma.14G072300	probable jasmonic acid carboxyl methyltransferase 2	N/A	N/A	N/A	N/A	N/A	N/A	N/A	N/A	N/A	N/A	N/A	N/A	N/A	N/A	N/A	N/A	N/A	N/A	N/A	N/A	N/A	AT1G19640	JMT	jasmonic acid carboxyl methyltransferase
Glyma.17G252700	Glyma.17G252700	probable jasmonic acid carboxyl methyltransferase 2	N/A	N/A	N/A	N/A	N/A	N/A	N/A	N/A	N/A	N/A	N/A	N/A	N/A	N/A	N/A	N/A	N/A	N/A	N/A	N/A	N/A	AT1G19640	JMT	jasmonic acid carboxyl methyltransferase
Glyma.11G130300	Glyma.11G130300	linoleate 13S-lipoxygenase 2-1, chloroplastic	N/A	N/A	N/A	N/A	N/A	N/A	N/A	N/A	N/A	N/A	N/A	N/A	N/A	N/A	N/A	N/A	N/A	N/A	N/A	N/A	N/A	AT3G45140	LOX2	lipoxygenase 2
Glyma.19G263300	Glyma.19G263300	linoleate 13S-lipoxygenase 3-1, chloroplastic	N/A	N/A	8.49097	8.59759	8.82953	8.2046	8.41304	8.41348	7.87454	0.144825	0.422389	-0.355217	-0.0972885	-0.0464251	-0.760696	1	1	1	1	1	1	AT1G17420/AT1G72520	LOX3/LOX4	lipoxygenase 3/PLAT/LH2 domain-containing lipoxygenase family protein
Glyma.17G027700	Glyma.17G027700	peroxisomal fatty acid beta-oxidation multifunctional protein	N/A	N/A	10.6815	10.425	10.476	10.8571	10.9791	11.5308	11.1917	-0.346896	-0.279965	0.210274	0.368406	1.06645	0.638449	1	1	1	1	0.93833	1	AT3G06860	MFP2	multifunctional protein 2
Glyma.01G018400	N/A	N/A	N/A	N/A	10.891	10.4443	10.23	10.282	10.4586	10.0785	10.5293	-0.556278	-0.828311	-0.75655	-0.519883	-0.912791	-0.435972	1	1	1	1	1	1	AT1G32640/AT4G17880/AT5G46760/AT5G46830	MYC2/MYC4/MYC3/NIG1	Basic helix-loop-helix (bHLH) DNA-binding family protein/Basic helix-loop-helix (bHLH) DNA-binding family protein/Basic helix-loop-helix (bHLH) DNA-binding family protein/calcium-binding transcription factor NIG1
Glyma.01G146400	Glyma.01G146400	ninja-family protein mc410	N/A	N/A	11.0367	10.8633	10.9153	10.8266	10.9655	11.1299	11.2009	-0.221983	-0.154488	-0.270192	-0.0889474	0.119696	0.219597	1	1	1	1	1	1	AT4G28910	NINJA	Putative interactor of JAZ
Glyma.01G163900	Glyma.01G163900	SKP1-like protein 1A	N/A	N/A	12.1615	11.535	11.8564	11.9661	12.0313	11.8178	12.0331	-0.804767	-0.389811	-0.243384	-0.163896	-0.413711	-0.161553	1	1	1	1	1	1	AT1G10230/AT1G20140/AT1G75950/AT2G03160/AT2G03170/AT2G03190/AT2G20160/AT2G25700/AT3G21830/AT3G21840/AT3G21850/AT3G21860/AT3G25650/AT3G60010/AT3G60020/AT5G42190	ST2B/ST2A	E3 ubiquitin ligase SCF complex subunit SKP1/ASK1 family protein/SKP1-like 4/S phase kinase-associated protein 1/SKP1-like 19/SKP1-like 14/SKP1-like 16/E3 ubiquitin ligase SCF complex subunit SKP1/ASK1 family protein/SKP1-like 3/SKP1-like 8/SKP1-like 7/SKP1-like 9/SKP1-like 10/SKP1-like 15/SKP1-like 13/SKP1-like 5/E3 ubiquitin ligase SCF complex subunit SKP1/ASK1 family protein
Glyma.11G125300	Glyma.11G125300	SKP1-like protein 14	N/A	N/A	5.84914	6.64539	6.77577	6.70109	6.69704	6.68008	6.71479	0.981439	1.14115	1.04107	1.05867	1.02116	1.08551	1	0.877316	1	1	1	1	AT1G10230/AT1G20140/AT1G75950/AT2G03160/AT2G03170/AT2G03190/AT2G20160/AT2G25700/AT3G21830/AT3G21840/AT3G21850/AT3G21860/AT3G25650/AT3G60010/AT3G60020/AT5G42190	ST2B/ST2A	E3 ubiquitin ligase SCF complex subunit SKP1/ASK1 family protein/SKP1-like 4/S phase kinase-associated protein 1/SKP1-like 19/SKP1-like 14/SKP1-like 16/E3 ubiquitin ligase SCF complex subunit SKP1/ASK1 family protein/SKP1-like 3/SKP1-like 8/SKP1-like 7/SKP1-like 9/SKP1-like 10/SKP1-like 15/SKP1-like 13/SKP1-like 5/E3 ubiquitin ligase SCF complex subunit SKP1/ASK1 family protein
Glyma.15G261500	Glyma.15G261500	SKP1-like protein 14	N/A	N/A	N/A	N/A	N/A	N/A	N/A	N/A	N/A	N/A	N/A	N/A	N/A	N/A	N/A	N/A	N/A	N/A	N/A	N/A	N/A	AT1G10230/AT1G20140/AT1G75950/AT2G03160/AT2G03170/AT2G03190/AT2G20160/AT2G25700/AT3G21830/AT3G21840/AT3G21850/AT3G21860/AT3G25650/AT3G60010/AT3G60020/AT5G42190	ST2B/ST2A	E3 ubiquitin ligase SCF complex subunit SKP1/ASK1 family protein/SKP1-like 4/S phase kinase-associated protein 1/SKP1-like 19/SKP1-like 14/SKP1-like 16/E3 ubiquitin ligase SCF complex subunit SKP1/ASK1 family protein/SKP1-like 3/SKP1-like 8/SKP1-like 7/SKP1-like 9/SKP1-like 10/SKP1-like 15/SKP1-like 13/SKP1-like 5/E3 ubiquitin ligase SCF complex subunit SKP1/ASK1 family protein
Glyma.11G158900	Glyma.11G158900	cytosolic sulfotransferase 15	N/A	N/A	N/A	N/A	N/A	N/A	N/A	N/A	N/A	N/A	N/A	N/A	N/A	N/A	N/A	N/A	N/A	N/A	N/A	N/A	N/A	AT5G07000/AT5G07010	ST2B/ST2A	sulfotransferase 2B/sulfotransferase 2A
Glyma.07G028000	Glyma.07G028000	protein TOPLESS	N/A	N/A	12.8538	12.4596	12.7536	12.8701	12.9132	12.9037	13.1081	-0.520036	-0.122477	0.0189271	0.0800064	0.0718599	0.327501	1	1	1	1	1	1	AT1G15750/AT1G80490/AT3G15880	TPL/TPR1/TPR4	Transducin family protein / WD-40 repeat family protein/TOPLESS-related 1/WUS-interacting protein 2
Glyma.13G367300	Glyma.13G367300	topless-related protein 1	N/A	N/A	11.4887	11.8099	11.8869	11.8872	11.9125	11.7967	11.9524	0.420359	0.520701	0.517614	0.552027	0.408146	0.602777	1	1	1	1	1	1	AT1G15750/AT1G80490/AT3G15880	TPL/TPR1/TPR4	Transducin family protein / WD-40 repeat family protein/TOPLESS-related 1/WUS-interacting protein 2
Glyma.15G006100	Glyma.15G006100	topless-related protein 1	N/A	N/A	9.25698	9.55677	9.61357	9.67753	9.60871	9.59343	9.7517	0.37452	0.446288	0.531391	0.441022	0.428443	0.623028	1	1	1	1	1	1	AT1G15750/AT1G80490/AT3G15880	TPL/TPR1/TPR4	Transducin family protein / WD-40 repeat family protein/TOPLESS-related 1/WUS-interacting protein 2
