# Supplementary material for: Uncovering transcriptional reprogramming during callus development in soybean: insights and implications
Source: Front Plant Sci. 2023 Aug 4;14:1239917. doi: 10.3389/fpls.2023.1239917 (PMC10436568; doi:10.3389/fpls.2023.1239917)
Supplement: Supplementary file 7 [file Table_7.xlsx]

## Sheet: Cell cycle
Suuplementary Table S7. Expression and cluster information of soybean orthologous gene enconding cell cycle during callus formation
Locus	Symbol	Description	Cluster	CScore	rlog							DEG						Adj P-val						Ortholog
					Day00	Day01	Day04	Day07	Day14	Day28	Day42	Day01	Day04	Day07	Day14	Day28	Day42	Day01	Day04	Day07	Day14	Day28	Day42	Locus	Symbol	Description
Glyma.U014600	Glyma.U014600	cyclin-U2-1	Cluster1	0.958081	4.05584	5.5842	5.00003	3.95417	1.7875	1.79898	2.05098	1.88857	1.08738	-0.203895	-7.64689	-7.57033	-4.0764	0.106651	1	1	6.75419e-06	9.18085e-06	0.00036228	AT2G45080/AT3G60550	CYCP3;1/CYCP3;2	cyclin p3;1/cyclin p3;2
Glyma.02G133700	Glyma.02G133700	uncharacterized LOC100306496	Cluster1	0.994234	3.08932	7.12723	6.56495	6.08417	4.61026	3.83038	3.70173	6.36564	5.63396	4.99248	2.81354	1.40583	1.24211	4.14816e-13	2.64103e-10	4.32743e-08	0.0109408	0.539007	0.720766	AT1G49620/AT3G19150	KRP7/KRP6	Cyclin-dependent kinase inhibitor family protein/KIP-related protein 6
Glyma.07G211300	Glyma.07G211300	cyclin-dependent kinase inhibitor 7	Cluster1	0.995037	5.03634	8.69444	8.22459	7.53049	5.47172	4.3573	4.23305	4.79622	4.19959	3.34579	0.566187	-0.394234	-1.13961	5.79836e-20	9.4955e-15	1.28892e-08	1	1	0.93184	AT1G49620/AT3G19150	KRP7/KRP6	Cyclin-dependent kinase inhibitor family protein/KIP-related protein 6
Glyma.08G078600	Glyma.08G078600	cell division control protein 2 homolog	Cluster2	0.388045	8.77198	9.9874	10.3685	9.90314	9.90134	9.96299	10.0476	1.59652	2.08487	1.48716	1.4959	1.57831	1.67481	0.000157188	5.21945e-13	0.00180375	0.00156038	0.000204188	1.08885e-05	AT3G48750	CDKA;1	cell division control 2
Glyma.09G030000	Glyma.09G030000	cell division control protein 2 homolog	Cluster2	0.775378	10.3011	11.565	11.8513	11.4592	11.4472	11.2669	11.2875	1.66931	2.03166	1.53122	1.51697	1.28818	1.3102	1.1251e-12	4.01162e-29	1.4884e-08	4.08578e-08	0.00359308	0.0015197	AT3G48750	CDKA;1	cell division control 2
Glyma.15G135800	Glyma.15G135800	p34cdc2 protein kinase	Cluster2	0.556784	9.07776	11.2038	11.8225	11.3021	11.3103	11.2438	11.1778	2.89151	3.67676	3.01719	3.0299	2.94697	2.85811	1.37221e-56	1.70578e-113	9.19684e-65	1.79601e-65	4.04645e-60	5.39236e-55	AT3G48750	CDKA;1	cell division control 2
Glyma.07G070200	Glyma.07G070200	cell division control protein 2 homolog D	Cluster2	0.529696	3.6571	5.8846	7.1514	6.91231	6.7609	5.87836	6.64772	4.31458	5.99753	5.71017	5.44635	4.31252	5.29375	1.4868e-05	4.66282e-11	4.70317e-10	4.29096e-09	1.14704e-05	1.4897e-08	AT1G20930/AT1G76540	CDKB1;2/CDKB1;1	cyclin-dependent kinase B2;2/cyclin-dependent kinase B2;1
Glyma.09G071300	Glyma.09G071300	cyclin-dependent kinase B2-2	Cluster2	0.731654	3.75638	7.37364	8.79741	8.75114	8.23822	7.14461	7.90204	9.57745	11.4465	11.3763	10.6611	9.18196	10.1914	9.41965e-11	2.09594e-15	2.66749e-15	1.96658e-13	4.36071e-10	2.67811e-12	AT1G20930/AT1G76540	CDKB1;2/CDKB1;1	cyclin-dependent kinase B2;2/cyclin-dependent kinase B2;1
Glyma.14G224000	Glyma.14G224000	cyclin-dependent kinase B2-2	Cluster2	0.784867	5.18245	9.38504	11.031	10.7838	10.3539	8.8971	9.9311	7.91061	9.97743	9.69306	9.1229	7.4884	8.60536	1.86112e-20	1.13403e-33	8.78016e-32	6.35111e-28	2.01696e-18	1.13493e-24	AT1G20930/AT1G76540	CDKB1;2/CDKB1;1	cyclin-dependent kinase B2;2/cyclin-dependent kinase B2;1
Glyma.17G262300	Glyma.17G262300	cyclin-dependent kinases CDKB	Cluster2	0.653559	5.54585	9.55207	11.2085	11.1026	10.653	9.37802	10.2681	7.28612	9.34139	9.22397	8.6572	7.18075	8.17517	1.72847e-26	8.60519e-46	1.20386e-44	7.92114e-39	7.25164e-26	2.52251e-34	AT1G20930/AT1G76540	CDKB1;2/CDKB1;1	cyclin-dependent kinase B2;2/cyclin-dependent kinase B2;1
Glyma.04G246600	CYCA1;1	mitotic cyclin a2-type	Cluster2	0.778154	3.46302	6.8918	8.08194	8.1033	7.38404	6.5731	7.0822	9.0794	10.6989	10.8015	9.71457	8.52842	9.27082	8.79859e-10	1.24151e-13	6.26235e-14	2.43343e-11	7.2739e-09	2.38051e-10	AT1G44110/AT1G77390	CYCA1;1/,CYCA1;2	Cyclin A1;1/CYCLIN A1;2
Glyma.06G116100	Glyma.06G116100	cyclin-A1-1	Cluster2	0.936712	5.12578	8.27164	9.54035	9.33396	8.61113	7.41448	8.14654	4.72024	6.30901	6.07587	5.13412	3.56963	4.5557	2.94184e-20	2.50391e-40	4.6472e-37	5.93961e-25	2.18648e-10	8.90758e-19	AT1G44110/AT1G77390	CYCA1;1/,CYCA1;2	Cyclin A1;1/CYCLIN A1;2
Glyma.13G031500	Glyma.13G031500	cyclin-A1-1-like	Cluster2	0.424458	3.79924	7.48796	8.63737	8.76164	8.29661	7.36786	8.04135	9.60306	11.1978	11.3863	10.7354	9.55476	10.3777	6.73819e-11	6.91882e-15	1.84946e-15	9.93461e-14	5.95197e-11	7.66933e-13	AT1G44110/AT1G77390	CYCA1;1/,CYCA1;2	Cyclin A1;1/CYCLIN A1;2
Glyma.14G154200	Glyma.14G154200	cyclin-A1-4	Cluster2	0.946132	3.82682	7.41982	8.66024	8.43939	7.64789	6.24935	7.20426	6.67973	8.29878	8.04228	6.98346	5.29387	6.37301	3.36738e-10	5.01761e-16	4.08923e-15	2.40831e-11	1.43973e-06	1.81426e-09	AT1G44110/AT1G77390	CYCA1;1/,CYCA1;2	Cyclin A1;1/CYCLIN A1;2
Glyma.04G071600	CYCA2;1	mitotic cyclin a2-type	Cluster2	0.887413	2.98182	5.80364	7.0644	6.93776	6.27226	5.02285	5.53507	7.80572	9.73727	9.58391	8.58871	7.07765	7.40846	1.01883e-06	2.88058e-10	4.89282e-10	3.64893e-08	8.60563e-06	2.78398e-06	AT5G11300/AT5G25380	CYCA2;2/CYCA2;1	mitotic-like cyclin 3B from Arabidopsi/cyclin a2;1
Glyma.03G123600	CYCB1;1	G2/mitotic-specific cyclin S13-6	Cluster2	0.862495	5.77558	9.23676	11.0967	10.6882	10.0892	8.84479	9.46162	5.40318	7.70902	7.22794	6.45181	5.10431	5.67528	8.60409e-20	1.69787e-44	1.13445e-38	6.17391e-30	1.46399e-17	2.31716e-22	AT4G37490	CYCB1;1	CYCLIN B1;1
Glyma.19G127200	CYCB1;2	G2/mitotic-specific cyclin S13-7	Cluster2	0.830823	6.64103	8.7329	10.5482	10.1835	9.69831	8.47823	9.10355	3.0538	5.33749	4.89367	4.27744	2.7572	3.51446	4.19326e-11	7.37281e-46	2.4691e-37	1.07877e-26	1.3984e-08	2.79015e-16	AT4G37490	CYCB1;1	CYCLIN B1;1
Glyma.02G277600	Glyma.02G277600	G2/mitotic-specific cyclin S13-7	Cluster2	0.900004	4.24211	7.90955	9.49745	8.98188	8.37212	6.97381	8.12588	6.46509	8.49486	7.87955	7.06558	5.37271	6.74099	7.39818e-14	6.02052e-25	2.41083e-21	6.48969e-17	1.54422e-09	2.39855e-15	AT2G26760	CYCB1;4	Cyclin B1;4
Glyma.14G037100	CYCB1;3	mitotic cyclin b1-type	Cluster2	0.670404	4.77759	8.39478	10.1847	10.046	9.56955	8.21086	9.18236	6.62397	8.90166	8.75162	8.11943	6.46376	7.65176	4.00209e-17	1.22782e-32	1.52136e-31	7.85991e-27	2.10326e-16	1.24109e-23	AT2G26760	CYCB1;4	Cyclin B1;4
Glyma.08G234900	Glyma.08G234900	putative cyclin-B3-1	Cluster2	0.880894	7.64175	8.62699	9.64867	9.39515	9.06824	8.28628	8.77785	1.27068	2.57734	2.25513	1.84415	0.876437	1.46365	0.529712	2.85686e-08	9.9083e-06	0.00359505	1	0.137965	AT1G16330	CYCB3;1	cyclin b3;1
Glyma.18G133100	Glyma.18G133100	cyclin-D1-1	Cluster2	0.680194	6.45742	8.82003	9.88275	9.81501	9.51555	8.72588	9.06621	3.37752	4.74522	4.65728	4.27795	3.26063	3.70385	5.50509e-30	2.75919e-74	5.00475e-71	5.33532e-57	2.71127e-27	5.36091e-39	AT1G70210	CYCD1;1	CYCLIN D1;1
Glyma.20G126700	Glyma.20G126700	cyclin d3	Cluster2	0.833589	7.60767	10.3712	10.5936	10.4676	10.2226	9.3016	8.42722	3.74096	4.03941	3.86166	3.55865	2.37849	1.18429	1.68764e-42	2.17087e-52	1.16644e-46	1.99027e-37	1.3087e-11	0.546198	AT4G34160	CYCD3;1	CYCLIN D3;1
Glyma.13G303000	Glyma.13G303000	putative cyclin-D6-1-like	Cluster2	0.338351	4.62639	5.57804	6.04589	6.2252	5.02999	5.92379	5.69151	1.38669	2.07751	2.32919	0.607087	1.87042	1.54448	0.507435	0.0134339	0.00193227	1	0.0497634	0.243093	AT4G03270	CYCD6;1	Cyclin D6;1
Glyma.03G153800	Glyma.03G153800	cyclin-P3-1	Cluster2	0.576994	9.29258	9.68978	10.2844	10.4295	9.90925	9.28506	9.74618	0.514903	1.27553	1.45969	0.812747	0.0265001	0.590342	1	0.160224	0.00964623	1	1	1	AT3G63120	CYCP1;1	Cyclin family protein/cyclin p1;1
Glyma.03G033900	N/A	N/A	Cluster2	0.600103	6.13732	8.45376	8.35536	8.68578	8.35884	7.11677	7.12182	3.16213	3.07798	3.47167	3.05332	1.38975	1.36862	3.84037e-13	2.03682e-12	4.12277e-17	3.72134e-12	0.259939	0.294437	AT2G45080/AT3G60550	CYCP3;1/CYCP3;2	cyclin p3;1/cyclin p3;2
Glyma.03G107800	Glyma.03G107800	cyclin box fold protein binding domain-containing protein	Cluster2	0.628518	4.24676	4.79892	7.59716	7.4853	6.38053	6.43297	4.81124	0.638802	4.63973	4.29923	2.81038	2.90652	0.528756	1	2.55103e-10	8.51269e-09	0.00147516	0.000863953	1	AT2G44740/AT5G07450/AT5G61650	CYCP4;1/CYCP4;3/CYCP4;2	cyclin p4;1/cyclin p4;3/CYCLIN P4;2
Glyma.09G245400	Glyma.09G245400	cyclin-U4-1	Cluster2	0.783883	4.57134	6.20015	7.34858	6.7183	4.53397	2.96671	2.97037	2.03566	3.67677	2.72611	-0.0796381	-1.96153	-2.60106	0.0777041	2.13078e-06	0.00187519	1	0.139161	0.0211483	AT2G44740/AT5G07450/AT5G61650	CYCP4;1/CYCP4;3/CYCP4;2	cyclin p4;1/cyclin p4;3/CYCLIN P4;2
Glyma.10G078200	Glyma.10G078200	transcription factor E2FA	Cluster2	0.849106	6.0959	7.43515	7.81598	7.47927	7.27178	6.83459	7.40333	1.60625	2.1169	1.65416	1.40593	0.801091	1.56475	0.113826	0.00122164	0.0623418	0.289647	1	0.123329	AT2G36010	E2FA	E2F transcription factor 3
Glyma.04G024800	Glyma.04G024800	transcription factor E2FC	Cluster2	0.966201	5.58472	7.76136	8.02015	7.97469	7.33931	6.52168	6.89163	2.98902	3.32956	3.2691	2.42491	1.30909	1.85207	5.21352e-12	2.566e-16	1.39521e-15	8.30554e-07	0.396664	0.00465614	AT1G47870	E2FC	winged-helix DNA-binding transcription factor family protein
Glyma.06G024900	Glyma.06G024900	transcription factor E2FC	Cluster2	0.955364	7.29109	8.18574	8.71511	8.59928	8.2388	7.45045	8.0979	1.18356	1.87098	1.7239	1.24783	0.291348	1.06432	0.717917	0.000405675	0.00334524	0.421832	1	1	AT1G47870	E2FC	winged-helix DNA-binding transcription factor family protein
Glyma.17G093600	Glyma.17G093600	E2F transcription factor-like E2FE	Cluster2	0.730631	4.54883	8.14909	8.75862	8.82269	8.52841	7.42334	8.06296	5.99135	6.77995	6.86887	6.49063	5.11552	5.89135	4.54044e-20	1.02281e-26	1.39316e-27	2.99382e-24	3.67918e-14	1.72913e-19	AT3G48160	E2FE	DP-E2F-like 1
Glyma.07G021100	Glyma.07G021100	cell division control protein 2 homolog C	Cluster3	0.636801	8.604	9.04636	9.92582	10.1846	9.69696	8.7762	9.49797	0.570033	1.69505	2.02181	1.40992	0.368487	1.15803	1	0.0163972	0.000231355	0.191455	1	0.81082	AT2G38620/AT3G54180	CDKB1;2/CDKB1;1	cyclin-dependent kinase B1;2/cyclin-dependent kinase B1;1
Glyma.02G030200	Glyma.02G030200	cyclin-D1-1	Cluster3	0.649838	5.86378	8.08236	8.78065	9.50264	9.44495	8.76878	8.36191	3.23098	4.29362	5.08229	5.00745	4.13758	3.60913	2.28551e-10	1.75772e-21	2.29587e-32	3.88554e-31	1.51318e-19	5.85763e-14	AT1G70210	CYCD1;1	CYCLIN D1;1
Glyma.01G133900	Glyma.01G133900	cyclin-U2-1	Cluster3	0.394189	3.76011	6.19126	5.6133	6.5269	6.66794	5.51651	5.87386	3.87875	3.11057	4.39719	4.54439	2.91961	3.40467	2.72035e-06	0.000465297	1.74554e-08	4.5029e-09	0.00149772	6.89293e-05	AT2G45080/AT3G60550	CYCP3;1/CYCP3;2	cyclin p3;1/cyclin p3;2
Glyma.07G119100	Glyma.07G119100	cyclin-U4-1	Cluster3	0.552755	2.6614	2.64428	4.70031	4.97073	4.24463	3.6153	2.59792	-0.0733641	3.64516	3.8618	2.90709	1.52356	-0.100656	1	0.00433265	0.00195544	0.030921	0.435939	1	AT2G44740/AT5G07450/AT5G61650	CYCP4;1/CYCP4;3/CYCP4;2	cyclin p4;1/cyclin p4;3/CYCLIN P4;2
Glyma.18G247800	Glyma.18G247800	cyclin-U4-1	Cluster3	0.800844	2.78248	2.96478	5.67775	6.21573	5.99328	4.10672	3.94316	0.375639	4.84339	5.57158	5.42382	2.6787	1.9104	1	6.4425e-05	2.19401e-06	4.83979e-06	0.0553933	0.238354	AT2G44740/AT5G07450/AT5G61650	CYCP4;1/CYCP4;3/CYCP4;2	cyclin p4;1/cyclin p4;3/CYCLIN P4;2
Glyma.05G085000	Glyma.05G085000	cyclin-dependent kinase inhibitor 7	Cluster3	0.897984	4.39991	6.05249	6.56134	7.12034	6.59661	5.66281	5.84068	2.59727	3.28716	4.06045	3.33527	1.97115	2.26405	0.000217221	4.94705e-08	1.85721e-13	2.49625e-08	0.0257622	0.0030726	AT2G23430/AT3G50630	KRP1/KRP2	Cyclin-dependent kinase inhibitor family protein/KIP-related protein 2
Glyma.03G211900	Glyma.03G211900	wee1	Cluster3	0.459946	3.96617	7.80541	8.75211	9.08099	8.6837	7.83541	8.42173	9.91526	11.2215	11.6931	11.1438	10.078	10.7956	1.01711e-11	3.41294e-15	1.77575e-16	5.70428e-15	2.97558e-12	4.63823e-14	AT1G02970	WEE1	WEE1-like kinase
Glyma.03G123800	Glyma.03G123800	G2/mitotic-specific cyclin S13-7	Cluster4	0.597211	1.46836	1.44356	2.04977	1.88536	1.96882	2.62828	2.53904	-0.0627453	2.69155	2.09761	2.28772	5.37784	4.99833	1	0.123291	0.174008	0.161471	0.00745875	0.0124448	AT4G37490	CYCB1;1	CYCLIN B1;1
Glyma.19G127300	N/A	N/A	Cluster4	0.989244	2.50558	2.701	2.72695	3.22853	3.69375	4.05228	3.54303	0.464384	0.439895	1.56146	2.66371	3.71483	2.28392	1	1	0.379805	0.0568704	0.00394289	0.125766	AT4G37490	CYCB1;1	CYCLIN B1;1
Glyma.06G072900	Glyma.06G072900	cyclin-A2-2	Cluster5	0.649814	4.12918	7.47103	8.39563	8.46053	8.1584	8.03823	7.86591	6.2719	7.49534	7.57717	7.17471	7.03851	6.78409	4.37518e-12	8.67493e-18	2.81762e-18	3.04477e-16	1.45067e-15	1.93196e-14	AT5G11300/AT5G25380	CYCA2;2/CYCA2;1	mitotic-like cyclin 3B from Arabidopsi/cyclin a2;1
Glyma.01G035600	Glyma.01G035600	cyclin-D1-1	Cluster5	0.318555	7.54834	7.40012	8.03551	8.6801	9.05294	8.59314	8.42635	-0.182164	0.635973	1.45823	1.95721	1.37631	1.1411	1	1	0.0635233	5.99756e-05	0.152823	0.797661	AT1G70210	CYCD1;1	CYCLIN D1;1
Glyma.08G291000	Glyma.08G291000	cyclin-D1-1	Cluster5	0.37647	3.88228	5.65291	7.07518	7.99993	7.99289	7.89013	6.69188	3.28712	5.50977	6.62974	6.60403	6.49381	5.07802	0.00163458	4.01145e-10	6.16887e-15	9.3575e-15	3.09472e-14	1.4713e-08	AT1G70210	CYCD1;1	CYCLIN D1;1
Glyma.14G180300	Glyma.14G180300	cyclin-D4-2	Cluster5	0.398251	8.57458	9.3679	9.56716	9.36291	9.65473	9.7941	9.68989	0.996377	1.26205	0.993049	1.37754	1.55896	1.42583	1	0.266112	1	0.0783838	0.00604816	0.0449209	AT2G22490	CYCD2;1	Cyclin D2;1
Glyma.10G263500	Glyma.10G263500	cyclin-D3-1	Cluster5	0.489755	7.73008	10.0014	11.1461	11.4223	11.1404	10.5395	10.8345	3.24247	4.7419	5.06924	4.71987	4.01851	4.3309	6.03557e-17	1.73818e-45	1.37237e-53	6.13529e-45	4.83087e-30	2.5611e-36	AT4G34160	CYCD3;1	CYCLIN D3;1
Glyma.05G033400	Glyma.05G033400	E2F transcription factor-like E2FE	Cluster5	0.752422	5.4395	6.23846	7.06079	7.27936	7.04125	7.10198	6.90033	1.14291	2.28908	2.60962	2.28245	2.37776	2.0739	0.977863	9.58723e-05	8.18806e-07	0.000102302	3.12644e-05	0.0012684	AT3G48160	E2FE	DP-E2F-like 1
Glyma.04G178300	Glyma.04G178300	E2F transcription factor-like E2FE	Cluster5	0.42941	7.36802	8.63221	8.86436	8.70826	8.62126	8.37592	8.6878	1.67633	1.97178	1.76867	1.65679	1.3329	1.74601	0.00060677	2.64442e-07	5.28394e-05	0.000668803	0.119158	9.78227e-05	AT3G01330/AT5G14960	E2FF	DP-E2F-like protein 3/DP-E2F-like 2
Glyma.13G025500	Glyma.13G025500	wee1-like protein kinase	Cluster5	0.797334	3.53744	6.46398	6.50445	6.39866	6.78508	6.46689	6.39587	5.39943	5.46115	5.31975	5.85446	5.45694	5.35248	1.70919e-08	7.37369e-09	1.84618e-08	3.12031e-10	7.65979e-09	1.66612e-08	AT1G02970	WEE1	WEE1-like kinase
Glyma.12G199300	Glyma.12G199300	putative cyclin-D6-1	Cluster6	0.706067	2.86556	3.91211	4.47829	4.60774	6.02431	6.44264	6.3966	2.53168	3.83017	3.93319	6.1053	6.68147	6.69707	0.125768	0.00615779	0.00422189	1.91712e-06	1.42849e-07	1.34044e-07	AT4G03270	CYCD6;1	Cyclin D6;1
Glyma.02G276000	Glyma.02G276000	cyclin-dependent kinase C-2	Cluster7	0.974599	11.3042	10.4467	10.3407	10.2102	10.2551	10.3427	10.4399	-1.1032	-1.24235	-1.41857	-1.35284	-1.24126	-1.11292	0.525622	0.0207803	2.59021e-05	0.000468165	0.0228365	0.393469	AT5G10270/AT5G64960	CDKC;1/CDKC;2	cyclin-dependent kinase C;1/cyclin dependent kinase group C2
Glyma.04G207900	Glyma.04G207900	cyclin-dependent kinase E-1	Cluster7	0.877084	11.257	9.67412	9.30378	9.42505	9.86443	10.7235	10.4444	-2.00094	-2.50475	-2.34096	-1.75706	-0.6586	-1.00763	5.28128e-12	1.47046e-25	9.39539e-21	1.59446e-07	1	1	AT5G63610	CDKE;1	cyclin-dependent kinase E;1
Glyma.05G195300	Glyma.05G195300	cyclin-dependent kinase E-1	Cluster7	0.930458	11.9551	10.6412	10.3672	9.96298	10.06	10.3719	10.372	-1.63792	-1.97133	-2.53219	-2.39857	-1.98987	-1.98556	2.00573e-05	2.01872e-11	3.23577e-26	4.29273e-22	9.43379e-12	1.00348e-11	AT5G63610	CDKE;1	cyclin-dependent kinase E;1
Glyma.08G002900	Glyma.08G002900	cyclin-dependent kinase E-1	Cluster7	0.900414	11.6131	10.3362	10.2637	9.92427	9.88086	10.1045	10.1136	-1.5973	-1.68955	-2.14625	-2.19137	-1.88682	-1.88495	0.00147953	0.000150603	1.32396e-10	2.6911e-11	8.79527e-07	8.75111e-07	AT5G63610	CDKE;1	cyclin-dependent kinase E;1
Glyma.07G084300	Glyma.07G084300	CDK-activating kinase	Cluster7	0.929423	9.29821	7.40279	7.46732	8.15515	8.18217	8.56927	8.02562	-2.46834	-2.37727	-1.43802	-1.40445	-0.909209	-1.62446	4.16006e-11	3.6675e-10	0.0540141	0.0838833	1	0.00527465	AT4G28980	CDKF;1	CDK-activating kinase 1AT
Glyma.09G192600	Glyma.09G192600	cyclin-dependent kinase F-1	Cluster7	0.877651	9.03432	7.87076	8.02933	8.20938	8.28719	8.67635	8.31818	-1.54228	-1.32272	-1.08251	-0.973877	-0.471507	-0.935371	0.00440267	0.0994644	0.862656	1	1	1	AT4G28980	CDKF;1	CDK-activating kinase 1AT
Glyma.08G347600	Glyma.08G347600	cyclin-C1-2	Cluster7	0.998875	11.7603	10.5635	10.3537	10.2688	10.433	10.696	10.6783	-1.51337	-1.78486	-1.90442	-1.68624	-1.33742	-1.36379	1.52704e-05	8.77504e-12	3.26422e-15	2.80383e-09	0.00519331	0.00234507	AT5G48630/AT5G48640	CYCC1;2/CYCC1;1	Cyclin family protein/Cyclin family protein
Glyma.18G159000	Glyma.18G159000	cyclin-C1-2	Cluster7	0.870215	11.8095	10.6322	10.3328	9.95708	10.1328	10.2907	10.2388	-1.47485	-1.86133	-2.36697	-2.12733	-1.89822	-1.98992	0.00226626	4.71478e-09	9.39272e-21	1.46049e-14	1.04245e-09	1.47163e-11	AT5G48630/AT5G48640	CYCC1;2/CYCC1;1	Cyclin family protein/Cyclin family protein
Glyma.07G223700	Glyma.07G223700	cyclin-T1-3	Cluster7	0.981743	9.45735	8.48761	8.2945	8.08295	8.23883	8.42376	8.53933	-1.24203	-1.50234	-1.78497	-1.57095	-1.32924	-1.15794	0.263614	0.00403291	3.90178e-06	0.000967778	0.0762266	0.515439	AT4G19560	CYCT1;2	Cyclin family protein
Glyma.20G023800	Glyma.20G023800	cyclin-T1-5	Cluster7	0.942126	9.29598	8.07918	8.09492	7.92788	7.89579	7.94717	7.97083	-1.55639	-1.53409	-1.7518	-1.80401	-1.71548	-1.69685	0.00118512	0.00148853	5.56742e-06	1.29901e-06	1.91862e-05	2.68982e-05	AT4G19560	CYCT1;2	Cyclin family protein
Glyma.01G228100	Glyma.01G228100	transcription factor-like protein DPB	Cluster7	0.924692	9.63651	8.85275	8.57034	8.54453	8.65716	9.0393	9.11378	-0.99328	-1.37997	-1.40937	-1.26195	-0.75951	-0.666639	1	0.0102138	0.00496008	0.0939451	1	1	AT5G02470/AT5G03415	DPA/DPB	Transcription factor DP/Transcription factor DP
Glyma.11G091900	Glyma.11G091900	transcription factor-like protein DPB-like	Cluster7	0.868938	10.6562	10.1224	9.92936	9.70932	9.92984	10.2233	10.1891	-0.686531	-0.941299	-1.23979	-0.942554	-0.554217	-0.597594	1	1	0.0177245	1	1	1	AT5G02470/AT5G03415	DPA/DPB	Transcription factor DP/Transcription factor DP
Glyma.12G093400	Glyma.12G093400	transcription factor E2FB	Cluster7	0.879832	9.52161	8.35364	8.46211	8.65606	8.69672	8.96399	9.09933	-1.52251	-1.37626	-1.11633	-1.05631	-0.716604	-0.541563	5.33318e-05	0.00385901	0.494692	0.958896	1	1	AT5G22220	E2FB	E2F transcription factor 1
Glyma.20G198800	Glyma.20G198800	cyclin-dependent kinase inhibitor 4	Cluster7	0.991162	9.6149	7.62805	7.66226	7.74912	7.83781	7.71898	8.03748	-2.53836	-2.48044	-2.3839	-2.26264	-2.39652	-1.98152	1.51997e-13	6.96628e-13	1.73777e-11	8.75854e-10	1.55599e-11	1.81918e-06	AT2G32710	KRP4	Cyclin-dependent kinase inhibitor family protein
Glyma.05G229800	Glyma.05G229800	cyclin-dependent kinase F-1	Cluster8	0.987274	11.3944	10.8789	10.0543	9.07142	9.07725	8.77067	8.17873	-0.617615	-1.6447	-2.93819	-2.93079	-3.34553	-4.18203	1	7.71557e-07	1.52629e-49	4.85284e-49	1.50882e-69	1.21635e-119	AT4G28980	CDKF;1	CDK-activating kinase 1AT
Glyma.02G212400	Glyma.02G212400	cyclin-D4-1	Cluster8	0.676343	10.349	9.61827	9.71811	9.71961	9.76125	9.15208	9.10932	-0.921364	-0.794214	-0.789756	-0.741194	-1.51216	-1.59409	1	1	1	1	0.00513916	0.000998653	AT2G22490	CYCD2;1	Cyclin D2;1
Glyma.19G156200	Glyma.19G156200	cyclin-P3-1	Cluster8	0.988466	11.2458	10.3075	10.2117	9.19121	8.75601	8.21237	8.53876	-1.14196	-1.26962	-2.58592	-3.17069	-3.89426	-3.45464	0.616922	0.122189	1.73926e-24	2.11884e-43	2.96649e-72	9.9174e-55	AT3G63120	CYCP1;1	Cyclin family protein/cyclin p1;1
Glyma.02G198700	Glyma.02G198700	transcription factor E2FA	Cluster8	0.883451	8.72066	8.28654	8.35794	7.82591	7.87886	7.22672	7.88615	-0.534495	-0.435915	-1.12976	-1.04872	-1.8693	-1.0426	1	1	0.790705	1	0.00106472	1	AT2G36010	E2FA	E2F transcription factor 3
Glyma.06G186800	Glyma.06G186800	E2F transcription factor-like E2FE	Cluster8	0.652126	11.5175	10.7899	10.8182	10.7179	10.6642	10.5687	10.4719	-0.936212	-0.899627	-1.02984	-1.09102	-1.22569	-1.35299	1	1	1	0.636636	0.0756184	0.00290503	AT3G01330/AT5G14960	E2FF	DP-E2F-like protein 3/DP-E2F-like 2
Glyma.05G243000	Glyma.05G243000	cyclin-dependent kinase D-3	N/A	N/A	7.97691	8.10569	8.14161	8.50955	8.51936	8.82922	8.73491	0.147824	0.196564	0.681575	0.692061	1.09352	0.974531	1	1	1	1	0.79669	1	AT1G18040/AT1G66750/AT1G73690	CDCKD;3/CDKD;2/CDKD;1	cyclin-dependent kinase D1;3/CDK-activating kinase 4/cyclin-dependent kinase D1;1
Glyma.07G100200	Glyma.07G100200	cyclin-dependent kinase D-3	N/A	N/A	8.29179	8.75403	8.99728	9.03116	8.65941	8.5242	8.8026	0.584926	0.898692	0.941866	0.468758	0.292782	0.655033	1	1	1	1	1	1	AT1G18040/AT1G66750/AT1G73690	CDCKD;3/CDKD;2/CDKD;1	cyclin-dependent kinase D1;3/CDK-activating kinase 4/cyclin-dependent kinase D1;1
Glyma.08G050900	N/A	N/A	N/A	N/A	8.08839	8.01276	7.93165	8.35749	8.29461	8.47237	8.2588	-0.12083	-0.224994	0.327431	0.245922	0.499796	0.206348	1	1	1	1	1	1	AT1G18040/AT1G66750/AT1G73690	CDCKD;3/CDKD;2/CDKD;1	cyclin-dependent kinase D1;3/CDK-activating kinase 4/cyclin-dependent kinase D1;1
Glyma.09G178500	Glyma.09G178500	cyclin-dependent kinase D-3	N/A	N/A	9.37669	9.79601	9.81337	9.817	9.74272	10.0552	10.0609	0.536259	0.555763	0.558324	0.462316	0.870835	0.872139	1	1	1	1	1	1	AT1G18040/AT1G66750/AT1G73690	CDCKD;3/CDKD;2/CDKD;1	cyclin-dependent kinase D1;3/CDK-activating kinase 4/cyclin-dependent kinase D1;1
Glyma.05G090300	Glyma.05G090300	cyclin-dependent kinase E-1	N/A	N/A	N/A	N/A	N/A	N/A	N/A	N/A	N/A	N/A	N/A	N/A	N/A	N/A	N/A	N/A	N/A	N/A	N/A	N/A	N/A	AT3G48750	CDKA;1	cell division control 2
Glyma.05G123500	Glyma.05G123500	p34cdc2 protein kinase	N/A	N/A	10.0431	10.3696	10.7961	10.5156	10.3933	10.3394	10.6332	0.417335	0.960893	0.60492	0.447564	0.379442	0.753273	1	1	1	1	1	1	AT3G48750	CDKA;1	cell division control 2
Glyma.12G148100	Glyma.12G148100	cell division control protein 2 homolog	N/A	N/A	N/A	N/A	N/A	N/A	N/A	N/A	N/A	N/A	N/A	N/A	N/A	N/A	N/A	N/A	N/A	N/A	N/A	N/A	N/A	AT3G48750	CDKA;1	cell division control 2
Glyma.05G046200	N/A	N/A	N/A	N/A	2.02505	1.94114	1.65196	1.76558	1.53252	1.49844	1.98818	-0.156143	-0.781926	-0.440199	-1.32291	-1.54093	0.00398382	1	1	1	0.471087	0.366288	1	AT1G20930/AT1G76540	CDKB1;2/CDKB1;1	cyclin-dependent kinase B2;2/cyclin-dependent kinase B2;1
Glyma.14G039900	Glyma.14G039900	cyclin-dependent kinase C-2	N/A	N/A	12.1163	11.5763	11.4165	11.2817	11.4404	11.3959	11.5108	-0.691303	-0.897489	-1.07598	-0.867163	-0.908004	-0.773987	1	1	0.779935	1	1	1	AT5G10270/AT5G64960	CDKC;1/CDKC;2	cyclin-dependent kinase C;1/cyclin dependent kinase group C2
Glyma.20G048000	Glyma.20G048000	cyclin-dependent kinase C-2	N/A	N/A	10.0258	9.83433	9.56347	9.50113	9.60966	9.45469	9.85729	-0.241796	-0.582221	-0.667015	-0.527767	-0.693118	-0.212481	1	1	1	1	1	1	AT5G10270/AT5G64960	CDKC;1/CDKC;2	cyclin-dependent kinase C;1/cyclin dependent kinase group C2
Glyma.08G037300	Glyma.08G037300	cyclin-dependent kinase F-1	N/A	N/A	10.0825	10.0498	9.85336	9.46136	9.77636	9.67763	9.71937	-0.0494963	-0.298394	-0.8168	-0.401372	-0.521669	-0.4755	1	1	1	1	1	1	AT4G28980	CDKF;1	CDK-activating kinase 1AT
Glyma.20G075700	N/A	N/A	N/A	N/A	N/A	N/A	N/A	N/A	N/A	N/A	N/A	N/A	N/A	N/A	N/A	N/A	N/A	N/A	N/A	N/A	N/A	N/A	N/A	AT4G28980	CDKF;1	CDK-activating kinase 1AT
Glyma.04G043700	Glyma.04G043700	putative cyclin-A3-1	N/A	N/A	6.89532	7.52398	7.50252	7.18476	6.98013	6.36878	6.36153	0.828808	0.802802	0.393953	0.121471	-0.715667	-0.702148	1	1	1	1	1	1	AT1G47210/AT1G47220/AT1G47230/AT5G43080	CYCA3;2/CYCA3;3/CYCA3;4/CYCA3;1	cyclin-dependent protein kinase 3;2/Cyclin A3;3/CYCLIN A3;4/Cyclin A3;1
Glyma.03G124000	N/A	N/A	N/A	N/A	1.1583	1.33276	1.8119	1.55698	1.47917	1.69826	1.60351	0.511945	1.07614	0.917304	0.721335	0.964179	0.882549	0.935488	0.197797	0.264605	0.464087	0.257695	0.315644	AT4G37490	CYCB1;1	CYCLIN B1;1
Glyma.01G193400	Glyma.01G193400	cyclin-D5-1	N/A	N/A	N/A	N/A	N/A	N/A	N/A	N/A	N/A	N/A	N/A	N/A	N/A	N/A	N/A	N/A	N/A	N/A	N/A	N/A	N/A	AT4G37630	CYCD5;1	cyclin d5;1
Glyma.11G048500	Glyma.11G048500	cyclin-D5-1	N/A	N/A	1.50999	2.19785	2.1435	1.76516	1.74434	2.08756	1.6932	1.94824	1.68422	0.686888	0.66803	2.00852	0.555483	0.219949	0.228926	0.703928	0.758231	0.177101	0.940803	AT4G37630	CYCD5;1	cyclin d5;1
Glyma.01G100000	Glyma.01G100000	putative cyclin-D7-1	N/A	N/A	N/A	N/A	N/A	N/A	N/A	N/A	N/A	N/A	N/A	N/A	N/A	N/A	N/A	N/A	N/A	N/A	N/A	N/A	N/A	AT5G02110	CYCD7;1	CYCLIN D7;1
Glyma.03G069200	N/A	N/A	N/A	N/A	N/A	N/A	N/A	N/A	N/A	N/A	N/A	N/A	N/A	N/A	N/A	N/A	N/A	N/A	N/A	N/A	N/A	N/A	N/A	AT5G02110	CYCD7;1	CYCLIN D7;1
Glyma.06G164600	Glyma.06G164600	cyclin-H1-1	N/A	N/A	11.4431	11.2669	11.2246	11.1744	11.2808	11.5014	11.2905	-0.228072	-0.28296	-0.347797	-0.207399	0.0719548	-0.198072	1	1	1	1	1	1	AT5G27620	CYCH;1	cyclin H;1
Glyma.20G234800	Glyma.20G234800	cyclin-H1-1	N/A	N/A	6.30294	5.8395	5.91195	5.9816	6.3374	6.71279	5.97362	-0.655653	-0.567558	-0.478149	-0.0138976	0.470474	-0.483644	1	1	1	1	1	1	AT5G27620	CYCH;1	cyclin H;1
Glyma.14G224300	Glyma.14G224300	cyclin-J18	N/A	N/A	7.12118	7.01892	6.83193	6.40849	6.03983	5.90298	6.06766	-0.129789	-0.361448	-0.928387	-1.42701	-1.63441	-1.37456	1	1	1	0.197375	0.0512807	0.275365	AT2G01905	CYCJ18	cyclin J18
Glyma.12G195900	Glyma.12G195900	cyclin-U1-1	N/A	N/A	2.43298	1.91946	1.46611	1.54495	1.72885	2.05631	1.45298	-0.511285	-2.54143	-1.62947	-0.772741	-0.349102	-2.55459	1	0.116733	0.260894	0.856283	1	0.115942	AT3G21870	CYCP2;1	cyclin p2;1
Glyma.13G306600	Glyma.13G306600	cyclin-U1-1-like	N/A	N/A	3.07889	2.23148	2.40833	2.40675	2.54422	2.78319	2.37032	-2.38911	-1.47421	-1.32373	-0.98503	-0.398646	-1.61623	0.11137	0.456187	0.546585	0.960156	1	0.368359	AT3G21870	CYCP2;1	cyclin p2;1
Glyma.20G023500	Glyma.20G023500	cyclin-T1-3	N/A	N/A	7.85381	7.22325	7.2147	6.98641	7.15271	7.00665	7.37623	-0.804936	-0.837955	-1.15224	-0.903705	-1.12128	-0.615381	1	1	0.661096	1	0.838078	1	AT4G19560	CYCT1;2	Cyclin family protein
Glyma.11G010800	Glyma.11G010800	transcription factor-like protein DPB	N/A	N/A	9.8334	9.56874	9.32044	9.25341	9.39509	9.54465	9.64769	-0.355508	-0.665425	-0.759913	-0.579011	-0.382878	-0.249472	1	1	1	1	1	1	AT5G02470/AT5G03415	DPA/DPB	Transcription factor DP/Transcription factor DP
Glyma.12G018000	Glyma.12G018000	transcription factor-like protein DPB-like	N/A	N/A	9.33274	9.75796	9.85289	9.82185	9.85618	9.81518	10.0526	0.558064	0.678948	0.643747	0.683504	0.633495	0.938361	1	1	1	1	1	1	AT5G02470/AT5G03415	DPA/DPB	Transcription factor DP/Transcription factor DP
Glyma.11G180100	Glyma.11G180100	transcription factor E2FB	N/A	N/A	8.34224	7.25697	7.56673	7.78457	7.50838	7.55273	7.50932	-1.45798	-1.02103	-0.725391	-1.07337	-1.03404	-1.10425	0.0715924	1	1	1	1	0.922549	AT5G22220	E2FB	E2F transcription factor 1
Glyma.17G175700	Glyma.17G175700	cyclin-dependent kinase inhibitor 7	N/A	N/A	3.22441	4.62547	4.96817	5.33423	4.71172	3.75297	2.89322	1.24216	1.76416	2.34057	1.3425	0.160239	-1.2273	0.778441	0.277152	0.0726383	0.571252	1	0.679152	AT2G23430/AT3G50630	KRP1/KRP2	Cyclin-dependent kinase inhibitor family protein/KIP-related protein 2
Glyma.04G192200	Glyma.04G192200	retinoblastoma-related protein 1	N/A	N/A	10.3915	9.62871	9.58553	9.79333	10.1402	10.5407	10.3698	-0.986545	-1.03927	-0.76892	-0.319187	0.191029	-0.0133501	1	1	1	1	1	1	AT3G12280	RBR	retinoblastoma-related 1
Glyma.13G192400	Glyma.13G192400	retinoblastoma-related protein 1	N/A	N/A	11.2706	10.8796	10.9099	10.8386	11.043	11.1838	11.2324	-0.506477	-0.459168	-0.562439	-0.298759	-0.117194	-0.0577824	1	1	1	1	1	1	AT3G12280	RBR	retinoblastoma-related 1
Glyma.15G230300	Glyma.15G230300	retinoblastoma-related protein 1	N/A	N/A	9.79968	10.2641	10.4568	10.476	10.6251	10.4733	10.6991	0.607326	0.859132	0.882284	1.06815	0.8809	1.17026	1	1	1	0.915367	1	0.338885	AT3G12280	RBR	retinoblastoma-related 1

## Sheet: Cell wall
Suuplementary Table S7. Expression and cluster information of soybean orthologous gene enconding cell wall during callus formation
Locus	Symbol	Description	Cluster	CScore	rlog							DEG						Adj P-val						Ortholog
					Day00	Day01	Day04	Day07	Day14	Day28	Day42	Day01	Day04	Day07	Day14	Day28	Day42	Day01	Day04	Day07	Day14	Day28	Day42	Locus	Symbol	Description	Type
Glyma.10G223500	N/A	N/A	Cluster1	0.612227	5.07681	9.77499	9.89389	9.43334	6.63703	5.06359	4.2273	6.06487	6.33208	5.62953	2.02616	-0.0153803	-1.45942	1.22075e-27	9.19863e-31	1.1857e-23	0.0266318	1	0.434964	AT2G21770/AT4G39350/AT5G09870/AT5G17420/AT5G64740	CESA9/CESA2/CESA5/CESA7/CESA6	cellulose synthase A9/cellulose synthase A2/cellulose synthase 5/Cellulose synthase family protein/cellulose synthase 6	CESA
Glyma.08G330700	Glyma.08G330700	cellulose synthase-like protein E1	Cluster1	0.391929	12.0944	12.7565	11.4298	10.9669	11.2743	11.9666	10.2072	0.794266	-0.81375	-1.41767	-1.00633	-0.140774	-2.36291	1	1	0.167548	1	1	1.72289e-06	AT1G55850	CSLE1	cellulose synthase like E1	CSLE
Glyma.04G167800	Glyma.04G167800	expansin-A15	Cluster1	0.592555	6.91313	7.70392	6.73989	4.73123	2.64629	2.35567	3.24939	0.886303	-0.19171	-2.83645	-6.12609	-7.94395	-5.22708	1	1	1.08911e-06	6.81768e-17	1.33406e-10	7.71447e-18	AT1G26770/AT1G69530/AT2G03090/AT2G40610/AT3G29030/AT5G05290/AT5G56320	EXPA10/EXPA1/EXPA15/EXPA8/EXPA5/EXPA2/EXPA14	expansin A10/expansin A1/expansin A15/expansin A8/expansin A5/expansin A2/expansin A14	EXPA
Glyma.06G195000	Glyma.06G195000	expansin-A15	Cluster1	0.714592	7.57197	9.68983	6.29648	3.87763	1.88729	2.95683	2.41702	1.80111	-0.526817	-4.39004	-11.9366	-5.67361	-7.24947	0.34862	1	0.000372443	5.01232e-10	4.89187e-06	3.16431e-08	AT1G26770/AT1G69530/AT2G03090/AT2G40610/AT3G29030/AT5G05290/AT5G56320	EXPA10/EXPA1/EXPA15/EXPA8/EXPA5/EXPA2/EXPA14	expansin A10/expansin A1/expansin A15/expansin A8/expansin A5/expansin A2/expansin A14	EXPA
Glyma.18G054000	Glyma.18G054000	expansin-A8-like	Cluster1	0.971366	6.28625	10.7618	9.58085	9.21005	6.48551	3.85471	3.2854	5.51194	4.08605	3.66404	0.260995	-3.82982	-6.06023	6.69154e-36	1.02967e-17	1.24997e-13	1	1.29789e-07	2.34389e-08	AT1G26770/AT1G69530/AT2G03090/AT2G40610/AT3G29030/AT5G05290/AT5G56320	EXPA10/EXPA1/EXPA15/EXPA8/EXPA5/EXPA2/EXPA14	expansin A10/expansin A1/expansin A15/expansin A8/expansin A5/expansin A2/expansin A14	EXPA
Glyma.14G221500	Glyma.14G221500	expansin-A11	Cluster1	0.70092	7.72491	8.74354	8.41926	4.01025	2.60567	2.51948	1.98561	0.828082	0.554251	-5.00089	-7.61578	-7.54785	-12.5813	1	1	8.43211e-14	6.1266e-18	1.36267e-17	3.65546e-15	AT1G20190	EXPA11	expansin 11	EXPA
Glyma.07G132600	EXP2	expansin	Cluster1	0.967502	4.17394	10.3555	9.7583	9.56219	6.71812	4.31292	4.48768	8.45265	7.72693	7.5064	3.82223	0.291079	0.849441	1.33451e-24	1.4903e-20	1.96954e-19	7.00932e-05	1	1	AT2G28950/AT2G37640/AT2G39700/AT3G55500/AT5G02260	EXPA6/EXPA3/EXPA4/EXPA16/EXPA9	expansin A6/Barwin-like endoglucanases superfamily protein/expansin A4/expansin A16/expansin A9	EXPA
Glyma.15G037700	Glyma.15G037700	expansin-A4	Cluster1	0.955363	6.12527	10.2519	10.0868	9.44788	8.70681	6.25767	6.20357	5.27632	5.08294	4.28699	3.37557	0.113737	-0.050623	1.57638e-35	1.14636e-32	7.02714e-22	5.06503e-12	1	1	AT2G28950/AT2G37640/AT2G39700/AT3G55500/AT5G02260	EXPA6/EXPA3/EXPA4/EXPA16/EXPA9	expansin A6/Barwin-like endoglucanases superfamily protein/expansin A4/expansin A16/expansin A9	EXPA
Glyma.18G153500	Glyma.18G153500	expansin-A4	Cluster1	0.96798	5.77825	9.53583	8.51647	7.68564	7.21277	6.64643	6.98512	4.99986	3.71494	2.6369	1.99111	1.33389	1.71585	8.69893e-35	7.16856e-17	5.54726e-07	0.00306212	0.41199	0.037694	AT2G28950/AT2G37640/AT2G39700/AT3G55500/AT5G02260	EXPA6/EXPA3/EXPA4/EXPA16/EXPA9	expansin A6/Barwin-like endoglucanases superfamily protein/expansin A4/expansin A16/expansin A9	EXPA
Glyma.06G294500	EXPB4	expansin-B3-like	Cluster1	0.832716	5.03865	11.6176	10.4979	10.9284	9.93222	8.65773	9.82785	14.438	12.9484	13.5734	12.2177	10.7117	12.1193	1.51597e-24	4.87938e-20	5.35219e-22	8.66915e-18	9.71148e-14	1.72255e-17	AT2G20750/AT4G28250	EXPB1/EXPB3	expansin B1/expansin B3	EXPB
Glyma.15G209300	Glyma.15G209300	polygalacturonase inhibitor 1-like protein	Cluster1	0.882062	5.72892	8.03113	6.51683	5.04447	3.83048	3.25699	3.05553	2.87867	0.851054	-0.72855	-2.27604	-3.10478	-3.97499	0.00184357	1	1	0.0382586	0.0015424	3.15514e-05	AT5G06860/AT5G06870	PGIP1/PGIP2	polygalacturonase inhibiting protein 1/polygalacturonase inhibiting protein 2	PGIP
Glyma.13G115400	Glyma.13G115400	pectinesterase/pectinesterase inhibitor PPE8B	Cluster1	0.646186	6.02354	8.06013	7.95742	7.89707	6.43027	4.75287	5.04714	2.60253	2.48083	2.39758	0.52069	-1.93427	-1.47142	7.66572e-08	4.73532e-07	1.91771e-06	1	0.0117543	0.206452	AT3G43270/AT4G33220	PMEI-PME32/PME44	Plant invertase/pectin methylesterase inhibitor superfamily/pectin methylesterase 44	PME
Glyma.15G184400	Glyma.15G184400	pectinesterase/pectinesterase inhibitor PPE8B	Cluster1	0.894262	9.34821	10.5826	10.0279	8.29392	6.6405	5.95887	5.38166	1.44327	0.80679	-1.30029	-3.55483	-4.50615	-5.53416	0.105092	1	0.274903	2.20266e-23	1.54205e-37	8.85051e-52	AT3G43270/AT4G33220	PMEI-PME32/PME44	Plant invertase/pectin methylesterase inhibitor superfamily/pectin methylesterase 44	PME
Glyma.03G215800	Glyma.03G215800	probable pectinesterase/pectinesterase inhibitor 41	Cluster1	0.747609	9.29712	10.5755	9.22526	7.78791	7.26625	6.79662	5.68407	1.43438	-0.158171	-1.98088	-2.65051	-3.35954	-5.0906	0.182388	1	0.000436753	4.3425e-09	2.16795e-16	6.14411e-39	AT1G02810/AT2G47550/AT4G02330	PMEI-PME7/PMEI-PME20/PME41	Plant invertase/pectin methylesterase inhibitor superfamily/Plant invertase/pectin methylesterase inhibitor superfamily/Plant invertase/pectin methylesterase inhibitor superfamily	PME
Glyma.10G254500	Glyma.10G254500	probable xyloglucan endotransglucosylase/hydrolase protein 10	Cluster1	0.865635	3.35094	4.34832	3.50486	3.44303	2.54539	2.08984	2.86426	1.13645	0.173673	-0.0507075	-1.71099	-6.5478	-0.981744	0.964135	1	1	0.30195	0.000430027	1	AT2G14620	XTH10	xyloglucan endotransglucosylase/hydrolase 10	XTH
Glyma.13G141200	Glyma.13G141200	probable xyloglucan endotransglucosylase/hydrolase protein 32	Cluster1	0.979475	1.26055	7.33116	6.20702	3.03874	1.01855	1.79118	0.969209	10.3032	9.31287	1.23436	-0.0584336	0.698985	-0.061192	0.000152834	0.000474719	0.0864172	1	0.43592	1	AT2G36870/AT3G44990	XTH32/XTH31	xyloglucan endotransglucosylase/hydrolase 32/xyloglucan endo-transglycosylase-related 8	XTH
Glyma.09G103000	Glyma.09G103000	cellulose synthase A catalytic subunit 3 [UDP-forming]	Cluster2	0.937862	10.0462	11.5375	12.5512	12.4298	11.7263	10.6498	11.0954	1.91898	3.24361	3.05478	2.19013	0.776147	1.34665	0.000269912	1.83601e-20	1.62162e-17	1.0484e-06	1	0.215037	AT5G05170	CESA3	Cellulose synthase family protein	CESA
Glyma.03G190200	Glyma.03G190200	glucomannan 4-beta-mannosyltransferase 9	Cluster2	0.703811	3.63404	6.68143	8.0045	8.18927	6.99527	5.53826	5.45569	5.22848	7.01971	7.21213	5.75577	3.86582	3.43476	4.36357e-08	4.23525e-15	4.47327e-16	4.79587e-10	0.000154525	0.00118012	AT1G23480/AT1G24070/AT2G35650/AT3G56000/AT4G13410/AT4G16590/AT5G03760/AT5G16190/AT5G22740	CSLA3/CSLA10/CSLA7/CSLA14/CSLA15/CSLA1/CSLA9/CSLA11/CSLA02	cellulose synthase-like A3/cellulose synthase-like A10/cellulose synthase like/cellulose synthase like A14/Nucleotide-diphospho-sugar transferases superfamily protein/cellulose synthase-like A01/Nucleotide-diphospho-sugar transferases superfamily protein/cellulose synthase like A11/cellulose synthase-like A02	CSLA
Glyma.10G065600	Glyma.10G065600	glucomannan 4-beta-mannosyltransferase 9	Cluster2	0.743003	3.87531	5.19136	6.23102	6.30505	4.27718	3.31221	2.22677	1.62725	3.12236	3.21451	0.532523	-0.537631	-6.59021	0.363667	0.000827793	0.000439599	1	1	0.000245175	AT1G23480/AT1G24070/AT2G35650/AT3G56000/AT4G13410/AT4G16590/AT5G03760/AT5G16190/AT5G22740	CSLA3/CSLA10/CSLA7/CSLA14/CSLA15/CSLA1/CSLA9/CSLA11/CSLA02	cellulose synthase-like A3/cellulose synthase-like A10/cellulose synthase like/cellulose synthase like A14/Nucleotide-diphospho-sugar transferases superfamily protein/cellulose synthase-like A01/Nucleotide-diphospho-sugar transferases superfamily protein/cellulose synthase like A11/cellulose synthase-like A02	CSLA
Glyma.11G189600	Glyma.11G189600	glucomannan 4-beta-mannosyltransferase 2	Cluster2	0.564454	8.12816	11.8627	12.8983	13.2223	12.2022	10.5166	10.9643	5.42068	6.72171	7.10917	5.89622	3.67884	4.27341	1.23857e-67	5.53729e-113	5.88159e-129	2.90062e-83	9.78556e-26	6.07632e-38	AT1G23480/AT1G24070/AT2G35650/AT3G56000/AT4G13410/AT4G16590/AT5G03760/AT5G16190/AT5G22740	CSLA3/CSLA10/CSLA7/CSLA14/CSLA15/CSLA1/CSLA9/CSLA11/CSLA02	cellulose synthase-like A3/cellulose synthase-like A10/cellulose synthase like/cellulose synthase like A14/Nucleotide-diphospho-sugar transferases superfamily protein/cellulose synthase-like A01/Nucleotide-diphospho-sugar transferases superfamily protein/cellulose synthase like A11/cellulose synthase-like A02	CSLA
Glyma.12G084600	Glyma.12G084600	glucomannan 4-beta-mannosyltransferase 2	Cluster2	0.978723	10.843	13.0105	13.6245	13.4579	12.7338	11.4606	11.9185	2.65372	3.44029	3.20741	2.28277	0.69242	1.25967	2.06581e-06	1.11056e-12	9.99719e-11	0.000192387	1	0.585595	AT1G23480/AT1G24070/AT2G35650/AT3G56000/AT4G13410/AT4G16590/AT5G03760/AT5G16190/AT5G22740	CSLA3/CSLA10/CSLA7/CSLA14/CSLA15/CSLA1/CSLA9/CSLA11/CSLA02	cellulose synthase-like A3/cellulose synthase-like A10/cellulose synthase like/cellulose synthase like A14/Nucleotide-diphospho-sugar transferases superfamily protein/cellulose synthase-like A01/Nucleotide-diphospho-sugar transferases superfamily protein/cellulose synthase like A11/cellulose synthase-like A02	CSLA
Glyma.06G077700	Glyma.06G077700	probable xyloglucan glycosyltransferase 5	Cluster2	0.549606	5.39116	7.72497	8.51826	8.64842	7.94458	7.56514	8.09778	3.35544	4.41854	4.57207	3.65059	3.19519	3.89854	1.83469e-11	3.46243e-23	2.87948e-25	2.02768e-14	3.10079e-10	5.2027e-17	AT2G24630/AT4G31590	CSLC8/CSLC5	Glycosyl transferase family 2 protein/Cellulose-synthase-like C5	CSLC
Glyma.07G003800	Glyma.07G003800	probable xyloglucan glycosyltransferase 5	Cluster2	0.451838	2.91412	5.22638	6.05405	6.75507	4.27233	2.83084	2.58025	3.66254	5.04866	5.75122	2.31944	0.362421	-0.295553	0.00434922	1.58917e-05	4.22615e-07	0.103908	1	1	AT2G24630/AT4G31590	CSLC8/CSLC5	Glycosyl transferase family 2 protein/Cellulose-synthase-like C5	CSLC
Glyma.08G222800	Glyma.08G222800	probable xyloglucan glycosyltransferase 5	Cluster2	0.611112	5.84121	6.58863	7.33411	7.6368	5.52324	4.67017	4.57749	0.953472	2.04225	2.33119	-0.39908	-1.61405	-1.85346	1	0.00496999	0.000264956	1	0.158636	0.0444055	AT2G24630/AT4G31590	CSLC8/CSLC5	Glycosyl transferase family 2 protein/Cellulose-synthase-like C5	CSLC
Glyma.14G136900	Glyma.14G136900	probable xyloglucan glycosyltransferase 5	Cluster2	0.959734	7.08917	8.25474	8.80173	8.48428	7.80269	7.1788	7.62756	1.54925	2.2641	1.8532	0.958998	0.149055	0.752088	0.026631	2.12429e-08	0.000183522	1	1	1	AT2G24630/AT4G31590	CSLC8/CSLC5	Glycosyl transferase family 2 protein/Cellulose-synthase-like C5	CSLC
Glyma.17G196700	Glyma.17G196700	probable xyloglucan glycosyltransferase 5	Cluster2	0.943591	4.32591	7.39262	8.0982	7.52039	6.69534	6.35158	6.43852	4.55339	5.46696	4.72957	3.60502	3.12376	3.23552	1.01551e-17	1.08418e-27	1.04317e-19	3.4956e-10	4.15051e-07	8.02207e-08	AT2G24630/AT4G31590	CSLC8/CSLC5	Glycosyl transferase family 2 protein/Cellulose-synthase-like C5	CSLC
Glyma.03G217500	Glyma.03G217500	cellulose synthase-like protein D5	Cluster2	0.747698	5.04019	9.40473	11.0985	10.932	10.4758	9.05315	9.92017	9.8583	12.0245	11.8205	11.2333	9.47051	10.5363	1.85826e-13	5.20735e-20	1.93146e-19	1.53303e-17	1.24532e-12	1.73005e-15	AT1G02730	CSLD5	cellulose synthase-like D5	CSLD
Glyma.19G214100	N/A	N/A	Cluster2	0.573807	7.47425	8.86484	10.6096	10.591	10.0603	8.68291	9.66889	1.95037	4.14737	4.14111	3.44713	1.79419	2.99329	0.0156832	3.24743e-17	3.45785e-17	5.80477e-11	0.0396453	1.02726e-07	AT1G02730	CSLD5	cellulose synthase-like D5	CSLD
Glyma.14G012900	N/A	N/A	Cluster2	0.820263	1.13683	1.81416	2.12019	2.00154	1.12131	1.12259	1.34714	2.87179	4.50013	3.98035	-0.0472853	-0.0456964	0.870287	0.141859	0.036052	0.0510782	1	1	0.592838	AT1G55850	CSLE1	cellulose synthase like E1	CSLE
Glyma.01G050100	Glyma.01G050100	expansin-A10	Cluster2	0.478609	6.07854	9.03888	9.43608	9.71279	9.34992	8.25304	8.7581	4.22957	4.74126	5.14053	4.63337	3.18586	3.9526	2.80205e-22	9.16865e-30	2.58949e-36	4.00544e-28	5.79441e-11	5.08998e-19	AT1G26770/AT1G69530/AT2G03090/AT2G40610/AT3G29030/AT5G05290/AT5G56320	EXPA10/EXPA1/EXPA15/EXPA8/EXPA5/EXPA2/EXPA14	expansin A10/expansin A1/expansin A15/expansin A8/expansin A5/expansin A2/expansin A14	EXPA
Glyma.04G222100	Glyma.04G222100	expansin-A8	Cluster2	0.803532	6.16688	10.9965	12.684	12.4549	11.454	10.1624	11.6981	10.251	12.3669	12.088	10.8505	9.17636	11.1913	1.3527e-26	1.55819e-39	8.29849e-38	3.52234e-30	2.36733e-21	3.61594e-32	AT1G26770/AT1G69530/AT2G03090/AT2G40610/AT3G29030/AT5G05290/AT5G56320	EXPA10/EXPA1/EXPA15/EXPA8/EXPA5/EXPA2/EXPA14	expansin A10/expansin A1/expansin A15/expansin A8/expansin A5/expansin A2/expansin A14	EXPA
Glyma.06G143300	DD2/63	expansin	Cluster2	0.771418	7.18139	12.084	13.6057	13.3896	12.5497	11.8104	12.7975	10.2079	12.1208	11.8559	10.794	9.91	11.1461	1.04903e-54	3.40149e-79	9.41955e-76	4.08566e-62	1.45334e-51	2.27064e-66	AT1G26770/AT1G69530/AT2G03090/AT2G40610/AT3G29030/AT5G05290/AT5G56320	EXPA10/EXPA1/EXPA15/EXPA8/EXPA5/EXPA2/EXPA14	expansin A10/expansin A1/expansin A15/expansin A8/expansin A5/expansin A2/expansin A14	EXPA
Glyma.07G229000	Glyma.07G229000	expansin-A15	Cluster2	0.364917	9.61516	13.4656	13.3576	13.5498	13.1725	12.4534	13.4334	5.42381	5.2876	5.53509	5.05275	4.1451	5.40397	4.12149e-97	1.41387e-91	1.66909e-102	4.0805e-82	5.8274e-50	7.48821e-97	AT1G26770/AT1G69530/AT2G03090/AT2G40610/AT3G29030/AT5G05290/AT5G56320	EXPA10/EXPA1/EXPA15/EXPA8/EXPA5/EXPA2/EXPA14	expansin A10/expansin A1/expansin A15/expansin A8/expansin A5/expansin A2/expansin A14	EXPA
Glyma.09G236200	Glyma.09G236200	expansin-A1	Cluster2	0.87313	7.28019	9.06778	10.3441	9.63585	9.00956	8.04008	7.20662	2.35295	4.01917	3.10786	2.29729	1.03564	-0.0834519	8.45147e-06	1.64939e-24	1.04316e-12	1.43265e-05	1	1	AT1G26770/AT1G69530/AT2G03090/AT2G40610/AT3G29030/AT5G05290/AT5G56320	EXPA10/EXPA1/EXPA15/EXPA8/EXPA5/EXPA2/EXPA14	expansin A10/expansin A1/expansin A15/expansin A8/expansin A5/expansin A2/expansin A14	EXPA
Glyma.11G160000	Glyma.11G160000	expansin-A4	Cluster2	0.771954	4.23767	7.27054	8.17454	7.3646	5.06512	2.64325	2.56329	3.53225	4.60779	3.75922	0.561142	-3.42876	-3.64886	3.27586e-05	2.12844e-09	3.77248e-06	1	0.0067306	0.00332596	AT1G26770/AT1G69530/AT2G03090/AT2G40610/AT3G29030/AT5G05290/AT5G56320	EXPA10/EXPA1/EXPA15/EXPA8/EXPA5/EXPA2/EXPA14	expansin A10/expansin A1/expansin A15/expansin A8/expansin A5/expansin A2/expansin A14	EXPA
Glyma.18G260900	Glyma.18G260900	expansin-A1	Cluster2	0.422403	3.02058	7.26791	8.25506	5.60485	4.11572	2.38108	2.32053	5.26368	6.54083	3.13456	0.950915	-1.62206	-1.34905	1.76018e-11	1.24243e-18	0.000537325	1	0.390228	0.599197	AT1G26770/AT1G69530/AT2G03090/AT2G40610/AT3G29030/AT5G05290/AT5G56320	EXPA10/EXPA1/EXPA15/EXPA8/EXPA5/EXPA2/EXPA14	expansin A10/expansin A1/expansin A15/expansin A8/expansin A5/expansin A2/expansin A14	EXPA
Glyma.19G024200	Glyma.19G024200	expansin-A15	Cluster2	0.722588	1.61821	3.49888	6.06519	6.03627	2.61577	1.45191	2.04499	5.52393	9.51163	9.35922	2.96488	-0.0684759	2.20692	0.00365716	1.11213e-07	1.58538e-07	0.0873459	1	0.176588	AT1G26770/AT1G69530/AT2G03090/AT2G40610/AT3G29030/AT5G05290/AT5G56320	EXPA10/EXPA1/EXPA15/EXPA8/EXPA5/EXPA2/EXPA14	expansin A10/expansin A1/expansin A15/expansin A8/expansin A5/expansin A2/expansin A14	EXPA
Glyma.03G225900	Glyma.03G225900	putative expansin-A17-like	Cluster2	0.496279	2.24452	4.21288	8.07862	4.50321	3.56111	2.77971	1.39272	2.57111	7.58388	2.86579	1.48157	0.720618	-3.5611	0.055549	3.45417e-15	0.0174171	0.467808	1	0.0594551	AT4G01630	EXPA11	expansin A17	EXPA
Glyma.04G021600	Glyma.04G021600	putative expansin	Cluster2	0.623287	3.85933	7.00302	9.87517	10.0173	4.43145	3.24698	3.87289	4.09671	7.82197	7.93321	0.781999	-0.619616	0.160745	0.000826069	3.77541e-13	1.37376e-13	1	1	1	AT1G20190	EXPA11	expansin 11	EXPA
Glyma.06G021700	Glyma.06G021700	expansin-A11	Cluster2	0.729436	1.80966	2.5297	6.54313	5.63755	2.19686	1.02649	0.959707	0.315707	5.28571	4.37044	0.176816	-0.803995	-0.854647	1	0.00908034	0.0226619	1	0.375634	0.324254	AT1G20190	EXPA11	expansin 11	EXPA
Glyma.06G246400	Glyma.06G246400	expansin-A12	Cluster2	0.520417	1.6249	2.8799	5.12736	2.63334	2.01248	1.39778	1.75501	1.71738	5.97299	1.2897	0.765416	-0.356949	0.407584	0.326425	0.000618185	0.39129	0.790508	1	1	AT3G15370	EXPA11	expansin 12	EXPA
Glyma.10G140200	Glyma.10G140200	putative expansin-A17	Cluster2	0.902837	2.08438	5.65776	7.10027	6.54502	5.00969	1.89043	2.03538	8.38658	10.4661	9.64664	7.94322	-0.0733327	0.381211	8.13288e-07	1.86597e-10	4.83207e-09	2.3502e-06	1	1	AT4G01630	EXPA11	expansin A17	EXPA
Glyma.19G222900	Glyma.19G222900	putative expansin-A17	Cluster2	0.487977	1.98631	7.74509	10.5669	5.97399	3.50464	1.72026	1.63269	11.1951	14.6537	8.65105	4.58277	-0.0675151	-0.0721317	1.7345e-13	1.59325e-23	2.0749e-08	0.00544744	1	1	AT4G01630	EXPA11	expansin A17	EXPA
Glyma.11G139100	EXPA5C	expansin A5c	Cluster2	0.730452	4.23241	8.94342	9.5928	9.62849	8.96061	7.48951	9.12232	11.2961	12.1863	12.254	11.3484	9.42961	11.6731	1.06528e-14	3.1061e-17	1.66917e-17	5.18184e-15	1.66599e-10	7.75685e-16	AT2G28950/AT2G37640/AT2G39700/AT3G55500/AT5G02260	EXPA6/EXPA3/EXPA4/EXPA16/EXPA9	expansin A6/Barwin-like endoglucanases superfamily protein/expansin A4/expansin A16/expansin A9	EXPA
Glyma.12G062700	EXP5A	expansin-A4-like	Cluster2	0.775492	4.36903	9.10695	10.3255	10.4697	9.40202	7.41262	8.69409	11.3872	13.0192	13.2135	11.7954	9.55814	10.8498	1.37089e-13	6.9555e-18	1.70801e-18	9.17773e-15	6.65916e-10	1.32749e-12	AT2G28950/AT2G37640/AT2G39700/AT3G55500/AT5G02260	EXPA6/EXPA3/EXPA4/EXPA16/EXPA9	expansin A6/Barwin-like endoglucanases superfamily protein/expansin A4/expansin A16/expansin A9	EXPA
Glyma.18G038000	Glyma.18G038000	expansin-A6	Cluster2	0.723461	2.92824	5.49213	6.0783	6.26596	5.64793	5.01638	5.09643	7.61943	8.59876	8.93298	7.89273	6.77401	6.94952	6.80995e-07	9.12314e-09	1.77157e-09	1.57828e-07	1.01094e-05	5.31734e-06	AT2G28950/AT2G37640/AT2G39700/AT3G55500/AT5G02260	EXPA6/EXPA3/EXPA4/EXPA16/EXPA9	expansin A6/Barwin-like endoglucanases superfamily protein/expansin A4/expansin A16/expansin A9	EXPA
Glyma.18G181700	Glyma.18G181700	expansin-A4	Cluster2	0.676915	3.78844	9.31115	9.62924	9.4149	4.34784	3.28394	2.54577	6.04119	6.53702	6.27448	0.113622	-1.04617	-4.36631	2.22105e-06	1.5481e-07	4.6337e-07	1	0.773753	0.0144024	AT2G28950/AT2G37640/AT2G39700/AT3G55500/AT5G02260	EXPA6/EXPA3/EXPA4/EXPA16/EXPA9	expansin A6/Barwin-like endoglucanases superfamily protein/expansin A4/expansin A16/expansin A9	EXPA
Glyma.09G077100	Glyma.09G077100	pectinesterase/pectinesterase inhibitor PPE8B	Cluster2	0.496697	8.23788	9.78561	10.1724	9.71321	5.34403	3.87346	3.17008	1.61908	2.20197	1.68055	-3.70331	-6.71862	-12.478	0.313423	0.0261114	0.20003	1.45668e-06	7.58885e-16	1.72032e-14	AT3G43270/AT4G33220	PMEI-PME32/PME44	Plant invertase/pectin methylesterase inhibitor superfamily/pectin methylesterase 44	PME
Glyma.17G044500	Glyma.17G044500	pectinesterase/pectinesterase inhibitor PPE8B	Cluster2	0.50276	8.62649	10.522	10.7535	10.3412	8.59997	6.9336	7.52761	2.20132	2.71864	1.98936	-0.035449	-1.8902	-1.31161	0.0305985	0.00145711	0.0581587	1	0.102409	0.616199	AT3G43270/AT4G33220	PMEI-PME32/PME44	Plant invertase/pectin methylesterase inhibitor superfamily/pectin methylesterase 44	PME
Glyma.08G356800	Glyma.08G356800	probable pectate lyase 8	Cluster2	0.737568	3.39952	6.01883	8.30417	8.2049	4.44338	3.83608	2.22518	3.61452	6.71644	6.53049	1.32014	0.573592	-3.28971	0.000121726	2.47329e-17	2.16481e-16	0.603797	1	0.0430187	AT1G04680/AT1G67750/AT3G07010/AT3G24230/AT3G24670/AT3G27400/AT3G53190/AT3G54920/AT4G13210/AT4G13710/AT4G24780/AT5G48900/AT5G55720/AT5G63180	T1G11.7,T1G11_7/None/None/None/None/None/None/PMR6/None/None/F6I7.12/None/None/None	Pectin lyase-like superfamily protein/Pectate lyase family protein/Pectin lyase-like superfamily protein/Pectate lyase family protein/Pectin lyase-like superfamily protein/Pectin lyase-like superfamily protein/Pectin lyase-like superfamily protein/Pectin lyase-like superfamily protein/Pectin lyase-like superfamily protein/Pectin lyase-like superfamily protein/Pectin lyase-like superfamily protein…	PL
Glyma.11G244900	Glyma.11G244900	probable pectate lyase 5	Cluster2	0.50191	7.11114	11.2279	11.9756	10.6454	8.17543	4.76845	4.17838	5.07534	5.95699	4.37139	1.35159	-3.69949	-5.67273	7.41642e-34	9.3117e-50	6.46027e-24	0.370715	1.39261e-09	3.67553e-13	AT1G04680/AT1G67750/AT3G07010/AT3G24230/AT3G24670/AT3G27400/AT3G53190/AT3G54920/AT4G13210/AT4G13710/AT4G24780/AT5G48900/AT5G55720/AT5G63180	T1G11.7,T1G11_7/None/None/None/None/None/None/PMR6/None/None/F6I7.12/None/None/None	Pectin lyase-like superfamily protein/Pectate lyase family protein/Pectin lyase-like superfamily protein/Pectate lyase family protein/Pectin lyase-like superfamily protein/Pectin lyase-like superfamily protein/Pectin lyase-like superfamily protein/Pectin lyase-like superfamily protein/Pectin lyase-like superfamily protein/Pectin lyase-like superfamily protein/Pectin lyase-like superfamily protein…	PL
Glyma.18G012200	Glyma.18G012200	probable pectate lyase 5	Cluster2	0.798473	3.92806	8.14416	10.3508	9.44819	7.14312	3.03915	2.96478	5.6265	8.27966	7.20119	4.52526	-2.37842	-2.25415	2.13201e-18	7.10915e-44	2.45394e-32	1.99571e-11	0.11182	0.118229	AT1G04680/AT1G67750/AT3G07010/AT3G24230/AT3G24670/AT3G27400/AT3G53190/AT3G54920/AT4G13210/AT4G13710/AT4G24780/AT5G48900/AT5G55720/AT5G63180	T1G11.7,T1G11_7/None/None/None/None/None/None/PMR6/None/None/F6I7.12/None/None/None	Pectin lyase-like superfamily protein/Pectate lyase family protein/Pectin lyase-like superfamily protein/Pectate lyase family protein/Pectin lyase-like superfamily protein/Pectin lyase-like superfamily protein/Pectin lyase-like superfamily protein/Pectin lyase-like superfamily protein/Pectin lyase-like superfamily protein/Pectin lyase-like superfamily protein/Pectin lyase-like superfamily protein…	PL
Glyma.18G175300	Glyma.18G175300	probable pectate lyase 8	Cluster2	0.790746	4.51457	6.60227	8.3746	8.13923	5.62785	6.02111	5.71227	2.69132	5.362	4.95639	1.32425	1.88904	1.50593	0.0109806	3.7689e-11	1.60088e-09	0.596483	0.157038	0.423099	AT1G04680/AT1G67750/AT3G07010/AT3G24230/AT3G24670/AT3G27400/AT3G53190/AT3G54920/AT4G13210/AT4G13710/AT4G24780/AT5G48900/AT5G55720/AT5G63180	T1G11.7,T1G11_7/None/None/None/None/None/None/PMR6/None/None/F6I7.12/None/None/None	Pectin lyase-like superfamily protein/Pectate lyase family protein/Pectin lyase-like superfamily protein/Pectate lyase family protein/Pectin lyase-like superfamily protein/Pectin lyase-like superfamily protein/Pectin lyase-like superfamily protein/Pectin lyase-like superfamily protein/Pectin lyase-like superfamily protein/Pectin lyase-like superfamily protein/Pectin lyase-like superfamily protein…	PL
Glyma.03G184500	Glyma.03G184500	putative xyloglucan endotransglucosylase/hydrolase	Cluster2	0.654057	4.33594	9.63035	10.7824	11.1728	9.56305	7.59593	6.78358	12.1162	13.794	14.1581	12.0242	9.28164	8.02331	1.1805e-17	5.55267e-23	2.6072e-24	1.36197e-17	1.26073e-10	4.107e-08	AT2G36870/AT3G44990	XTH32/XTH31	xyloglucan endotransglucosylase/hydrolase 32/xyloglucan endo-transglycosylase-related 8	XTH
Glyma.19G184900	Glyma.19G184900	probable xyloglucan endotransglucosylase/hydrolase protein 32	Cluster2	0.90231	3.37195	8.49932	9.67156	9.55422	7.7688	4.48892	4.56761	9.40062	10.9886	10.7188	8.48364	3.74661	3.59925	1.44541e-11	8.30523e-16	3.84058e-15	9.91762e-10	0.0119496	0.0158643	AT2G36870/AT3G44990	XTH32/XTH31	xyloglucan endotransglucosylase/hydrolase 32/xyloglucan endo-transglycosylase-related 8	XTH
Glyma.16G045000	XTH1	endo-xyloglucan transferase	Cluster2	0.47011	12.428	12.5104	13.1324	12.9448	11.5197	10.3046	11.0144	0.0933898	0.896642	0.618471	-1.11094	-2.75645	-1.79749	1	1	1	0.85364	1.13426e-11	0.00246367	AT2G06850/AT5G13870	XTH4/XTH5	xyloglucan endotransglucosylase/hydrolase 4/xyloglucan endotransglucosylase/hydrolase 5	XTH
Glyma.10G251700	Glyma.10G251700	LamG domain-containing protein	Cluster2	0.835561	6.97071	8.0669	9.62627	9.03915	7.8096	7.08429	7.20264	1.38714	3.44844	2.67889	1.06306	0.176974	0.273962	0.375642	1.14226e-13	3.82856e-07	1	1	1	AT1G11545	XTH8	xyloglucan endotransglucosylase/hydrolase 8	XTH
Glyma.20G141800	Glyma.20G141800	probable xyloglucan endotransglucosylase/hydrolase protein 8	Cluster2	0.738322	7.98494	8.07917	9.50684	9.04966	8.51645	8.15395	7.67922	0.106696	1.95345	1.31678	0.629836	0.200387	-0.368893	1	0.00153736	0.346743	1	1	1	AT1G11545	XTH8	xyloglucan endotransglucosylase/hydrolase 8	XTH
Glyma.12G197600	Glyma.12G197600	xyloglucan endotransglucosylase/hydrolase protein 9	Cluster2	0.942334	5.12433	8.25547	9.26311	8.97659	7.79893	7.02261	6.05646	4.56057	5.82748	5.41425	3.89162	2.86585	1.48125	4.31205e-17	1.23105e-30	6.16802e-26	6.82262e-12	1.13964e-05	0.304674	AT4G03210	XTH9	xyloglucan endotransglucosylase/hydrolase 9	XTH
Glyma.13G304400	Glyma.13G304400	xyloglucan endotransglucosylase/hydrolase protein 9	Cluster2	0.825738	8.31142	9.58311	10.8295	10.2308	9.13957	9.30308	8.55622	1.63814	3.24049	2.47135	1.07011	1.39238	0.362517	0.0585348	2.51387e-13	1.64585e-06	1	0.266804	1	AT4G03210	XTH9	xyloglucan endotransglucosylase/hydrolase 9	XTH
Glyma.08G088400	Glyma.08G088400	cellulose synthase A catalytic subunit 4 [UDP-forming]	Cluster3	0.923329	2.35857	4.78334	5.88187	7.45923	5.49308	3.4389	3.44918	6.74328	8.49969	10.6952	7.91072	3.86776	4.59356	4.82164e-05	1.06297e-07	7.12683e-12	8.43624e-07	0.0207331	0.00582877	AT5G44030	CESA4	cellulose synthase A4	CESA
Glyma.09G051100	Glyma.09G051100	cellulose synthase A catalytic subunit 4 [UDP-forming]	Cluster3	0.981122	4.21816	6.86895	7.90561	10.1396	8.96093	6.59219	7.21024	4.39055	5.7802	8.53836	7.1139	3.99856	4.81839	6.65807e-08	1.28188e-14	5.39758e-34	6.94099e-23	1.35149e-06	6.96928e-10	AT5G44030	CESA4	cellulose synthase A4	CESA
Glyma.15G157100	Glyma.15G157100	cellulose synthase A catalytic subunit 4 [UDP-forming]	Cluster3	0.976935	3.14821	5.65512	6.77691	9.2018	7.95096	5.14836	6.07761	5.84955	7.45987	10.4687	8.92222	4.91639	6.36522	7.63325e-05	1.76183e-07	4.64204e-14	2.25527e-10	0.00085296	1.0346e-05	AT5G44030	CESA4	cellulose synthase A4	CESA
Glyma.04G063800	Glyma.04G063800	cellulose synthase A catalytic subunit 8 [UDP-forming]	Cluster3	0.705338	8.76363	6.71729	7.60941	9.5903	8.60344	6.84438	7.15348	-2.63987	-1.35825	1.00761	-0.143338	-2.44745	-2.03897	2.41591e-06	0.355972	1	1	2.49885e-05	0.00240275	AT4G18780	CESA8	cellulose synthase family protein	CESA
Glyma.06G065000	Glyma.06G065000	cellulose synthase A catalytic subunit 8 [UDP-forming]	Cluster3	0.98341	3.54825	5.85312	7.3345	9.57885	8.61809	6.89938	7.26928	5.69916	7.87136	10.7823	9.57492	7.25769	7.7653	5.83263e-05	6.49546e-09	3.43783e-16	7.47294e-13	1.10594e-07	1.07454e-08	AT4G18780	CESA8	cellulose synthase family protein	CESA
Glyma.02G080900	Glyma.02G080900	cellulose synthase A catalytic subunit 2 [UDP-forming]	Cluster3	0.893898	8.13519	10.245	11.0715	11.6803	11.2296	10.6511	10.3453	2.98008	4.11513	4.80301	4.24561	3.50981	3.10789	1.10928e-16	5.27492e-40	3.57806e-59	2.6808e-43	2.83026e-26	5.19384e-19	AT2G21770/AT4G39350/AT5G09870/AT5G17420/AT5G64740	CESA9/CESA2/CESA5/CESA7/CESA6	cellulose synthase A9/cellulose synthase A2/cellulose synthase 5/Cellulose synthase family protein/cellulose synthase 6	CESA
Glyma.02G205800	Glyma.02G205800	cellulose synthase A catalytic subunit 7 [UDP-forming]	Cluster3	0.569243	7.75935	6.44698	6.32321	8.50515	7.09478	5.40836	5.66534	-1.70813	-1.77749	0.848325	-0.793055	-3.20445	-2.79226	0.100402	0.0565593	1	1	1.18086e-07	1.02178e-05	AT2G21770/AT4G39350/AT5G09870/AT5G17420/AT5G64740	CESA9/CESA2/CESA5/CESA7/CESA6	cellulose synthase A9/cellulose synthase A2/cellulose synthase 5/Cellulose synthase family protein/cellulose synthase 6	CESA
Glyma.04G153700	Glyma.04G153700	cellulose synthase A catalytic subunit 7 [UDP-forming]	Cluster3	0.962535	3.06433	5.83833	6.78146	9.21014	7.67594	5.38998	6.21413	7.66163	9.15931	12.3963	10.3344	6.90465	8.16354	7.2859e-07	1.07415e-09	1.80699e-17	3.32533e-12	7.61881e-06	7.41395e-08	AT2G21770/AT4G39350/AT5G09870/AT5G17420/AT5G64740	CESA9/CESA2/CESA5/CESA7/CESA6	cellulose synthase A9/cellulose synthase A2/cellulose synthase 5/Cellulose synthase family protein/cellulose synthase 6	CESA
Glyma.06G225500	Glyma.06G225500	cellulose synthase A catalytic subunit 7 [UDP-forming]	Cluster3	0.972443	3.42326	6.21625	7.39492	9.93456	8.57993	6.47556	7.12108	7.8558	9.74072	13.0911	11.3311	8.24779	9.22946	2.16207e-07	2.84351e-11	4.40815e-20	4.92513e-15	3.30351e-08	3.88654e-10	AT2G21770/AT4G39350/AT5G09870/AT5G17420/AT5G64740	CESA9/CESA2/CESA5/CESA7/CESA6	cellulose synthase A9/cellulose synthase A2/cellulose synthase 5/Cellulose synthase family protein/cellulose synthase 6	CESA
Glyma.16G165900	Glyma.16G165900	cellulose synthase A catalytic subunit 2 [UDP-forming]	Cluster3	0.727147	5.78113	9.62735	9.88651	10.7172	9.64282	8.46405	8.26103	5.73024	6.07443	7.05269	5.71015	4.23873	3.90019	1.10005e-37	1.59043e-43	2.19543e-61	1.14447e-37	1.94571e-18	4.31044e-15	AT2G21770/AT4G39350/AT5G09870/AT5G17420/AT5G64740	CESA9/CESA2/CESA5/CESA7/CESA6	cellulose synthase A9/cellulose synthase A2/cellulose synthase 5/Cellulose synthase family protein/cellulose synthase 6	CESA
Glyma.13G150700	Glyma.13G150700	glucomannan 4-beta-mannosyltransferase 9	Cluster3	0.687573	5.41223	5.90608	7.44633	8.09395	6.59681	3.76492	4.41331	0.666686	2.75372	3.50677	1.58592	-2.73711	-1.32787	1	8.147e-07	1.15131e-12	0.12125	0.000676602	0.516497	AT1G23480/AT1G24070/AT2G35650/AT3G56000/AT4G13410/AT4G16590/AT5G03760/AT5G16190/AT5G22740	CSLA3/CSLA10/CSLA7/CSLA14/CSLA15/CSLA1/CSLA9/CSLA11/CSLA02	cellulose synthase-like A3/cellulose synthase-like A10/cellulose synthase like/cellulose synthase like A14/Nucleotide-diphospho-sugar transferases superfamily protein/cellulose synthase-like A01/Nucleotide-diphospho-sugar transferases superfamily protein/cellulose synthase like A11/cellulose synthase-like A02	CSLA
Glyma.19G190600	Glyma.19G190600	glucomannan 4-beta-mannosyltransferase 9	Cluster3	0.570946	2.90276	6.38447	7.14402	7.77696	6.39973	4.73887	4.8137	8.86225	9.86569	10.7376	8.74503	6.02793	6.07285	7.73781e-09	5.17954e-11	5.34156e-13	8.19298e-09	0.000129554	0.0001108	AT1G23480/AT1G24070/AT2G35650/AT3G56000/AT4G13410/AT4G16590/AT5G03760/AT5G16190/AT5G22740	CSLA3/CSLA10/CSLA7/CSLA14/CSLA15/CSLA1/CSLA9/CSLA11/CSLA02	cellulose synthase-like A3/cellulose synthase-like A10/cellulose synthase like/cellulose synthase like A14/Nucleotide-diphospho-sugar transferases superfamily protein/cellulose synthase-like A01/Nucleotide-diphospho-sugar transferases superfamily protein/cellulose synthase like A11/cellulose synthase-like A02	CSLA
Glyma.03G086600	Glyma.03G086600	probable xyloglucan glycosyltransferase 6	Cluster3	0.631969	6.87882	7.86891	8.44881	8.78529	8.32012	8.26426	7.72131	1.30485	2.08639	2.50723	1.91783	1.82851	1.10231	0.339585	6.55322e-06	2.13412e-10	0.000152596	0.000716321	0.936503	AT3G07330	CSLC6	Cellulose-synthase-like C6	CSLC
Glyma.04G076500	Glyma.04G076500	probable xyloglucan glycosyltransferase 5	Cluster3	0.715924	4.87426	7.1499	8.26099	8.70431	7.9403	7.13059	7.05982	2.85967	4.44727	4.93502	3.92999	2.92637	2.7271	0.000198763	1.96029e-12	7.88051e-16	2.14742e-09	8.77572e-05	0.000425838	AT2G24630/AT4G31590	CSLC8/CSLC5	Glycosyl transferase family 2 protein/Cellulose-synthase-like C5	CSLC
Glyma.12G017600	Glyma.12G017600	cellulose synthase-like protein D3	Cluster3	0.857374	5.28861	5.96918	7.34182	7.94623	7.47886	6.81677	6.97517	0.851819	2.95622	3.57532	2.97542	2.11153	2.26606	1	8.58649e-06	3.81854e-09	6.74791e-06	0.0126885	0.00421752	AT1G32180/AT2G33100/AT3G03050/AT4G38190/AT5G16910	CSLD6/CSLD1/CSLD3/CSLD4/CSLD2	cellulose synthase-like D6/cellulose synthase-like D1/cellulose synthase-like D3/cellulose synthase like D4/cellulose-synthase like D2	CSLD
Glyma.01G204800	Glyma.01G204800	expansin-like B1	Cluster3	0.449101	6.8261	7.19561	6.88157	8.90904	8.96814	8.60485	6.89327	0.325388	0.00522622	2.56741	2.72552	2.14162	0.0202974	1	1	0.000176521	3.98621e-05	0.00717091	1	AT4G17030	EXLB1	expansin-like B1	EXLB1
Glyma.02G109100	EXP4	expansin 4	Cluster3	0.802377	5.13399	9.14216	10.025	10.6846	9.83063	8.8095	9.73428	6.77886	7.91549	8.74335	7.64211	6.36948	7.56466	3.11506e-26	3.10264e-37	2.56056e-46	1.80308e-34	5.3391e-23	1.02357e-33	AT1G26770/AT1G69530/AT2G03090/AT2G40610/AT3G29030/AT5G05290/AT5G56320	EXPA10/EXPA1/EXPA15/EXPA8/EXPA5/EXPA2/EXPA14	expansin A10/expansin A1/expansin A15/expansin A8/expansin A5/expansin A2/expansin A14	EXPA
Glyma.20G089100	Glyma.20G089100	putative expansin-A17	Cluster3	0.964216	3.36997	3.85264	8.22868	9.53465	7.95636	3.81664	4.45367	0.849393	6.91025	8.49472	6.72452	0.724268	1.82827	1	1.70389e-18	8.12773e-29	1.9078e-17	1	0.19698	AT4G01630	EXPA11	expansin A17	EXPA
Glyma.11G219400	Glyma.11G219400	expansin-A6	Cluster3	0.724704	4.02548	5.69584	6.52671	7.29604	6.54731	5.93823	6.72749	2.46074	3.66285	4.75342	3.76259	3.21465	3.90453	0.0465094	0.000279148	3.66338e-07	0.000160806	0.00230406	7.83591e-05	AT2G28950/AT2G37640/AT2G39700/AT3G55500/AT5G02260	EXPA6/EXPA3/EXPA4/EXPA16/EXPA9	expansin A6/Barwin-like endoglucanases superfamily protein/expansin A4/expansin A16/expansin A9	EXPA
Glyma.12G203600	EXPB8	expansin-B3-like	Cluster3	0.928348	1.58005	2.05738	1.94104	3.07656	2.74937	2.17497	1.68856	1.65853	1.16909	5.66998	4.64089	2.49296	0.452957	0.258564	0.353187	0.00629111	0.0226276	0.128106	1	AT2G20750/AT4G28250	EXPB1/EXPB3	expansin B1/expansin B3	EXPB
Glyma.10G122300	EXPB2	beta-expansin	Cluster3	0.965694	3.29471	2.49201	5.98708	7.02426	5.98665	2.69434	2.40969	-0.598622	2.47544	4.14429	2.66967	-0.054286	-0.463889	1	0.112784	0.0114914	0.0900259	1	1	AT1G65680	EXPB2	expansin B2	EXPB
Glyma.10G277200	Glyma.10G277200	probable pectate lyase 12	Cluster3	0.791597	4.87835	6.56326	7.58532	8.19809	6.92751	6.29568	6.09356	2.49693	3.89751	4.68441	3.02401	2.12408	2.01761	0.000812255	2.28542e-11	1.19033e-17	3.10741e-06	0.0111239	0.0214635	AT5G04310	None	Pectin lyase-like superfamily protein	PL
Glyma.20G112600	Glyma.20G112600	probable pectate lyase 12	Cluster3	0.979374	7.75898	9.31094	9.83571	10.8698	10.0733	8.53725	9.16165	2.06421	2.76685	4.04557	3.04982	1.04043	1.88508	2.30894e-06	6.69419e-16	5.11725e-45	5.62999e-21	1	8.10249e-05	AT5G04310	None	Pectin lyase-like superfamily protein	PL
Glyma.01G030900	Glyma.01G030900	polygalacturonase 1 beta-like protein 3	Cluster3	0.821672	7.17865	10.0147	10.4993	11.2521	11.0329	10.2651	9.81411	4.07653	4.72092	5.63684	5.40035	4.39941	3.82967	1.87922e-27	6.31834e-40	2.33701e-61	2.75194e-55	1.77265e-33	1.21835e-23	AT1G60390	PG1	polygalacturonase 1	PG1
Glyma.02G034700	Glyma.02G034700	polygalacturonase 1 beta-like protein 3	Cluster3	0.421626	7.81287	10.3347	10.8156	11.267	11.1252	10.1544	10.6888	3.50718	4.14015	4.67793	4.51358	3.26394	3.94525	1.83784e-22	6.08278e-35	2.0982e-47	3.00246e-43	1.01479e-18	6.86067e-31	AT1G60390	PG1	polygalacturonase 1	PG1
Glyma.04G119200	N/A	N/A	Cluster3	0.41393	1.33851	1.28245	1.82035	3.06469	3.69561	1.81401	1.70688	-0.0616406	1.05057	5.6552	6.87573	1.77663	0.838117	1	0.404052	0.00842225	0.00169847	0.199922	0.584316	AT1G44980	PME7	pectin methylesterase 7	PME
Glyma.13G054600	Glyma.13G054600	polygalacturonase QRT3	Cluster3	0.962433	1.42932	1.35877	1.95006	4.25375	3.20471	1.93713	2.10186	-0.0631596	1.46268	7.66306	5.56917	2.42337	1.603	1	0.283893	0.000210396	0.00709028	0.145079	0.256235	AT4G20050	QRT3	Pectin lyase-like superfamily protein	QRT3
Glyma.19G032600	Glyma.19G032600	polygalacturonase QRT3	Cluster3	0.97523	2.16779	2.7588	3.91192	5.31839	4.14823	2.29212	3.43858	2.15964	4.27336	6.58522	4.71889	0.471956	3.0781	0.194628	0.0116572	9.10809e-05	0.00532585	1	0.0621995	AT4G20050	QRT3	Pectin lyase-like superfamily protein	QRT3
Glyma.03G185400	Glyma.03G185400	probable pectate lyase 12	Cluster3	0.438505	3.98814	7.32632	8.23647	9.43528	9.1138	7.96353	9.11767	9.20604	10.4417	12.1584	11.6978	10.297	11.6999	6.99355e-10	8.93852e-13	3.50549e-17	7.31562e-16	2.04832e-12	7.56199e-16	AT1G04680/AT1G67750/AT3G07010/AT3G24230/AT3G24670/AT3G27400/AT3G53190/AT3G54920/AT4G13210/AT4G13710/AT4G24780/AT5G48900/AT5G55720/AT5G63180	T1G11.7,T1G11_7/None/None/None/None/None/None/PMR6/None/None/F6I7.12/None/None/None	Pectin lyase-like superfamily protein/Pectate lyase family protein/Pectin lyase-like superfamily protein/Pectate lyase family protein/Pectin lyase-like superfamily protein/Pectin lyase-like superfamily protein/Pectin lyase-like superfamily protein/Pectin lyase-like superfamily protein/Pectin lyase-like superfamily protein/Pectin lyase-like superfamily protein/Pectin lyase-like superfamily protein…	PL
Glyma.05G044000	Glyma.05G044000	probable pectate lyase 22-like	Cluster3	0.495748	6.71361	9.97029	12.5808	13.7373	12.816	11.327	13.3718	9.79065	13.3398	14.7481	13.6289	11.993	14.3278	1.29664e-12	3.73926e-23	2.7606e-28	3.81687e-24	8.47217e-19	1.2821e-26	AT1G04680/AT1G67750/AT3G07010/AT3G24230/AT3G24670/AT3G27400/AT3G53190/AT3G54920/AT4G13210/AT4G13710/AT4G24780/AT5G48900/AT5G55720/AT5G63180	T1G11.7,T1G11_7/None/None/None/None/None/None/PMR6/None/None/F6I7.12/None/None/None	Pectin lyase-like superfamily protein/Pectate lyase family protein/Pectin lyase-like superfamily protein/Pectate lyase family protein/Pectin lyase-like superfamily protein/Pectin lyase-like superfamily protein/Pectin lyase-like superfamily protein/Pectin lyase-like superfamily protein/Pectin lyase-like superfamily protein/Pectin lyase-like superfamily protein/Pectin lyase-like superfamily protein…	PL
Glyma.05G114000	Glyma.05G114000	pectate lyase	Cluster3	0.917185	4.80716	8.10011	9.53447	11.7736	10.8832	8.80976	10.5449	9.69376	11.7717	14.7025	13.6854	11.0702	13.1455	1.33873e-10	1.32506e-15	2.58826e-24	5.40249e-21	7.76432e-14	2.28361e-19	AT1G04680/AT1G67750/AT3G07010/AT3G24230/AT3G24670/AT3G27400/AT3G53190/AT3G54920/AT4G13210/AT4G13710/AT4G24780/AT5G48900/AT5G55720/AT5G63180	T1G11.7,T1G11_7/None/None/None/None/None/None/PMR6/None/None/F6I7.12/None/None/None	Pectin lyase-like superfamily protein/Pectate lyase family protein/Pectin lyase-like superfamily protein/Pectate lyase family protein/Pectin lyase-like superfamily protein/Pectin lyase-like superfamily protein/Pectin lyase-like superfamily protein/Pectin lyase-like superfamily protein/Pectin lyase-like superfamily protein/Pectin lyase-like superfamily protein/Pectin lyase-like superfamily protein…	PL
Glyma.10G125000	Glyma.10G125000	probable pectate lyase 8	Cluster3	0.992216	6.12144	10.4737	11.8969	13.2904	12.3831	10.0216	11.1017	9.52931	11.3672	13.0785	12.1286	9.11291	10.3692	1.39817e-19	2.27128e-28	7.47075e-38	2.33505e-32	4.52685e-18	1.68479e-23	AT1G04680/AT1G67750/AT3G07010/AT3G24230/AT3G24670/AT3G27400/AT3G53190/AT3G54920/AT4G13210/AT4G13710/AT4G24780/AT5G48900/AT5G55720/AT5G63180	T1G11.7,T1G11_7/None/None/None/None/None/None/PMR6/None/None/F6I7.12/None/None/None	Pectin lyase-like superfamily protein/Pectate lyase family protein/Pectin lyase-like superfamily protein/Pectate lyase family protein/Pectin lyase-like superfamily protein/Pectin lyase-like superfamily protein/Pectin lyase-like superfamily protein/Pectin lyase-like superfamily protein/Pectin lyase-like superfamily protein/Pectin lyase-like superfamily protein/Pectin lyase-like superfamily protein…	PL
Glyma.18G012300	Glyma.18G012300	probable pectate lyase 5	Cluster3	0.710509	1.59162	1.5065	2.67565	3.53538	1.47917	1.65268	1.80031	-0.20226	1.76571	3.3615	-0.202998	0.19534	0.216632	1	0.249907	0.0435362	1	1	1	AT1G04680/AT1G67750/AT3G07010/AT3G24230/AT3G24670/AT3G27400/AT3G53190/AT3G54920/AT4G13210/AT4G13710/AT4G24780/AT5G48900/AT5G55720/AT5G63180	T1G11.7,T1G11_7/None/None/None/None/None/None/PMR6/None/None/F6I7.12/None/None/None	Pectin lyase-like superfamily protein/Pectate lyase family protein/Pectin lyase-like superfamily protein/Pectate lyase family protein/Pectin lyase-like superfamily protein/Pectin lyase-like superfamily protein/Pectin lyase-like superfamily protein/Pectin lyase-like superfamily protein/Pectin lyase-like superfamily protein/Pectin lyase-like superfamily protein/Pectin lyase-like superfamily protein…	PL
Glyma.19G053800	Glyma.19G053800	pectate lyase	Cluster3	0.958368	4.83518	8.60848	10.0737	11.9323	10.5231	8.38915	10.3526	10.4193	12.4919	14.893	13.27	10.4189	12.8504	6.38162e-12	3.64987e-17	2.051e-24	2.80551e-19	4.39872e-12	3.91332e-18	AT1G04680/AT1G67750/AT3G07010/AT3G24230/AT3G24670/AT3G27400/AT3G53190/AT3G54920/AT4G13210/AT4G13710/AT4G24780/AT5G48900/AT5G55720/AT5G63180	T1G11.7,T1G11_7/None/None/None/None/None/None/PMR6/None/None/F6I7.12/None/None/None	Pectin lyase-like superfamily protein/Pectate lyase family protein/Pectin lyase-like superfamily protein/Pectate lyase family protein/Pectin lyase-like superfamily protein/Pectin lyase-like superfamily protein/Pectin lyase-like superfamily protein/Pectin lyase-like superfamily protein/Pectin lyase-like superfamily protein/Pectin lyase-like superfamily protein/Pectin lyase-like superfamily protein…	PL
Glyma.20G077300	Glyma.20G077300	probable pectate lyase 8	Cluster3	0.976667	4.9959	9.38263	10.8014	11.8556	10.9838	7.96659	9.3109	9.04452	10.8622	12.144	11.2698	7.24862	8.96028	8.34692e-13	1.36481e-18	2.70312e-23	5.29756e-20	1.58649e-08	9.31071e-13	AT1G04680/AT1G67750/AT3G07010/AT3G24230/AT3G24670/AT3G27400/AT3G53190/AT3G54920/AT4G13210/AT4G13710/AT4G24780/AT5G48900/AT5G55720/AT5G63180	T1G11.7,T1G11_7/None/None/None/None/None/None/PMR6/None/None/F6I7.12/None/None/None	Pectin lyase-like superfamily protein/Pectate lyase family protein/Pectin lyase-like superfamily protein/Pectate lyase family protein/Pectin lyase-like superfamily protein/Pectin lyase-like superfamily protein/Pectin lyase-like superfamily protein/Pectin lyase-like superfamily protein/Pectin lyase-like superfamily protein/Pectin lyase-like superfamily protein/Pectin lyase-like superfamily protein…	PL
Glyma.20G137000	Glyma.20G137000	probable xyloglucan endotransglucosylase/hydrolase protein 10	Cluster3	0.452784	2.38342	3.71767	3.48491	4.32254	2.83235	2.19344	2.27702	2.57437	2.28145	3.71588	0.82273	-0.411058	-0.25142	0.0801784	0.120137	0.00270797	1	1	1	AT2G14620	XTH10	xyloglucan endotransglucosylase/hydrolase 10	XTH
Glyma.05G163900	N/A	N/A	Cluster3	0.948629	3.54804	2.42109	6.47811	9.06208	6.85198	2.21297	1.69151	-1.34582	3.41774	6.55461	4.1737	-1.68774	-5.94383	0.595067	0.00811855	9.25983e-09	0.00071214	0.332697	0.0031972	AT2G18800/AT4G25810/AT4G30270/AT5G57550/AT5G57560	XTH21/XTH23/XTH24/XTH25/XTH22	xyloglucan endotransglucosylase/hydrolase 21/xyloglucan endotransglycosylase 6/xyloglucan endotransglucosylase/hydrolase 24/xyloglucan endotransglucosylase/hydrolase 25/Xyloglucan endotransglucosylase/hydrolase family protein	XTH
Glyma.08G121200	Glyma.08G121200	probable xyloglucan endotransglucosylase/hydrolase protein 16	Cluster3	0.974784	3.78117	4.99675	6.12161	8.83212	7.59042	3.76858	4.50518	1.09967	2.99973	6.29441	5.05192	0.0882889	0.495707	0.900755	0.0174587	4.50658e-09	5.92281e-06	1	1	AT2G18800/AT4G25810/AT4G30270/AT5G57550/AT5G57560	XTH21/XTH23/XTH24/XTH25/XTH22	xyloglucan endotransglucosylase/hydrolase 21/xyloglucan endotransglycosylase 6/xyloglucan endotransglucosylase/hydrolase 24/xyloglucan endotransglucosylase/hydrolase 25/Xyloglucan endotransglucosylase/hydrolase family protein	XTH
Glyma.18G137500	Glyma.18G137500	probable xyloglucan endotransglucosylase/hydrolase protein 33	Cluster3	0.673567	3.9714	5.42753	7.92973	8.95983	6.31001	6.20056	4.79558	1.65749	5.76241	6.64905	3.05152	2.84181	0.901006	0.379895	6.41622e-09	5.97992e-12	0.00816814	0.0170814	1	AT1G10550	XTH33	xyloglucan:xyloglucosyl transferase 33	XTH
Glyma.16G045100	Glyma.16G045100	xyloglucan endotransglucosylase/hydrolase protein B-like	Cluster3	0.821419	0.982465	1.24036	1.87521	10.0222	1.42899	1.21748	0.398306	0.251335	0.617002	9.83699	0.306262	0.315922	-0.327212	1	0.46369	4.2964e-05	1	1	1	AT2G06850/AT5G13870	XTH4/XTH5	xyloglucan endotransglucosylase/hydrolase 4/xyloglucan endotransglucosylase/hydrolase 5	XTH
Glyma.16G150300	Glyma.16G150300	xyloglucan endotransglucosylase/hydrolase protein A-like	Cluster3	0.776334	6.54514	7.37676	8.51651	10.1607	6.53148	5.33893	4.48103	0.935523	2.67234	4.38188	0.0868575	-1.24929	-2.86235	1	0.00819721	1.5473e-07	1	0.720168	0.00583239	AT2G06850/AT5G13870	XTH4/XTH5	xyloglucan endotransglucosylase/hydrolase 4/xyloglucan endotransglucosylase/hydrolase 5	XTH
Glyma.19G106600	N/A	N/A	Cluster3	0.872634	1.12189	1.95391	2.7627	6.55252	2.52348	1.48971	0.929192	0.503797	0.846867	8.29531	0.685693	0.420837	-0.0655965	0.676655	0.0530133	0.00293146	0.207366	0.837088	1	AT2G06850/AT5G13870	XTH4/XTH5	xyloglucan endotransglucosylase/hydrolase 4/xyloglucan endotransglucosylase/hydrolase 5	XTH
Glyma.19G106700	Glyma.19G106700	xyloglucan endotransglucosylase/hydrolase 1-like	Cluster3	0.466937	7.95977	9.77367	10.6721	11.4561	11.0652	9.59486	11.1192	2.39123	3.68774	4.57313	4.09092	2.29634	4.18569	0.000347298	1.46944e-12	3.4511e-21	3.56473e-16	0.000689981	4.48988e-17	AT2G06850/AT5G13870	XTH4/XTH5	xyloglucan endotransglucosylase/hydrolase 4/xyloglucan endotransglucosylase/hydrolase 5	XTH
Glyma.06G302300	Glyma.06G302300	xyloglucan endotransglucosylase/hydrolase protein 9-like	Cluster3	0.430595	5.55057	6.07832	7.13262	9.69081	10.0168	8.88626	8.36034	0.858624	2.33948	5.70474	6.12909	4.72002	4.07879	1	0.000652128	2.38221e-34	2.03597e-40	6.61576e-22	1.77668e-15	AT4G03210	XTH9	xyloglucan endotransglucosylase/hydrolase 9	XTH
Glyma.12G101800	Glyma.12G101800	xyloglucan endotransglucosylase/hydrolase protein 9	Cluster3	0.368584	10.1072	10.8686	11.9991	12.1204	12.1068	10.7756	11.7203	1.00101	2.46234	2.60022	2.63005	0.941881	2.11011	1	2.91339e-07	1.53036e-08	9.70798e-09	1	0.000112308	AT4G03210	XTH9	xyloglucan endotransglucosylase/hydrolase 9	XTH
Glyma.10G039600	Glyma.10G039600	cellulose synthase A catalytic subunit 4 [UDP-forming]	Cluster4	0.927807	1.18065	1.34972	1.33104	1.57453	1.67037	1.9802	1.61967	0.791239	0.648351	2.45857	2.51726	4.27102	2.2661	0.813466	0.902206	0.1296	0.132747	0.0286176	0.165264	AT5G44030	CESA4	cellulose synthase A4	CESA
Glyma.11G038300	Glyma.11G038300	expansin-like B1	Cluster4	0.808981	3.15497	2.56689	2.73901	4.90254	5.1921	6.39722	3.50944	-0.949988	-0.700219	1.79556	2.91629	3.85368	0.142783	0.949762	1	0.258026	0.0363623	0.00367748	1	AT4G17030	EXLB1	expansin-like B1	EXLB1
Glyma.01G137700	Glyma.01G137700	pectinesterase 2	Cluster4	0.980195	2.7717	2.49549	4.6294	5.813	7.23604	8.25889	7.68164	-0.189672	4.73473	6.18083	8.2278	9.63109	8.78124	1	0.00166116	2.44822e-05	1.14285e-08	1.60319e-11	9.91476e-10	AT2G45220/AT4G00190	PME17/PME38	Plant invertase/pectin methylesterase inhibitor superfamily/pectin methylesterase 38	PME
Glyma.08G107300	Glyma.08G107300	xyloglucan endotransglucosylase/hydrolase 2	Cluster4	0.851486	12.4663	9.69416	11.7355	12.6401	13.386	13.7879	12.83	-3.88058	-0.816922	0.236679	1.11608	1.59245	0.550314	6.00434e-19	1	1	0.941546	0.082092	1	AT3G23730/AT4G14130	XTH16/XTH15	xyloglucan endotransglucosylase/hydrolase 16/xyloglucan endotransglucosylase/hydrolase 15	XTH
Glyma.09G062600	Glyma.09G062600	xyloglucan endotransglucosylase/hydrolase 2	Cluster4	0.961073	2.25898	2.08968	2.59791	4.51127	8.06534	9.15528	6.91656	0.148628	0.894165	6.67179	11.1336	12.3994	10.2318	1	0.511463	0.00078384	1.76303e-08	2.96259e-10	2.67043e-07	AT2G18800/AT4G25810/AT4G30270/AT5G57550/AT5G57560	XTH21/XTH23/XTH24/XTH25/XTH22	xyloglucan endotransglucosylase/hydrolase 21/xyloglucan endotransglycosylase 6/xyloglucan endotransglucosylase/hydrolase 24/xyloglucan endotransglucosylase/hydrolase 25/Xyloglucan endotransglucosylase/hydrolase family protein	XTH
Glyma.13G103100	Glyma.13G103100	probable xyloglucan endotransglucosylase/hydrolase protein 23-like	Cluster4	0.934857	7.45781	6.52488	5.1629	7.4123	9.92195	12.1751	10.459	-1.04415	-3.49109	0.21907	2.92458	5.71862	4.05486	1	0.000427883	1	0.00357365	5.00307e-12	6.21812e-06	AT2G18800/AT4G25810/AT4G30270/AT5G57550/AT5G57560	XTH21/XTH23/XTH24/XTH25/XTH22	xyloglucan endotransglucosylase/hydrolase 21/xyloglucan endotransglycosylase 6/xyloglucan endotransglucosylase/hydrolase 24/xyloglucan endotransglucosylase/hydrolase 25/Xyloglucan endotransglucosylase/hydrolase family protein	XTH
Glyma.15G169100	XET1	xyloglucan endotransglycosylase	Cluster4	0.921869	3.27896	3.01454	3.47379	6.60346	10.5698	12.5551	9.89951	-0.0971128	0.900901	9.28051	13.5713	16.0661	13.2379	1	0.377102	1.71641e-05	2.56091e-10	4.76557e-14	7.58787e-10	AT2G18800/AT4G25810/AT4G30270/AT5G57550/AT5G57560	XTH21/XTH23/XTH24/XTH25/XTH22	xyloglucan endotransglucosylase/hydrolase 21/xyloglucan endotransglycosylase 6/xyloglucan endotransglucosylase/hydrolase 24/xyloglucan endotransglucosylase/hydrolase 25/Xyloglucan endotransglucosylase/hydrolase family protein	XTH
Glyma.01G013900	Glyma.01G013900	probable xyloglucan endotransglucosylase/hydrolase protein 30	Cluster4	0.447559	10.708	7.27188	8.38929	9.28437	10.3044	11.1449	11.0417	-4.66448	-3.01524	-1.80722	-0.489376	0.531033	0.411417	4.33142e-69	4.03124e-25	3.22621e-05	1	1	1	AT1G32170/AT4G18990	XTH30/XTH29	xyloglucan endotransglucosylase/hydrolase 30/xyloglucan endotransglucosylase/hydrolase 29	XTH
Glyma.09G208300	Glyma.09G208300	probable xyloglucan endotransglucosylase/hydrolase protein 30-like	Cluster4	0.38192	9.71024	6.79796	7.22368	8.40002	9.36474	9.94025	9.89798	-3.8407	-3.22592	-1.62939	-0.406317	0.269573	0.229989	3.0028e-24	2.24954e-16	0.0197297	1	1	1	AT1G32170/AT4G18990	XTH30/XTH29	xyloglucan endotransglucosylase/hydrolase 30/xyloglucan endotransglucosylase/hydrolase 29	XTH
Glyma.19G012700	Glyma.19G012700	xyloglucan glycosyltransferase 4	Cluster5	0.354283	6.65951	6.1304	7.73728	8.55362	8.33891	8.45974	8.14725	-0.770083	1.49493	2.49575	2.23603	2.37128	1.96314	1	0.102227	7.59921e-08	1.05606e-05	1.05068e-06	0.000692032	AT3G28180	CSLC4	Cellulose-synthase-like C4	CSLC
Glyma.06G294600	Glyma.06G294600	expansin-A20	Cluster5	0.299033	4.044	9.05903	8.50988	8.6051	8.60118	8.03893	8.5612	11.5948	10.8292	11.0037	10.9552	10.4399	10.9674	1.63414e-15	8.78805e-14	2.95848e-14	4.13e-14	8.44115e-13	4.14679e-14	AT4G38210	EXPA11	expansin A20	EXPA
Glyma.12G111100	Glyma.12G111100	expansin-A20	Cluster5	0.494991	4.88497	9.29096	9.1214	9.26685	9.12185	8.52074	9.71443	7.23246	7.0187	7.23065	7.02261	6.42594	7.78972	1.73347e-25	4.099e-24	8.18961e-26	3.87447e-24	7.43301e-20	3.26099e-30	AT4G38210	EXPA11	expansin A20	EXPA
Glyma.02G248500	Glyma.02G248500	expansin-A4	Cluster5	0.263129	5.15782	10.7116	10.3436	10.028	10.0814	8.93386	10.935	10.2332	9.7736	9.38621	9.44753	8.12694	10.5454	2.2439e-24	2.04381e-22	1.00428e-20	6.4464e-21	2.14442e-15	3.56841e-26	AT2G28950/AT2G37640/AT2G39700/AT3G55500/AT5G02260	EXPA6/EXPA3/EXPA4/EXPA16/EXPA9	expansin A6/Barwin-like endoglucanases superfamily protein/expansin A4/expansin A16/expansin A9	EXPA
Glyma.13G336600	Glyma.13G336600	expansin-A4	Cluster5	0.619569	7.84064	12.318	12.7762	13.0247	13.0986	12.3496	13.3816	7.47649	8.04979	8.36285	8.45716	7.58179	8.83731	2.98187e-111	2.87856e-132	3.83716e-144	1.09105e-147	2.07216e-115	9.37863e-163	AT2G28950/AT2G37640/AT2G39700/AT3G55500/AT5G02260	EXPA6/EXPA3/EXPA4/EXPA16/EXPA9	expansin A6/Barwin-like endoglucanases superfamily protein/expansin A4/expansin A16/expansin A9	EXPA
Glyma.14G068000	Glyma.14G068000	expansin-A6	Cluster5	0.448402	5.07492	9.54723	9.52499	10.4793	10.4464	9.21448	10.6818	8.42302	8.38439	9.61764	9.56638	8.25308	9.90082	6.15708e-20	4.85386e-20	1.03446e-26	2.55743e-26	2.39879e-19	2.94919e-28	AT2G28950/AT2G37640/AT2G39700/AT3G55500/AT5G02260	EXPA6/EXPA3/EXPA4/EXPA16/EXPA9	expansin A6/Barwin-like endoglucanases superfamily protein/expansin A4/expansin A16/expansin A9	EXPA
Glyma.12G111200	EXPB7	expansin-B3-like	Cluster5	0.258248	3.00265	6.30067	5.5969	6.43438	5.7129	5.20701	5.98398	8.76611	7.62355	9.06525	7.80876	7.11915	8.28241	1.09085e-08	7.09181e-07	1.72608e-09	3.37065e-07	4.14997e-06	5.60684e-08	AT2G20750/AT4G28250	EXPB1/EXPB3	expansin B1/expansin B3	EXPB
Glyma.16G014100	Glyma.16G014100	pectinesterase	Cluster5	0.334267	3.58714	4.59118	6.64374	8.46385	8.36896	7.58081	7.97759	2.3785	5.73454	8.11615	8.09431	7.00257	7.64562	0.111129	1.93059e-07	8.24393e-15	1.17301e-14	6.15346e-11	4.78789e-13	AT1G53830/AT3G14310	PME2/PME3	pectin methylesterase 2/pectin methylesterase 3	PME
Glyma.13G145900	Glyma.13G145900	probable pectate lyase 12	Cluster5	0.602181	3.77063	7.04392	6.63702	7.6376	7.1649	6.83959	7.3095	5.65094	5.10222	6.46861	5.80977	5.59061	6.02204	6.49876e-10	3.39321e-08	2.08233e-13	1.0727e-10	7.60115e-10	1.6665e-11	AT1G04680/AT1G67750/AT3G07010/AT3G24230/AT3G24670/AT3G27400/AT3G53190/AT3G54920/AT4G13210/AT4G13710/AT4G24780/AT5G48900/AT5G55720/AT5G63180	T1G11.7,T1G11_7/None/None/None/None/None/None/PMR6/None/None/F6I7.12/None/None/None	Pectin lyase-like superfamily protein/Pectate lyase family protein/Pectin lyase-like superfamily protein/Pectate lyase family protein/Pectin lyase-like superfamily protein/Pectin lyase-like superfamily protein/Pectin lyase-like superfamily protein/Pectin lyase-like superfamily protein/Pectin lyase-like superfamily protein/Pectin lyase-like superfamily protein/Pectin lyase-like superfamily protein…	PL
Glyma.20G033900	Glyma.20G033900	uncharacterized LOC100527059	Cluster6	0.472911	9.04789	12.3399	12.3957	12.5806	12.6104	12.2017	13.2941	4.52996	4.6047	4.84735	4.87995	4.37029	5.75938	1.08347e-31	2.88796e-33	8.98133e-38	2.74565e-38	3.18706e-29	7.11951e-57	AT1G26770/AT1G69530/AT2G03090/AT2G40610/AT3G29030/AT5G05290/AT5G56320	EXPA10/EXPA1/EXPA15/EXPA8/EXPA5/EXPA2/EXPA14	expansin A10/expansin A1/expansin A15/expansin A8/expansin A5/expansin A2/expansin A14	EXPA
Glyma.01G077000	CIM1	cytokinin induced message	Cluster6	0.743316	5.15634	5.47228	9.80946	11.3932	11.5256	11.2296	13.4255	3.12506	12.0051	14.1776	14.2982	14.0465	16.6922	0.050726	2.28092e-16	7.88577e-23	3.93956e-23	2.75952e-22	1.38518e-31	AT1G65680	EXPB2	expansin B2	EXPB
Glyma.U014500	EXPB6	putative expansin-B2-like	Cluster6	0.923962	2.60324	2.77829	4.25361	6.29002	6.68709	6.38599	7.43921	1.07411	5.48916	8.89568	9.46185	8.98612	10.507	0.637096	0.000502289	3.10089e-09	2.68195e-10	2.55142e-09	1.51065e-12	AT1G65680	EXPB2	expansin B2	EXPB
Glyma.10G046100	Glyma.10G046100	probable pectate lyase 4	Cluster6	0.551317	3.48897	4.22438	3.95778	5.29455	5.33847	5.11288	5.35868	1.43369	0.934802	3.24476	3.48405	2.97797	3.35389	0.56599	1	0.000421442	0.000107979	0.00206371	0.000246906	AT3G09540/AT3G55140	None/None	Pectin lyase-like superfamily protein/Pectin lyase-like superfamily protein	PL
Glyma.09G005900	N/A	N/A	Cluster6	0.773154	2.34905	2.38658	3.6525	4.02699	4.76705	4.56891	4.71748	0.412835	5.16658	6.02819	7.49895	7.25452	7.38933	1	0.00155909	0.000164503	1.94442e-06	4.77684e-06	2.90545e-06	AT1G11920/AT1G30350/AT4G22080/AT4G22090	None/T4K22.5,T4K22_5/RHS14/None	Pectin lyase-like superfamily protein/Pectin lyase-like superfamily protein/root hair specific 14/Pectin lyase-like superfamily protein	PL
Glyma.03G029400	Glyma.03G029400	pectinesterase 2	Cluster6	0.555664	3.99704	2.9474	2.64303	3.0503	6.43933	6.10573	6.27883	-1.22974	-2.20667	-0.80912	3.02341	2.69019	2.7421	0.771447	0.135773	1	0.00889386	0.0273943	0.0234554	AT1G44980	PME7	pectin methylesterase 7	PME
Glyma.12G012200	PG11	polygalacturonase precursor	Cluster6	0.502335	1.95628	3.001	2.68166	2.45729	2.7301	2.80744	3.34994	4.75787	3.36382	2.68605	4.15214	3.88493	5.84196	0.0171899	0.0628748	0.102199	0.0279066	0.0389173	0.00278205	AT3G07970	QRT2	Pectin lyase-like superfamily protein	QRT2
Glyma.09G050900	Glyma.09G050900	polygalacturonase QRT3	Cluster6	0.680943	2.39669	2.85654	3.09734	3.69165	3.2159	4.18029	4.09084	1.51611	2.5358	4.03285	2.99205	5.12568	5.2322	0.392812	0.110799	0.0113118	0.0609719	0.00142173	0.00109941	AT4G20050	QRT3	Pectin lyase-like superfamily protein	QRT3
Glyma.15G157000	N/A	N/A	Cluster6	0.917169	1.79607	1.97808	2.07018	2.4962	2.83841	3.35126	3.79863	0.743303	1.1022	3.78194	4.56917	5.87585	6.91516	0.945891	0.510066	0.0314076	0.0111056	0.00111428	0.000107417	AT4G20050	QRT3	Pectin lyase-like superfamily protein	QRT3
Glyma.04G191100	Glyma.04G191100	probable pectate lyase 5	Cluster6	0.501411	6.75473	9.45722	11.999	13.2924	13.4464	12.5239	13.5212	10.6182	14.3143	15.9947	16.1891	15.0799	16.2923	3.27024e-14	5.78045e-26	1.42562e-32	2.81654e-33	8.63153e-29	1.04293e-33	AT1G04680/AT1G67750/AT3G07010/AT3G24230/AT3G24670/AT3G27400/AT3G53190/AT3G54920/AT4G13210/AT4G13710/AT4G24780/AT5G48900/AT5G55720/AT5G63180	T1G11.7,T1G11_7/None/None/None/None/None/None/PMR6/None/None/F6I7.12/None/None/None	Pectin lyase-like superfamily protein/Pectate lyase family protein/Pectin lyase-like superfamily protein/Pectate lyase family protein/Pectin lyase-like superfamily protein/Pectin lyase-like superfamily protein/Pectin lyase-like superfamily protein/Pectin lyase-like superfamily protein/Pectin lyase-like superfamily protein/Pectin lyase-like superfamily protein/Pectin lyase-like superfamily protein…	PL
Glyma.06G174700	Glyma.06G174700	probable pectate lyase 5	Cluster6	0.890207	3.21879	3.80275	6.2181	8.0277	8.31247	7.73242	9.05174	2.9905	8.13326	10.693	11.0517	10.4341	12.0464	0.069675	6.92281e-08	3.27947e-13	5.08229e-14	1.65253e-12	1.41738e-16	AT1G04680/AT1G67750/AT3G07010/AT3G24230/AT3G24670/AT3G27400/AT3G53190/AT3G54920/AT4G13210/AT4G13710/AT4G24780/AT5G48900/AT5G55720/AT5G63180	T1G11.7,T1G11_7/None/None/None/None/None/None/PMR6/None/None/F6I7.12/None/None/None	Pectin lyase-like superfamily protein/Pectate lyase family protein/Pectin lyase-like superfamily protein/Pectate lyase family protein/Pectin lyase-like superfamily protein/Pectin lyase-like superfamily protein/Pectin lyase-like superfamily protein/Pectin lyase-like superfamily protein/Pectin lyase-like superfamily protein/Pectin lyase-like superfamily protein/Pectin lyase-like superfamily protein…	PL
Glyma.17G126500	Glyma.17G126500	probable pectate lyase 18	Cluster6	0.302432	6.49828	9.67795	11.8343	13.4476	12.7512	11.2898	13.5124	11.1165	14.1823	16.2503	15.3768	13.7019	16.3626	7.85655e-15	2.80865e-24	5.13839e-32	1.49655e-28	1.25485e-22	2.31328e-32	AT1G04680/AT1G67750/AT3G07010/AT3G24230/AT3G24670/AT3G27400/AT3G53190/AT3G54920/AT4G13210/AT4G13710/AT4G24780/AT5G48900/AT5G55720/AT5G63180	T1G11.7,T1G11_7/None/None/None/None/None/None/PMR6/None/None/F6I7.12/None/None/None	Pectin lyase-like superfamily protein/Pectate lyase family protein/Pectin lyase-like superfamily protein/Pectate lyase family protein/Pectin lyase-like superfamily protein/Pectin lyase-like superfamily protein/Pectin lyase-like superfamily protein/Pectin lyase-like superfamily protein/Pectin lyase-like superfamily protein/Pectin lyase-like superfamily protein/Pectin lyase-like superfamily protein…	PL
Glyma.07G174800	Glyma.07G174800	probable xyloglucan endotransglucosylase/hydrolase protein 28	Cluster6	0.802792	9.70492	9.3278	10.1934	11.2704	11.603	11.7376	11.7384	-0.529116	0.659623	2.05745	2.47609	2.6465	2.64613	1	1	3.21856e-31	6.50344e-60	2.15814e-74	1.26433e-74	AT1G14720/AT2G01850	XTH28/XTH27	xyloglucan endotransglucosylase/hydrolase 28/endoxyloglucan transferase A3	XTH
Glyma.08G093900	Glyma.08G093900	probable xyloglucan endotransglucosylase/hydrolase protein 28	Cluster6	0.385217	11.6205	10.2656	11.1194	11.2135	11.4904	11.3517	11.8248	-1.77892	-0.642871	-0.517257	-0.167995	-0.331347	0.255133	1.12559e-07	1	1	1	1	1	AT1G14720/AT2G01850	XTH28/XTH27	xyloglucan endotransglucosylase/hydrolase 28/endoxyloglucan transferase A3	XTH
Glyma.20G012300	Glyma.20G012300	probable xyloglucan endotransglucosylase/hydrolase protein 28	Cluster6	0.941092	6.57916	9.23091	9.86459	10.8059	10.9721	10.8228	11.5534	4.14375	4.98574	6.18748	6.39399	6.22165	7.11336	1.72155e-37	2.38519e-60	7.09589e-102	4.59893e-110	2.90332e-103	1.9887e-141	AT1G14720/AT2G01850	XTH28/XTH27	xyloglucan endotransglucosylase/hydrolase 28/endoxyloglucan transferase A3	XTH
Glyma.02G020600	Glyma.02G020600	pectate lyase	Cluster7	0.738649	7.13336	5.4516	5.46997	6.0452	6.57863	6.72486	6.33159	-2.30585	-2.28992	-1.4491	-0.705114	-0.473102	-1.04984	2.69655e-05	2.34589e-05	0.14623	1	1	1	AT1G14420/AT2G02720	AT59/None	Pectate lyase family protein/Pectate lyase family protein	PL
Glyma.13G202500	Glyma.13G202500	cellulose synthase A catalytic subunit 3 [UDP-forming]	Cluster7	0.982619	13.7679	11.5825	11.5975	10.9911	11.2602	11.5451	11.4139	-2.71742	-2.69814	-3.49904	-3.14685	-2.74349	-2.94096	4.56013e-35	1.58301e-34	8.57666e-73	4.75863e-54	2.61605e-36	1.46803e-44	AT5G05170	CESA3	Cellulose synthase family protein	CESA
Glyma.17G072200	Glyma.17G072200	cellulose synthase A catalytic subunit 7 [UDP-forming]	Cluster7	0.717925	9.25165	6.59735	5.98774	7.89389	6.48056	5.03434	5.20957	-3.16744	-4.06523	-1.54542	-3.37774	-5.51774	-5.17762	4.89118e-06	9.25233e-11	0.237079	3.73781e-07	1.07912e-19	8.73968e-18	AT2G21770/AT4G39350/AT5G09870/AT5G17420/AT5G64740	CESA9/CESA2/CESA5/CESA7/CESA6	cellulose synthase A9/cellulose synthase A2/cellulose synthase 5/Cellulose synthase family protein/cellulose synthase 6	CESA
Glyma.10G201700	Glyma.10G201700	glucomannan 4-beta-mannosyltransferase 9	Cluster7	0.988899	15.0846	10.1087	11.0163	9.7307	11.514	10.9396	11.3825	-6.11585	-4.91438	-6.58029	-4.26628	-4.92968	-4.36398	2.40333e-44	6.42778e-27	7.9065e-53	3.06665e-19	4.5817e-27	2.68153e-20	AT1G23480/AT1G24070/AT2G35650/AT3G56000/AT4G13410/AT4G16590/AT5G03760/AT5G16190/AT5G22740	CSLA3/CSLA10/CSLA7/CSLA14/CSLA15/CSLA1/CSLA9/CSLA11/CSLA02	cellulose synthase-like A3/cellulose synthase-like A10/cellulose synthase like/cellulose synthase like A14/Nucleotide-diphospho-sugar transferases superfamily protein/cellulose synthase-like A01/Nucleotide-diphospho-sugar transferases superfamily protein/cellulose synthase like A11/cellulose synthase-like A02	CSLA
Glyma.13G319600	Glyma.13G319600	glucomannan 4-beta-mannosyltransferase 2	Cluster7	0.59953	9.86166	7.13132	7.88245	9.30626	9.14137	8.67015	7.75654	-3.42253	-2.5117	-0.648574	-0.81304	-1.45228	-2.65535	1.25455e-12	6.95908e-06	1	1	0.223119	8.40806e-07	AT1G23480/AT1G24070/AT2G35650/AT3G56000/AT4G13410/AT4G16590/AT5G03760/AT5G16190/AT5G22740	CSLA3/CSLA10/CSLA7/CSLA14/CSLA15/CSLA1/CSLA9/CSLA11/CSLA02	cellulose synthase-like A3/cellulose synthase-like A10/cellulose synthase like/cellulose synthase like A14/Nucleotide-diphospho-sugar transferases superfamily protein/cellulose synthase-like A01/Nucleotide-diphospho-sugar transferases superfamily protein/cellulose synthase like A11/cellulose synthase-like A02	CSLA
Glyma.19G184200	Glyma.19G184200	glucomannan 4-beta-mannosyltransferase 1	Cluster7	0.96301	7.92474	6.55385	6.12794	5.84775	6.47848	7.06297	6.6	-1.69033	-2.34949	-2.79907	-1.88323	-0.966489	-1.70421	0.0905904	0.000380822	2.54782e-06	0.0201846	1	0.0689446	AT1G23480/AT1G24070/AT2G35650/AT3G56000/AT4G13410/AT4G16590/AT5G03760/AT5G16190/AT5G22740	CSLA3/CSLA10/CSLA7/CSLA14/CSLA15/CSLA1/CSLA9/CSLA11/CSLA02	cellulose synthase-like A3/cellulose synthase-like A10/cellulose synthase like/cellulose synthase like A14/Nucleotide-diphospho-sugar transferases superfamily protein/cellulose synthase-like A01/Nucleotide-diphospho-sugar transferases superfamily protein/cellulose synthase like A11/cellulose synthase-like A02	CSLA
Glyma.20G188600	Glyma.20G188600	probable glucomannan 4-beta-mannosyltransferase 9	Cluster7	0.984388	8.0617	3.05654	2.60565	2.70636	2.79001	3.1983	2.94333	-6.25931	-6.36666	-6.77025	-6.21396	-6.019	-6.38405	3.02698e-13	7.98468e-14	8.4976e-15	3.21889e-13	1.68919e-12	6.31559e-14	AT1G23480/AT1G24070/AT2G35650/AT3G56000/AT4G13410/AT4G16590/AT5G03760/AT5G16190/AT5G22740	CSLA3/CSLA10/CSLA7/CSLA14/CSLA15/CSLA1/CSLA9/CSLA11/CSLA02	cellulose synthase-like A3/cellulose synthase-like A10/cellulose synthase like/cellulose synthase like A14/Nucleotide-diphospho-sugar transferases superfamily protein/cellulose synthase-like A01/Nucleotide-diphospho-sugar transferases superfamily protein/cellulose synthase like A11/cellulose synthase-like A02	CSLA
Glyma.04G048100	Glyma.04G048100	probable xyloglucan glycosyltransferase 12	Cluster7	0.792371	11.5632	10.1218	10.6697	10.5848	10.5266	10.1011	10.5643	-1.85035	-1.12642	-1.24147	-1.31442	-1.85811	-1.24831	2.68884e-06	0.68654	0.235366	0.108521	1.60964e-06	0.205948	AT4G07960	CSLC12	Cellulose-synthase-like C12	CSLC
Glyma.13G070300	Glyma.13G070300	xyloglucan glycosyltransferase 4	Cluster7	0.846474	11.6874	9.04005	10.0876	10.3402	9.79221	9.74485	9.37468	-3.39776	-1.98458	-1.66653	-2.35808	-2.44786	-2.93112	1.06509e-31	1.47407e-06	0.0012279	2.29686e-11	1.1302e-12	1.87153e-21	AT3G28180	CSLC4	Cellulose-synthase-like C4	CSLC
Glyma.01G014000	Glyma.01G014000	cellulose synthase-like protein D2	Cluster7	0.968812	12.2871	10.0833	9.8223	9.63959	10.0084	9.40976	10.0848	-2.74771	-3.05887	-3.33407	-2.82858	-3.6144	-2.73303	1.24735e-14	5.32674e-20	2.74281e-25	4.22536e-16	5.09522e-31	1.31846e-14	AT1G32180/AT2G33100/AT3G03050/AT4G38190/AT5G16910	CSLD6/CSLD1/CSLD3/CSLD4/CSLD2	cellulose synthase-like D6/cellulose synthase-like D1/cellulose synthase-like D3/cellulose synthase like D4/cellulose-synthase like D2	CSLD
Glyma.17G101400	Glyma.17G101400	expansin-A15	Cluster7	0.537203	6.91692	4.96091	3.03906	1.09206	1.09247	1.11098	2.17632	-1.89587	-4.55575	-11.5646	-11.5583	-11.4872	-5.56363	0.115827	3.62825e-09	1.83019e-12	2.11533e-12	3.29947e-12	3.14704e-12	AT1G26770/AT1G69530/AT2G03090/AT2G40610/AT3G29030/AT5G05290/AT5G56320	EXPA10/EXPA1/EXPA15/EXPA8/EXPA5/EXPA2/EXPA14	expansin A10/expansin A1/expansin A15/expansin A8/expansin A5/expansin A2/expansin A14	EXPA
Glyma.13G134200	Glyma.13G134200	probable pectate lyase 4	Cluster7	0.978217	9.64204	7.31589	7.10604	7.73363	7.39705	7.60569	7.176	-2.97455	-3.24917	-2.41416	-2.8492	-2.58531	-3.17221	8.94606e-25	2.02592e-31	5.54304e-14	3.26387e-22	7.0175e-17	1.09975e-29	AT3G09540/AT3G55140	None/None	Pectin lyase-like superfamily protein/Pectin lyase-like superfamily protein	PL
Glyma.18G262500	Glyma.18G262500	pectinesterase 31	Cluster7	0.93988	10.8393	9.3987	9.26101	9.37249	9.30406	9.03196	9.38807	-1.80624	-1.99858	-1.85096	-1.93413	-2.25861	-1.82908	5.49448e-05	3.03945e-07	1.26577e-05	1.70835e-06	1.08266e-10	2.34889e-05	AT2G21610/AT3G29090	PE11/PME31	pectinesterase 11/pectin methylesterase 31	PME
Glyma.16G014000	Glyma.16G014000	pectinesterase 3	Cluster7	0.641312	12.2869	10.771	10.7471	10.4588	10.249	10.0403	10.2709	-1.88421	-1.92227	-2.29749	-2.57525	-2.8401	-2.546	7.95902e-11	7.06967e-12	2.73911e-22	7.04708e-32	1.10086e-42	7.3532e-31	AT1G53840	PME1	pectin methylesterase 1	PME
Glyma.03G029100	Glyma.03G029100	pectinesterase 2	Cluster7	0.441477	3.52669	1.74126	1.81135	2.24555	3.2414	3.11506	3.28169	-7.39033	-5.27124	-1.93193	-0.308312	-0.074905	-0.238712	0.000766675	0.00406659	0.19559	1	1	1	AT2G45220/AT4G00190	PME17/PME38	Plant invertase/pectin methylesterase inhibitor superfamily/pectin methylesterase 38	PME
Glyma.07G046000	N/A	N/A	Cluster7	0.593888	13.7754	11.9326	12.5732	12.3904	12.0115	11.2728	11.9261	-2.28716	-1.45675	-1.70229	-2.19632	-3.12565	-2.29656	3.72188e-09	0.0472136	0.00131698	2.99129e-08	4.7862e-23	1.89469e-09	AT3G14300	PME26	pectinesterase family protein	PME
Glyma.05G150400	Glyma.05G150400	xyloglucan endotransglucosylase/hydrolase 2	Cluster7	0.995385	15.5716	11.4993	12.4297	12.0871	12.994	13.5411	12.3702	-5.09738	-3.78687	-4.24076	-3.06004	-2.33603	-3.57562	1.15578e-20	1.65201e-10	9.52474e-14	2.11844e-06	0.002168	3.45319e-09	AT3G23730/AT4G14130	XTH16/XTH15	xyloglucan endotransglucosylase/hydrolase 16/xyloglucan endotransglucosylase/hydrolase 15	XTH
Glyma.11G253900	Glyma.11G253900	brassinosteroid-regulated protein BRU1-like	Cluster7	0.663322	11.5033	7.69827	9.25807	10.6157	9.90385	8.42661	8.56869	-4.87717	-2.72546	-0.986806	-1.67611	-3.6376	-3.65613	6.61871e-21	2.09028e-05	1	0.0995572	9.49753e-11	5.97494e-11	AT3G23730/AT4G14130	XTH16/XTH15	xyloglucan endotransglucosylase/hydrolase 16/xyloglucan endotransglucosylase/hydrolase 15	XTH
Glyma.18G003200	Glyma.18G003200	xyloglucan endotransglucosylase/hydrolase 2	Cluster7	0.952904	12.5811	9.21479	9.95414	10.4188	10.4548	9.69743	9.72882	-4.23744	-3.19829	-2.62511	-2.5186	-3.43046	-3.51865	1.77443e-24	2.87797e-12	2.18655e-07	1.41493e-06	1.26275e-14	1.26658e-15	AT3G23730/AT4G14130	XTH16/XTH15	xyloglucan endotransglucosylase/hydrolase 16/xyloglucan endotransglucosylase/hydrolase 15	XTH
Glyma.13G094900	Glyma.13G094900	xyloglucan endotransglucosylase/hydrolase protein 22	Cluster7	0.982285	14.8542	10.9431	9.88897	7.51173	8.2042	9.14248	10.4938	-4.50138	-5.81759	-9.27873	-8.23391	-6.51084	-4.99118	1.60765e-10	8.8749e-19	5.42669e-51	9.23339e-40	5.71061e-24	2.04767e-13	AT2G18800/AT4G25810/AT4G30270/AT5G57550/AT5G57560	XTH21/XTH23/XTH24/XTH25/XTH22	xyloglucan endotransglucosylase/hydrolase 21/xyloglucan endotransglycosylase 6/xyloglucan endotransglucosylase/hydrolase 24/xyloglucan endotransglucosylase/hydrolase 25/Xyloglucan endotransglucosylase/hydrolase family protein	XTH
Glyma.13G095000	Glyma.13G095000	probable xyloglucan endotransglucosylase/hydrolase protein 23-like	Cluster7	0.991734	15.7284	10.2597	9.58067	8.28256	10.7239	11.0943	11.7127	-6.61209	-7.56134	-9.41599	-6.02273	-5.46449	-4.71933	3.53835e-54	1.34864e-73	2.21786e-117	4.1359e-44	3.3276e-35	5.69694e-25	AT2G18800/AT4G25810/AT4G30270/AT5G57550/AT5G57560	XTH21/XTH23/XTH24/XTH25/XTH22	xyloglucan endotransglucosylase/hydrolase 21/xyloglucan endotransglycosylase 6/xyloglucan endotransglucosylase/hydrolase 24/xyloglucan endotransglucosylase/hydrolase 25/Xyloglucan endotransglucosylase/hydrolase family protein	XTH
Glyma.13G095200	Glyma.13G095200	probable xyloglucan endotransglucosylase/hydrolase protein 23	Cluster7	0.99759	10.8225	7.89657	7.78848	7.65809	8.09957	8.35224	8.42428	-3.6181	-3.73464	-3.97877	-3.28918	-2.98274	-2.89723	1.75911e-15	5.86513e-17	8.84818e-20	2.11541e-12	1.17296e-09	5.40361e-09	AT2G18800/AT4G25810/AT4G30270/AT5G57550/AT5G57560	XTH21/XTH23/XTH24/XTH25/XTH22	xyloglucan endotransglucosylase/hydrolase 21/xyloglucan endotransglycosylase 6/xyloglucan endotransglucosylase/hydrolase 24/xyloglucan endotransglucosylase/hydrolase 25/Xyloglucan endotransglucosylase/hydrolase family protein	XTH
Glyma.13G095300	Glyma.13G095300	probable xyloglucan endotransglucosylase/hydrolase protein 23	Cluster7	0.988032	14.4553	8.68128	8.30783	7.03187	8.39653	9.39467	9.47341	-6.97322	-7.50842	-9.35244	-7.37107	-6.02165	-5.9209	6.09393e-95	6.47093e-112	2.50329e-169	1.7488e-107	1.58079e-68	4.51215e-66	AT2G18800/AT4G25810/AT4G30270/AT5G57550/AT5G57560	XTH21/XTH23/XTH24/XTH25/XTH22	xyloglucan endotransglucosylase/hydrolase 21/xyloglucan endotransglycosylase 6/xyloglucan endotransglucosylase/hydrolase 24/xyloglucan endotransglucosylase/hydrolase 25/Xyloglucan endotransglucosylase/hydrolase family protein	XTH
Glyma.17G064900	Glyma.17G064900	probable xyloglucan endotransglucosylase/hydrolase protein 23-like	Cluster7	0.994351	12.8562	6.95007	7.88214	7.19397	8.15236	8.91868	9.60932	-7.44349	-6.10755	-7.06617	-5.75224	-4.72321	-3.77	2.13903e-108	3.16769e-73	1.55782e-98	4.2344e-64	1.59948e-40	2.75568e-23	AT2G18800/AT4G25810/AT4G30270/AT5G57550/AT5G57560	XTH21/XTH23/XTH24/XTH25/XTH22	xyloglucan endotransglucosylase/hydrolase 21/xyloglucan endotransglycosylase 6/xyloglucan endotransglucosylase/hydrolase 24/xyloglucan endotransglucosylase/hydrolase 25/Xyloglucan endotransglucosylase/hydrolase family protein	XTH
Glyma.17G065000	2019-01-05	syringolide-induced protein 19-1-5	Cluster7	0.941044	6.36045	4.02058	3.65295	2.7312	2.937	2.88756	3.03708	-2.74704	-3.27244	-5.35724	-4.622	-4.29133	-4.34821	0.0316763	0.00512593	2.02544e-06	3.49894e-05	0.000139759	9.83542e-05	AT2G18800/AT4G25810/AT4G30270/AT5G57550/AT5G57560	XTH21/XTH23/XTH24/XTH25/XTH22	xyloglucan endotransglucosylase/hydrolase 21/xyloglucan endotransglycosylase 6/xyloglucan endotransglucosylase/hydrolase 24/xyloglucan endotransglucosylase/hydrolase 25/Xyloglucan endotransglucosylase/hydrolase family protein	XTH
Glyma.17G065100	Glyma.17G065100	probable xyloglucan endotransglucosylase/hydrolase protein 23	Cluster7	0.958658	13.9097	10.1978	10.5663	9.35979	9.77925	9.40422	8.52878	-4.44618	-3.92834	-5.4402	-5.00082	-5.43964	-6.72996	4.78349e-21	7.9849e-16	3.23992e-34	4.19324e-28	4.60006e-34	3.40451e-55	AT2G18800/AT4G25810/AT4G30270/AT5G57550/AT5G57560	XTH21/XTH23/XTH24/XTH25/XTH22	xyloglucan endotransglucosylase/hydrolase 21/xyloglucan endotransglycosylase 6/xyloglucan endotransglucosylase/hydrolase 24/xyloglucan endotransglucosylase/hydrolase 25/Xyloglucan endotransglucosylase/hydrolase family protein	XTH
Glyma.17G065200	Glyma.17G065200	xyloglucan endotransglucosylase/hydrolase family protein	Cluster7	0.870144	8.76017	6.37237	5.598	4.12581	4.55018	3.72056	3.98356	-2.87422	-3.91638	-6.00585	-5.23674	-6.43349	-6.26961	8.16399e-07	2.56148e-14	6.76621e-31	2.56089e-25	2.57021e-32	3.84342e-33	AT2G18800/AT4G25810/AT4G30270/AT5G57550/AT5G57560	XTH21/XTH23/XTH24/XTH25/XTH22	xyloglucan endotransglucosylase/hydrolase 21/xyloglucan endotransglycosylase 6/xyloglucan endotransglucosylase/hydrolase 24/xyloglucan endotransglucosylase/hydrolase 25/Xyloglucan endotransglucosylase/hydrolase family protein	XTH
Glyma.17G065300	Glyma.17G065300	probable xyloglucan endotransglucosylase/hydrolase protein 23	Cluster7	0.633102	7.69115	6.06717	4.95784	4.55608	3.99726	4.56048	3.71064	-1.99924	-3.57505	-3.91575	-5.06404	-4.03426	-5.61366	0.0476419	2.42354e-07	7.15475e-09	4.68817e-14	2.78221e-09	1.31173e-16	AT2G18800/AT4G25810/AT4G30270/AT5G57550/AT5G57560	XTH21/XTH23/XTH24/XTH25/XTH22	xyloglucan endotransglucosylase/hydrolase 21/xyloglucan endotransglycosylase 6/xyloglucan endotransglucosylase/hydrolase 24/xyloglucan endotransglucosylase/hydrolase 25/Xyloglucan endotransglucosylase/hydrolase family protein	XTH
Glyma.17G065400	Glyma.17G065400	probable xyloglucan endotransglucosylase/hydrolase protein 23	Cluster7	0.976762	9.22202	5.1414	4.89508	4.109	4.4682	4.1067	4.17601	-5.02248	-5.10085	-6.32647	-5.98157	-6.27326	-6.2702	3.01781e-14	5.98793e-15	4.05992e-22	4.4724e-20	1.47586e-21	5.39028e-22	AT2G18800/AT4G25810/AT4G30270/AT5G57550/AT5G57560	XTH21/XTH23/XTH24/XTH25/XTH22	xyloglucan endotransglucosylase/hydrolase 21/xyloglucan endotransglycosylase 6/xyloglucan endotransglucosylase/hydrolase 24/xyloglucan endotransglucosylase/hydrolase 25/Xyloglucan endotransglucosylase/hydrolase family protein	XTH
Glyma.05G138700	Glyma.05G138700	probable xyloglucan endotransglucosylase/hydrolase protein 28	Cluster7	0.977212	13.8698	10.9152	11.0984	10.9537	10.8936	10.8776	10.907	-3.6519	-3.42696	-3.61464	-3.69075	-3.70825	-3.67744	8.77105e-68	1.66843e-57	1.81832e-66	3.96026e-70	5.79835e-71	1.25919e-69	AT1G14720/AT2G01850	XTH28/XTH27	xyloglucan endotransglucosylase/hydrolase 28/endoxyloglucan transferase A3	XTH
Glyma.06G316700	Glyma.06G316700	probable cellulose synthase A catalytic subunit 3 [UDP-forming]	Cluster8	0.774007	3.93716	4.02866	3.14527	3.18342	2.53576	2.45283	2.46807	0.0887204	-0.87176	-0.874139	-2.08336	-2.32844	-2.95907	1	1	0.984708	0.164291	0.116889	0.0364852	AT4G18780	CESA8	cellulose synthase family protein	CESA
Glyma.06G049400	Glyma.06G049400	probable xyloglucan glycosyltransferase 12	Cluster8	0.570221	10.9657	10.2563	10.6453	10.5724	10.1627	9.54478	10.3288	-0.909667	-0.414101	-0.510215	-1.02895	-1.81221	-0.805707	1	1	1	1	0.000107673	1	AT4G07960	CSLC12	Cellulose-synthase-like C12	CSLC
Glyma.17G260400	EXP1	expansin 1	Cluster8	0.429938	9.93458	10.1663	10.0387	8.40834	5.12793	3.875	3.37663	0.164797	0.126563	-1.47485	-6.18938	-7.94434	-11.1672	1	1	0.415301	5.54099e-12	1.21527e-17	7.45952e-16	AT1G20190	EXPA11	expansin 11	EXPA
Glyma.09G234800	Glyma.09G234800	pectinesterase 31	Cluster8	0.534896	9.31884	8.48006	8.76542	8.94035	8.68334	8.10667	8.18379	-1.0761	-0.699324	-0.482526	-0.813286	-1.53336	-1.43626	1	1	1	1	0.0384582	0.0982419	AT2G21610/AT3G29090	PE11/PME31	pectinesterase 11/pectin methylesterase 31	PME
Glyma.18G138200	N/A	N/A	Cluster8	0.490778	3.76737	4.13392	3.42506	2.92456	2.10143	2.44058	2.3223	0.33491	-0.380908	-1.24553	-4.71251	-2.48018	-3.16933	1	1	0.626499	0.00235268	0.0686306	0.0151779	AT1G70370	PG2	BURP domain-containing protein/polygalacturonase 2	PG2
Glyma.19G212300	Glyma.19G212300	probable pectinesterase/pectinesterase inhibitor 41	Cluster8	0.668158	10.0107	10.2794	9.21045	8.69177	8.91786	8.0167	7.88661	0.283608	-0.946705	-1.67308	-1.38109	-2.57725	-2.7966	1	1	0.0168749	0.215599	1.5851e-08	1.08559e-10	AT1G02810/AT2G47550/AT4G02330	PMEI-PME7/PMEI-PME20/PME41	Plant invertase/pectin methylesterase inhibitor superfamily/Plant invertase/pectin methylesterase inhibitor superfamily/Plant invertase/pectin methylesterase inhibitor superfamily	PME
Glyma.02G068900	Glyma.02G068900	xyloglucan endotransglucosylase/hydrolase protein A-like	Cluster8	0.773605	10.7824	9.03984	8.69743	9.00399	5.77385	4.01464	3.49958	-1.85426	-2.17661	-1.83061	-6.2635	-8.90451	-10.9548	0.150417	0.0355046	0.124308	1.02108e-18	9.8714e-32	4.68279e-30	AT2G06850/AT5G13870	XTH4/XTH5	xyloglucan endotransglucosylase/hydrolase 4/xyloglucan endotransglucosylase/hydrolase 5	XTH
Glyma.02G183000	Glyma.02G183000	polygalacturonase	N/A	N/A	N/A	N/A	N/A	N/A	N/A	N/A	N/A	N/A	N/A	N/A	N/A	N/A	N/A	N/A	N/A	N/A	N/A	N/A	N/A	AT2G41850/AT3G57510	ADPG2/ADPG1	polygalacturonase ADPG2-like protein/Pectin lyase-like superfamily protein	ADPG
Glyma.10G103200	Glyma.10G103200	polygalacturonase	N/A	N/A	N/A	N/A	N/A	N/A	N/A	N/A	N/A	N/A	N/A	N/A	N/A	N/A	N/A	N/A	N/A	N/A	N/A	N/A	N/A	AT2G41850/AT3G57510	ADPG2/ADPG1	polygalacturonase ADPG2-like protein/Pectin lyase-like superfamily protein	ADPG
Glyma.01G042700	Glyma.01G042700	probable pectate lyase 3	N/A	N/A	N/A	N/A	N/A	N/A	N/A	N/A	N/A	N/A	N/A	N/A	N/A	N/A	N/A	N/A	N/A	N/A	N/A	N/A	N/A	AT1G14420/AT2G02720	AT59/None	Pectate lyase family protein/Pectate lyase family protein	PL
Glyma.04G173900	Glyma.04G173900	probable pectate lyase P59	N/A	N/A	N/A	N/A	N/A	N/A	N/A	N/A	N/A	N/A	N/A	N/A	N/A	N/A	N/A	N/A	N/A	N/A	N/A	N/A	N/A	AT1G14420/AT2G02720	AT59/None	Pectate lyase family protein/Pectate lyase family protein	PL
Glyma.06G190700	N/A	N/A	N/A	N/A	N/A	N/A	N/A	N/A	N/A	N/A	N/A	N/A	N/A	N/A	N/A	N/A	N/A	N/A	N/A	N/A	N/A	N/A	N/A	AT1G14420/AT2G02720	AT59/None	Pectate lyase family protein/Pectate lyase family protein	PL
Glyma.08G296900	Glyma.08G296900	pectate lyase	N/A	N/A	N/A	N/A	N/A	N/A	N/A	N/A	N/A	N/A	N/A	N/A	N/A	N/A	N/A	N/A	N/A	N/A	N/A	N/A	N/A	AT1G14420/AT2G02720	AT59/None	Pectate lyase family protein/Pectate lyase family protein	PL
Glyma.13G064700	Glyma.13G064700	pectate lyase	N/A	N/A	N/A	N/A	N/A	N/A	N/A	N/A	N/A	N/A	N/A	N/A	N/A	N/A	N/A	N/A	N/A	N/A	N/A	N/A	N/A	AT1G14420/AT2G02720	AT59/None	Pectate lyase family protein/Pectate lyase family protein	PL
Glyma.18G255900	Glyma.18G255900	pectate lyase	N/A	N/A	N/A	N/A	N/A	N/A	N/A	N/A	N/A	N/A	N/A	N/A	N/A	N/A	N/A	N/A	N/A	N/A	N/A	N/A	N/A	AT1G14420/AT2G02720	AT59/None	Pectate lyase family protein/Pectate lyase family protein	PL
Glyma.19G020200	Glyma.19G020200	pectate lyase	N/A	N/A	N/A	N/A	N/A	N/A	N/A	N/A	N/A	N/A	N/A	N/A	N/A	N/A	N/A	N/A	N/A	N/A	N/A	N/A	N/A	AT1G14420/AT2G02720	AT59/None	Pectate lyase family protein/Pectate lyase family protein	PL
Glyma.04G067900	Glyma.04G067900	cellulose synthase A catalytic subunit 1 [UDP-forming]	N/A	N/A	13.1294	13.2912	13.7111	13.5219	13.2628	12.8573	13.1911	0.202526	0.746115	0.494853	0.171998	-0.339949	0.0786572	1	1	1	1	1	1	AT2G25540/AT4G32410	CESA10/CESA1	cellulose synthase A catalytic subunit 3 UDP-forming-like protein/cellulose synthase 1	CESA
Glyma.06G069600	Glyma.06G069600	cellulose synthase A catalytic subunit 1 [UDP-forming]	N/A	N/A	12.6513	12.7903	13.5187	13.6176	13.2578	12.9086	12.9878	0.171362	1.13548	1.22125	0.766074	0.324968	0.420192	1	0.629581	0.274169	1	1	1	AT2G25540/AT4G32410	CESA10/CESA1	cellulose synthase A catalytic subunit 3 UDP-forming-like protein/cellulose synthase 1	CESA
Glyma.12G237000	Glyma.12G237000	cellulose synthase A catalytic subunit 3 [UDP-forming]	N/A	N/A	13.5351	12.73	12.9169	12.6851	13.2552	13.6172	13.5379	-1.03153	-0.788221	-1.08703	-0.353033	0.115411	0.00484343	1	1	0.789577	1	1	1	AT5G05170	CESA3	Cellulose synthase family protein	CESA
Glyma.15G275000	Glyma.15G275000	cellulose synthase A catalytic subunit 3 [UDP-forming]	N/A	N/A	13.3414	13.3941	13.9625	13.771	13.5574	13.169	13.0191	0.0555472	0.780833	0.521921	0.268046	-0.216105	-0.422951	1	1	1	1	1	1	AT5G05170	CESA3	Cellulose synthase family protein	CESA
Glyma.13G126000	Glyma.13G126000	cellulose synthase A catalytic subunit 4 [UDP-forming]	N/A	N/A	N/A	N/A	N/A	N/A	N/A	N/A	N/A	N/A	N/A	N/A	N/A	N/A	N/A	N/A	N/A	N/A	N/A	N/A	N/A	AT5G44030	CESA4	cellulose synthase A4	CESA
Glyma.05G160000	Glyma.05G160000	WD repeat-containing protein	N/A	N/A	8.61206	9.06089	8.81392	8.66303	8.38896	8.83465	8.75264	0.580128	0.263419	0.0671506	-0.281638	0.289854	0.183754	1	1	1	1	1	1	AT4G18780	CESA8	cellulose synthase family protein	CESA
Glyma.08G117500	Glyma.08G117500	cellulose synthase A catalytic subunit 8 [UDP-forming]	N/A	N/A	1.90751	2.52882	2.57057	2.64494	1.90634	2.83849	2.18561	1.50499	1.69515	1.88353	0.065581	2.70212	0.875735	0.447202	0.314133	0.240617	1	0.106877	0.792649	AT4G18780	CESA8	cellulose synthase family protein	CESA
Glyma.04G142700	Glyma.04G142700	cellulose synthase A catalytic subunit 7 [UDP-forming]	N/A	N/A	N/A	N/A	N/A	N/A	N/A	N/A	N/A	N/A	N/A	N/A	N/A	N/A	N/A	N/A	N/A	N/A	N/A	N/A	N/A	AT2G21770/AT4G39350/AT5G09870/AT5G17420/AT5G64740	CESA9/CESA2/CESA5/CESA7/CESA6	cellulose synthase A9/cellulose synthase A2/cellulose synthase 5/Cellulose synthase family protein/cellulose synthase 6	CESA
Glyma.05G187300	Glyma.05G187300	cellulose synthase A catalytic subunit 6 [UDP-forming]	N/A	N/A	13.779	13.4664	13.9324	13.67	13.3382	12.9278	12.8343	-0.394481	0.209283	-0.13225	-0.554432	-1.07596	-1.2135	1	1	1	1	0.931329	0.267845	AT2G21770/AT4G39350/AT5G09870/AT5G17420/AT5G64740	CESA9/CESA2/CESA5/CESA7/CESA6	cellulose synthase A9/cellulose synthase A2/cellulose synthase 5/Cellulose synthase family protein/cellulose synthase 6	CESA
Glyma.06G225400	Glyma.06G225400	cellulose synthase A catalytic subunit 7 [UDP-forming]	N/A	N/A	N/A	N/A	N/A	N/A	N/A	N/A	N/A	N/A	N/A	N/A	N/A	N/A	N/A	N/A	N/A	N/A	N/A	N/A	N/A	AT2G21770/AT4G39350/AT5G09870/AT5G17420/AT5G64740	CESA9/CESA2/CESA5/CESA7/CESA6	cellulose synthase A9/cellulose synthase A2/cellulose synthase 5/Cellulose synthase family protein/cellulose synthase 6	CESA
Glyma.08G145600	Glyma.08G145600	cellulose synthase A catalytic subunit 2 [UDP-forming]	N/A	N/A	12.1598	11.8285	12.3749	12.3298	11.86	11.363	11.592	-0.420322	0.279302	0.201983	-0.365904	-0.99	-0.700019	1	1	1	1	1	1	AT2G21770/AT4G39350/AT5G09870/AT5G17420/AT5G64740	CESA9/CESA2/CESA5/CESA7/CESA6	cellulose synthase A9/cellulose synthase A2/cellulose synthase 5/Cellulose synthase family protein/cellulose synthase 6	CESA
Glyma.03G183500	Glyma.03G183500	glucomannan 4-beta-mannosyltransferase 1	N/A	N/A	5.61831	6.43104	6.242	5.8374	6.32227	6.5701	6.28644	0.83254	0.572971	0.0524798	0.671956	0.989456	0.613627	1	1	1	1	1	1	AT1G23480/AT1G24070/AT2G35650/AT3G56000/AT4G13410/AT4G16590/AT5G03760/AT5G16190/AT5G22740	CSLA3/CSLA10/CSLA7/CSLA14/CSLA15/CSLA1/CSLA9/CSLA11/CSLA02	cellulose synthase-like A3/cellulose synthase-like A10/cellulose synthase like/cellulose synthase like A14/Nucleotide-diphospho-sugar transferases superfamily protein/cellulose synthase-like A01/Nucleotide-diphospho-sugar transferases superfamily protein/cellulose synthase like A11/cellulose synthase-like A02	CSLA
Glyma.14G090000	Glyma.14G090000	probable xyloglucan glycosyltransferase 12	N/A	N/A	11.1081	10.1564	10.7799	10.857	10.7196	10.2511	10.6074	-1.22919	-0.411465	-0.313059	-0.498436	-1.07738	-0.641452	0.222659	1	1	1	0.884282	1	AT4G07960	CSLC12	Cellulose-synthase-like C12	CSLC
Glyma.16G087600	Glyma.16G087600	probable xyloglucan glycosyltransferase 6	N/A	N/A	8.67356	8.58557	8.93673	8.85325	8.58436	8.88297	8.58469	-0.110452	0.329188	0.220597	-0.125173	0.261451	-0.121644	1	1	1	1	1	1	AT3G07330	CSLC6	Cellulose-synthase-like C6	CSLC
Glyma.01G232500	Glyma.01G232500	cellulose synthase-like protein D2	N/A	N/A	11.377	10.6929	11.0696	11.2899	11.1081	10.5991	11.0154	-0.888824	-0.39177	-0.124499	-0.349852	-1.01463	-0.467568	1	1	1	1	1	1	AT1G32180/AT2G33100/AT3G03050/AT4G38190/AT5G16910	CSLD6/CSLD1/CSLD3/CSLD4/CSLD2	cellulose synthase-like D6/cellulose synthase-like D1/cellulose synthase-like D3/cellulose synthase like D4/cellulose-synthase like D2	CSLD
Glyma.02G286100	Glyma.02G286100	cellulose synthase-like protein D4	N/A	N/A	N/A	N/A	N/A	N/A	N/A	N/A	N/A	N/A	N/A	N/A	N/A	N/A	N/A	N/A	N/A	N/A	N/A	N/A	N/A	AT1G32180/AT2G33100/AT3G03050/AT4G38190/AT5G16910	CSLD6/CSLD1/CSLD3/CSLD4/CSLD2	cellulose synthase-like D6/cellulose synthase-like D1/cellulose synthase-like D3/cellulose synthase like D4/cellulose-synthase like D2	CSLD
Glyma.09G119000	Glyma.09G119000	cellulose synthase-like protein D1	N/A	N/A	N/A	N/A	N/A	N/A	N/A	N/A	N/A	N/A	N/A	N/A	N/A	N/A	N/A	N/A	N/A	N/A	N/A	N/A	N/A	AT1G32180/AT2G33100/AT3G03050/AT4G38190/AT5G16910	CSLD6/CSLD1/CSLD3/CSLD4/CSLD2	cellulose synthase-like D6/cellulose synthase-like D1/cellulose synthase-like D3/cellulose synthase like D4/cellulose-synthase like D2	CSLD
Glyma.09G208200	Glyma.09G208200	cellulose synthase-like protein D3	N/A	N/A	6.06994	6.01016	6.38163	6.72253	6.80428	5.68309	6.49823	-0.0159129	0.42182	0.861559	1.00689	-0.524561	0.563833	1	1	1	1	1	1	AT1G32180/AT2G33100/AT3G03050/AT4G38190/AT5G16910	CSLD6/CSLD1/CSLD3/CSLD4/CSLD2	cellulose synthase-like D6/cellulose synthase-like D1/cellulose synthase-like D3/cellulose synthase like D4/cellulose-synthase like D2	CSLD
Glyma.11G010400	Glyma.11G010400	cellulose synthase-like protein D2	N/A	N/A	11.7475	11.3637	11.6264	11.8329	11.7888	11.6238	11.7973	-0.514255	-0.166421	0.0874508	0.036572	-0.173832	0.044872	1	1	1	1	1	1	AT1G32180/AT2G33100/AT3G03050/AT4G38190/AT5G16910	CSLD6/CSLD1/CSLD3/CSLD4/CSLD2	cellulose synthase-like D6/cellulose synthase-like D1/cellulose synthase-like D3/cellulose synthase like D4/cellulose-synthase like D2	CSLD
Glyma.14G029200	Glyma.14G029200	cellulose synthase-like protein D4	N/A	N/A	N/A	N/A	N/A	N/A	N/A	N/A	N/A	N/A	N/A	N/A	N/A	N/A	N/A	N/A	N/A	N/A	N/A	N/A	N/A	AT1G32180/AT2G33100/AT3G03050/AT4G38190/AT5G16910	CSLD6/CSLD1/CSLD3/CSLD4/CSLD2	cellulose synthase-like D6/cellulose synthase-like D1/cellulose synthase-like D3/cellulose synthase like D4/cellulose-synthase like D2	CSLD
Glyma.02G235900	Glyma.02G235900	expansin-A8	N/A	N/A	N/A	N/A	N/A	N/A	N/A	N/A	N/A	N/A	N/A	N/A	N/A	N/A	N/A	N/A	N/A	N/A	N/A	N/A	N/A	AT1G26770/AT1G69530/AT2G03090/AT2G40610/AT3G29030/AT5G05290/AT5G56320	EXPA10/EXPA1/EXPA15/EXPA8/EXPA5/EXPA2/EXPA14	expansin A10/expansin A1/expansin A15/expansin A8/expansin A5/expansin A2/expansin A14	EXPA
Glyma.03G035800	Glyma.03G035800	expansin-A4	N/A	N/A	N/A	N/A	N/A	N/A	N/A	N/A	N/A	N/A	N/A	N/A	N/A	N/A	N/A	N/A	N/A	N/A	N/A	N/A	N/A	AT1G26770/AT1G69530/AT2G03090/AT2G40610/AT3G29030/AT5G05290/AT5G56320	EXPA10/EXPA1/EXPA15/EXPA8/EXPA5/EXPA2/EXPA14	expansin A10/expansin A1/expansin A15/expansin A8/expansin A5/expansin A2/expansin A14	EXPA
Glyma.14G203900	Glyma.14G203900	expansin-A8	N/A	N/A	N/A	N/A	N/A	N/A	N/A	N/A	N/A	N/A	N/A	N/A	N/A	N/A	N/A	N/A	N/A	N/A	N/A	N/A	N/A	AT1G26770/AT1G69530/AT2G03090/AT2G40610/AT3G29030/AT5G05290/AT5G56320	EXPA10/EXPA1/EXPA15/EXPA8/EXPA5/EXPA2/EXPA14	expansin A10/expansin A1/expansin A15/expansin A8/expansin A5/expansin A2/expansin A14	EXPA
Glyma.02G240900	Glyma.02G240900	expansin-A13	N/A	N/A	6.79012	7.39062	7.46437	7.67463	7.42138	6.85612	7.11015	0.788053	0.887039	1.16367	0.828766	0.102474	0.420507	1	1	0.620407	1	1	1	AT3G03220	EXPA11	expansin A13	EXPA
Glyma.06G021800	Glyma.06G021800	expansin-A11	N/A	N/A	N/A	N/A	N/A	N/A	N/A	N/A	N/A	N/A	N/A	N/A	N/A	N/A	N/A	N/A	N/A	N/A	N/A	N/A	N/A	AT1G20190	EXPA11	expansin 11	EXPA
Glyma.12G150900	Glyma.12G150900	expansin-A12	N/A	N/A	0.434154	0.931149	1.46767	0.932732	0.411211	0.66406	0.407216	0.519597	0.800948	0.55308	-0.0445439	0.396415	-0.0470647	0.653866	0.0664819	0.447519	1	0.958574	1	AT3G15370	EXPA11	expansin 12	EXPA
Glyma.14G210500	Glyma.14G210500	expansin-A13	N/A	N/A	7.66737	8.42459	8.57221	8.41273	8.54965	8.50765	8.18393	1.0133	1.20279	0.999522	1.18533	1.13304	0.69439	1	0.322223	1	0.387483	0.663388	1	AT3G03220	EXPA11	expansin A13	EXPA
Glyma.18G044100	Glyma.18G044100	expansin-A13	N/A	N/A	4.59655	6.01245	6.03813	4.78038	3.64869	3.26549	3.9326	1.35937	1.39311	0.0838906	-0.975848	-0.879873	-0.7626	0.644628	0.527505	1	0.940257	1	1	AT3G03220	EXPA11	expansin A13	EXPA
Glyma.08G243200	Glyma.08G243200	expansin-A23	N/A	N/A	N/A	N/A	N/A	N/A	N/A	N/A	N/A	N/A	N/A	N/A	N/A	N/A	N/A	N/A	N/A	N/A	N/A	N/A	N/A	AT5G39260/AT5G39280/AT5G39300/AT5G39310	EXPA21/EXPA23/EXPA25/EXPA24	expansin A21/expansin A23/expansin A25/expansin A24	EXPA
Glyma.18G265400	N/A	N/A	N/A	N/A	N/A	N/A	N/A	N/A	N/A	N/A	N/A	N/A	N/A	N/A	N/A	N/A	N/A	N/A	N/A	N/A	N/A	N/A	N/A	AT5G39260/AT5G39280/AT5G39300/AT5G39310	EXPA21/EXPA23/EXPA25/EXPA24	expansin A21/expansin A23/expansin A25/expansin A24	EXPA
Glyma.03G186600	N/A	N/A	N/A	N/A	N/A	N/A	N/A	N/A	N/A	N/A	N/A	N/A	N/A	N/A	N/A	N/A	N/A	N/A	N/A	N/A	N/A	N/A	N/A	AT2G28950/AT2G37640/AT2G39700/AT3G55500/AT5G02260	EXPA6/EXPA3/EXPA4/EXPA16/EXPA9	expansin A6/Barwin-like endoglucanases superfamily protein/expansin A4/expansin A16/expansin A9	EXPA
Glyma.19G186700	Glyma.19G186700	expansin-A9	N/A	N/A	N/A	N/A	N/A	N/A	N/A	N/A	N/A	N/A	N/A	N/A	N/A	N/A	N/A	N/A	N/A	N/A	N/A	N/A	N/A	AT2G28950/AT2G37640/AT2G39700/AT3G55500/AT5G02260	EXPA6/EXPA3/EXPA4/EXPA16/EXPA9	expansin A6/Barwin-like endoglucanases superfamily protein/expansin A4/expansin A16/expansin A9	EXPA
Glyma.01G214400	Glyma.01G214400	expansin-A7	N/A	N/A	N/A	N/A	N/A	N/A	N/A	N/A	N/A	N/A	N/A	N/A	N/A	N/A	N/A	N/A	N/A	N/A	N/A	N/A	N/A	AT1G12560/AT1G62980	EXPA7/EXPA18	expansin A7/expansin A18	EXPA
Glyma.05G051200	N/A	N/A	N/A	N/A	N/A	N/A	N/A	N/A	N/A	N/A	N/A	N/A	N/A	N/A	N/A	N/A	N/A	N/A	N/A	N/A	N/A	N/A	N/A	AT1G12560/AT1G62980	EXPA7/EXPA18	expansin A7/expansin A18	EXPA
Glyma.11G027600	Glyma.11G027600	expansin-A7	N/A	N/A	N/A	N/A	N/A	N/A	N/A	N/A	N/A	N/A	N/A	N/A	N/A	N/A	N/A	N/A	N/A	N/A	N/A	N/A	N/A	AT1G12560/AT1G62980	EXPA7/EXPA18	expansin A7/expansin A18	EXPA
Glyma.17G133100	Glyma.17G133100	putative expansin-A30	N/A	N/A	0.654036	0.638593	0.966876	0.702622	1.0877	1.80953	0.910505	-0.0527175	0.533232	0.168443	0.73257	1.14281	0.556697	1	0.730854	1	0.367492	0.100468	0.699809	AT1G12560/AT1G62980	EXPA7/EXPA18	expansin A7/expansin A18	EXPA
Glyma.13G298100	EXPB9	expansin-B3-like	N/A	N/A	N/A	N/A	N/A	N/A	N/A	N/A	N/A	N/A	N/A	N/A	N/A	N/A	N/A	N/A	N/A	N/A	N/A	N/A	N/A	AT2G20750/AT4G28250	EXPB1/EXPB3	expansin B1/expansin B3	EXPB
Glyma.10G122600	EXPB5	expansin B protein	N/A	N/A	N/A	N/A	N/A	N/A	N/A	N/A	N/A	N/A	N/A	N/A	N/A	N/A	N/A	N/A	N/A	N/A	N/A	N/A	N/A	AT1G65680	EXPB2	expansin B2	EXPB
Glyma.03G033800	EXPB3	putative expansin-B2-like	N/A	N/A	N/A	N/A	N/A	N/A	N/A	N/A	N/A	N/A	N/A	N/A	N/A	N/A	N/A	N/A	N/A	N/A	N/A	N/A	N/A	AT3G60570	EXPB5	expansin B5	EXPB
Glyma.20G240800	Glyma.20G240800	probable pectate lyase 4	N/A	N/A	7.52226	7.83808	7.69532	7.96597	7.71759	6.95487	7.75563	0.411323	0.212353	0.547709	0.252121	-0.55776	0.306976	1	1	1	1	1	1	AT3G09540/AT3G55140	None/None	Pectin lyase-like superfamily protein/Pectin lyase-like superfamily protein	PL
Glyma.09G006000	Glyma.09G006000	putative pectate lyase 2	N/A	N/A	N/A	N/A	N/A	N/A	N/A	N/A	N/A	N/A	N/A	N/A	N/A	N/A	N/A	N/A	N/A	N/A	N/A	N/A	N/A	AT1G11920/AT1G30350/AT4G22080/AT4G22090	None/T4K22.5,T4K22_5/RHS14/None	Pectin lyase-like superfamily protein/Pectin lyase-like superfamily protein/root hair specific 14/Pectin lyase-like superfamily protein	PL
Glyma.15G110500	Glyma.15G110500	probable pectate lyase 16	N/A	N/A	N/A	N/A	N/A	N/A	N/A	N/A	N/A	N/A	N/A	N/A	N/A	N/A	N/A	N/A	N/A	N/A	N/A	N/A	N/A	AT1G11920/AT1G30350/AT4G22080/AT4G22090	None/T4K22.5,T4K22_5/RHS14/None	Pectin lyase-like superfamily protein/Pectin lyase-like superfamily protein/root hair specific 14/Pectin lyase-like superfamily protein	PL
Glyma.17G011200	Glyma.17G011200	putative pectate lyase 2	N/A	N/A	N/A	N/A	N/A	N/A	N/A	N/A	N/A	N/A	N/A	N/A	N/A	N/A	N/A	N/A	N/A	N/A	N/A	N/A	N/A	AT1G11920/AT1G30350/AT4G22080/AT4G22090	None/T4K22.5,T4K22_5/RHS14/None	Pectin lyase-like superfamily protein/Pectin lyase-like superfamily protein/root hair specific 14/Pectin lyase-like superfamily protein	PL
Glyma.13G060900	Glyma.13G060900	pectinesterase 31	N/A	N/A	N/A	N/A	N/A	N/A	N/A	N/A	N/A	N/A	N/A	N/A	N/A	N/A	N/A	N/A	N/A	N/A	N/A	N/A	N/A	AT2G21610/AT3G29090	PE11/PME31	pectinesterase 11/pectin methylesterase 31	PME
Glyma.19G025500	N/A	N/A	N/A	N/A	N/A	N/A	N/A	N/A	N/A	N/A	N/A	N/A	N/A	N/A	N/A	N/A	N/A	N/A	N/A	N/A	N/A	N/A	N/A	AT2G21610/AT3G29090	PE11/PME31	pectinesterase 11/pectin methylesterase 31	PME
Glyma.02G016300	Glyma.02G016300	exopolygalacturonase clone GBGE184	N/A	N/A	N/A	N/A	N/A	N/A	N/A	N/A	N/A	N/A	N/A	N/A	N/A	N/A	N/A	N/A	N/A	N/A	N/A	N/A	N/A	AT1G02790	PGA4	polygalacturonase 4	PGA4
Glyma.10G016900	N/A	N/A	N/A	N/A	N/A	N/A	N/A	N/A	N/A	N/A	N/A	N/A	N/A	N/A	N/A	N/A	N/A	N/A	N/A	N/A	N/A	N/A	N/A	AT1G02790	PGA4	polygalacturonase 4	PGA4
Glyma.01G138000	Glyma.01G138000	pectinesterase 2	N/A	N/A	0.670669	0.554989	0.554126	0.556396	0.679495	1.34221	1.90319	-0.35342	-0.359279	-0.346702	0.0687627	1.13186	3.66028	1	1	1	1	0.356485	0.053405	AT2G45220/AT4G00190	PME17/PME38	Plant invertase/pectin methylesterase inhibitor superfamily/pectin methylesterase 38	PME
Glyma.01G138100	Glyma.01G138100	pectinesterase 2	N/A	N/A	N/A	N/A	N/A	N/A	N/A	N/A	N/A	N/A	N/A	N/A	N/A	N/A	N/A	N/A	N/A	N/A	N/A	N/A	N/A	AT2G45220/AT4G00190	PME17/PME38	Plant invertase/pectin methylesterase inhibitor superfamily/pectin methylesterase 38	PME
Glyma.03G029000	Glyma.03G029000	pectinesterase 2	N/A	N/A	1.84229	1.17813	1.39197	1.18204	2.45271	3.28346	2.06832	-3.15911	-0.762462	-3.02228	0.590463	1.95183	0.264786	0.117455	0.733381	0.0957748	1	0.229547	1	AT2G45220/AT4G00190	PME17/PME38	Plant invertase/pectin methylesterase inhibitor superfamily/pectin methylesterase 38	PME
Glyma.03G029200	Glyma.03G029200	pectinesterase 2	N/A	N/A	1.48833	0.777176	0.775882	0.779279	1.93968	1.71775	1.10913	-0.613882	-0.616446	-0.609862	0.183612	0.293228	-0.188171	0.242259	0.197121	0.196589	1	1	1	AT2G45220/AT4G00190	PME17/PME38	Plant invertase/pectin methylesterase inhibitor superfamily/pectin methylesterase 38	PME
Glyma.16G068600	N/A	N/A	N/A	N/A	N/A	N/A	N/A	N/A	N/A	N/A	N/A	N/A	N/A	N/A	N/A	N/A	N/A	N/A	N/A	N/A	N/A	N/A	N/A	AT1G44980	PME7	pectin methylesterase 7	PME
Glyma.09G076600	Glyma.09G076600	pectinesterase/pectinesterase inhibitor PPE8B	N/A	N/A	N/A	N/A	N/A	N/A	N/A	N/A	N/A	N/A	N/A	N/A	N/A	N/A	N/A	N/A	N/A	N/A	N/A	N/A	N/A	AT3G43270/AT4G33220	PMEI-PME32/PME44	Plant invertase/pectin methylesterase inhibitor superfamily/pectin methylesterase 44	PME
Glyma.15G184300	Glyma.15G184300	pectinesterase/pectinesterase inhibitor PPE8B	N/A	N/A	N/A	N/A	N/A	N/A	N/A	N/A	N/A	N/A	N/A	N/A	N/A	N/A	N/A	N/A	N/A	N/A	N/A	N/A	N/A	AT3G43270/AT4G33220	PMEI-PME32/PME44	Plant invertase/pectin methylesterase inhibitor superfamily/pectin methylesterase 44	PME
Glyma.02G016600	Glyma.02G016600	probable pectinesterase/pectinesterase inhibitor 41	N/A	N/A	N/A	N/A	N/A	N/A	N/A	N/A	N/A	N/A	N/A	N/A	N/A	N/A	N/A	N/A	N/A	N/A	N/A	N/A	N/A	AT1G02810/AT2G47550/AT4G02330	PMEI-PME7/PMEI-PME20/PME41	Plant invertase/pectin methylesterase inhibitor superfamily/Plant invertase/pectin methylesterase inhibitor superfamily/Plant invertase/pectin methylesterase inhibitor superfamily	PME
Glyma.10G017200	Glyma.10G017200	probable pectinesterase/pectinesterase inhibitor 41	N/A	N/A	0.676167	0.910905	1.12501	1.02027	1.55192	0.897799	0.660376	0.562691	0.776277	0.700303	3.69392	0.587772	-0.056205	0.878897	0.441134	0.508963	0.0657525	0.735645	1	AT1G02810/AT2G47550/AT4G02330	PMEI-PME7/PMEI-PME20/PME41	Plant invertase/pectin methylesterase inhibitor superfamily/Plant invertase/pectin methylesterase inhibitor superfamily/Plant invertase/pectin methylesterase inhibitor superfamily	PME
Glyma.02G299300	Glyma.02G299300	pectinesterase QRT1	N/A	N/A	N/A	N/A	N/A	N/A	N/A	N/A	N/A	N/A	N/A	N/A	N/A	N/A	N/A	N/A	N/A	N/A	N/A	N/A	N/A	AT5G55590	QRT1	Pectin lyase-like superfamily protein	QRT1
Glyma.14G014400	Glyma.14G014400	pectinesterase QRT1	N/A	N/A	N/A	N/A	N/A	N/A	N/A	N/A	N/A	N/A	N/A	N/A	N/A	N/A	N/A	N/A	N/A	N/A	N/A	N/A	N/A	AT5G55590	QRT1	Pectin lyase-like superfamily protein	QRT1
Glyma.09G224800	Glyma.09G224800	polygalacturonase QRT2	N/A	N/A	N/A	N/A	N/A	N/A	N/A	N/A	N/A	N/A	N/A	N/A	N/A	N/A	N/A	N/A	N/A	N/A	N/A	N/A	N/A	AT3G07970	QRT2	Pectin lyase-like superfamily protein	QRT2
Glyma.11G244800	N/A	N/A	N/A	N/A	N/A	N/A	N/A	N/A	N/A	N/A	N/A	N/A	N/A	N/A	N/A	N/A	N/A	N/A	N/A	N/A	N/A	N/A	N/A	AT1G04680/AT1G67750/AT3G07010/AT3G24230/AT3G24670/AT3G27400/AT3G53190/AT3G54920/AT4G13210/AT4G13710/AT4G24780/AT5G48900/AT5G55720/AT5G63180	T1G11.7,T1G11_7/None/None/None/None/None/None/PMR6/None/None/F6I7.12/None/None/None	Pectin lyase-like superfamily protein/Pectate lyase family protein/Pectin lyase-like superfamily protein/Pectate lyase family protein/Pectin lyase-like superfamily protein/Pectin lyase-like superfamily protein/Pectin lyase-like superfamily protein/Pectin lyase-like superfamily protein/Pectin lyase-like superfamily protein/Pectin lyase-like superfamily protein/Pectin lyase-like superfamily protein…	PL
Glyma.01G146000	Glyma.01G146000	probable xyloglucan endotransglucosylase/hydrolase protein 26	N/A	N/A	N/A	N/A	N/A	N/A	N/A	N/A	N/A	N/A	N/A	N/A	N/A	N/A	N/A	N/A	N/A	N/A	N/A	N/A	N/A	AT4G28850	XTH26	xyloglucan endotransglucosylase/hydrolase 26	XTH
Glyma.08G035900	Glyma.08G035900	probable xyloglucan endotransglucosylase/hydrolase protein 26	N/A	N/A	6.73378	6.14671	6.41905	5.89302	6.38632	6.57245	6.68098	-0.853108	-0.464519	-1.21513	-0.523858	-0.250753	-0.134826	1	1	0.593541	1	1	1	AT4G28850	XTH26	xyloglucan endotransglucosylase/hydrolase 26	XTH
Glyma.09G193500	Glyma.09G193500	probable xyloglucan endotransglucosylase/hydrolase protein 26	N/A	N/A	N/A	N/A	N/A	N/A	N/A	N/A	N/A	N/A	N/A	N/A	N/A	N/A	N/A	N/A	N/A	N/A	N/A	N/A	N/A	AT4G28850	XTH26	xyloglucan endotransglucosylase/hydrolase 26	XTH
Glyma.08G350000	Glyma.08G350000	xyloglucan endotransglucosylase/hydrolase protein 2	N/A	N/A	N/A	N/A	N/A	N/A	N/A	N/A	N/A	N/A	N/A	N/A	N/A	N/A	N/A	N/A	N/A	N/A	N/A	N/A	N/A	AT3G25050/AT3G48580/AT4G13080/AT4G13090	XTH3/XTH11/XTH1/XTH2	xyloglucan endotransglucosylase/hydrolase 3/xyloglucan endotransglucosylase/hydrolase 11/xyloglucan endotransglucosylase/hydrolase 1/xyloglucan endotransglucosylase/hydrolase 2	XTH
Glyma.10G054200	Glyma.10G054200	probable xyloglucan endotransglucosylase/hydrolase protein 32	N/A	N/A	N/A	N/A	N/A	N/A	N/A	N/A	N/A	N/A	N/A	N/A	N/A	N/A	N/A	N/A	N/A	N/A	N/A	N/A	N/A	AT2G36870/AT3G44990	XTH32/XTH31	xyloglucan endotransglucosylase/hydrolase 32/xyloglucan endo-transglycosylase-related 8	XTH
Glyma.01G196800	Glyma.01G196800	probable xyloglucan endotransglucosylase/hydrolase protein 6	N/A	N/A	N/A	N/A	N/A	N/A	N/A	N/A	N/A	N/A	N/A	N/A	N/A	N/A	N/A	N/A	N/A	N/A	N/A	N/A	N/A	AT4G37800/AT5G65730	XTH7/XTH6	xyloglucan endotransglucosylase/hydrolase 7/xyloglucan endotransglucosylase/hydrolase 6	XTH
Glyma.05G109600	Glyma.05G109600	probable xyloglucan endotransglucosylase/hydrolase protein 6	N/A	N/A	N/A	N/A	N/A	N/A	N/A	N/A	N/A	N/A	N/A	N/A	N/A	N/A	N/A	N/A	N/A	N/A	N/A	N/A	N/A	AT4G37800/AT5G65730	XTH7/XTH6	xyloglucan endotransglucosylase/hydrolase 7/xyloglucan endotransglucosylase/hydrolase 6	XTH
Glyma.11G044800	Glyma.11G044800	probable xyloglucan endotransglucosylase/hydrolase protein 6	N/A	N/A	N/A	N/A	N/A	N/A	N/A	N/A	N/A	N/A	N/A	N/A	N/A	N/A	N/A	N/A	N/A	N/A	N/A	N/A	N/A	AT4G37800/AT5G65730	XTH7/XTH6	xyloglucan endotransglucosylase/hydrolase 7/xyloglucan endotransglucosylase/hydrolase 6	XTH
Glyma.17G157400	Glyma.17G157400	probable xyloglucan endotransglucosylase/hydrolase protein 6	N/A	N/A	N/A	N/A	N/A	N/A	N/A	N/A	N/A	N/A	N/A	N/A	N/A	N/A	N/A	N/A	N/A	N/A	N/A	N/A	N/A	AT4G37800/AT5G65730	XTH7/XTH6	xyloglucan endotransglucosylase/hydrolase 7/xyloglucan endotransglucosylase/hydrolase 6	XTH
Glyma.19G230400	N/A	N/A	N/A	N/A	4.65893	4.18129	3.83153	3.57732	3.96779	4.46382	4.35616	-0.715439	-1.41091	-1.98925	-1.08199	-0.259456	-0.415927	1	0.466384	0.0691973	0.996943	1	1	AT4G37800/AT5G65730	XTH7/XTH6	xyloglucan endotransglucosylase/hydrolase 7/xyloglucan endotransglucosylase/hydrolase 6	XTH
