# Supplementary material for: Uncovering transcriptional reprogramming during callus development in soybean: insights and implications
Source: Front Plant Sci. 2023 Aug 4;14:1239917. doi: 10.3389/fpls.2023.1239917 (PMC10436568; doi:10.3389/fpls.2023.1239917)
Supplement: Supplementary file 8 [file Table_8.xlsx]

## Sheet: AP2
Suuplementary Table S8. Expression and cluster information of AP2 transcription factors related to callus formation.
Locus	Symbol	Description	Cluster	CScore	rlog							DEG						Adj P-val						Ortholog
					Day00	Day01	Day04	Day07	Day14	Day28	Day42	Day01	Day04	Day07	Day14	Day28	Day42	Day01	Day04	Day07	Day14	Day28	Day42	Locus	Symbol	Description	Source
Glyma.07G038200	Glyma.07G038200	AP2-like ethylene-responsive transcription factor AIL1	Cluster1	0.60308	7.70191	8.72666	7.15096	4.33375	3.71541	4.3656	2.96793	1.16881	-0.533245	-4.42789	-5.53831	-4.44385	-7.22531	0.894897	1	3.01021e-19	4.68514e-24	5.77879e-19	1.02258e-22	AT1G72570	AIL1	Integrase-type DNA-binding superfamily protein	PlantTFDB
Glyma.05G091200	Glyma.05G091200	floral homeotic protein APETALA 2	Cluster1	0.599759	6.94152	9.13674	7.93664	8.22199	8.18063	8.35158	8.01689	2.88573	1.30181	1.67669	1.62216	1.85996	1.40812	2.57221e-17	0.260235	0.00309593	0.007467	0.000162562	0.102038	AT4G36920/AT5G67180	AP2/TOE3	Integrase-type DNA-binding superfamily protein/target of early activation tagged (EAT) 3	TGIL
Glyma.09G248200	Glyma.09G248200	babyboom 1	Cluster1	0.983422	8.20842	9.80679	9.34125	8.77823	8.09635	7.04156	5.85652	1.92455	1.41682	0.668105	-0.034554	-1.37266	-3.33017	0.0239375	0.339385	1	1	0.417163	1.66939e-08	AT5G17430	BBM	Integrase-type DNA-binding superfamily protein	PlantTFDB
Glyma.12G056300	Glyma.12G056300	AP2-like ethylene-responsive transcription factor PLT2	Cluster1	0.881783	2.03838	4.5635	4.39051	3.75068	3.09418	2.65663	2.59985	7.36879	7.56088	5.77761	4.27586	2.7752	1.92926	7.01102e-05	3.23257e-05	0.00149931	0.0183155	0.101412	0.211173	AT1G51190/AT3G20840	PLT2/PLT1	Integrase-type DNA-binding superfamily protein/Integrase-type DNA-binding superfamily protein	TGIL
Glyma.10G116600	Glyma.10G116600	AP2-like ethylene-responsive transcription factor TOE3	Cluster1	0.926713	6.7759	8.82726	8.83428	6.87342	5.43737	4.56969	3.28689	2.34914	2.36738	0.0158447	-1.81546	-2.72716	-5.87304	0.00211001	0.00140272	1	0.0695014	0.000218987	1.91137e-12	AT2G28550	TOE1	related to AP2.7	PlantTFDB
Glyma.08G220800	Glyma.08G220800	AP2-like ethylene-responsive transcription factor	Cluster1	0.920998	1.67017	3.43311	3.46709	2.59197	1.83061	2.17214	1.77965	6.35094	6.44204	4.09179	0.748964	2.51297	0.541361	0.000705321	0.000444471	0.0228702	0.805654	0.137981	1	AT1G16060/AT1G79700	WRI3/WRI4	ARIA-interacting double AP2 domain protein/Integrase-type DNA-binding superfamily protein	TGIL
Glyma.11G131900	Glyma.11G131900	PLETHORA 2	Cluster2	0.902266	2.95474	5.71289	5.83587	5.86011	5.17345	4.11152	3.18815	4.84652	5.32259	5.1263	4.0275	2.36565	0.674883	0.000147556	1.58588e-05	3.19102e-05	0.00184033	0.112847	1	AT1G51190/AT3G20840	PLT2/PLT1	Integrase-type DNA-binding superfamily protein/Integrase-type DNA-binding superfamily protein	TGIL
Glyma.02G185200	Glyma.02G185200	AP2-like ethylene-responsive transcription factor At2g41710	Cluster2	0.632119	2.46051	3.67373	4.14887	4.30652	3.96112	2.94157	2.64217	3.2797	4.18978	4.47924	3.8371	1.56208	0.587095	0.0381469	0.00394243	0.0016521	0.00897399	0.421503	1	AT2G41710	SMOS1	Integrase-type DNA-binding superfamily protein	TGIL
Glyma.08G227700	WRI1A	ethylene-responsive transcription factor WRI1a	Cluster2	0.675809	4.22723	6.45787	7.67074	7.55472	7.36762	6.05441	6.67758	3.7401	5.3685	5.23148	4.97501	3.14662	4.05819	2.23645e-08	8.91883e-20	1.14756e-18	1.45752e-16	1.04381e-05	2.41628e-10	AT3G54320	WRI1	Integrase-type DNA-binding superfamily protein	TGIL
Glyma.15G221600	WRI1B	ethylene-responsive transcription factor WRI1b	Cluster2	0.783082	4.50463	7.00272	7.95676	7.90656	7.51267	6.66349	7.18331	3.76945	5.05851	4.9771	4.47328	3.32452	4.05964	2.53435e-10	4.35605e-21	2.20133e-20	8.67707e-16	1.10502e-07	1.54428e-12	AT3G54320	WRI1	Integrase-type DNA-binding superfamily protein	TGIL
Glyma.07G021000	Glyma.07G021000	AP2-like ethylene-responsive transcription factor At1g16060	Cluster2	0.783428	3.071	5.00029	5.12336	5.07712	4.33325	4.62666	4.19782	3.5865	4.0147	3.71181	2.45471	3.14101	2.20563	0.00320801	0.000489175	0.00141885	0.0677315	0.01107	0.121814	AT1G16060/AT1G79700	WRI3/WRI4	ARIA-interacting double AP2 domain protein/Integrase-type DNA-binding superfamily protein	TGIL
Glyma.19G178200	Glyma.19G178200	APETALA2-like protein 3	Cluster3	0.882429	3.46492	5.58055	7.08413	8.27704	7.29795	6.24098	7.36742	4.77002	6.9614	8.50121	7.23605	5.84307	7.34147	0.000368399	1.99395e-08	1.94384e-12	4.36623e-09	4.40694e-06	2.55069e-09	AT2G28550	TOE1	related to AP2.7	PlantTFDB
Glyma.04G047900	Glyma.04G047900	AP2-like ethylene-responsive transcription factor ANT	Cluster5	0.603309	6.48808	8.57612	9.45712	10.2747	9.97417	9.50614	9.99414	3.07343	4.30373	5.28969	4.90131	4.36737	4.93746	2.61102e-10	1.26744e-24	1.1876e-40	8.77186e-34	1.83863e-25	2.13351e-34	AT4G37750	ANT	Integrase-type DNA-binding superfamily protein	PlantTFDB
Glyma.06G049200	Glyma.06G049200	AP2-like ethylene-responsive transcription factor ANT	Cluster5	0.637373	6.44289	8.96819	9.20979	9.55219	9.44644	9.12569	9.85352	3.63949	3.96147	4.38107	4.23499	3.94041	4.77509	1.87076e-14	4.11491e-18	2.91084e-23	2.47705e-21	8.04736e-18	1.45374e-28	AT4G37750	ANT	Integrase-type DNA-binding superfamily protein	PlantTFDB
Glyma.05G108600	Glyma.05G108600	AP2-like ethylene-responsive transcription factor ANT	Cluster5	0.610969	7.04522	8.00876	8.96125	9.32835	9.39733	8.71381	9.43354	1.26109	2.52994	3.00213	3.07627	2.27102	3.13694	0.648105	3.73829e-06	1.20552e-09	3.23712e-10	0.00013282	1.00223e-10	AT4G37750	ANT	Integrase-type DNA-binding superfamily protein	TGIL
Glyma.17G170300	Glyma.17G170300	floral homeotic protein APETALA 2	Cluster5	0.390516	5.93925	9.71269	9.66582	9.67233	9.40686	9.7225	8.97895	5.31027	5.25574	5.25803	4.92513	5.33624	4.3672	1.2014e-52	9.98278e-52	7.41251e-52	3.96857e-44	1.3087e-53	8.76149e-33	AT4G36920/AT5G67180	AP2/TOE3	Integrase-type DNA-binding superfamily protein/target of early activation tagged (EAT) 3	TGIL
Glyma.03G136100	Glyma.03G136100	AP2-like ethylene-responsive transcription factor At2g41710	Cluster5	0.443806	6.30066	8.18465	8.66803	8.5686	8.53483	8.20449	8.09041	2.59705	3.25681	3.10874	3.07463	2.6239	2.47791	2.0177e-10	5.94438e-20	1.47816e-17	5.77939e-17	7.37238e-11	2.90516e-09	AT2G41710	SMOS1	Integrase-type DNA-binding superfamily protein	TGIL
Glyma.19G138000	Glyma.19G138000	AP2-like ethylene-responsive transcription factor At2g41710	Cluster5	0.836078	6.85843	8.63557	8.85894	9.01951	9.27382	9.09629	8.79157	2.47864	2.80583	2.98197	3.32418	3.08954	2.68283	7.385e-11	6.36084e-16	5.49199e-19	1.29792e-25	7.76592e-21	5.59548e-14	AT2G41710	SMOS1	Integrase-type DNA-binding superfamily protein	TGIL
Glyma.14G089200	Glyma.14G089200	AP2-like ethylene-responsive transcription factor CRL5	Cluster6	0.947657	7.02011	7.6805	8.53064	10.2439	11.0663	10.6886	11.6434	1.00985	2.26916	4.48979	5.52104	5.09452	6.21885	1	6.28018e-06	4.61441e-37	3.36902e-61	2.1026e-50	2.99843e-81	AT4G37750	ANT	Integrase-type DNA-binding superfamily protein	PlantTFDB
Glyma.U037700	Glyma.U037700	hypothetical protein	Cluster6	0.937891	7.01049	7.54963	8.52172	10.2163	11.0833	10.9372	12.0303	0.780367	2.20823	4.4064	5.48331	5.37885	6.62705	1	0.00094195	3.1702e-21	1.33363e-35	3.81847e-34	2.51381e-55	AT4G37750	ANT	Integrase-type DNA-binding superfamily protein	PlantTFDB
Glyma.11G045800	Glyma.11G045800	AP2-like ethylene-responsive transcription factor ANT	Cluster6	0.921795	5.59396	5.56626	6.50443	6.54447	7.27135	7.76731	8.16802	-0.0858148	1.18722	1.23455	2.22273	2.9209	3.43839	1	0.743882	0.595248	0.000237779	5.523e-09	9.29895e-14	AT4G37750	ANT	Integrase-type DNA-binding superfamily protein	TGIL
Glyma.17G158300	Glyma.17G158300	AP2-like ethylene-responsive transcription factor ANT	Cluster6	0.614383	8.30949	10.2136	10.6207	10.0904	10.7479	10.4322	11.3178	2.61809	3.14036	2.44443	3.29646	2.95529	4.02077	2.63805e-12	5.88173e-21	2.87018e-10	6.6281e-24	1.11891e-17	1.81215e-40	AT4G37750	ANT	Integrase-type DNA-binding superfamily protein	TGIL
Glyma.11G053800	Glyma.11G053800	floral homeotic protein APETALA 2	Cluster6	0.839974	6.27077	8.38491	8.31295	8.50304	8.72979	9.11064	9.2951	2.90738	2.8162	3.05784	3.36034	3.85647	4.08317	8.59995e-14	7.89856e-13	3.69792e-16	7.09563e-21	4.55494e-30	5.00914e-35	AT4G36920/AT5G67180	AP2/TOE3	Integrase-type DNA-binding superfamily protein/target of early activation tagged (EAT) 3	TGIL
Glyma.12G073300	Glyma.12G073300	ethylene-responsive transcription factor RAP2-7	Cluster7	0.90191	10.9485	9.77086	9.08443	9.18754	9.67382	9.41435	9.21297	-1.46554	-2.36945	-2.21101	-1.58274	-1.92539	-2.17399	0.0155097	1.20418e-14	8.42262e-12	0.0013405	2.30051e-07	3.73955e-11	AT2G28550/AT5G60120	TOE1/TOE2	related to AP2.7/target of early activation tagged (EAT) 2	TGIL
Glyma.13G329700	Glyma.13G329700	ethylene-responsive transcription factor RAP2-7	Cluster7	0.558788	9.97549	8.47981	7.06709	7.67348	6.96628	7.47009	5.17571	-1.78936	-3.65603	-2.83623	-3.74003	-3.02649	-6.35707	0.0105419	4.19405e-19	3.95934e-10	4.40668e-20	7.36559e-12	5.16417e-56	AT2G28550/AT5G60120	TOE1/TOE2	related to AP2.7/target of early activation tagged (EAT) 2	TGIL
Glyma.U022100	Glyma.U022100	hypothetical protein	Cluster7	0.464894	11.3904	10.764	10.307	11.0874	10.7529	10.3393	10.5864	-0.789925	-1.38655	-0.372075	-0.80523	-1.32198	-1.01694	1	0.00839874	1	1	0.0333213	1	AT2G28550/AT5G60120	TOE1/TOE2	related to AP2.7/target of early activation tagged (EAT) 2	TGIL
Glyma.16G007400	Glyma.16G007400	AP2-like ethylene-responsive transcription factor AIL1	Cluster8	0.907054	11.2707	11.0537	8.78454	6.25771	5.33791	5.77772	4.88528	-0.218826	-2.70212	-6.17997	-7.65741	-6.9864	-8.46145	1	4.45599e-06	1.4093e-41	1.39112e-59	1.10269e-51	3.1917e-67	AT1G72570	AIL1	Integrase-type DNA-binding superfamily protein	PlantTFDB
Glyma.13G096900	Glyma.13G096900	AP2-like ethylene-responsive transcription factor AIL5	Cluster8	0.991811	12.0859	11.4805	11.1315	10.3005	9.96622	9.59813	10.0877	-0.708871	-1.1163	-2.21994	-2.65821	-3.047	-2.47919	1	0.883238	6.61896e-06	9.4153e-10	4.59085e-14	5.09618e-08	AT1G72570/AT5G57390	AIL1/PLT5	Integrase-type DNA-binding superfamily protein/AINTEGUMENTA-like 5	TGIL
Glyma.17G062600	Glyma.17G062600	AP2-like ethylene-responsive transcription factor AIL5	Cluster8	0.989315	11.603	10.8779	10.6615	10.2417	9.95511	9.41432	9.14139	-0.882696	-1.15416	-1.70408	-2.07705	-2.78182	-3.18354	1	0.466003	5.41841e-06	2.6928e-12	9.69799e-31	3.31559e-45	AT1G72570/AT5G57390	AIL1/PLT5	Integrase-type DNA-binding superfamily protein/AINTEGUMENTA-like 5	TGIL
Glyma.18G244600	Glyma.18G244600	AP2-like ethylene-responsive transcription factor BBM1	Cluster8	0.989909	10.3399	9.56794	9.16152	8.68008	8.14171	6.95754	5.38202	-0.86054	-1.32651	-1.96586	-2.62992	-4.28901	-6.79173	1	0.43659	0.0067116	5.17991e-06	1.88888e-19	5.48317e-47	AT5G17430	BBM	Integrase-type DNA-binding superfamily protein	PlantTFDB
Glyma.08G279000	Glyma.08G279000	AP2-like ethylene-responsive transcription factor AIL6	Cluster8	0.855877	8.21593	7.10987	5.73238	5.24343	5.50014	5.41297	4.45563	-1.35421	-3.18577	-3.95524	-3.56653	-3.55733	-5.1727	0.400371	6.07024e-11	1.83559e-17	5.09309e-14	8.11637e-14	7.26729e-28	AT5G10510	PLT3	AINTEGUMENTA-like 6	PlantTFDB
Glyma.01G022500	Glyma.01G022500	AP2-like ethylene-responsive transcription factor AIL6	Cluster8	0.896385	9.98683	9.68568	9.49757	8.95821	8.84465	8.63262	9.29401	-0.385689	-0.590141	-1.30852	-1.47281	-1.72751	-0.881871	1	1	0.205942	0.0415141	0.00123127	1	AT5G10510/AT5G65510	PLT3/PLT7	AINTEGUMENTA-like 6/AINTEGUMENTA-like 7	TGIL
Glyma.09G199800	Glyma.09G199800	AP2-like ethylene-responsive transcription factor AIL6	Cluster8	0.600994	10.0685	10.153	9.80276	9.52298	9.31986	8.67571	9.66392	0.0818553	-0.308966	-0.674318	-0.925217	-1.68185	-0.491003	1	1	1	1	0.032502	1	AT5G10510/AT5G65510	PLT3/PLT7	AINTEGUMENTA-like 6/AINTEGUMENTA-like 7	TGIL
Glyma.18G148000	Glyma.18G148000	AP2-like ethylene-responsive transcription factor AIL7	Cluster8	0.663125	8.9386	7.73537	6.78628	6.31123	7.05255	6.22677	6.1442	-1.43799	-2.72435	-3.39767	-2.35301	-3.27934	-3.60959	0.311137	1.64175e-06	4.2852e-11	0.000159596	4.15579e-10	9.51647e-13	AT5G65510	PLT7	AINTEGUMENTA-like 7	PlantTFDB
Glyma.15G044400	Glyma.15G044400	ethylene-responsive transcription factor RAP2-7	Cluster8	0.820278	10.5144	9.38079	8.97181	9.44316	8.70815	7.61328	5.97914	-1.35428	-1.87533	-1.2748	-2.19339	-3.58354	-6.06163	0.470303	0.0181069	0.523944	0.00110153	2.51181e-12	8.67164e-39	AT2G28550/AT5G60120	TOE1/TOE2	related to AP2.7/target of early activation tagged (EAT) 2	TGIL
Glyma.01G195900	Glyma.01G195900	AP2-like ethylene-responsive transcription factor ANT	N/A	N/A	5.74812	5.71798	5.70296	5.34988	4.92614	5.72077	5.64261	-0.0942101	-0.111346	-0.607744	-1.2722	-0.0690246	-0.158413	1	1	1	0.616621	1	1	AT4G37750	ANT	Integrase-type DNA-binding superfamily protein	TGIL
Glyma.01G188400	Glyma.01G188400	floral homeotic protein APETALA 2	N/A	N/A	8.73146	9.57562	9.11806	8.83861	9.09265	9.6048	9.23866	1.08053	0.496543	0.131821	0.478629	1.12712	0.658724	1	1	1	1	0.690111	1	AT4G36920/AT5G67180	AP2/TOE3	Integrase-type DNA-binding superfamily protein/target of early activation tagged (EAT) 3	TGIL
Glyma.10G171400	Glyma.10G171400	AP2-like ethylene-responsive transcription factor BBM	N/A	N/A	N/A	N/A	N/A	N/A	N/A	N/A	N/A	N/A	N/A	N/A	N/A	N/A	N/A	N/A	N/A	N/A	N/A	N/A	N/A	AT5G17430	BBM	Integrase-type DNA-binding superfamily protein	TGIL
Glyma.07G199700	Glyma.07G199700	hypothetical protein	N/A	N/A	1.519	1.67053	1.28331	1.48126	1.56107	1.3079	1.66641	0.194531	-0.677674	-0.0429284	0.132042	-0.471784	0.193328	1	0.90826	1	1	1	1	AT1G03800/AT1G28370/AT1G53170/AT3G15210	ERF10/ERF11/ERF8/ERF4	ERF domain protein 10/ERF domain protein 11/ethylene response factor 8/ethylene responsive element binding factor 4	TGIL
Glyma.02G179500	Glyma.02G179500	uncharacterized LOC102665149	N/A	N/A	N/A	N/A	N/A	N/A	N/A	N/A	N/A	N/A	N/A	N/A	N/A	N/A	N/A	N/A	N/A	N/A	N/A	N/A	N/A	AT5G65510	PLT7	AINTEGUMENTA-like 7	PlantTFDB
Glyma.02G087400	Glyma.02G087400	AP2-like ethylene-responsive transcription factor TOE3	N/A	N/A	6.76992	7.43135	7.27535	7.40516	7.41283	7.81884	6.66156	0.835961	0.71975	0.801435	0.845466	1.32664	-0.139356	1	1	1	1	0.452014	1	AT2G28550	TOE1	related to AP2.7	PlantTFDB
Glyma.03G177500	Glyma.03G177500	APETALA2-like protein 3	N/A	N/A	8.41514	9.10715	9.09621	8.80618	8.48779	7.77824	8.23601	0.87609	0.867314	0.501216	0.0832525	-0.859651	-0.248882	1	1	1	1	1	1	AT2G28550	TOE1	related to AP2.7	PlantTFDB
Glyma.08G297000	Glyma.08G297000	AP2-like ethylene-responsive transcription factor At1g79700	N/A	N/A	N/A	N/A	N/A	N/A	N/A	N/A	N/A	N/A	N/A	N/A	N/A	N/A	N/A	N/A	N/A	N/A	N/A	N/A	N/A	AT3G54320	WRI	Integrase-type DNA-binding superfamily protein	PlantTFDB
Glyma.09G240400	Glyma.09G240400	AP2-like ethylene-responsive transcription factor At1g16060	N/A	N/A	N/A	N/A	N/A	N/A	N/A	N/A	N/A	N/A	N/A	N/A	N/A	N/A	N/A	N/A	N/A	N/A	N/A	N/A	N/A	AT3G54320	WRI	Integrase-type DNA-binding superfamily protein	PlantTFDB
Glyma.18G125200	Glyma.18G125200	AP2-like ethylene-responsive transcription factor At1g16060	N/A	N/A	N/A	N/A	N/A	N/A	N/A	N/A	N/A	N/A	N/A	N/A	N/A	N/A	N/A	N/A	N/A	N/A	N/A	N/A	N/A	AT3G54320	WRI	Integrase-type DNA-binding superfamily protein	PlantTFDB
Glyma.18G256000	Glyma.18G256000	AP2/EREBP transcription factor	N/A	N/A	N/A	N/A	N/A	N/A	N/A	N/A	N/A	N/A	N/A	N/A	N/A	N/A	N/A	N/A	N/A	N/A	N/A	N/A	N/A	AT3G54320	WRI	Integrase-type DNA-binding superfamily protein	PlantTFDB
Glyma.02G207100	Glyma.02G207100	AP2-like ethylene-responsive transcription factor At1g16060	N/A	N/A	N/A	N/A	N/A	N/A	N/A	N/A	N/A	N/A	N/A	N/A	N/A	N/A	N/A	N/A	N/A	N/A	N/A	N/A	N/A	AT1G16060	WRI3	ARIA-interacting double AP2 domain protein	PlantTFDB
Glyma.04G154900	Glyma.04G154900	AP2-like ethylene-responsive transcription factor At1g16060	N/A	N/A	N/A	N/A	N/A	N/A	N/A	N/A	N/A	N/A	N/A	N/A	N/A	N/A	N/A	N/A	N/A	N/A	N/A	N/A	N/A	AT1G16060	WRI3	ARIA-interacting double AP2 domain protein	PlantTFDB
Glyma.17G070800	Glyma.17G070800	AP2-like ethylene-responsive transcription factor At1g16060	N/A	N/A	N/A	N/A	N/A	N/A	N/A	N/A	N/A	N/A	N/A	N/A	N/A	N/A	N/A	N/A	N/A	N/A	N/A	N/A	N/A	AT1G16060	WRI3	ARIA-interacting double AP2 domain protein	PlantTFDB
Glyma.06G225200	Glyma.06G225200	AP2/EREBP transcription factor	N/A	N/A	N/A	N/A	N/A	N/A	N/A	N/A	N/A	N/A	N/A	N/A	N/A	N/A	N/A	N/A	N/A	N/A	N/A	N/A	N/A	AT1G79700	WRI4	Integrase-type DNA-binding superfamily protein	PlantTFDB

## Sheet: ARF
Suuplementary Table S8. Expression and cluster information of ARF transcription factors related to callus formation.
Locus	Symbol	Description	Cluster	CScore	rlog							DEG						Adj P-val						Ortholog
					Day00	Day01	Day04	Day07	Day14	Day28	Day42	Day01	Day04	Day07	Day14	Day28	Day42	Day01	Day04	Day07	Day14	Day28	Day42	Locus	Symbol	Description	Source
Glyma.07G054800	Glyma.07G054800	auxin response factor 18	Cluster1	0.970157	6.67526	7.96787	7.50671	6.86041	5.86798	5.62472	5.15473	1.51226	0.920589	0.184058	-0.942416	-1.1291	-2.12526	0.341555	1	1	1	0.9437	0.0187015	AT1G59750	ARF1	auxin response factor 1	PlantTFDB
Glyma.13G325200	Glyma.13G325200	auxin response factor 18	Cluster1	0.554007	8.61733	8.84787	8.87167	8.38376	7.40028	7.22809	7.27924	0.302812	0.31754	-0.304101	-1.60638	-1.83169	-1.77113	1	1	1	0.0105925	0.000419579	0.0010014	AT2G28350/AT4G30080	ARF10/ARF16	auxin response factor 10/auxin response factor 16	TGIL
Glyma.12G171000	Glyma.12G171000	auxin response factor 4	Cluster1	0.976075	8.25223	11.0214	10.2015	8.99942	9.0763	8.27557	8.55431	3.51992	2.51158	0.961397	1.06397	0.0157209	0.394345	2.62974e-36	5.72497e-14	1	1	1	1	AT5G60450	ARF4	auxin response factor 4	TGIL
Glyma.11G145500	Glyma.11G145500	auxin response factor 18	Cluster2	0.899081	6.91691	9.14703	9.76532	9.23339	8.33796	7.40596	7.70444	2.75997	3.54573	2.86444	1.72816	0.488434	0.853234	9.35934e-08	4.05756e-15	8.61895e-09	0.0304681	1	1	AT2G28350/AT4G30080	ARF10/ARF16	auxin response factor 10/auxin response factor 16	TGIL
Glyma.12G076200	Glyma.12G076200	auxin response factor 18	Cluster2	0.646763	9.46848	9.94153	10.7792	10.4093	9.03758	7.76794	7.14389	0.579992	1.61814	1.16041	-0.543899	-2.27272	-3.21247	1	0.000313454	0.46895	1	1.53398e-12	2.93604e-32	AT2G28350/AT4G30080	ARF10/ARF16	auxin response factor 10/auxin response factor 16	TGIL
Glyma.10G210600	Glyma.10G210600	auxin response factor 18	Cluster2	0.689149	8.35583	9.42293	9.87468	9.72987	8.35421	7.4706	6.94886	1.29227	1.8604	1.68056	-0.0329169	-1.15597	-1.96759	0.39178	0.000712819	0.00755961	1	0.760002	0.000290807	AT4G30080	ARF16	auxin response factor 16	PlantTFDB
Glyma.20G180000	Glyma.20G180000	auxin response factor 18	Cluster2	0.664261	6.69917	7.81982	8.1347	8.24957	6.8809	5.98975	5.2588	1.41489	1.81476	1.96705	0.243401	-0.778563	-2.07158	0.34025	0.0208441	0.0050313	1	1	0.00521753	AT4G30080	ARF16	auxin response factor 16	PlantTFDB
Glyma.13G234200	Glyma.13G234200	auxin response factor 3	Cluster2	0.671215	8.74689	9.96627	10.0599	9.77761	9.86393	9.29222	9.648	1.52277	1.64204	1.27943	1.39398	0.657913	1.11759	0.0185113	0.00223208	0.228817	0.0753826	1	0.821313	AT2G33860	ARF3	Transcriptional factor B3 family protein / auxin-responsive factor AUX/IAA-like protein	TGIL
Glyma.05G221300	Glyma.05G221300	auxin response factor 19	Cluster4	0.815769	9.0432	9.26054	9.26869	9.97497	10.2479	10.5024	10.2479	0.274249	0.286952	1.19612	1.55096	1.93565	1.55174	1	1	0.46487	0.0112225	8.91088e-06	0.0115436	AT1G19220	ARF19	auxin response factor 19	PlantTFDB
Glyma.17G256500	Glyma.17G256500	auxin response factor 5	Cluster4	0.650462	11.9467	11.5144	11.047	11.8142	12.258	13.044	12.8899	-0.560287	-1.18489	-0.162017	0.393498	1.38211	1.19585	1	0.233037	1	1	0.00568325	0.223266	AT1G19850	ARF5	Transcriptional factor B3 family protein / auxin-responsive factor AUX/IAA-like protein	TGIL
Glyma.01G103500	Glyma.01G103500	auxin response factor 9	Cluster4	0.601887	7.18276	8.10296	8.29103	8.43494	8.36897	8.9015	8.26859	1.18638	1.44789	1.62175	1.6055	2.2352	1.40847	0.74452	0.125785	0.0236256	0.0298628	4.37741e-06	0.173315	AT4G23980	ARF9	auxin response factor 9	PlantTFDB
Glyma.14G166500	Glyma.14G166500	auxin response factor 17	Cluster5	0.716826	4.9395	6.38716	6.81303	6.91255	6.80528	6.34334	6.61886	2.22272	2.83557	2.95897	2.82698	2.1659	2.54418	0.000204078	8.45511e-09	4.96944e-10	1.01469e-08	0.00032651	1.22621e-06	AT1G77850	ARF17	auxin response factor 17	TGIL
Glyma.01G002100	Glyma.01G002100	auxin response factor 19	Cluster5	0.870354	9.07483	10.3166	10.519	10.7962	10.6976	10.6422	10.9026	1.58732	1.85936	2.20426	2.08059	2.03522	2.34279	0.0162185	0.000186822	9.38094e-08	1.96828e-06	5.76749e-06	2.90423e-09	AT1G19220	ARF19	auxin response factor 19	PlantTFDB
Glyma.07G202200	Glyma.07G202200	auxin response factor 3	Cluster5	0.296152	7.33629	9.37013	9.05604	8.79997	8.89091	8.82709	9.21719	2.74803	2.32801	1.99407	2.11253	2.05334	2.53274	1.35401e-14	4.86865e-09	1.32183e-05	1.05459e-06	4.44301e-06	1.18502e-11	AT2G33860	ARF3	Transcriptional factor B3 family protein / auxin-responsive factor AUX/IAA-like protein	TGIL
Glyma.15G078800	Glyma.15G078800	auxin response factor 3	Cluster5	0.519521	5.50918	9.17583	9.43394	9.91835	9.81788	9.42021	10.2707	5.85455	6.17848	6.78615	6.66615	6.15754	7.22762	4.85579e-38	1.51311e-43	5.00412e-54	9.13724e-52	4.07469e-43	2.25416e-62	AT2G33860	ARF3	Transcriptional factor B3 family protein / auxin-responsive factor AUX/IAA-like protein	TGIL
Glyma.13G221400	Glyma.13G221400	auxin response factor 6	Cluster5	0.647023	10.0177	10.7181	11.035	11.3314	11.5142	10.899	11.3945	0.906531	1.31736	1.69279	1.931	1.14257	1.801	1	0.0909678	5.89313e-05	6.57055e-08	0.598612	3.93006e-06	AT1G30330	ARF6	auxin response factor 6	TGIL
Glyma.15G091000	Glyma.15G091000	auxin response factor 6	Cluster5	0.383952	8.90802	10.0397	9.86475	9.80768	9.84143	9.50783	10.0683	1.46149	1.22453	1.14721	1.19149	0.818871	1.49425	0.0737849	0.455157	0.690614	0.554576	1	0.0425106	AT1G30330	ARF6	auxin response factor 6	TGIL
Glyma.02G239600	ARF8A	auxin response factor 8a	Cluster5	0.75711	8.54027	9.94494	10.3223	10.1163	10.2362	10.393	10.0838	1.83973	2.34491	2.06212	2.22685	2.41972	2.02375	8.34973e-05	6.69858e-11	2.68413e-07	2.76038e-09	5.55538e-12	8.34534e-07	AT5G37020	ARF8	auxin response factor 8	TGIL
Glyma.11G204200	Glyma.11G204200	auxin response factor 8	Cluster5	0.885114	7.58099	10.6326	11.1063	11.0118	11.0344	11.1328	11.2158	4.25895	4.87538	4.7498	4.77745	4.91625	5.02143	1.97959e-37	8.72395e-53	1.35481e-49	3.03507e-50	7.42818e-54	1.24967e-56	AT5G37020	ARF8	auxin response factor 8	TGIL
Glyma.14G208500	ARF8B	auxin response factor 8b	Cluster5	0.421984	8.38902	9.4755	9.91531	9.34734	9.6813	9.9627	9.84547	1.46497	2.02737	1.28532	1.7355	2.08883	1.93782	0.00707294	1.06477e-10	0.100601	5.31886e-06	8.38742e-12	4.30522e-09	AT5G37020	ARF8	auxin response factor 8	TGIL
Glyma.18G046800	Glyma.18G046800	auxin response factor 8	Cluster5	0.760927	9.16795	10.2681	10.8574	10.7734	10.8198	10.7873	11.0551	1.4783	2.24515	2.13568	2.19426	2.16902	2.49611	0.0011667	1.2488e-19	1.48777e-16	4.08734e-18	2.29785e-17	7.9528e-28	AT5G37020	ARF8	auxin response factor 8	TGIL
Glyma.08G027800	Glyma.08G027800	auxin response factor 19	Cluster6	0.496098	8.96336	7.69482	7.58305	8.43178	9.27084	9.84411	9.8606	-1.65147	-1.84944	-0.674827	0.387591	1.10746	1.12933	0.000512117	3.03368e-06	1	1	0.791375	0.672858	AT1G19220	ARF19	auxin response factor 19	PlantTFDB
Glyma.13G174000	Glyma.13G174000	auxin response factor 3	Cluster6	0.45132	7.44837	9.71897	8.99791	9.17355	9.54076	9.58572	9.95879	3.07208	2.11637	2.35644	2.83898	2.95904	3.3779	3.95496e-17	6.64068e-06	3.52196e-08	6.26279e-14	1.36715e-15	2.19329e-22	AT2G33860	ARF3	Transcriptional factor B3 family protein / auxin-responsive factor AUX/IAA-like protein	TGIL
Glyma.12G071000	Glyma.12G071000	auxin response factor 4	Cluster6	0.384984	5.17207	7.49412	7.85992	7.97862	7.90742	6.83605	8.70435	3.441	3.89996	4.05831	3.99858	2.68616	5.05373	6.60228e-08	7.7244e-11	5.81499e-12	1.67589e-11	0.000174395	8.14421e-20	AT5G60450	ARF4	auxin response factor 4	TGIL
Glyma.13G328000	Glyma.13G328000	auxin response factor 4-like	Cluster6	0.74659	4.1805	4.51165	5.68938	5.87477	6.03239	6.43345	6.3763	0.399316	2.28145	2.56435	2.75436	3.32999	3.31205	1	0.00825496	0.00111356	0.000274672	1.39778e-06	1.57907e-06	AT5G60450	ARF4	auxin response factor 4	TGIL
Glyma.U019800	Glyma.U019800	auxin response factor 4	Cluster6	0.262319	9.79102	10.9189	9.85786	9.72095	10.0218	9.77663	11.1511	1.44404	0.0905857	-0.0906021	0.293743	0.0287959	1.7368	0.120785	1	1	1	1	0.00368505	AT5G60450	ARF4	auxin response factor 4	TGIL
Glyma.07G272800	Glyma.07G272800	auxin response factor 1	Cluster7	0.566475	11.8048	10.6559	10.4636	10.1863	10.4281	10.3268	9.74551	-1.43444	-1.68241	-2.04457	-1.72832	-1.85865	-2.63415	0.00190603	2.8247e-07	2.00939e-15	3.92896e-08	9.25764e-11	2.76709e-35	AT1G59750	ARF1	auxin response factor 1	TGIL
Glyma.12G164100	Glyma.12G164100	auxin response factor 1	Cluster7	0.961376	13.5367	12.3484	12.2725	12.1942	12.5191	12.6789	12.8974	-1.4983	-1.60141	-1.70576	-1.27757	-1.0364	-0.794683	0.00152464	7.33707e-05	2.36131e-06	0.092684	1	1	AT1G59750	ARF1	auxin response factor 1	TGIL
Glyma.03G258300	Glyma.03G258300	auxin response factor 18	Cluster7	0.648611	9.91897	9.34622	8.02255	7.86946	8.69852	9.38952	8.70911	-0.694203	-2.37837	-2.6492	-1.5046	-0.630347	-1.4791	1	7.07995e-08	1.1266e-10	0.0594499	1	0.078061	AT3G61830	ARF18	auxin response factor 18	PlantTFDB
Glyma.04G200600	Glyma.04G200600	auxin response factor 2B	Cluster7	0.909776	12.4654	11.3871	11.2947	11.3925	11.3753	11.8516	11.1243	-1.36379	-1.47473	-1.35462	-1.37888	-0.756294	-1.70343	0.0125747	0.000564017	0.0110857	0.00681573	1	1.75556e-07	AT5G62000	ARF2	auxin response factor 2	TGIL
Glyma.05G200800	Glyma.05G200800	auxin response factor 2B	Cluster7	0.932958	14.3613	12.4157	11.9843	12.1079	12.0219	11.8913	11.7318	-2.40023	-2.96111	-2.80358	-2.91694	-3.07487	-3.29859	8.30856e-29	1.53727e-55	2.64305e-47	4.13813e-53	7.36103e-62	7.17861e-76	AT5G62000	ARF2	auxin response factor 2	TGIL
Glyma.06G164900	Glyma.06G164900	auxin response factor 2B	Cluster7	0.915002	11.8876	10.8737	10.6814	10.8544	11.0125	11.4529	10.9566	-1.27977	-1.52613	-1.3029	-1.10127	-0.535213	-1.16142	0.100815	0.000441821	0.0517024	0.716823	1	0.418499	AT5G62000	ARF2	auxin response factor 2	TGIL
Glyma.05G143800	Glyma.05G143800	auxin response factor 6	Cluster7	0.996664	10.8763	9.29589	8.88813	9.30344	9.53177	9.61585	9.63115	-1.99867	-2.54864	-1.98574	-1.68458	-1.57793	-1.56142	9.33066e-10	9.16412e-22	9.27338e-10	2.65842e-05	0.000463768	0.000667477	AT1G30330	ARF6	auxin response factor 6	TGIL
Glyma.08G100100	Glyma.08G100100	auxin response factor 6	Cluster7	0.761737	11.2298	10.2161	9.94799	10.1374	9.97856	9.76294	10.0209	-1.25626	-1.58692	-1.36824	-1.57437	-1.82209	-1.51803	0.330147	0.00402394	0.0819441	0.00482774	4.32703e-05	0.012088	AT1G30330	ARF6	auxin response factor 6	TGIL
Glyma.03G070500	Glyma.03G070500	auxin response factor 9	Cluster7	0.988443	12.6238	11.2593	10.5197	10.7096	11.0416	11.2286	10.8906	-1.71903	-2.7075	-2.44554	-2.00035	-1.7628	-2.20467	2.96422e-10	3.9196e-52	5.44549e-38	5.59971e-19	1.50967e-11	6.5072e-27	AT4G23980	ARF9	auxin response factor 9	PlantTFDB
Glyma.13G140600	Glyma.13G140600	hypothetical protein	Cluster8	0.517166	8.74106	7.99361	8.54735	8.47542	7.32891	6.40141	6.09375	-0.91179	-0.23178	-0.316852	-1.7146	-3.04599	-3.59572	1	1	1	0.0100277	5.66928e-13	2.52732e-19	AT2G28350/AT4G30080	ARF10/ARF16	auxin response factor 10/auxin response factor 16	TGIL
Glyma.19G181900	Glyma.19G181900	auxin response factor 18	Cluster8	0.836272	9.64277	8.95887	8.25267	7.68434	7.95378	8.3263	8.03241	-0.841593	-1.74378	-2.52504	-2.17169	-1.66963	-2.04833	1	0.000674354	2.05457e-12	6.2225e-08	0.00242945	1.26277e-06	AT2G28350/AT4G30080	ARF10/ARF16	auxin response factor 10/auxin response factor 16	TGIL
Glyma.13G112600	Glyma.13G112600	auxin response factor 19	Cluster8	0.944642	12.5752	12.1648	11.4536	11.0971	11.2131	11.336	11.2755	-0.503608	-1.38776	-1.87305	-1.7244	-1.55384	-1.64015	1	0.0278812	1.39462e-07	1.50031e-05	0.00118369	0.00014755	AT1G19220/AT5G20730	ARF19/ARF7	auxin response factor 19/Transcriptional factor B3 family protein / auxin-responsive factor AUX/IAA-like protein	TGIL
Glyma.17G047100	Glyma.17G047100	auxin response factor 19	Cluster8	0.996026	11.8253	11.136	10.4656	10.1402	9.79108	9.63841	9.59403	-0.849957	-1.69824	-2.11157	-2.58578	-2.79208	-2.84639	1	9.80565e-07	3.03e-15	3.33515e-29	1.41543e-36	5.77065e-39	AT1G19220/AT5G20730	ARF19/ARF7	auxin response factor 19/Transcriptional factor B3 family protein / auxin-responsive factor AUX/IAA-like protein	TGIL
Glyma.08G008100	Glyma.08G008100	auxin response factor 2B	Cluster8	0.956522	14.167	12.9999	12.2609	11.5641	11.3988	11.1419	10.6587	-1.42886	-2.36131	-3.26564	-3.48982	-3.8363	-4.50948	5.49927e-06	4.09386e-51	1.73123e-137	5.9863e-165	2.10069e-211	0	AT5G62000	ARF2	auxin response factor 2	TGIL
Glyma.07G134800	Glyma.07G134800	auxin response factor 9	Cluster8	0.6749	9.20944	8.17852	7.35523	7.48102	7.30563	7.35556	7.25146	-1.20641	-2.29531	-2.16008	-2.38769	-2.32664	-2.47784	0.764072	6.25392e-05	0.00031011	1.76389e-05	4.38984e-05	4.88871e-06	AT4G23980	ARF9	auxin response factor 9	PlantTFDB
Glyma.16G023600	Glyma.16G023600	auxin response factor 9	Cluster8	0.995832	8.34696	7.60532	6.93007	6.63995	5.83477	5.29967	5.04058	-0.864081	-1.73901	-2.16658	-3.20682	-4.13311	-4.54538	1	0.0141158	8.05506e-05	6.52989e-13	1.18831e-21	1.87568e-26	AT4G23980	ARF9	auxin response factor 9	PlantTFDB
Glyma.16G000300	Glyma.16G000300	auxin response factor 1	N/A	N/A	11.9644	11.1255	11.0706	10.9709	11.0593	11.059	11.2415	-1.05584	-1.1294	-1.25864	-1.13892	-1.12471	-0.906493	1	0.504474	0.0756402	0.448061	0.543514	1	AT1G59750	ARF1	auxin response factor 1	TGIL
Glyma.10G053500	Glyma.10G053500	auxin response factor 18	N/A	N/A	8.84441	9.04766	9.86916	9.66496	9.24984	9.15653	9.02278	0.260404	1.30943	1.05454	0.523684	0.4363	0.23278	1	0.107778	1	1	1	1	AT2G28350/AT4G30080	ARF10/ARF16	auxin response factor 10/auxin response factor 16	TGIL
Glyma.12G174100	Glyma.12G174100	auxin response factor 18	N/A	N/A	9.4173	8.76713	9.07591	8.97481	8.4482	8.37815	8.56681	-0.829638	-0.428209	-0.575456	-1.25922	-1.3235	-1.10367	1	1	1	0.355657	0.225638	0.92978	AT2G28350/AT4G30080	ARF10/ARF16	auxin response factor 10/auxin response factor 16	TGIL
Glyma.13G084700	Glyma.13G084700	auxin response factor 17	N/A	N/A	8.07386	8.12849	8.53994	8.16521	8.25198	8.22671	8.13977	0.0652686	0.610484	0.115162	0.231519	0.194352	0.0837423	1	1	1	1	1	1	AT1G77850	ARF17	auxin response factor 17	TGIL
Glyma.04G254200	Glyma.04G254200	auxin response factor 17	N/A	N/A	7.27107	7.86803	8.06325	7.8753	8.0891	8.1858	8.03409	0.741992	0.996996	0.754668	1.03346	1.1685	0.979628	1	1	1	1	0.650727	1	AT1G77850	ARF17	auxin response factor 17	PlantTFDB
Glyma.07G130400	Glyma.07G130400	auxin response factor 19	N/A	N/A	11.8556	12.2092	12.2198	12.3501	12.4101	12.5745	12.5355	0.458227	0.476095	0.635695	0.715754	0.929957	0.873422	1	1	1	1	1	1	AT1G19220	ARF19	auxin response factor 19	PlantTFDB
Glyma.09G072200	Glyma.09G072200	auxin response factor 19	N/A	N/A	11.3098	12.1944	11.5473	11.2201	11.1586	11.0262	11.3983	1.12962	0.317359	-0.118931	-0.200074	-0.379522	0.118131	0.599784	1	1	1	1	1	AT1G19220/AT5G20730	ARF19/ARF7	auxin response factor 19/Transcriptional factor B3 family protein / auxin-responsive factor AUX/IAA-like protein	TGIL
Glyma.15G181000	Glyma.15G181000	auxin response factor 19	N/A	N/A	10.837	10.4319	10.4208	10.8849	10.9388	10.7594	11.1486	-0.523623	-0.539688	0.0568754	0.13122	-0.101652	0.396367	1	1	1	1	1	1	AT1G19220/AT5G20730	ARF19/ARF7	auxin response factor 19/Transcriptional factor B3 family protein / auxin-responsive factor AUX/IAA-like protein	TGIL
Glyma.19G206100	Glyma.19G206100	auxin response factor 2	N/A	N/A	N/A	N/A	N/A	N/A	N/A	N/A	N/A	N/A	N/A	N/A	N/A	N/A	N/A	N/A	N/A	N/A	N/A	N/A	N/A	AT5G62000	ARF2	auxin response factor 2	PlantTFDB
Glyma.14G217700	Glyma.14G217700	auxin response factor 5	N/A	N/A	11.0621	11.8514	10.9339	11.1766	11.4548	11.1291	12.1036	0.989756	-0.162007	0.157052	0.49062	0.135951	1.32048	1	1	1	1	1	0.174495	AT1G19850	ARF5	Transcriptional factor B3 family protein / auxin-responsive factor AUX/IAA-like protein	TGIL
Glyma.02G281700	Glyma.02G281700	auxin response factor 6	N/A	N/A	9.20656	9.35007	9.65281	9.77308	9.86056	10.0004	9.83558	0.136801	0.521423	0.664816	0.77767	0.963692	0.741457	1	1	1	1	1	1	AT1G30330	ARF6	auxin response factor 6	TGIL
Glyma.14G032700	Glyma.14G032700	auxin response factor 6	N/A	N/A	11.281	10.5538	10.7054	10.7283	10.9015	11.1369	10.9467	-0.939955	-0.736249	-0.709197	-0.483246	-0.184741	-0.430366	1	1	1	1	1	1	AT1G30330	ARF6	auxin response factor 6	TGIL
Glyma.03G208800	Glyma.03G208800	auxin response factor 23	N/A	N/A	1.40677	1.46536	1.23746	0.920223	0.920216	1.43736	1.26819	0.0166345	-0.113005	-0.970047	-0.970531	0.0656642	-0.117492	1	1	0.17248	0.183126	1	1	AT4G23980	ARF9	auxin response factor 9	PlantTFDB
Glyma.18G184500	Glyma.18G184500	auxin response factor 9	N/A	N/A	8.86202	8.33481	8.50378	8.82229	9.42492	9.93293	9.34396	-0.684127	-0.461153	-0.0509685	0.707012	1.35331	0.639474	1	1	1	1	0.159775	1	AT4G23980	ARF9	auxin response factor 9	PlantTFDB

## Sheet: ARR
Suuplementary Table S8. Expression and cluster information of ARR transcription factors related to callus formation.
Locus	Symbol	Description	Cluster	CScore	rlog							DEG						Adj P-val						Ortholog
					Day00	Day01	Day04	Day07	Day14	Day28	Day42	Day01	Day04	Day07	Day14	Day28	Day42	Day01	Day04	Day07	Day14	Day28	Day42	Locus	Symbol	Description	Source
Glyma.17G152800	Glyma.17G152800	two-component response regulator-like APRR2	Cluster1	0.966779	6.69188	8.73667	7.8573	6.47301	3.94809	2.75958	2.89509	2.4415	1.48568	-0.251031	-3.76183	-6.43721	-5.91656	0.00113563	0.30109	1	4.77424e-08	7.77007e-11	1.78396e-12	AT4G18020	PRR2	CheY-like two-component responsive regulator family protein	TGIL
Glyma.11G246400	Glyma.11G246400	two-component response regulator ARR11	Cluster2	0.481462	4.43132	6.94771	7.03889	7.24676	7.05891	6.11147	6.72968	3.86176	3.99389	4.27008	4.07086	2.68269	3.57499	2.67226e-11	1.86916e-12	1.12155e-14	4.91313e-13	0.000102697	1.56831e-09	AT1G67710	ARR11	response regulator 11	TGIL
Glyma.17G217100	Glyma.17G217100	two-component response regulator ARR12	Cluster3	0.751534	5.5619	8.53025	9.19317	9.66375	9.144	8.55598	8.63682	4.3837	5.24489	5.84464	5.18187	4.41797	4.55018	3.20386e-29	6.50998e-46	1.38503e-59	1.53462e-44	5.32199e-30	2.10916e-32	AT2G25180	ARR12	response regulator 12	PlantTFDB
Glyma.09G040000	Glyma.09G040000	two-component response regulator ARR2	Cluster5	0.743759	7.44219	9.45116	9.89488	9.82159	9.91263	10.1463	9.99299	2.74814	3.32615	3.23023	3.34637	3.6453	3.4503	1.26246e-30	2.31187e-54	5.4768e-50	3.23846e-55	4.61352e-70	2.3446e-60	AT3G16857/AT4G16110	ARR1/ARR2	response regulator 1/response regulator 2	TGIL
Glyma.06G063500	Glyma.06G063500	two-component response regulator ARR12	Cluster5	0.734524	7.62069	10.4296	10.9188	11.7042	11.6464	11.3753	11.522	4.18862	4.81521	5.80855	5.73916	5.40864	5.58054	1.14087e-56	2.38827e-81	3.66e-129	2.17003e-125	1.44936e-108	2.50432e-117	AT2G25180	ARR12	response regulator 12	PlantTFDB
Glyma.13G155400	Glyma.13G155400	two-component response regulator ARR12	Cluster5	0.297509	4.63635	5.33018	5.12366	5.74682	6.56265	5.27353	5.64752	0.777789	0.506196	1.40545	2.56183	0.691854	1.32105	1	1	0.450233	0.00320185	1	0.609314	AT2G25180	ARR12	response regulator 12	PlantTFDB
Glyma.01G200800	Glyma.01G200800	two-component response regulator-like APRR2	Cluster5	0.655268	7.10861	10.4978	11.6756	11.8871	11.859	11.455	12.1503	5.47415	6.9456	7.18966	7.16034	6.65279	7.5192	8.04738e-50	1.69126e-87	4.8089e-95	4.88503e-94	1.79033e-79	2.67951e-105	AT4G18020	PRR2	CheY-like two-component responsive regulator family protein	TGIL
Glyma.11G041300	Glyma.11G041300	two-component response regulator-like APRR2	Cluster5	0.916314	9.2281	10.8675	11.6076	11.5044	11.5534	11.3548	11.5183	2.23565	3.19223	3.05465	3.11584	2.88347	3.07025	6.11569e-14	6.28205e-42	4.87876e-37	3.81455e-39	3.32942e-31	1.42287e-37	AT4G18020	PRR2	CheY-like two-component responsive regulator family protein	TGIL
Glyma.08G100900	Glyma.08G100900	two-component response regulator ARR11	Cluster6	0.743164	4.40198	5.38464	5.11035	5.45179	5.96163	5.40613	6.25504	1.17764	0.778109	1.27748	2.01326	1.23541	2.45824	0.937862	1	0.616523	0.0409676	0.737797	0.0032505	AT1G67710	ARR11	response regulator 11	PlantTFDB
Glyma.18G010800	Glyma.18G010800	two-component response regulator ARR11-like	Cluster6	0.633039	5.87659	6.71095	6.0445	6.75011	7.01719	6.35485	7.78194	1.16387	0.277364	1.24013	1.61654	0.673509	2.6096	0.874452	1	0.518812	0.0430834	1	2.13297e-08	AT1G67710	ARR11	response regulator 11	TGIL
Glyma.04G062500	Glyma.04G062500	two-component response regulator ARR12	Cluster6	0.971878	9.1984	9.95677	10.1777	10.4582	11.1842	11.157	11.4824	1.02915	1.32438	1.68547	2.62069	2.58407	2.99634	1	0.0150412	5.14064e-08	2.55508e-39	8.93866e-38	2.57931e-59	AT2G25180	ARR12	response regulator 12	PlantTFDB
Glyma.14G110600	Glyma.14G110600	two-component response regulator ARR12	Cluster6	0.615197	3.2092	4.71989	5.56974	7.27755	7.60885	6.93416	7.54031	4.30262	5.6509	8.09797	8.53725	7.68269	8.45081	0.00364639	5.41311e-05	1.89649e-09	2.2813e-10	1.64822e-08	3.88658e-10	AT2G25180	ARR12	response regulator 12	PlantTFDB
Glyma.17G076000	Glyma.17G076000	two-component response regulator ARR10	Cluster6	0.354539	6.78706	7.39844	8.57965	9.29007	8.7752	7.84566	9.59808	0.836214	2.41248	3.33058	2.69244	1.55648	3.73326	1	2.28484e-06	2.71527e-15	1.25133e-08	0.0834056	2.03932e-20	AT2G25180	ARR12	response regulator 12	PlantTFDB
Glyma.02G085900	Glyma.02G085900	two-component response regulator ORR21	Cluster6	0.916376	6.43854	7.36954	7.81749	7.91712	8.11334	8.4976	8.65429	1.27087	1.88103	2.011	2.27502	2.78283	2.98467	0.326515	2.18421e-05	7.58522e-07	3.78907e-10	7.22101e-19	3.07326e-23	AT4G16110	ARR2	response regulator 2	PlantTFDB
Glyma.07G243300	Glyma.07G243300	two-component response regulator ARR2	Cluster7	0.977935	12.8263	10.9355	11.4004	11.2808	11.3968	11.9044	11.7227	-2.4151	-1.80177	-1.9584	-1.80617	-1.14223	-1.38075	2.05704e-40	4.62321e-14	1.38947e-19	3.39739e-14	0.291505	0.000545692	AT3G16857/AT4G16110	ARR1/ARR2	response regulator 1/response regulator 2	TGIL
Glyma.17G030600	Glyma.17G030600	two-component response regulator ARR2	Cluster7	0.995026	12.4646	10.6918	10.8956	10.8311	10.8185	11.3251	11.0566	-2.25317	-1.98491	-2.06866	-2.08632	-1.42618	-1.76437	4.0128e-22	2.37554e-14	1.03972e-16	3.78514e-17	0.00157813	3.84007e-09	AT3G16857/AT4G16110	ARR1/ARR2	response regulator 1/response regulator 2	TGIL
Glyma.09G098600	Glyma.09G098600	two-component response regulator ARR12	Cluster7	0.938696	11.0886	10.3949	9.98598	10.2123	10.3946	10.6049	10.4688	-0.879572	-1.41956	-1.12259	-0.879026	-0.611276	-0.780925	1	4.0436e-05	0.339119	1	1	1	AT2G25180	ARR12	response regulator 12	PlantTFDB
Glyma.07G079000	Glyma.07G079000	two-component response regulator ARR2	Cluster7	0.999371	10.8309	8.57924	8.40811	8.09086	8.5716	9.03041	8.82906	-2.84213	-3.06925	-3.51647	-2.85948	-2.24899	-2.51017	5.52459e-24	5.18735e-30	1.45137e-42	1.35859e-24	5.59188e-12	6.34486e-17	AT4G16110	ARR2	response regulator 2	PlantTFDB
Glyma.05G070200	Glyma.05G070200	two-component response regulator-like APRR2	Cluster8	0.995659	10.9875	9.98222	9.63103	8.46048	8.15144	6.54	6.02373	-1.19951	-1.63575	-3.12708	-3.53521	-5.82717	-6.51184	0.535754	0.00200467	3.30197e-26	6.35286e-36	3.28712e-101	8.36194e-120	AT4G18020	PRR2	CheY-like two-component responsive regulator family protein	TGIL
Glyma.08G046700	Glyma.08G046700	uncharacterized LOC102659422	N/A	N/A	N/A	N/A	N/A	N/A	N/A	N/A	N/A	N/A	N/A	N/A	N/A	N/A	N/A	N/A	N/A	N/A	N/A	N/A	N/A	AT3G16857/AT4G16110	ARR1/ARR2	response regulator 1/response regulator 2	TGIL
Glyma.15G145200	Glyma.15G145200	two-component response regulator ARR2	N/A	N/A	8.82285	8.92323	8.85033	8.93695	9.06349	9.13823	9.02046	0.126479	0.0368773	0.143234	0.307231	0.445692	0.24778	1	1	1	1	1	1	AT3G16857/AT4G16110	ARR1/ARR2	response regulator 1/response regulator 2	TGIL
Glyma.05G144500	Glyma.05G144500	two-component response regulator ARR11	N/A	N/A	3.11281	3.26455	3.24002	3.3672	3.17135	3.7045	3.25732	0.0234664	-0.00672886	0.175344	0.12168	0.678739	0.0271326	1	1	1	1	1	1	AT1G67710	ARR11	response regulator 11	PlantTFDB
Glyma.15G206200	Glyma.15G206200	two-component response regulator ARR12	N/A	N/A	10.5958	10.3252	9.98401	10.2464	10.2448	10.0338	10.0355	-0.352901	-0.797009	-0.452788	-0.452137	-0.72927	-0.72788	1	1	1	1	1	1	AT2G25180	ARR12	response regulator 12	PlantTFDB
Glyma.05G115400	Glyma.05G115400	two-component response regulator ORR21	N/A	N/A	N/A	N/A	N/A	N/A	N/A	N/A	N/A	N/A	N/A	N/A	N/A	N/A	N/A	N/A	N/A	N/A	N/A	N/A	N/A	AT2G01760	ARR14	response regulator 14	PlantTFDB
Glyma.05G239800	Glyma.05G239800	hypothetical protein	N/A	N/A	N/A	N/A	N/A	N/A	N/A	N/A	N/A	N/A	N/A	N/A	N/A	N/A	N/A	N/A	N/A	N/A	N/A	N/A	N/A	AT4G16110	ARR2	response regulator 2	PlantTFDB
Glyma.07G171200	Glyma.07G171200	two-component response regulator ORR21	N/A	N/A	7.62031	7.99375	8.23828	8.28054	7.95477	7.56877	7.67025	0.485498	0.789688	0.848169	0.439742	-0.0160946	0.0704149	1	1	1	1	1	1	AT4G16110	ARR2	response regulator 2	PlantTFDB
Glyma.08G046800	Glyma.08G046800	two-component response regulator ARR14	N/A	N/A	N/A	N/A	N/A	N/A	N/A	N/A	N/A	N/A	N/A	N/A	N/A	N/A	N/A	N/A	N/A	N/A	N/A	N/A	N/A	AT4G16110	ARR2	response regulator 2	PlantTFDB
Glyma.16G198800	Glyma.16G198800	two-component response regulator ARR1	N/A	N/A	N/A	N/A	N/A	N/A	N/A	N/A	N/A	N/A	N/A	N/A	N/A	N/A	N/A	N/A	N/A	N/A	N/A	N/A	N/A	AT4G16110	ARR2	response regulator 2	PlantTFDB
Glyma.19G047900	Glyma.19G047900	two-component response regulator ARR2	N/A	N/A	N/A	N/A	N/A	N/A	N/A	N/A	N/A	N/A	N/A	N/A	N/A	N/A	N/A	N/A	N/A	N/A	N/A	N/A	N/A	AT4G16110	ARR2	response regulator 2	PlantTFDB
Glyma.19G049400	Glyma.19G049400	two-component response regulator ORR21	N/A	N/A	5.19561	5.13101	5.94855	5.42441	6.18194	6.399	6.23622	-0.176481	0.881834	0.157646	1.21763	1.50745	1.31908	1	1	1	0.716989	0.257704	0.536239	AT4G16110	ARR2	response regulator 2	PlantTFDB
Glyma.10G101000	Glyma.10G101000	hypothetical protein	N/A	N/A	N/A	N/A	N/A	N/A	N/A	N/A	N/A	N/A	N/A	N/A	N/A	N/A	N/A	N/A	N/A	N/A	N/A	N/A	N/A	AT3G62670	ARR20	two-component response regulator	TGIL
Glyma.14G139500	Glyma.14G139500	hypothetical protein	N/A	N/A	N/A	N/A	N/A	N/A	N/A	N/A	N/A	N/A	N/A	N/A	N/A	N/A	N/A	N/A	N/A	N/A	N/A	N/A	N/A	AT3G62670	ARR20	two-component response regulator	TGIL

## Sheet: B3
Suuplementary Table S8. Expression and cluster information of B3 transcription factors related to callus formation.
Locus	Symbol	Description	Cluster	CScore	rlog							DEG						Adj P-val						Ortholog
					Day00	Day01	Day04	Day07	Day14	Day28	Day42	Day01	Day04	Day07	Day14	Day28	Day42	Day01	Day04	Day07	Day14	Day28	Day42	Locus	Symbol	Description	Source
Glyma.12G048600	Glyma.12G048600	B3 domain-containing transcription factor VRN1	Cluster1	0.862859	6.03912	8.4326	8.24848	7.74996	7.57942	7.48567	7.34499	3.29628	3.05624	2.40088	2.18693	2.069	1.86542	8.52251e-17	7.08972e-14	4.17003e-07	2.19372e-05	0.00015334	0.00238589	AT3G18990	REM39	AP2/B3-like transcriptional factor family protein	TGIL
Glyma.18G155000	Glyma.18G155000	B3 domain-containing transcription factor VRN1	Cluster1	0.991589	4.1408	6.99279	6.69204	5.46978	3.84228	3.59634	2.92939	3.48168	3.07388	1.44763	-0.479526	-0.99219	-2.01736	4.41659e-05	0.0004897	0.425695	1	1	0.133187	AT3G18990	VRN1	AP2/B3-like transcriptional factor family protein	PlantTFDB
Glyma.19G196600	Glyma.19G196600	B3 domain-containing protein At2g36080	Cluster2	0.973788	2.58701	4.0822	4.51612	4.41136	3.91471	3.67104	3.40108	4.64194	5.31157	5.12851	4.23668	3.65053	2.83723	0.00324051	0.000480402	0.000689507	0.00593496	0.0197116	0.0717131	AT2G36080	ABS2	AP2/B3-like transcriptional factor family protein	TGIL
Glyma.04G192400	Glyma.04G192400	B3 domain-containing protein Os01g0905400	Cluster2	0.710691	4.57389	6.19302	6.78381	6.42075	6.65677	4.95317	6.01563	2.14764	3.02191	2.45838	2.80033	0.321884	1.87217	0.011593	3.66676e-06	0.000776649	3.69085e-05	1	0.0524351	AT4G01580	MVI11	AP2/B3-like transcriptional factor family protein	PlantTFDB
Glyma.04G037800	Glyma.04G037800	B3 domain-containing protein At5g42700	Cluster2	0.860232	3.35186	5.84629	6.9993	7.00775	6.17807	4.6698	5.54189	4.39324	6.01027	6.03105	4.85805	2.55665	3.91168	2.89949e-06	2.90237e-12	2.01246e-12	6.83099e-08	0.0256925	4.43072e-05	AT3G19184/AT5G42700	MVI11/MJB21.7	AP2/B3-like transcriptional factor family protein/AP2/B3-like transcriptional factor family protein	TGIL
Glyma.16G050300	Glyma.16G050300	B3 domain-containing transcription factor FUS3	Cluster3	0.949649	2.64386	3.48422	4.69486	5.59215	4.96188	2.2428	2.48822	0.783501	2.89269	4.17026	3.25298	-1.25501	-0.515409	1	0.0170522	0.000103582	0.00499821	0.612431	1	AT1G28300/AT3G26790	LEC2/FUS3	AP2/B3-like transcriptional factor family protein/AP2/B3-like transcriptional factor family protein	TGIL
Glyma.02G237500	Glyma.02G237500	putative B3 domain-containing protein At5g58280	Cluster3	0.613554	3.84315	7.04498	8.40299	8.63744	8.45156	7.43076	7.04997	6.6367	8.43326	8.739	8.49631	7.15107	6.62044	5.25592e-08	6.20509e-13	5.99636e-14	3.85032e-13	2.26614e-09	4.28092e-08	AT5G58280	MCK7.15	AP2/B3-like transcriptional factor family protein	PlantTFDB
Glyma.06G038900	Glyma.06G038900	B3 domain-containing protein At5g42700	Cluster3	0.608786	4.38415	5.31375	6.61068	6.84003	6.35806	5.26533	5.52171	0.818691	2.76554	3.05222	2.34072	0.887374	1.21102	1	0.0029775	0.000510107	0.0223898	1	0.788537	AT3G19184/AT5G42700	MVI11/MJB21.7	AP2/B3-like transcriptional factor family protein/AP2/B3-like transcriptional factor family protein	TGIL
Glyma.14G079100	Glyma.14G079100	B3 domain-containing protein	Cluster3	0.540612	3.13989	5.94067	6.77719	7.37832	5.60708	3.4469	5.2015	4.93161	6.09043	6.89069	4.52061	0.893232	3.92463	1.40629e-06	3.03159e-10	2.68295e-13	1.08314e-05	1	0.000243794	AT4G33280	REM16	AP2/B3-like transcriptional factor family protein	TGIL
Glyma.10G076100	Glyma.10G076100	B3 domain-containing protein At2g36080	Cluster3	0.720459	2.66664	3.23574	3.79506	4.76158	3.68261	4.05179	3.86508	1.41391	2.81489	4.50425	2.34288	3.35094	2.80173	0.572006	0.0500528	0.000468115	0.120245	0.0154341	0.0519865	AT3G11580	REM21	AP2/B3-like transcriptional factor family protein	PlantTFDB
Glyma.03G246400	Glyma.03G246400	putative B3 domain-containing protein At5g66980	Cluster4	0.99174	3.48084	3.72301	3.91451	4.18364	4.60917	5.29022	4.87564	0.365186	0.659081	1.21184	1.94954	3.07399	2.33839	1	1	0.724948	0.112827	0.000717793	0.0275328	AT5G66980	K8A10.5	AP2/B3-like transcriptional factor family protein	PlantTFDB
Glyma.16G017100	Glyma.16G017100	B3 domain-containing transcription factor NGA2	Cluster4	0.552152	7.03078	6.85121	7.1589	8.13386	8.69973	9.25384	9.09244	-0.23057	0.186691	1.46752	2.20889	2.90867	2.7207	1	1	0.0432317	3.01746e-08	9.17361e-19	1.60955e-15	AT2G46870	NGA1	AP2/B3-like transcriptional factor family protein	PlantTFDB
Glyma.20G008700	Glyma.20G008700	B3 domain-containing transcription factor VRN1	Cluster4	0.438208	8.90004	10.0533	10.1382	10.0754	10.2236	10.6893	10.5513	1.5067	1.61471	1.53427	1.72517	2.32474	2.14708	0.00207193	9.983e-05	0.000749115	3.46838e-06	6.01673e-18	8.56544e-14	AT1G49480	RTV1	related to vernalization1 1	TGIL
Glyma.15G067900	Glyma.15G067900	B3 domain-containing protein Os07g0563300	Cluster4	0.682097	10.3926	10.9938	10.7258	10.6738	11.1479	11.5382	11.3875	0.782596	0.446921	0.367651	0.981504	1.4838	1.28629	1	1	1	1	6.57836e-05	0.0252113	AT4G21550	VAL3	VP1/ABI3-like 3	TGIL
Glyma.11G124100	Glyma.11G124100	B3 domain-containing transcription factor VRN1	Cluster4	0.582205	7.57198	8.91012	9.01055	8.8799	9.01974	9.58146	9.25672	1.76235	1.89391	1.72269	1.91467	2.63811	2.21745	4.64842e-05	9.2058e-07	8.2757e-05	4.90553e-07	4.89203e-20	1.27922e-11	AT3G18990	VRN1	AP2/B3-like transcriptional factor family protein	TGIL
Glyma.17G246000	Glyma.17G246000	B3 domain-containing protein REM16	Cluster5	0.479567	5.55802	8.02972	8.98056	9.28528	9.39418	9.04566	9.63291	3.77442	5.03042	5.41944	5.55852	5.11248	5.86147	1.04887e-22	1.17137e-47	3.20723e-57	9.91123e-61	1.72129e-49	4.11809e-69	AT4G33280	REM16	AP2/B3-like transcriptional factor family protein	TGIL
Glyma.03G262200	Glyma.03G262200	B3 domain-containing transcription factor NGA1	Cluster6	0.841619	3.82519	4.3049	5.29105	6.10788	6.05979	6.71205	6.76355	0.795617	2.63655	3.72561	3.65818	4.55517	4.6079	1	0.00459724	2.24954e-06	4.3281e-06	9.05172e-10	4.78963e-10	AT2G46870	NGA1	AP2/B3-like transcriptional factor family protein	PlantTFDB
Glyma.07G048200	Glyma.07G048200	B3 domain-containing protein Os03g0120900	Cluster6	0.701199	6.62382	7.28021	7.67228	8.55945	9.0731	8.48796	8.99957	0.921696	1.49824	2.64887	3.30384	2.60211	3.20995	1	0.0867074	6.26217e-10	4.23614e-18	2.35629e-09	9.22848e-17	AT2G46870	NGA1	AP2/B3-like transcriptional factor family protein	PlantTFDB
Glyma.19G261300	Glyma.19G261300	B3 domain-containing transcription factor NGA1	Cluster6	0.903309	4.90272	5.40775	4.55338	5.45381	6.14824	6.43128	6.90276	0.65718	-0.50065	0.715585	1.72093	2.18947	2.76876	1	1	1	0.092959	0.00474044	2.10234e-05	AT2G46870	NGA1	AP2/B3-like transcriptional factor family protein	PlantTFDB
Glyma.18G052100	Glyma.18G052100	B3 domain-containing transcription repressor VAL1	Cluster6	0.387615	7.60316	8.26492	8.8628	9.67458	9.60361	9.72029	9.58256	0.897105	1.70521	2.74801	2.66554	2.80876	2.63363	1	0.000413554	8.61379e-20	5.29796e-18	5.68937e-21	2.21848e-17	AT2G30470	VAL1	B3 domain-containing transcription repressor VAL1	PlantTFDB
Glyma.13G245900	Glyma.13G245900	B3 domain-containing protein Os07g0563300	Cluster6	0.53449	10.2336	11.0115	10.9652	10.7798	11.1042	11.4168	11.4291	1.0139	0.958907	0.713389	1.13373	1.53725	1.55159	1	1	1	0.370343	2.82528e-06	1.44785e-06	AT4G21550	VAL3	VP1/ABI3-like 3	TGIL
Glyma.09G117500	Glyma.09G117500	hypothetical protein	Cluster6	0.962182	2.81539	3.25063	5.14464	6.5601	7.11501	6.9286	7.41453	2.255	6.9873	9.02754	9.86802	9.56828	10.3392	0.172532	6.66413e-06	2.16584e-09	4.84763e-11	2.22588e-10	4.71622e-12	AT3G18990	VRN1	AP2/B3-like transcriptional factor family protein	PlantTFDB
Glyma.08G357600	ABI3-1	B3 domain-containing transcription factor ABI3	Cluster7	0.973267	13.513	8.59959	7.20144	3.05261	4.65904	3.49703	2.62283	-4.55675	-6.14853	-12.7365	-9.67071	-11.0593	-14.0346	1.98382e-07	4.89061e-14	1.6483e-40	3.18135e-34	1.53741e-40	3.01812e-33	AT3G24650	ABI3	AP2/B3-like transcriptional factor family protein	TGIL
Glyma.18G176100	ABI3-2	B3 domain-containing transcription factor ABI3	Cluster7	0.944499	13.6564	9.78519	7.78429	3.16515	3.08744	3.25502	2.63496	-3.43345	-5.66832	-12.6803	-12.6673	-12.1632	-14.1808	1.16062e-07	1.8438e-24	7.46487e-65	8.14943e-65	1.36586e-69	3.11781e-43	AT3G24650	ABI3	AP2/B3-like transcriptional factor family protein	TGIL
Glyma.17G175500	Glyma.17G175500	B3 domain-containing protein Os01g0234100	Cluster7	0.978135	11.5586	9.29705	9.71161	9.75227	9.9393	9.69044	9.74728	-2.86801	-2.31557	-2.27349	-2.0202	-2.34566	-2.26876	2.42421e-39	7.58165e-21	1.84967e-19	5.27023e-13	2.16871e-21	1.531e-19	AT3G19184	MVI11	AP2/B3-like transcriptional factor family protein	PlantTFDB
Glyma.11G197900	Glyma.11G197900	B3 domain-containing transcription repressor VAL1	Cluster7	0.932397	12.9807	11.0296	10.6926	10.5092	10.56	10.4606	10.3833	-2.41458	-2.8516	-3.0937	-3.02441	-3.14777	-3.26173	5.21826e-33	1.03154e-55	1.9543e-70	5.77431e-66	9.95063e-74	6.443e-82	AT2G30470	VAL1	B3 domain-containing transcription repressor VAL1	PlantTFDB
Glyma.03G035200	Glyma.03G035200	B3 domain-containing transcription repressor VAL2	Cluster7	0.961383	12.6167	10.2201	9.65162	10.0793	9.95835	9.57369	9.80417	-2.93297	-3.69526	-3.14431	-3.29512	-3.81094	-3.50823	1.41607e-28	5.35358e-54	5.8211e-35	1.09281e-39	2.88779e-58	3.82616e-47	AT2G30470/AT4G32010	VAL1/VAL2	B3 domain-containing transcription repressor VAL1/HSI2-like 1	TGIL
Glyma.11G124200	Glyma.11G124200	B3 domain-containing transcription factor VRN1-like	Cluster8	0.954599	3.3632	3.21514	2.64046	2.57502	1.82909	1.72789	1.64404	-0.293606	-1.28592	-1.37413	-4.28855	-5.50726	-7.8377	1	0.633039	0.512285	0.00159663	0.000518773	1.44356e-05	AT3G06220	REM21	AP2/B3-like transcriptional factor family protein	PlantTFDB
Glyma.02G200500	Glyma.02G200500	B3 domain-containing protein At2g36080	Cluster8	0.66725	4.73115	3.91542	3.94362	4.28546	3.23535	2.94044	2.75678	-0.890153	-0.820723	-0.380331	-1.79034	-2.21	-3.71987	1	1	1	0.262739	0.133168	0.00553558	AT3G11580	REM21	AP2/B3-like transcriptional factor family protein	PlantTFDB
Glyma.03G199000	Glyma.03G199000	B3 domain-containing protein At2g36080	N/A	N/A	2.29826	2.83344	3.14091	3.48549	2.8775	2.60506	3.00313	1.13918	1.93798	2.72443	1.15398	0.901838	1.68342	0.70042	0.235015	0.0746615	0.588114	0.830476	0.326959	AT2G36080	ABS2	AP2/B3-like transcriptional factor family protein	TGIL
Glyma.04G257000	Glyma.04G257000	hypothetical protein	N/A	N/A	10.3503	10.2884	10.3162	10.4618	10.446	10.4	10.4461	-0.0826005	-0.044964	0.142719	0.121185	0.0625341	0.122973	1	1	1	1	1	1	AT1G49475	F13F21.9	AP2/B3-like transcriptional factor family protein	PlantTFDB
Glyma.07G157300	Glyma.07G157300	hypothetical protein	N/A	N/A	N/A	N/A	N/A	N/A	N/A	N/A	N/A	N/A	N/A	N/A	N/A	N/A	N/A	N/A	N/A	N/A	N/A	N/A	N/A	AT1G49475	F13F21.9	AP2/B3-like transcriptional factor family protein	PlantTFDB
Glyma.08G339100	Glyma.08G339100	B3 domain-containing protein At4g01580	N/A	N/A	N/A	N/A	N/A	N/A	N/A	N/A	N/A	N/A	N/A	N/A	N/A	N/A	N/A	N/A	N/A	N/A	N/A	N/A	N/A	AT1G49475	F13F21.9	AP2/B3-like transcriptional factor family protein	PlantTFDB
Glyma.13G058500	Glyma.13G058500	B3 domain-containing protein LOC_Os12g40080	N/A	N/A	N/A	N/A	N/A	N/A	N/A	N/A	N/A	N/A	N/A	N/A	N/A	N/A	N/A	N/A	N/A	N/A	N/A	N/A	N/A	AT1G49475	F13F21.9	AP2/B3-like transcriptional factor family protein	PlantTFDB
Glyma.20G108300	Glyma.20G108300	B3 domain-containing transcription factor VRN1	N/A	N/A	N/A	N/A	N/A	N/A	N/A	N/A	N/A	N/A	N/A	N/A	N/A	N/A	N/A	N/A	N/A	N/A	N/A	N/A	N/A	AT1G49475	F13F21.9	AP2/B3-like transcriptional factor family protein	PlantTFDB
Glyma.09G194300	Glyma.09G194300	hypothetical protein	N/A	N/A	N/A	N/A	N/A	N/A	N/A	N/A	N/A	N/A	N/A	N/A	N/A	N/A	N/A	N/A	N/A	N/A	N/A	N/A	N/A	AT4G03170	F4C21.9	AP2/B3-like transcriptional factor family protein	PlantTFDB
Glyma.20G035700	Glyma.20G035700	B3 domain-containing transcription factor LEC2	N/A	N/A	N/A	N/A	N/A	N/A	N/A	N/A	N/A	N/A	N/A	N/A	N/A	N/A	N/A	N/A	N/A	N/A	N/A	N/A	N/A	AT1G28300	LEC2	AP2/B3-like transcriptional factor family protein	PlantTFDB
Glyma.20G035800	Glyma.20G035800	B3 domain-containing transcription factor LEC2	N/A	N/A	N/A	N/A	N/A	N/A	N/A	N/A	N/A	N/A	N/A	N/A	N/A	N/A	N/A	N/A	N/A	N/A	N/A	N/A	N/A	AT1G28300	LEC2	AP2/B3-like transcriptional factor family protein	PlantTFDB
Glyma.19G100900	Glyma.19G100900	B3 domain-containing transcription factor FUS3	N/A	N/A	N/A	N/A	N/A	N/A	N/A	N/A	N/A	N/A	N/A	N/A	N/A	N/A	N/A	N/A	N/A	N/A	N/A	N/A	N/A	AT1G28300/AT3G26790	LEC2/FUS3	AP2/B3-like transcriptional factor family protein/AP2/B3-like transcriptional factor family protein	TGIL
Glyma.01G244800	Glyma.01G244800	B3 domain-containing protein Os01g0234100	N/A	N/A	N/A	N/A	N/A	N/A	N/A	N/A	N/A	N/A	N/A	N/A	N/A	N/A	N/A	N/A	N/A	N/A	N/A	N/A	N/A	AT3G19184	MVI11	AP2/B3-like transcriptional factor family protein	PlantTFDB
Glyma.11G125200	Glyma.11G125200	B3 domain-containing protein REM20	N/A	N/A	N/A	N/A	N/A	N/A	N/A	N/A	N/A	N/A	N/A	N/A	N/A	N/A	N/A	N/A	N/A	N/A	N/A	N/A	N/A	AT3G53310	MVI11	AP2/B3-like transcriptional factor family protein	PlantTFDB
Glyma.04G037900	Glyma.04G037900	B3 domain-containing protein Os06g0194400	N/A	N/A	N/A	N/A	N/A	N/A	N/A	N/A	N/A	N/A	N/A	N/A	N/A	N/A	N/A	N/A	N/A	N/A	N/A	N/A	N/A	AT3G19184/AT5G42700	MVI11/MJB21.7	AP2/B3-like transcriptional factor family protein/AP2/B3-like transcriptional factor family protein	TGIL
Glyma.11G198800	Glyma.11G198800	hypothetical protein	N/A	N/A	N/A	N/A	N/A	N/A	N/A	N/A	N/A	N/A	N/A	N/A	N/A	N/A	N/A	N/A	N/A	N/A	N/A	N/A	N/A	N/A	N/A	N/A	N/A
Glyma.20G108100	Glyma.20G108100	hypothetical protein	N/A	N/A	N/A	N/A	N/A	N/A	N/A	N/A	N/A	N/A	N/A	N/A	N/A	N/A	N/A	N/A	N/A	N/A	N/A	N/A	N/A	N/A	N/A	N/A	N/A
Glyma.07G224100	Glyma.07G224100	B3 domain-containing protein Os04g0386900	N/A	N/A	4.16515	4.68251	5.46368	5.45795	4.95091	3.69849	4.50494	0.679497	1.94698	1.86727	1.06751	-0.581106	0.415536	1	0.101424	0.123335	1	1	1	AT4G33280	REM16	AP2/B3-like transcriptional factor family protein	PlantTFDB
Glyma.12G048500	Glyma.12G048500	B3 domain-containing protein REM20	N/A	N/A	N/A	N/A	N/A	N/A	N/A	N/A	N/A	N/A	N/A	N/A	N/A	N/A	N/A	N/A	N/A	N/A	N/A	N/A	N/A	AT3G06160	REM21	AP2/B3-like transcriptional factor family protein	PlantTFDB
Glyma.12G049900	Glyma.12G049900	B3 domain-containing protein REM20	N/A	N/A	1.92733	0.513429	0.401559	0.403637	0.600312	0.838645	0.400873	-0.575004	-0.663661	-0.660131	-0.501534	-0.363058	-0.664638	0.280182	0.0570197	0.0575867	0.424524	0.863608	0.0562649	AT3G06160	REM21	AP2/B3-like transcriptional factor family protein	PlantTFDB
Glyma.14G055700	Glyma.14G055700	hypothetical protein	N/A	N/A	N/A	N/A	N/A	N/A	N/A	N/A	N/A	N/A	N/A	N/A	N/A	N/A	N/A	N/A	N/A	N/A	N/A	N/A	N/A	AT3G06160	REM21	AP2/B3-like transcriptional factor family protein	PlantTFDB
Glyma.12G048700	Glyma.12G048700	hypothetical protein	N/A	N/A	N/A	N/A	N/A	N/A	N/A	N/A	N/A	N/A	N/A	N/A	N/A	N/A	N/A	N/A	N/A	N/A	N/A	N/A	N/A	AT3G06220	REM21	AP2/B3-like transcriptional factor family protein	PlantTFDB
Glyma.07G163700	Glyma.07G163700	B3 domain-containing transcription factor VRN1	N/A	N/A	9.48724	9.97552	9.96046	10.0147	10.0729	10.3866	10.392	0.635045	0.613725	0.686914	0.760032	1.16567	1.1756	1	1	1	1	0.233152	0.204626	AT1G49480	RTV1	related to vernalization1 1	TGIL
Glyma.18G079800	Glyma.18G079800	hypothetical protein	N/A	N/A	N/A	N/A	N/A	N/A	N/A	N/A	N/A	N/A	N/A	N/A	N/A	N/A	N/A	N/A	N/A	N/A	N/A	N/A	N/A	AT2G33720	T1B8.29	AP2/B3-like transcriptional factor family protein	PlantTFDB
Glyma.02G236400	Glyma.02G236400	B3 domain-containing transcription repressor VAL1	N/A	N/A	N/A	N/A	N/A	N/A	N/A	N/A	N/A	N/A	N/A	N/A	N/A	N/A	N/A	N/A	N/A	N/A	N/A	N/A	N/A	AT2G30470	VAL1	B3 domain-containing transcription repressor VAL1	PlantTFDB
Glyma.14G204400	Glyma.14G204400	B3 domain-containing transcription repressor VAL1	N/A	N/A	1.2535	1.56579	1.36218	1.4366	1.8569	1.57395	2.11085	0.705106	0.270031	0.37802	0.943669	0.626203	2.18707	0.678014	1	1	0.376625	0.695449	0.120968	AT2G30470	VAL1	B3 domain-containing transcription repressor VAL1	PlantTFDB
Glyma.01G133000	Glyma.01G133000	B3 domain-containing transcription repressor VAL2	N/A	N/A	7.56101	7.45694	7.72294	8.35325	8.19177	7.66257	8.01278	-0.13653	0.215627	1.04361	0.884776	0.142134	0.612049	1	1	1	1	1	1	AT2G30470/AT4G32010	VAL1/VAL2	B3 domain-containing transcription repressor VAL1/HSI2-like 1	TGIL
Glyma.09G102700	Glyma.09G102700	hypothetical protein	N/A	N/A	N/A	N/A	N/A	N/A	N/A	N/A	N/A	N/A	N/A	N/A	N/A	N/A	N/A	N/A	N/A	N/A	N/A	N/A	N/A	AT4G32010	VAL2	HSI2-like 1	PlantTFDB
Glyma.06G220000	Glyma.06G220000	hypothetical protein	N/A	N/A	N/A	N/A	N/A	N/A	N/A	N/A	N/A	N/A	N/A	N/A	N/A	N/A	N/A	N/A	N/A	N/A	N/A	N/A	N/A	AT3G18990	VRN1	AP2/B3-like transcriptional factor family protein	PlantTFDB
Glyma.08G339200	Glyma.08G339200	B3 domain-containing transcription factor VRN1-like	N/A	N/A	0.839833	0.82153	0.820712	1.50605	1.92362	1.21099	1.30226	-0.0470567	-0.047712	1.12596	3.84092	0.774962	0.768709	1	1	0.192914	0.0668189	0.457348	0.47446	AT3G18990	VRN1	AP2/B3-like transcriptional factor family protein	PlantTFDB
Glyma.09G114900	Glyma.09G114900	B3 domain-containing transcription factor VRN1	N/A	N/A	N/A	N/A	N/A	N/A	N/A	N/A	N/A	N/A	N/A	N/A	N/A	N/A	N/A	N/A	N/A	N/A	N/A	N/A	N/A	AT3G18990	VRN1	AP2/B3-like transcriptional factor family protein	PlantTFDB
Glyma.09G117200	Glyma.09G117200	B3 domain-containing transcription factor VRN1	N/A	N/A	N/A	N/A	N/A	N/A	N/A	N/A	N/A	N/A	N/A	N/A	N/A	N/A	N/A	N/A	N/A	N/A	N/A	N/A	N/A	AT3G18990	VRN1	AP2/B3-like transcriptional factor family protein	PlantTFDB
Glyma.10G281100	Glyma.10G281100	hypothetical protein	N/A	N/A	N/A	N/A	N/A	N/A	N/A	N/A	N/A	N/A	N/A	N/A	N/A	N/A	N/A	N/A	N/A	N/A	N/A	N/A	N/A	AT3G18990	VRN1	AP2/B3-like transcriptional factor family protein	PlantTFDB
Glyma.10G281200	Glyma.10G281200	hypothetical protein	N/A	N/A	N/A	N/A	N/A	N/A	N/A	N/A	N/A	N/A	N/A	N/A	N/A	N/A	N/A	N/A	N/A	N/A	N/A	N/A	N/A	AT3G18990	VRN1	AP2/B3-like transcriptional factor family protein	PlantTFDB
Glyma.10G281300	Glyma.10G281300	hypothetical protein	N/A	N/A	N/A	N/A	N/A	N/A	N/A	N/A	N/A	N/A	N/A	N/A	N/A	N/A	N/A	N/A	N/A	N/A	N/A	N/A	N/A	AT3G18990	VRN1	AP2/B3-like transcriptional factor family protein	PlantTFDB
Glyma.11G124300	Glyma.11G124300	B3 domain-containing protein Os11g0197600	N/A	N/A	N/A	N/A	N/A	N/A	N/A	N/A	N/A	N/A	N/A	N/A	N/A	N/A	N/A	N/A	N/A	N/A	N/A	N/A	N/A	AT3G18990	VRN1	AP2/B3-like transcriptional factor family protein	PlantTFDB
Glyma.14G079200	Glyma.14G079200	B3 domain-containing protein Os01g0723500	N/A	N/A	9.1774	9.39176	9.4733	9.58741	9.67899	9.66569	9.53122	0.263357	0.369744	0.516378	0.633328	0.619336	0.452084	1	1	1	1	1	1	AT3G18990	VRN1	AP2/B3-like transcriptional factor family protein	PlantTFDB
Glyma.16G046700	Glyma.16G046700	B3 domain-containing transcription factor VRN1	N/A	N/A	2.50903	3.04899	3.23936	3.00969	2.67961	2.86835	2.97493	0.506425	0.806033	0.458724	0.0858106	0.474037	0.421466	1	1	1	1	1	1	AT3G18990	VRN1	AP2/B3-like transcriptional factor family protein	PlantTFDB
Glyma.17G245900	Glyma.17G245900	B3 domain-containing protein Os01g0723500	N/A	N/A	9.06983	9.47701	9.75534	9.72506	9.69917	9.73891	9.65394	0.501467	0.8589	0.821043	0.785006	0.836547	0.733384	1	1	1	1	1	1	AT3G18990	VRN1	AP2/B3-like transcriptional factor family protein	PlantTFDB
Glyma.19G105300	Glyma.19G105300	hypothetical protein	N/A	N/A	N/A	N/A	N/A	N/A	N/A	N/A	N/A	N/A	N/A	N/A	N/A	N/A	N/A	N/A	N/A	N/A	N/A	N/A	N/A	AT3G18990	VRN1	AP2/B3-like transcriptional factor family protein	PlantTFDB
Glyma.20G107900	Glyma.20G107900	hypothetical protein	N/A	N/A	N/A	N/A	N/A	N/A	N/A	N/A	N/A	N/A	N/A	N/A	N/A	N/A	N/A	N/A	N/A	N/A	N/A	N/A	N/A	AT3G18990	VRN1	AP2/B3-like transcriptional factor family protein	PlantTFDB
Glyma.20G108000	Glyma.20G108000	hypothetical protein	N/A	N/A	N/A	N/A	N/A	N/A	N/A	N/A	N/A	N/A	N/A	N/A	N/A	N/A	N/A	N/A	N/A	N/A	N/A	N/A	N/A	AT3G18990	VRN1	AP2/B3-like transcriptional factor family protein	PlantTFDB
Glyma.20G108400	Glyma.20G108400	B3 domain-containing transcription factor VRN1	N/A	N/A	N/A	N/A	N/A	N/A	N/A	N/A	N/A	N/A	N/A	N/A	N/A	N/A	N/A	N/A	N/A	N/A	N/A	N/A	N/A	AT3G18990	VRN1	AP2/B3-like transcriptional factor family protein	PlantTFDB

## Sheet: BES1
Suuplementary Table S8. Expression and cluster information of BES1 transcription factors related to callus formation.
Locus	Symbol	Description	Cluster	CScore	rlog							DEG						Adj P-val						Ortholog
					Day00	Day01	Day04	Day07	Day14	Day28	Day42	Day01	Day04	Day07	Day14	Day28	Day42	Day01	Day04	Day07	Day14	Day28	Day42	Locus	Symbol	Description	Source
Glyma.14G127400	BES1-8	protein BRI1-EMS-SUPPRESSOR 1	Cluster1	0.416901	4.78413	4.8018	5.39386	4.27363	3.32241	2.81163	3.11094	0.0539014	0.690922	-0.638466	-2.38212	-3.21933	-2.93488	1	1	1	0.0293736	0.00179308	0.00377028	AT3G50750/AT4G36780	BEH1/BEH2	BES1/BZR1 homolog 1/BES1/BZR1 homolog 2	TGIL
Glyma.06G034000	BZL3	protein BRASSINAZOLE-RESISTANT 1-like	Cluster2	0.408488	5.63129	8.49768	9.24494	9.21146	9.02876	8.05145	8.95575	4.06865	5.02234	4.98116	4.74911	3.58745	4.65854	9.60842e-18	4.28507e-30	1.30305e-29	2.97429e-26	4.05458e-13	4.85736e-25	AT1G19350	BES1	Brassinosteroid signaling positive regulator (BZR1) family protein	PlantTFDB
Glyma.12G231500	BES1-12	protein BRI1-EMS-SUPPRESSOR 1	Cluster5	0.611041	3.65194	7.26219	8.02955	8.17302	8.03317	7.29022	7.64933	9.38418	10.4932	10.6932	10.5008	9.54354	9.99572	1.92483e-10	4.60792e-13	1.19438e-13	4.0179e-13	6.37175e-11	6.53236e-12	AT1G78700/AT4G18890	BEH4/BEH3	BES1/BZR1 homolog 4/BES1/BZR1 homolog 3	TGIL
Glyma.13G266500	BES1-11	protein BRI1-EMS-SUPPRESSOR 1	Cluster5	0.794578	5.31353	7.99811	8.49637	8.11347	8.45329	8.16405	8.40022	3.45483	4.10412	3.60475	4.03589	3.68342	3.97664	4.79136e-09	7.17403e-14	3.05731e-10	2.29738e-13	1.14665e-10	6.9442e-13	AT1G78700/AT4G18890	BEH4/BEH3	BES1/BZR1 homolog 4/BES1/BZR1 homolog 3	TGIL
Glyma.14G076900	BZL2	protein BRASSINAZOLE-RESISTANT 1-like	Cluster5	0.435286	7.67488	9.32618	9.26765	9.74656	9.26609	9.21627	9.11128	2.1974	2.12691	2.74118	2.12392	2.07058	1.92217	9.66459e-11	8.39595e-10	6.33785e-22	9.34695e-10	6.45941e-09	6.34773e-07	AT1G19350	BES1	Brassinosteroid signaling positive regulator (BZR1) family protein	PlantTFDB
Glyma.17G248900	BES1-1	protein BRI1-EMS-SUPPRESSOR 1	Cluster5	0.367667	8.12093	9.99181	9.70799	9.89187	9.65266	9.4995	9.66632	2.48499	2.12351	2.35776	2.05626	1.86168	2.06508	2.71897e-20	3.24805e-12	2.19186e-17	6.44517e-11	1.37254e-07	4.29697e-11	AT1G19350	BES1	Brassinosteroid signaling positive regulator (BZR1) family protein	PlantTFDB
Glyma.01G178000	BEHL1	BES1/BZR1 family protein	Cluster8	0.826127	13.0349	12.933	12.7882	12.1157	12.1346	11.7072	11.8742	-0.1268	-0.308747	-1.1657	-1.13886	-1.68963	-1.48614	1	1	0.327696	0.468756	7.90035e-07	0.000634357	AT3G50750/AT4G36780	BEH1/BEH2	BES1/BZR1 homolog 1/BES1/BZR1 homolog 2	TGIL
Glyma.09G260100	Glyma.09G260100	beta-amylase 7	N/A	N/A	9.46928	9.34921	9.07796	8.94777	8.91295	9.01813	8.95233	-0.162788	-0.504574	-0.679823	-0.724071	-0.590075	-0.671787	1	1	1	1	1	1	AT2G45880/AT4G00490	BAM7/BAM2	beta-amylase 7/beta-amylase 2	TGIL
Glyma.18G232400	Glyma.18G232400	beta-amylase 7	N/A	N/A	9.47538	9.83542	9.50213	9.45766	9.35604	9.12401	9.42197	0.450764	0.0280509	-0.0282071	-0.15773	-0.437408	-0.0703713	1	1	1	1	1	1	AT2G45880/AT4G00490	BAM7/BAM2	beta-amylase 7/beta-amylase 2	TGIL
Glyma.01G151800	Glyma.01G151800	beta-amylase 8	N/A	N/A	7.7688	8.21305	8.21015	7.94142	8.18206	8.33841	8.31927	0.582369	0.58114	0.225336	0.543282	0.748999	0.7222	1	1	1	1	1	1	AT5G45300	BAM8	beta-amylase 2	TGIL
Glyma.09G217000	Glyma.09G217000	beta-amylase 8	N/A	N/A	10.1603	9.89925	10.1051	10.2048	10.3125	10.429	10.3444	-0.343319	-0.0690433	0.0575815	0.197646	0.346016	0.237269	1	1	1	1	1	1	AT5G45300	BAM8	beta-amylase 2	TGIL
Glyma.11G064300	BES1-6	protein BRI1-EMS-SUPPRESSOR 1	N/A	N/A	11.8851	11.6733	11.3364	11.1376	11.1442	11.2162	11.1305	-0.274557	-0.702459	-0.963244	-0.947701	-0.82709	-0.969932	1	1	1	1	1	1	AT3G50750/AT4G36780	BEH1/BEH2	BES1/BZR1 homolog 1/BES1/BZR1 homolog 2	TGIL
Glyma.07G099100	BES1-7	protein BRI1-EMS-SUPPRESSOR 1	N/A	N/A	N/A	N/A	N/A	N/A	N/A	N/A	N/A	N/A	N/A	N/A	N/A	N/A	N/A	N/A	N/A	N/A	N/A	N/A	N/A	AT4G36780	BEH2	BES1/BZR1 homolog 2	PlantTFDB
Glyma.12G231400	BES1-10	protein BRI1-EMS-SUPPRESSOR 1	N/A	N/A	7.22368	7.34058	7.41025	7.63929	7.29995	7.34853	7.24803	0.15526	0.245416	0.558733	0.100573	0.227622	0.0552909	1	1	1	1	1	1	AT1G78700/AT4G18890	BEH4/BEH3	BES1/BZR1 homolog 4/BES1/BZR1 homolog 3	TGIL
Glyma.13G266600	BES1-9	protein BRI1-EMS-SUPPRESSOR 1	N/A	N/A	9.28025	9.55939	9.39955	9.58646	9.22324	8.92241	9.0468	0.336427	0.1365	0.366006	-0.0891658	-0.481657	-0.322691	1	1	1	1	1	1	AT1G78700/AT4G18890	BEH4/BEH3	BES1/BZR1 homolog 4/BES1/BZR1 homolog 3	TGIL
Glyma.04G033800	BES1-4	protein BRASSINAZOLE-RESISTANT 1-like	N/A	N/A	7.91574	7.64027	7.99698	7.56945	7.51758	7.29153	7.12818	-0.350088	0.0986462	-0.445719	-0.495641	-0.788637	-1.0027	1	1	1	1	1	1	AT1G19350	BES1	Brassinosteroid signaling positive regulator (BZR1) family protein	PlantTFDB

## Sheet: bHLH
Suuplementary Table S8. Expression and cluster information of bHLH transcription factors related to callus formation.
Locus	Symbol	Description	Cluster	CScore	rlog							DEG						Adj P-val						Ortholog
					Day00	Day01	Day04	Day07	Day14	Day28	Day42	Day01	Day04	Day07	Day14	Day28	Day42	Day01	Day04	Day07	Day14	Day28	Day42	Locus	Symbol	Description	Source
Glyma.06G283300	Glyma.06G283300	transcription factor bHLH30	Cluster1	0.940547	3.90396	8.94155	8.21651	8.19287	7.54772	5.96387	6.52403	8.00723	7.0944	7.06801	6.22973	4.00626	4.82787	3.30507e-24	6.64126e-19	7.86854e-19	2.37715e-14	1.16797e-05	2.50164e-08	AT1G68810	ABS5	basic helix-loop-helix (bHLH) DNA-binding superfamily protein	PlantTFDB
Glyma.12G122800	Glyma.12G122800	transcription factor bHLH30	Cluster1	0.724789	2.54375	4.97625	4.8015	4.6674	3.99615	3.50665	3.88666	7.58891	7.29239	7.03958	5.6171	4.85132	5.33632	3.32414e-06	6.24368e-06	1.21695e-05	0.000642827	0.0036531	0.00125673	AT1G68810	ABS5	basic helix-loop-helix (bHLH) DNA-binding superfamily protein	PlantTFDB
Glyma.02G100700	Glyma.02G100700	transcription factor bHLH30	Cluster1	0.877029	1.6149	3.00907	2.66984	2.48474	2.49083	1.91793	1.57984	5.62854	4.39637	3.6599	4.06957	1.21247	-0.0645301	0.0097323	0.0310905	0.0550764	0.0414326	0.350778	1	AT1G68810/AT3G25710	ABS5/TMO5	basic helix-loop-helix (bHLH) DNA-binding superfamily protein/basic helix-loop-helix 32	TGIL
Glyma.01G117800	Glyma.01G117800	transcription factor bHLH140	Cluster1	0.508112	9.13077	10.3493	10.3182	10.03	9.9082	9.80222	9.90645	1.58166	1.53836	1.16823	1.00983	0.875391	1.00928	2.09479e-06	8.76459e-06	0.238238	1	1	1	AT5G01310	APTX	APRATAXIN-like protein	TGIL
Glyma.08G271000	Glyma.08G271000	transcription factor bHLH71	Cluster1	0.974519	2.48229	5.88489	5.20264	2.1671	1.36851	1.13862	1.08885	4.27687	3.5457	-0.480321	-2.40148	-4.89833	-5.18183	5.04795e-05	0.00120228	1	0.148125	0.010122	0.00644311	AT5G46690	BHLH071	beta HLH protein 71	TGIL
Glyma.10G261100	Glyma.10G261100	transcription factor bHLH113	Cluster1	0.966818	3.11249	4.70195	4.16195	4.05955	3.31637	2.30737	2.06065	2.00175	1.20775	0.981524	0.088824	-2.22485	-6.0201	0.188062	0.749864	1	1	0.155666	0.0013764	AT3G19500	BHLH113	basic helix-loop-helix (bHLH) DNA-binding superfamily protein	PlantTFDB
Glyma.20G130200	Glyma.20G130200	transcription factor bHLH113	Cluster1	0.929214	4.72853	6.6581	5.53115	5.6263	4.89267	3.39681	4.44475	2.60448	1.0853	1.15014	0.174981	-2.23509	-0.3539	0.000559183	1	0.841564	1	0.0346166	1	AT3G19500	BHLH113	basic helix-loop-helix (bHLH) DNA-binding superfamily protein	PlantTFDB
Glyma.07G018500	Glyma.07G018500	transcription factor bHLH68	Cluster1	0.891422	7.4802	8.59044	8.00913	6.66318	5.66476	5.60522	3.81834	1.32562	0.621566	-0.984207	-2.29747	-2.38611	-5.26963	0.523957	1	1	0.000528572	0.000245147	1.4318e-18	AT4G29100	BHLH118	basic helix-loop-helix (bHLH) DNA-binding superfamily protein	PlantTFDB
Glyma.08G203600	Glyma.08G203600	transcription factor bHLH68	Cluster1	0.972926	7.04607	8.7313	7.86952	7.62081	7.14871	6.62731	6.57453	2.16004	1.11643	0.737929	0.135589	-0.535281	-0.535259	0.000193196	0.928498	1	1	1	1	AT4G29100	BHLH118	basic helix-loop-helix (bHLH) DNA-binding superfamily protein	PlantTFDB
Glyma.05G201700	Glyma.05G201700	transcription factor bHLH137	Cluster1	0.662437	6.91912	8.34215	5.77426	5.01523	4.43891	2.21192	2.92642	1.56513	-0.938473	-2.26768	-3.18819	-11.0236	-5.56929	0.345146	1	0.0136872	5.20068e-05	1.82906e-11	4.32221e-12	AT5G50915	BHLH137	basic helix-loop-helix (bHLH) DNA-binding superfamily protein	PlantTFDB
Glyma.08G009100	Glyma.08G009100	transcription factor bHLH137	Cluster1	0.971078	2.51315	7.50138	6.33486	5.70038	4.79527	3.45982	3.10455	8.84818	7.33095	6.47204	5.06876	3.13871	1.58901	2.60683e-10	1.83677e-07	4.70093e-06	0.000481715	0.0400287	0.343332	AT5G50915	BHLH137	basic helix-loop-helix (bHLH) DNA-binding superfamily protein	PlantTFDB
Glyma.08G215600	Glyma.08G215600	transcription factor NAI1	Cluster1	0.9924	1.23915	3.38619	3.21912	2.17226	1.27025	1.18971	1.37366	7.26234	6.49436	3.62532	0.206369	-0.0546376	0.536454	0.000221681	0.000817185	0.0499666	1	1	1	AT2G22760	BHLH19	basic helix-loop-helix (bHLH) DNA-binding superfamily protein	PlantTFDB
Glyma.05G110700	Glyma.05G110700	transcription factor bHLH18	Cluster1	0.915171	3.83585	5.31635	4.68309	2.13889	1.4109	1.42245	1.38658	1.87021	1.03172	-2.9136	-7.57189	-7.49511	-7.74389	0.112396	1	0.00501436	8.08713e-06	1.09408e-05	4.97647e-06	AT4G37850	BHLH25	basic helix-loop-helix (bHLH) DNA-binding superfamily protein	PlantTFDB
Glyma.05G110900	Glyma.05G110900	transcription factor bHLH18	Cluster1	0.978343	6.13684	8.36128	7.72454	7.55382	7.0351	6.574	6.08561	2.93533	2.10189	1.87315	1.17633	0.596933	-0.107458	3.8293e-12	9.04371e-05	0.00199564	0.71715	1	1	AT4G37850	BHLH25	basic helix-loop-helix (bHLH) DNA-binding superfamily protein	PlantTFDB
Glyma.07G117500	Glyma.07G117500	transcription factor bHLH25-like	Cluster1	0.913569	3.96934	6.8987	5.4579	4.14265	3.20306	2.60004	2.51193	3.91516	1.94831	0.220667	-1.08436	-2.10195	-2.65652	5.5121e-09	0.0582358	1	0.978285	0.0917891	0.0190228	AT4G37850	BHLH25	basic helix-loop-helix (bHLH) DNA-binding superfamily protein	PlantTFDB
Glyma.15G005000	Glyma.15G005000	transcription factor bHLH25	Cluster1	0.965238	5.37269	6.69416	6.13817	5.94498	5.11426	3.74476	3.91137	1.75743	1.0497	0.718461	-0.281036	-2.43694	-2.27017	0.1167	1	1	1	0.00720498	0.0135467	AT4G37850	BHLH25	basic helix-loop-helix (bHLH) DNA-binding superfamily protein	PlantTFDB
Glyma.17G156000	Glyma.17G156000	transcription factor bHLH18	Cluster1	0.494937	2.84987	6.27176	6.9221	5.54052	2.817	2.39427	1.74835	4.942	5.76266	3.95625	0.018508	-0.186679	-4.40703	1.31604e-09	1.27865e-13	3.70341e-06	1	1	0.0157265	AT4G37850	BHLH25	basic helix-loop-helix (bHLH) DNA-binding superfamily protein	PlantTFDB
Glyma.02G213800	Glyma.02G213800	transcription factor bHLH30	Cluster1	0.875216	1.66085	2.76066	2.76789	1.8934	1.9312	1.9268	1.9605	3.37342	3.46429	0.723578	0.683101	0.800125	0.997102	0.0591404	0.0430048	0.714711	0.786196	0.68274	0.531232	AT3G25710	BHLH32	basic helix-loop-helix 32	PlantTFDB
Glyma.19G155300	Glyma.19G155300	basic helix-loop-helix protein A	Cluster1	0.794908	4.21702	4.68065	4.4962	4.16107	3.40072	3.20438	2.88452	0.610297	0.366268	-0.0381451	-1.19544	-1.61075	-2.6761	1	1	1	0.768386	0.340827	0.0212869	AT4G09820	BHLH42	basic helix-loop-helix (bHLH) DNA-binding superfamily protein	PlantTFDB
Glyma.06G191800	Glyma.06G191800	transcription factor PRE3	Cluster1	0.945579	1.77283	4.54826	2.89709	2.93355	1.5287	1.83265	1.30771	3.74467	1.38647	0.860834	-0.410131	0.180377	-1.07043	0.0424972	0.314323	0.596195	1	1	0.338629	AT1G74500/AT3G47710	BS1/PRE4	activation-tagged BRI1(brassinosteroid-insensitive 1)-suppressor 1/BANQUO 3	TGIL
Glyma.06G049300	Glyma.06G049300	transcription factor bHLH74	Cluster1	0.923768	2.34482	4.68418	4.47859	3.84026	3.25261	3.81043	3.04067	7.40764	7.00252	5.62687	4.27957	5.77979	3.77798	1.96183e-05	4.46383e-05	0.00107211	0.0136232	0.000882533	0.0294347	AT1G10120	CIB4	basic helix-loop-helix (bHLH) DNA-binding superfamily protein	PlantTFDB
Glyma.12G238700	Glyma.12G238700	transcription factor bHLH130	Cluster1	0.392189	8.45106	8.50646	8.71509	8.00197	7.48888	7.87858	7.18736	0.0509039	0.307382	-0.585154	-1.26249	-0.71832	-1.61576	1	1	1	0.408526	1	0.0208262	AT2G42280	FBH4	basic helix-loop-helix (bHLH) DNA-binding superfamily protein	PlantTFDB
Glyma.15G271900	Glyma.15G271900	transcription factor bHLH130	Cluster1	0.458737	10.8949	11.6994	9.91028	9.31391	9.34261	8.85154	9.0987	0.914205	-1.14369	-2.00752	-1.94397	-2.64708	-2.29017	1	0.825597	0.000779981	0.00180658	4.46171e-08	1.8285e-05	AT2G42280	FBH4	basic helix-loop-helix (bHLH) DNA-binding superfamily protein	PlantTFDB
Glyma.17G173100	Glyma.17G173100	transcription factor HEC2	Cluster1	0.926096	5.94462	7.93741	7.23282	7.43175	6.24707	5.23285	4.72981	2.66142	1.70169	1.89658	0.388572	-0.949217	-1.5995	9.58079e-05	0.104746	0.0319708	1	1	0.211648	AT5G67060	HEC1	basic helix-loop-helix (bHLH) DNA-binding superfamily protein	PlantTFDB
Glyma.06G040800	Glyma.06G040800	bhelix-loop-helix transcription factor	Cluster1	0.653675	3.03971	3.4873	3.23941	2.41414	1.87975	2.77607	2.08465	0.539902	0.218073	-0.845676	-5.99108	-0.0929792	-2.02357	1	1	0.917515	0.00336476	1	0.207803	AT3G50330	HEC2	basic helix-loop-helix (bHLH) DNA-binding superfamily protein	PlantTFDB
Glyma.18G210700	Glyma.18G210700	transcription factor SCREAM2	Cluster1	0.846909	0.615063	2.10572	1.34449	0.592389	0.592386	0.9372	0.588474	5.71899	0.884635	-0.0360408	-0.0352994	0.679207	-0.0379178	0.0364488	0.298698	1	1	0.552431	1	AT1G12860	ICE2	basic helix-loop-helix (bHLH) DNA-binding superfamily protein	PlantTFDB
Glyma.03G009500	Glyma.03G009500	transcription factor EGL1	Cluster1	0.552613	3.21059	5.13084	5.24727	4.95799	1.79346	2.38118	1.76874	2.41789	2.73548	2.18628	-5.57562	-0.649716	-5.7668	0.0910187	0.0334659	0.115695	0.00404822	1	0.0030726	AT4G00480	MYC1	basic helix-loop-helix (bHLH) DNA-binding superfamily protein	TGIL
Glyma.07G071000	Glyma.07G071000	transcription factor EGL1	Cluster1	0.625672	6.76846	7.74052	8.07589	7.38556	4.51482	4.00826	2.61201	1.04247	1.44528	0.632207	-2.86625	-3.55611	-10.8423	1	0.403906	1	0.000324383	3.01327e-06	3.09988e-11	AT4G00480	MYC1	basic helix-loop-helix (bHLH) DNA-binding superfamily protein	TGIL
Glyma.08G286500	Glyma.08G286500	transcription factor bHLH90	Cluster1	0.756762	3.66764	5.92307	5.77373	5.63571	4.83693	4.08659	4.51688	3.38936	3.13862	2.98168	1.66621	0.522252	1.23372	5.36867e-05	0.000230661	0.000574261	0.24999	1	0.754101	AT1G10610	N/A	basic helix-loop-helix (bHLH) DNA-binding superfamily protein	TGIL
Glyma.07G049100	Glyma.07G049100	transcription factor bHLH57	Cluster1	0.569777	5.90569	7.45008	7.54509	7.29383	6.53375	6.01817	5.61492	2.08218	2.17696	1.81791	0.80258	0.110656	-0.375752	0.00646862	0.00222066	0.0336584	1	1	1	AT2G46810/AT3G61950/AT4G01460	N/A	basic helix-loop-helix (bHLH) DNA-binding superfamily protein/basic helix-loop-helix (bHLH) DNA-binding superfamily protein/basic helix-loop-helix (bHLH) DNA-binding superfamily protein	TGIL
Glyma.06G260000	Glyma.06G260000	transcription factor bHLH123	Cluster1	0.316904	6.46673	6.59541	6.24847	6.56509	5.93233	4.65629	4.49919	0.165917	-0.261736	0.132091	-0.695663	-2.65733	-2.87896	1	1	1	1	4.90625e-06	2.1394e-07	AT3G20640/AT4G05170/AT4G21340	None/None/B70	basic helix-loop-helix (bHLH) DNA-binding superfamily protein/basic helix-loop-helix (bHLH) DNA-binding superfamily protein/basic helix-loop-helix (bHLH) DNA-binding superfamily protein	TGIL
Glyma.12G216800	Glyma.12G216800	transcription factor bHLH123	Cluster1	0.641862	6.15154	6.83812	5.89263	6.20118	5.23276	4.53344	2.87275	0.793565	-0.275777	0.0810739	-1.12255	-1.73728	-6.95941	1	1	1	0.919152	0.154873	1.16465e-07	AT3G20640/AT4G05170/AT4G21340	None/None/B70	basic helix-loop-helix (bHLH) DNA-binding superfamily protein/basic helix-loop-helix (bHLH) DNA-binding superfamily protein/basic helix-loop-helix (bHLH) DNA-binding superfamily protein	TGIL
Glyma.14G032200	PIF4B	transcription factor PIF4	Cluster1	0.780097	6.74268	10.1022	7.38063	6.06979	6.20499	7.57807	6.06265	3.80923	0.753188	-0.670413	-0.581182	0.621562	-0.60723	0.000166533	1	1	1	1	1	AT3G59060	PIF5	phytochrome interacting factor 3-like 6	PlantTFDB
Glyma.09G239100	Glyma.09G239100	transcription factor PRE6	Cluster1	0.94554	2.44342	7.58146	7.50384	6.80748	4.92861	3.74142	2.5415	10.7051	10.6009	9.62005	6.89548	4.55969	0.813481	4.56457e-13	5.46932e-13	7.40619e-11	6.63877e-06	0.00424817	0.815867	AT1G26945/AT3G28857/AT5G15160/AT5G39860	PRE6/PRE5/BNQ2/PRE1	basic helix-loop-helix (bHLH) DNA-binding superfamily protein/basic helix-loop-helix (bHLH) DNA-binding family protein/BANQUO 2/basic helix-loop-helix (bHLH) DNA-binding family protein	TGIL
Glyma.13G063800	Glyma.13G063800	transcription factor PRE5	Cluster1	0.990284	4.95266	10.6028	10.0918	8.63946	7.91011	5.28732	8.11678	7.91985	7.39422	5.49334	4.53832	0.923675	4.8375	6.15595e-45	6.59963e-39	4.6673e-20	5.95164e-13	1	5.72321e-15	AT1G26945/AT3G28857/AT5G15160/AT5G39860	PRE6/PRE5/BNQ2/PRE2	basic helix-loop-helix (bHLH) DNA-binding superfamily protein/basic helix-loop-helix (bHLH) DNA-binding family protein/BANQUO 2/basic helix-loop-helix (bHLH) DNA-binding family protein	TGIL
Glyma.19G021400	Glyma.19G021400	uncharacterized LOC100305611	Cluster1	0.99413	2.50167	9.07587	8.21615	7.08382	5.67245	2.71181	2.98039	12.4495	11.4859	9.83971	7.739	0.898235	2.44625	3.03205e-17	6.79671e-15	4.33879e-11	4.18482e-07	0.692977	0.121589	AT1G26945/AT3G28857/AT5G15160/AT5G39860	PRE6/PRE5/BNQ2/PRE3	basic helix-loop-helix (bHLH) DNA-binding superfamily protein/basic helix-loop-helix (bHLH) DNA-binding family protein/BANQUO 2/basic helix-loop-helix (bHLH) DNA-binding family protein	TGIL
Glyma.17G172400	Glyma.17G172400	transcription factor SPATULA	Cluster1	0.6535	5.42769	7.37482	7.06398	6.89415	6.634	6.87582	5.80684	2.51588	2.08747	1.87236	1.4869	1.90832	0.419715	0.00096384	0.0160024	0.0508951	0.308523	0.0469274	1	AT4G36930	SPT	basic helix-loop-helix (bHLH) DNA-binding superfamily protein	PlantTFDB
Glyma.08G274200	Glyma.08G274200	transcription factor bHLH93	Cluster1	0.972071	8.44591	9.85603	9.70446	8.92214	8.1041	7.50367	7.57957	1.70041	1.50978	0.534801	-0.471313	-1.28544	-1.18907	0.00789007	0.0535485	1	1	0.369558	0.639594	AT5G10570/AT5G65640	VIP2/BHLH093	basic helix-loop-helix (bHLH) DNA-binding superfamily protein/beta HLH protein 93	TGIL
Glyma.01G198000	Glyma.01G198000	transcription factor bHLH18	Cluster2	0.586995	1.41453	2.26014	2.2356	2.38244	1.49593	1.63876	1.56733	3.95423	4.01193	4.45012	0.352424	0.972344	0.677708	0.0558683	0.0428382	0.0258708	1	0.485898	0.812717	AT4G37850	BHLH25	basic helix-loop-helix (bHLH) DNA-binding superfamily protein	PlantTFDB
Glyma.07G117600	Glyma.07G117600	transcription factor bHLH25	Cluster2	0.556409	2.33024	5.57676	5.58498	6.12318	5.26457	2.04555	2.28439	6.61045	6.69772	7.4077	6.14373	-0.459163	0.193197	4.51162e-06	2.34069e-06	1.16487e-07	1.68257e-05	1	1	AT4G37850	BHLH25	basic helix-loop-helix (bHLH) DNA-binding superfamily protein	PlantTFDB
Glyma.13G368700	Glyma.13G368700	transcription factor bHLH25	Cluster2	0.721167	3.54802	7.20697	7.58925	7.83349	6.77637	6.61498	5.65915	6.60767	7.15163	7.54719	6.00836	5.80411	4.41101	6.50638e-10	8.34715e-12	3.19823e-13	2.17364e-08	8.19972e-08	0.000111506	AT4G37850	BHLH25	basic helix-loop-helix (bHLH) DNA-binding superfamily protein	PlantTFDB
Glyma.14G181500	Glyma.14G181500	transcription factor bHLH30	Cluster2	0.30088	1.43898	2.10918	2.4314	1.76622	1.55962	2.12337	1.78416	2.46924	4.29269	1.00696	0.448863	3.32331	1.30065	0.146686	0.0367985	0.369159	1	0.0764888	0.273503	AT3G25710	BHLH32	basic helix-loop-helix 32	PlantTFDB
Glyma.03G152800	Glyma.03G152800	basic helix-loop-helix protein A	Cluster2	0.46224	2.70035	3.96556	4.50038	4.18457	4.50384	3.82304	3.44845	3.3547	4.36887	3.77685	4.4305	2.98673	2.61601	0.0365643	0.00327017	0.0114567	0.00271177	0.057687	0.103142	AT4G09820	BHLH42	basic helix-loop-helix (bHLH) DNA-binding superfamily protein	PlantTFDB
Glyma.01G039200	Glyma.01G039200	transcription factor BHLH094	Cluster2	0.639589	6.78397	8.80615	9.23461	8.41797	8.04424	7.22471	7.50357	2.71199	3.25596	2.21716	1.73515	0.609755	0.996908	2.53896e-17	8.22612e-30	1.85189e-09	0.000425347	1	1	AT1G59640	BPEP	transcription factor BIG PETAL P (BPE)	TGIL
Glyma.02G025400	Glyma.02G025400	transcription factor BHLH089	Cluster2	0.59006	5.8257	8.03628	8.59531	8.27598	8.317	7.84592	7.98168	3.08082	3.81636	3.41366	3.47612	2.92465	3.01048	4.52123e-10	9.99492e-18	2.03215e-13	5.40138e-14	6.49725e-09	1.18027e-09	AT1G59640	BPEP	transcription factor BIG PETAL P (BPE)	TGIL
Glyma.02G025500	Glyma.02G025500	transcription factor BHLH094	Cluster2	0.935476	5.78653	8.22162	9.37655	8.9845	7.79539	7.64008	7.5684	3.32908	4.79702	4.30379	2.77387	2.54504	2.45501	1.58381e-17	1.76248e-45	1.01699e-34	9.45361e-11	2.227e-08	1.31385e-07	AT1G59640	BPEP	transcription factor BIG PETAL P (BPE)	TGIL
Glyma.08G294000	Glyma.08G294000	transcription factor BHLH089	Cluster2	0.723236	7.22598	8.68674	8.87957	8.54582	8.03027	7.49138	7.56015	1.90423	2.16579	1.71761	1.08816	0.460158	0.428753	0.00358556	0.000102955	0.0171828	1	1	1	AT1G59640	BPEP	transcription factor BIG PETAL P (BPE)	TGIL
Glyma.01G044800	Glyma.01G044800	transcription factor PRE6	Cluster2	0.766621	1.90721	2.93746	4.94537	4.95893	3.21393	2.80903	2.31932	3.97965	8.24563	7.8629	4.40206	3.67006	1.28151	0.0369325	8.17877e-06	1.95435e-05	0.0169838	0.0431148	0.379144	AT1G74500/AT3G47710	BS1/PRE4	activation-tagged BRI1(brassinosteroid-insensitive 1)-suppressor 1/BANQUO 3	TGIL
Glyma.02G018900	Glyma.02G018900	transcription factor PRE6	Cluster2	0.541748	4.79578	7.60901	8.61303	6.96343	5.79197	4.45038	3.12116	3.07579	4.35735	2.20919	0.670768	-0.495749	-3.57213	0.00101484	5.81214e-08	0.0397446	1	1	0.00128433	AT1G74500/AT3G47710	BS1/PRE4	activation-tagged BRI1(brassinosteroid-insensitive 1)-suppressor 1/BANQUO 3	TGIL
Glyma.08G298700	Glyma.08G298700	transcription factor PRE6	Cluster2	0.481405	1.72388	4.37256	4.8995	3.67091	1.79691	2.18035	2.27501	6.95945	8.1155	5.81699	0.349653	1.87261	1.7809	0.000697127	4.95687e-05	0.00331806	1	0.199274	0.21499	AT1G74500/AT3G47710	BS1/PRE4	activation-tagged BRI1(brassinosteroid-insensitive 1)-suppressor 1/BANQUO 3	TGIL
Glyma.07G092700	Glyma.07G092700	transcription factor BEE 1	Cluster2	0.81836	1.99133	5.07521	6.20596	6.2341	2.78989	3.05953	2.26156	7.66349	9.45129	9.32892	3.083	3.43849	1.46377	1.13231e-05	2.23125e-08	3.01402e-08	0.0668258	0.0463831	0.336746	AT1G25330	CES	basic helix-loop-helix (bHLH) DNA-binding superfamily protein	TGIL
Glyma.09G183500	Glyma.09G183500	transcription factor BEE 1	Cluster2	0.606999	1.67	2.81769	5.13541	5.72919	3.00061	2.73168	1.75589	3.63871	8.91184	9.01681	4.02554	3.1257	0.536407	0.0483882	3.30141e-07	1.9747e-07	0.0232921	0.0716884	1	AT1G25330	CES	basic helix-loop-helix (bHLH) DNA-binding superfamily protein	TGIL
Glyma.12G042800	Glyma.12G042800	transcription factor bHLH63	Cluster2	0.549178	9.31707	8.16661	10.5348	10.0797	8.99874	8.41036	8.08045	-1.48707	1.55634	0.946322	-0.39045	-1.13983	-1.57374	0.0947649	0.0360902	1	1	0.818741	0.0343686	AT4G34530	CIB1	cryptochrome-interacting basic-helix-loop-helix 1	PlantTFDB
Glyma.04G048000	Glyma.04G048000	transcription factor bHLH74	Cluster2	0.621771	5.67187	6.9933	7.59596	6.75988	5.87901	4.83787	5.9938	1.80682	2.60883	1.49151	0.32592	-1.09124	0.442277	0.00678098	8.34665e-09	0.100843	1	1	1	AT1G10120	CIB4	basic helix-loop-helix (bHLH) DNA-binding superfamily protein	PlantTFDB
Glyma.11G117100	CIB1	basic helix-loop-helix transcription activator CIB1	Cluster2	0.668524	9.83636	10.3201	11.3925	10.4442	10.1293	9.48802	9.78775	0.501526	1.84766	0.65893	0.264528	-0.532094	-0.148393	1	0.00273538	1	1	1	1	AT1G68920	CIL1	basic helix-loop-helix (bHLH) DNA-binding superfamily protein	PlantTFDB
Glyma.17G095000	Glyma.17G095000	transcription factor bHLH79	Cluster2	0.63637	6.55175	7.80158	7.83865	8.0969	7.68269	6.71488	7.55145	1.72214	1.76197	2.0959	1.54512	0.267462	1.37369	0.00261928	0.00105706	1.33786e-06	0.0229386	1	0.14599	AT5G62610	MRG21.2	basic helix-loop-helix (bHLH) DNA-binding superfamily protein	TGIL
Glyma.08G279600	Glyma.08G279600	uncharacterized protein At4g38062	Cluster2	0.618521	3.68776	7.17614	8.71951	8.69908	8.21788	6.89018	7.73766	9.20061	11.3739	11.3707	10.6882	8.95379	10.0011	4.6274e-10	2.44488e-15	2.02459e-15	1.31664e-13	1.08437e-09	5.84203e-12	AT4G38070	N/A	transcription factor bHLH131-like protein	TGIL
Glyma.04G199900	Glyma.04G199900	transcription factor bHLH137	Cluster2	0.738127	4.68652	8.23333	9.94494	9.83113	8.33472	8.80858	7.51909	5.84718	8.09513	7.89298	5.95263	6.58326	5.75318	8.89872e-09	3.22061e-17	1.87981e-16	2.79018e-09	2.5836e-11	1.1208e-08	AT5G50915	N/A	basic helix-loop-helix (bHLH) DNA-binding superfamily protein	TGIL
Glyma.06G165700	Glyma.06G165700	transcription factor bHLH137	Cluster2	0.830751	4.77604	8.07397	10.0502	9.61048	7.92389	7.70326	6.19563	4.70278	7.33812	6.6431	4.44364	4.1745	2.61011	2.57894e-06	7.72286e-16	5.50666e-13	8.58336e-06	4.01981e-05	0.0280945	AT5G50915	N/A	basic helix-loop-helix (bHLH) DNA-binding superfamily protein	TGIL
Glyma.19G224700	Glyma.19G224700	transcription factor PIF3	Cluster2	0.480237	8.19299	8.85789	9.40676	8.75853	7.91713	7.18366	6.70832	0.831699	1.51542	0.695934	-0.312085	-1.3313	-2.00191	1	0.0449489	1	1	0.264879	0.000124435	AT1G09530	PIF3	phytochrome interacting factor 3	PlantTFDB
Glyma.18G258700	Glyma.18G258700	transcription factor bHLH135-like	Cluster2	0.57573	1.81397	4.57225	5.73022	6.05391	3.46681	1.66128	1.61373	7.23566	9.09549	9.64045	5.4174	-0.0595761	-0.0637225	1.29703e-05	1.10314e-08	9.28813e-10	0.00125181	1	1	AT1G26945/AT3G28857/AT5G15160/AT5G39860	PRE6/PRE5/BNQ2/PRE4	basic helix-loop-helix (bHLH) DNA-binding superfamily protein/basic helix-loop-helix (bHLH) DNA-binding family protein/BANQUO 2/basic helix-loop-helix (bHLH) DNA-binding family protein	TGIL
Glyma.18G039200	Glyma.18G039200	putative transcription factor bHLH086	Cluster2	0.738444	2.92264	5.94652	7.38795	6.28079	3.68408	2.19577	1.94848	4.23323	6.09076	4.67478	0.924159	-1.56698	-2.99376	1.16822e-08	7.41224e-20	4.48357e-11	1	0.438514	0.061075	AT5G37800	RSL1	RHD SIX-LIKE 1	PlantTFDB
Glyma.06G100000	Glyma.06G100000	transcription factor bHLH94	Cluster2	0.476347	5.17345	7.45835	8.68254	8.75413	8.39724	7.70232	6.3256	3.36136	4.95513	5.03673	4.58538	3.70858	1.77884	3.14393e-10	5.93998e-27	3.69479e-28	2.27783e-22	2.81918e-13	0.0459538	AT1G72210	T9N14.4	basic helix-loop-helix (bHLH) DNA-binding superfamily protein	PlantTFDB
Glyma.01G088300	Glyma.01G088300	transcription factor bHLH30	Cluster3	0.668907	3.07917	5.52921	5.94596	6.41238	6.23481	3.58614	4.93243	4.63059	5.24108	5.96215	5.69947	2.34532	3.63292	0.000795331	7.64883e-05	4.06593e-06	1.29267e-05	0.128105	0.00967048	AT1G68810/AT3G25710	ABS5/TMO5	basic helix-loop-helix (bHLH) DNA-binding superfamily protein/basic helix-loop-helix 32	TGIL
Glyma.08G042000	Glyma.08G042000	transcription factor BEE 3	Cluster3	0.81839	1.30076	1.60645	3.30187	4.65521	1.87115	2.26693	1.29509	0.599563	5.96006	7.84	1.63443	2.20788	0.155211	0.922896	0.00701548	0.000435142	0.180009	0.132892	1	AT1G73830	BEE3	BR enhanced expression 3	PlantTFDB
Glyma.10G241400	Glyma.10G241400	transcription factor bHLH118	Cluster3	0.303054	2.22036	2.06459	3.19016	5.46339	5.83879	5.27698	4.33892	-0.0774079	5.13903	8.2443	8.82847	7.90137	6.22967	1	0.00491778	3.44921e-06	6.442e-07	1.06598e-05	0.000611311	AT4G25400	BHLH118	basic helix-loop-helix (bHLH) DNA-binding superfamily protein	PlantTFDB
Glyma.16G201300	Glyma.16G201300	helix-loop-helix domain-containing protein	Cluster3	0.565675	3.90575	6.03411	8.85457	9.39911	9.03663	8.40827	8.7276	7.4701	11.3958	12.1176	11.6177	10.7651	11.1864	9.00654e-07	3.33023e-15	3.27028e-17	8.51877e-16	1.44484e-13	1.15012e-14	AT4G25410	BHLH118	basic helix-loop-helix (bHLH) DNA-binding superfamily protein	PlantTFDB
Glyma.08G061300	Glyma.08G061300	transcription factor bHLH112	Cluster3	0.439498	2.78949	3.78549	3.36452	4.63725	2.89267	3.61572	3.97766	1.90688	0.972791	3.45466	0.149649	1.58696	2.45845	0.258072	0.959871	0.00306599	1	0.392056	0.0660147	AT3G20640	BHLH123	basic helix-loop-helix (bHLH) DNA-binding superfamily protein	PlantTFDB
Glyma.16G020500	Glyma.16G020500	transcription factor MYC2	Cluster3	0.447826	2.6551	4.22987	4.16624	5.62309	5.77811	4.97199	4.75366	5.84436	5.47622	8.27165	8.54859	7.14906	6.80145	0.000542147	0.000967447	2.36419e-07	9.42385e-08	1.14833e-05	3.2244e-05	AT4G00870	BHLH14	basic helix-loop-helix (bHLH) DNA-binding superfamily protein	PlantTFDB
Glyma.13G368600	Glyma.13G368600	transcription factor bHLH19	Cluster3	0.481269	2.75212	5.15312	5.60668	6.03289	5.25007	4.58876	4.11967	7.35567	8.13163	8.79507	7.52454	6.27236	5.29374	2.01749e-06	7.27437e-08	3.80909e-09	7.42575e-07	5.46498e-05	0.000780411	AT2G22760	BHLH19	basic helix-loop-helix (bHLH) DNA-binding superfamily protein	PlantTFDB
Glyma.01G197900	Glyma.01G197900	transcription factor bHLH18	Cluster3	0.825584	1.76838	2.0574	2.55811	4.05011	3.91879	2.96394	1.77139	1.17084	3.62092	7.15404	6.96018	4.81788	0.184166	0.535697	0.041717	4.66617e-05	8.23479e-05	0.00764071	1	AT4G37850	BHLH25	basic helix-loop-helix (bHLH) DNA-binding superfamily protein	PlantTFDB
Glyma.03G105700	Glyma.03G105700	transcription factor bHLH18	Cluster3	0.740387	3.74586	5.14199	5.59474	8.30725	8.04266	7.44183	5.68694	2.40463	3.3051	6.73791	6.41746	5.67406	3.21356	0.0337883	0.000364963	1.22673e-18	9.91979e-17	8.02722e-13	0.000615556	AT4G37850	BHLH25	basic helix-loop-helix (bHLH) DNA-binding superfamily protein	PlantTFDB
Glyma.05G110600	Glyma.05G110600	transcription factor bHLH18	Cluster3	0.350667	1.74221	1.71849	2.5131	4.72787	5.3252	3.37078	2.87264	0.185174	2.44122	7.67771	8.97532	5.14414	4.03179	1	0.138178	9.63766e-06	1.64368e-07	0.00391891	0.0234319	AT4G37850	BHLH25	basic helix-loop-helix (bHLH) DNA-binding superfamily protein	PlantTFDB
Glyma.09G246800	Glyma.09G246800	transcription factor bHLH25	Cluster3	0.854297	2.36974	2.61962	3.50967	6.68399	5.66357	5.25523	5.32626	1.28698	4.3725	9.81842	8.28859	7.72931	7.80137	0.488515	0.00734241	1.08693e-10	9.03649e-08	7.84035e-07	5.89866e-07	AT4G37850	BHLH25	basic helix-loop-helix (bHLH) DNA-binding superfamily protein	PlantTFDB
Glyma.17G155900	Glyma.17G155900	transcription factor bHLH18	Cluster3	0.402498	7.07582	8.468	8.32156	8.82846	8.45853	8.44405	7.9617	1.7241	1.53234	2.19897	1.71221	1.69975	1.07327	0.0103585	0.059569	5.80277e-06	0.00909826	0.0110634	1	AT4G37850	BHLH25	basic helix-loop-helix (bHLH) DNA-binding superfamily protein	PlantTFDB
Glyma.06G152300	Glyma.06G152300	transcription factor HEC3	Cluster3	0.247047	4.6569	3.23235	4.5809	4.56537	5.36616	4.24401	3.93054	-2.45078	-0.075933	-0.0739664	0.99365	-0.524301	-1.03418	0.0277983	1	1	1	1	1	AT4G00120/AT5G09750	EDA33/HEC3	basic helix-loop-helix (bHLH) DNA-binding superfamily protein/basic helix-loop-helix (bHLH) DNA-binding superfamily protein	TGIL
Glyma.13G204400	Glyma.13G204400	transcription factor bHLH130	Cluster3	0.960675	6.82864	7.49262	8.39884	9.10295	8.21741	7.95734	7.73708	0.881666	2.06495	2.97544	1.83504	1.51414	1.23348	1	0.000206115	2.05917e-12	0.0039774	0.0955094	0.567065	AT2G42280	FBH4	basic helix-loop-helix (bHLH) DNA-binding superfamily protein	PlantTFDB
Glyma.01G129700	PIB1	bHLH transcription factor PIB1	Cluster3	0.815496	8.48464	6.84091	8.90601	9.90963	9.72002	9.03472	8.68452	-2.21322	0.706521	1.70764	1.47197	0.662184	0.200639	0.00441629	1	0.0814407	0.277077	1	1	AT1G12860	ICE2	basic helix-loop-helix (bHLH) DNA-binding superfamily protein	PlantTFDB
Glyma.10G173500	Glyma.10G173500	transcription factor bHLH155	Cluster3	0.753795	5.39934	7.85837	7.93426	8.81637	7.76943	6.13309	7.23932	3.46146	3.57095	4.71476	3.36908	1.13532	2.65621	8.41743e-11	7.05218e-12	1.64987e-23	2.7409e-10	0.920735	1.15079e-05	AT1G64625	LHL3,LL1	Serine/threonine-protein kinase WNK (With No Lysine)-like protein	TGIL
Glyma.20G152900	Glyma.20G152900	transcription factor bHLH118-like	Cluster3	0.488957	3.21555	3.83491	7.53566	8.37082	8.31323	8.06386	6.58447	3.12488	10.3054	11.1983	11.0831	10.7397	8.68217	0.0601901	8.78733e-12	7.26245e-14	1.52981e-13	1.04691e-12	1.52297e-08	AT5G51780	MIO24.9	basic helix-loop-helix (bHLH) DNA-binding superfamily protein	PlantTFDB
Glyma.20G153000	Glyma.20G153000	transcription factor bHLH36	Cluster3	0.827893	0.387471	0.360493	0.815768	1.95881	0.362528	0.364665	0.606108	-0.0351998	0.735865	6.41891	-0.0341528	-0.0334793	0.453906	1	0.500206	0.0150644	1	1	1	AT5G51790	MIO24.9	basic helix-loop-helix (bHLH) DNA-binding superfamily protein	PlantTFDB
Glyma.03G240000	Glyma.03G240000	transcription factor bHLH94	Cluster3	0.873708	7.92218	7.63036	10.3324	10.9557	10.6794	9.54712	9.30843	-0.28161	3.23854	3.9426	3.58961	2.14572	1.83337	1	8.54243e-12	2.1658e-19	2.61619e-15	0.000550607	0.0138297	AT5G65320	MNA5.5	basic helix-loop-helix (bHLH) DNA-binding superfamily protein	TGIL
Glyma.20G231800	Glyma.20G231800	transcription factor bHLH96	Cluster3	0.602538	4.53215	5.96271	7.98292	9.73165	9.91035	8.7828	7.74565	2.82598	5.61575	7.82184	8.0414	6.64061	5.27972	0.000660991	6.06454e-19	1.18489e-39	4.86022e-42	1.7216e-27	1.77322e-16	AT5G65320	MNA5.5	basic helix-loop-helix (bHLH) DNA-binding superfamily protein	TGIL
Glyma.15G104600	Glyma.15G104600	transcription factor MUTE	Cluster3	0.770113	5.56618	6.3258	8.06263	9.27469	9.28171	7.7746	7.18223	0.950488	3.38321	4.89625	4.96996	2.96382	2.16513	1	5.04625e-11	2.5345e-27	3.26126e-28	7.36259e-08	0.00160446	AT3G06120	MUTE	basic helix-loop-helix (bHLH) DNA-binding superfamily protein	TGIL
Glyma.16G133200	Glyma.16G133200	uncharacterized LOC100785177	Cluster3	0.79649	3.74891	6.24795	6.43462	7.66369	7.53627	5.56565	4.64583	3.47208	3.67397	5.32896	5.26571	2.55896	0.938237	0.000123007	2.36286e-05	8.95963e-12	1.99494e-11	0.0127332	1	AT1G27660	N/A	basic helix-loop-helix (bHLH) DNA-binding superfamily protein	PlantTFDB
Glyma.18G147000	Glyma.18G147000	uncharacterized protein At4g38062	Cluster3	0.447957	3.23059	6.02599	7.4287	7.64214	6.96609	5.79655	6.86483	7.87168	9.96968	10.2926	9.2788	8.08238	9.13349	5.66001e-07	5.57715e-11	9.80514e-12	1.21117e-09	1.87527e-07	2.4235e-09	AT4G38070	N/A	transcription factor bHLH131-like protein	TGIL
Glyma.09G060200	Glyma.09G060200	transcription factor bHLH35-like	Cluster3	0.830012	4.92589	6.25362	6.43056	7.31748	7.21434	6.02504	6.28959	1.96471	2.24412	3.45161	3.30768	1.75077	2.02873	0.0177554	0.00135023	1.09989e-10	1.44324e-09	0.0626571	0.00864214	AT4G29930/AT5G57150	None/MUL3.10	basic helix-loop-helix (bHLH) DNA-binding superfamily protein/basic helix-loop-helix (bHLH) DNA-binding superfamily protein	TGIL
Glyma.15G166800	Glyma.15G166800	transcription factor bHLH35	Cluster3	0.794545	4.18275	6.41571	6.28472	7.89263	7.22607	7.06945	6.8258	3.52043	3.31663	5.51597	4.67847	4.42209	4.09845	2.40557e-06	1.12287e-05	7.11744e-18	2.57507e-12	8.55558e-11	4.00845e-09	AT4G29930/AT5G57150	None/MUL3.10	basic helix-loop-helix (bHLH) DNA-binding superfamily protein/basic helix-loop-helix (bHLH) DNA-binding superfamily protein	TGIL
Glyma.12G141700	Glyma.12G141700	transcription factor bHLH123	Cluster3	0.557916	3.06938	4.63554	4.54512	5.34812	4.00677	3.45073	3.07785	2.76292	2.61305	3.9273	1.65269	0.600464	0.0862367	0.0125012	0.0176461	2.24136e-05	0.307728	1	1	AT3G20640/AT4G05170/AT4G21340	None/None/B70	basic helix-loop-helix (bHLH) DNA-binding superfamily protein/basic helix-loop-helix (bHLH) DNA-binding superfamily protein/basic helix-loop-helix (bHLH) DNA-binding superfamily protein	TGIL
Glyma.13G284400	Glyma.13G284400	transcription factor bHLH123	Cluster3	0.568107	6.96138	7.18106	6.87344	7.80907	7.03755	6.4166	4.97169	0.259219	-0.122772	1.06532	0.127549	-0.616381	-2.96265	1	1	1	1	1	1.56807e-07	AT3G20640/AT4G05170/AT4G21340	None/None/B70	basic helix-loop-helix (bHLH) DNA-binding superfamily protein/basic helix-loop-helix (bHLH) DNA-binding superfamily protein/basic helix-loop-helix (bHLH) DNA-binding superfamily protein	TGIL
Glyma.10G206300	Glyma.10G206300	transcription factor bHLH111	Cluster3	0.959612	2.76202	2.51957	4.60118	6.38706	5.54845	4.95356	4.33512	-0.346215	3.33955	5.78463	4.75516	4.06676	2.69895	1	0.0132911	1.9486e-06	0.000154906	0.00173451	0.0581948	AT1G31050	PFA1	basic helix-loop-helix (bHLH) DNA-binding superfamily protein	TGIL
Glyma.20G184300	Glyma.20G184300	basic helix-loop-helix (bHLH) DNA-binding protein	Cluster3	0.582277	2.25597	2.0696	3.42008	6.29543	6.02685	5.7247	4.51733	-0.076012	4.25983	9.45721	9.06954	8.63214	6.63894	1	0.0116458	2.22817e-09	1.23065e-08	7.41362e-08	5.38523e-05	AT1G31050	PFA1	basic helix-loop-helix (bHLH) DNA-binding superfamily protein	TGIL
Glyma.03G225000	Glyma.03G225000	transcription factor PIF3	Cluster3	0.465955	4.10281	5.67892	6.47555	6.87653	5.73988	6.06417	5.29435	2.33274	3.58139	4.04706	2.42879	2.98654	1.81777	0.0203737	3.38607e-06	3.77456e-08	0.00971163	0.000358881	0.143389	AT1G09530	PIF3	phytochrome interacting factor 3	PlantTFDB
Glyma.18G115700	Glyma.18G115700	transcription factor PIF4	Cluster3	0.940946	1.51737	1.85486	2.07921	3.44333	2.25571	2.04243	1.92203	1.10545	1.84671	6.55486	3.43082	1.99933	1.30639	0.482586	0.202704	0.0012065	0.0638088	0.182986	0.33407	AT2G43010	PIF4	phytochrome interacting factor 4	PlantTFDB
Glyma.10G138800	Glyma.10G138800	transcription factor PHYTOCHROME INTERACTING FACTOR-LIKE 15	Cluster3	0.846346	2.31103	2.06722	3.89219	7.54026	7.16741	6.18646	4.66355	-0.082363	5.33092	10.893	10.3565	9.07896	6.4212	1	0.0016242	6.81291e-12	9.39771e-11	2.19138e-08	0.000122047	AT2G46970	PIL1	phytochrome interacting factor 3-like 1	PlantTFDB
Glyma.17G236100	Glyma.17G236100	transcription factor RSL2	Cluster3	0.833831	1.36933	1.36044	1.99501	2.21802	1.76572	1.68134	1.35972	-0.0484281	2.06016	4.35368	1.12859	1.03549	-0.0487645	1	0.127167	0.0465436	0.256855	0.311025	1	AT1G27740	RSL4	root hair defective 6-like 4	PlantTFDB
Glyma.02G258300	Glyma.02G258300	transcription factor bHLH51	Cluster3	0.439727	2.39459	3.11732	4.38809	5.30796	4.26851	5.04415	3.4374	3.93574	6.54105	8.07707	6.17826	7.75806	4.33414	0.0289268	0.000152949	1.81564e-06	0.000348929	5.67389e-06	0.0128868	AT2G40200	T7M7.8	basic helix-loop-helix (bHLH) DNA-binding superfamily protein	TGIL
Glyma.02G210500	Glyma.02G210500	transcription factor bHLH94	Cluster3	0.670514	8.63158	8.89419	9.64025	10.121	10.2484	9.24515	8.76015	0.338091	1.36467	1.92193	2.0825	0.793945	0.166528	1	0.101579	4.91069e-06	8.02413e-08	1	1	AT1G72210	T9N14.4	basic helix-loop-helix (bHLH) DNA-binding superfamily protein	PlantTFDB
Glyma.04G098400	Glyma.04G098400	transcription factor bHLH94	Cluster3	0.73338	4.10716	3.41966	4.66438	5.92581	5.9376	4.99771	4.47566	-1.17643	0.851383	2.76303	2.76971	1.45073	0.58288	0.935418	1	0.000231211	0.000236518	0.399406	1	AT1G72210	T9N14.4	basic helix-loop-helix (bHLH) DNA-binding superfamily protein	PlantTFDB
Glyma.03G034000	Glyma.03G034000	transcription factor UNE10	Cluster3	0.68081	2.77697	3.33793	3.65852	5.20133	4.78386	4.784	3.19882	1.11902	1.85101	4.64576	4.07993	3.9227	0.954565	0.874054	0.255176	4.67875e-05	0.000543115	0.00103942	0.981527	AT4G00050	UNE10	basic helix-loop-helix (bHLH) DNA-binding superfamily protein	PlantTFDB
Glyma.02G139700	Glyma.02G139700	transcription factor bHLH30-like	Cluster4	0.428086	5.50696	7.84819	7.06641	8.58372	9.01523	8.91229	7.88626	3.39358	2.31452	4.37074	4.95125	4.87247	3.51574	2.01174e-09	0.000982169	8.96929e-18	8.58383e-24	7.27569e-23	1.83569e-10	AT1G68810	ABS5	basic helix-loop-helix (bHLH) DNA-binding superfamily protein	PlantTFDB
Glyma.07G205800	Glyma.07G205800	transcription factor bHLH30	Cluster4	0.936004	7.54731	8.56192	7.6929	8.45902	9.20314	9.68482	8.83664	1.29928	0.157935	1.15902	2.13059	2.75629	1.69464	0.372602	1	0.685351	5.47764e-06	1.073e-12	0.00681401	AT1G68810	ABS5	basic helix-loop-helix (bHLH) DNA-binding superfamily protein	PlantTFDB
Glyma.12G209900	Glyma.12G209900	transcription factor bHLH30	Cluster4	0.431438	3.09911	5.86663	5.87489	6.09628	6.23896	6.64426	6.21053	7.9323	7.90451	8.53252	8.52155	9.18514	8.50859	4.05246e-07	3.07056e-07	2.36927e-08	2.69854e-08	1.75937e-09	2.97243e-08	AT1G68810	ABS5	basic helix-loop-helix (bHLH) DNA-binding superfamily protein	PlantTFDB
Glyma.03G130600	BHLH300	bHLH transcription factor bHLH300	Cluster4	0.247483	1.3396	1.3551	1.52165	2.17008	4.77839	3.1688	2.36221	0.172148	0.432987	1.84908	7.72829	5.65245	2.94685	1	1	0.161847	0.000394232	0.00875304	0.0955281	AT3G56970	BHLH038	basic helix-loop-helix (bHLH) DNA-binding superfamily protein	PlantTFDB
Glyma.19G132600	BHLH322	bHLH transcription factor bHLH322	Cluster4	0.441289	0.853736	0.827141	0.890044	1.2803	1.98881	1.99459	1.05643	-0.0560423	0.17703	1.02508	5.55289	4.74344	0.533622	1	1	0.367952	0.0136888	0.0313082	1	AT3G56970	BHLH038	basic helix-loop-helix (bHLH) DNA-binding superfamily protein	PlantTFDB
Glyma.12G196700	Glyma.12G196700	transcription factor bHLH115-like	Cluster4	0.98247	7.21935	6.46536	6.48824	7.71299	8.69954	9.50003	8.77746	-1.0268	-0.883556	0.622983	1.89363	2.88927	2.01347	1	1	1	0.00417851	6.81509e-10	0.00112493	AT1G51070	BHLH115	basic helix-loop-helix (bHLH) DNA-binding superfamily protein	PlantTFDB
Glyma.13G305500	Glyma.13G305500	transcription factor bHLH115	Cluster4	0.974969	5.18258	5.75303	5.62941	6.88884	7.70933	8.19911	7.4545	0.863084	0.691175	2.46608	3.5478	4.18605	3.23064	1	1	7.22593e-05	3.9299e-12	3.48899e-18	1.34519e-09	AT1G51070	BHLH115	basic helix-loop-helix (bHLH) DNA-binding superfamily protein	PlantTFDB
Glyma.12G214900	Glyma.12G214900	transcription factor ILR3-like	Cluster4	0.648549	6.51467	7.57969	7.70283	8.38618	8.42788	8.78821	8.41983	1.46091	1.61113	2.52092	2.57528	3.04937	2.56478	0.06055	0.00669761	7.12074e-13	1.13307e-13	2.34716e-22	1.61201e-13	AT1G51070/AT5G54680	BHLH115/ILR3	basic helix-loop-helix (bHLH) DNA-binding superfamily protein/basic helix-loop-helix (bHLH) DNA-binding superfamily protein	TGIL
Glyma.15G215100	Glyma.15G215100	transcription factor bHLH121	Cluster4	0.971952	8.66333	8.83473	8.69235	9.0424	9.22588	9.8771	9.50942	0.211363	0.0265723	0.483498	0.719038	1.55348	1.09488	1	1	1	1	0.000186368	0.782774	AT3G19860/AT4G36060	BHLH121/BHLH11	basic helix-loop-helix (bHLH) DNA-binding superfamily protein/basic helix-loop-helix (bHLH) DNA-binding superfamily protein	TGIL
Glyma.15G061400	Glyma.15G061400	transcription factor bHLH25-like	Cluster4	0.724321	2.4013	2.18724	3.33869	6.07381	6.67014	6.77781	6.0739	-0.081406	4.03366	8.81755	9.68859	9.92613	8.78613	1	0.0150163	1.4248e-08	3.64192e-10	1.32054e-10	1.88365e-08	AT4G37850	BHLH25	basic helix-loop-helix (bHLH) DNA-binding superfamily protein	PlantTFDB
Glyma.18G246000	Glyma.18G246000	transcription factor NAI1	Cluster4	0.696456	1.84137	2.47956	1.84378	2.99857	4.01282	4.14812	2.68788	2.83126	0.184226	4.62208	7.09052	7.23117	3.85221	0.118509	1	0.00919062	5.87256e-05	4.33659e-05	0.0310668	AT4G37850	BHLH25	basic helix-loop-helix (bHLH) DNA-binding superfamily protein	PlantTFDB
Glyma.18G246200	Glyma.18G246200	transcription factor bHLH25	Cluster4	0.87312	0.365207	0.3495	0.34879	0.417812	0.41036	1.43767	0.99997	-0.0405497	-0.0411387	0.19779	0.190388	5.25473	1.40832	1	1	1	1	0.0319993	0.193753	AT4G37850	BHLH25	basic helix-loop-helix (bHLH) DNA-binding superfamily protein	PlantTFDB
Glyma.18G275400	Glyma.18G275400	transcription factor BIM2-like	Cluster4	0.918196	8.4592	8.88823	8.95842	9.23595	9.44719	9.78885	9.49316	0.565324	0.655115	1.0218	1.29225	1.74034	1.35292	1	1	1	0.0870637	1.69374e-06	0.0322683	AT5G38860	BIM3	BES1-interacting Myc-like protein 3	TGIL
Glyma.11G192800	BHLH59	basic helix-loop-helix transcription factor bHLH59	Cluster4	0.867141	2.25262	2.61397	2.85769	2.24531	5.31727	8.60262	6.1485	0.524014	0.814807	0.0961007	4.69398	8.9328	6.2335	1	1	1	0.000230882	2.22565e-14	3.26105e-07	AT2G28160	FIT1	FER-like regulator of iron uptake	TGIL
Glyma.12G178500	BHLH57	bHLH transcription factor	Cluster4	0.852149	0.900369	0.786137	1.13401	0.931683	1.85422	5.07697	2.48133	-0.0570937	0.514334	0.182537	1.75519	8.1935	3.4367	1	1	1	0.170792	0.000473698	0.078914	AT2G28160	FIT1	FER-like regulator of iron uptake	TGIL
Glyma.08G014900	Glyma.08G014900	transcription factor EGL1	Cluster4	0.557406	8.65733	9.86409	9.79825	9.94884	10.309	10.4791	10.1334	1.62677	1.52203	1.71822	2.18352	2.42916	1.95811	0.00108199	0.00612711	9.78732e-05	7.21847e-11	3.33464e-15	1.65125e-07	AT5G41315	GL3	basic helix-loop-helix (bHLH) DNA-binding superfamily protein	PlantTFDB
Glyma.15G203900	Glyma.15G203900	bHLH transcription factor RHL1	Cluster4	0.914612	7.73604	8.47867	8.42492	9.13994	9.77876	10.2256	9.86415	1.02026	0.973838	1.89906	2.71606	3.28082	2.82767	1	1	1.22865e-05	2.32233e-17	1.06087e-29	1.52844e-19	AT2G24260	LRL1	LJRHL1-like 1	PlantTFDB
Glyma.15G170500	Glyma.15G170500	putative transcription factor bHLH041	Cluster4	0.581102	2.91691	5.51969	4.82861	5.21475	5.81846	6.06707	5.7853	7.69482	6.60536	7.16803	8.16356	8.6434	8.19527	1.04817e-06	2.79653e-05	4.08459e-06	1.24351e-07	1.95845e-08	1.14892e-07	AT5G56960	MHM17.7	basic helix-loop-helix (bHLH) DNA-binding family protein	TGIL
Glyma.10G241300	Glyma.10G241300	transcription factor bHLH36	Cluster4	0.813461	2.27705	2.15918	3.32809	4.3497	5.10602	5.29231	4.61892	-0.0742601	4.3433	6.73142	8.01964	8.32141	7.1716	1	0.00902714	2.3948e-05	3.33826e-07	1.14879e-07	6.74403e-06	AT5G51780	MIO24.9	basic helix-loop-helix (bHLH) DNA-binding superfamily protein	PlantTFDB
Glyma.01G096600	Glyma.01G096600	transcription factor MYC2	Cluster4	0.966635	7.93272	7.93003	8.12374	8.4752	9.01492	9.41081	8.98279	-0.0925963	0.148815	0.598732	1.30352	1.79571	1.27958	1	1	1	0.315092	0.00259978	0.381676	AT1G32640	MYC2	Basic helix-loop-helix (bHLH) DNA-binding family protein	PlantTFDB
Glyma.08G271900	Glyma.08G271900	transcription factor MYC2	Cluster4	0.991679	7.05914	7.73449	7.88601	8.56724	8.98306	9.80792	8.90728	0.936223	1.10978	2.02128	2.57024	3.61836	2.47395	1	0.867133	2.95584e-06	3.92405e-13	1.74151e-34	1.03886e-11	AT1G32640	MYC2	Basic helix-loop-helix (bHLH) DNA-binding family protein	PlantTFDB
Glyma.09G204500	Glyma.09G204500	transcription factor MYC1	Cluster4	0.657118	9.47768	9.3494	9.38484	10.2537	10.4703	10.6805	10.4086	-0.176208	-0.127736	1.00616	1.28751	1.55157	1.20505	1	1	1	0.00770358	8.32122e-08	0.0748501	AT1G32640/AT4G17880/AT5G46760/AT5G46830	MYC2/MYC4/MYC3/NIG1	Basic helix-loop-helix (bHLH) DNA-binding family protein/Basic helix-loop-helix (bHLH) DNA-binding family protein/Basic helix-loop-helix (bHLH) DNA-binding family protein/calcium-binding transcription factor NIG1	TGIL
Glyma.13G101100	Glyma.13G101100	transcription factor bHLH35	Cluster4	0.877917	4.54337	5.96528	6.84316	7.67147	8.81191	9.09187	8.52371	2.48916	3.7511	4.87465	6.342	6.71111	5.99006	0.00125845	5.69256e-10	1.22673e-18	4.39175e-34	9.93603e-39	6.2537e-30	AT4G29930/AT5G57150	None/MUL3.10	basic helix-loop-helix (bHLH) DNA-binding superfamily protein/basic helix-loop-helix (bHLH) DNA-binding superfamily protein	TGIL
Glyma.11G054600	Glyma.11G054600	transcription factor SPATULA	Cluster4	0.404368	6.76973	8.55081	8.54453	8.68205	8.54485	9.1463	8.365	2.12927	2.08668	2.27645	2.06373	2.90122	1.93051	0.0102479	0.0103962	0.00238207	0.0112579	6.97706e-06	0.031029	AT4G36930	SPT	basic helix-loop-helix (bHLH) DNA-binding superfamily protein	TGIL
Glyma.18G025800	Glyma.18G025800	transcription factor bHLH51	Cluster4	0.399634	2.97012	4.35532	5.44603	6.93238	6.71114	7.10334	6.64324	5.08109	7.49172	9.54799	9.21143	9.78619	9.1653	0.00197875	1.39798e-06	2.77533e-10	1.43506e-09	1.11197e-10	1.80862e-09	AT2G40200	T7M7.8	basic helix-loop-helix (bHLH) DNA-binding superfamily protein	TGIL
Glyma.10G205000	Glyma.10G205000	transcription factor bHLH30	Cluster5	0.32245	8.18005	8.90263	9.3347	9.70672	9.46084	7.82877	9.75964	0.914169	1.48932	1.95248	1.70073	-0.381086	2.05282	1	0.134189	0.00168295	0.0243685	1	0.000558395	AT1G68810/AT3G25710	ABS5/TMO5	basic helix-loop-helix (bHLH) DNA-binding superfamily protein/basic helix-loop-helix 32	TGIL
Glyma.17G180800	Glyma.17G180800	uncharacterized LOC100815521	Cluster5	0.675312	3.14478	5.11663	5.78676	5.82556	5.93173	5.15422	5.51832	4.68172	5.67078	5.68895	5.88876	4.72193	5.27271	0.000700508	1.50888e-05	1.21317e-05	5.74488e-06	0.000462049	6.89478e-05	AT5G67110	ALC	basic helix-loop-helix (bHLH) DNA-binding superfamily protein	TGIL
Glyma.03G130400	BHLH320	bHLH transcription factor bHLH320	Cluster5	0.231638	1.30183	1.25032	1.24792	2.38474	3.03812	2.62295	2.15963	-0.052865	-0.0538652	4.09812	7.30196	5.01854	3.37922	1	1	0.0366456	0.000358535	0.0144532	0.0785148	AT3G56970	BHLH038	basic helix-loop-helix (bHLH) DNA-binding superfamily protein	PlantTFDB
Glyma.02G252400	Glyma.02G252400	hypothetical protein	Cluster5	0.573945	4.54637	5.92111	6.25661	5.99517	6.6916	6.10048	6.29321	1.974	2.53276	2.13828	3.21124	2.38042	2.52389	0.0747462	0.00304949	0.0255098	1.89986e-05	0.00795113	0.00325309	AT5G65640	BHLH093	beta HLH protein 93	PlantTFDB
Glyma.04G090100	Glyma.04G090100	transcription factor bHLH93-like	Cluster5	0.595671	4.83995	8.38527	10.1159	10.0643	9.9798	9.63595	9.58015	7.39676	9.70424	9.56814	9.4582	9.04709	8.95029	3.62416e-13	3.16533e-23	1.18045e-22	4.86972e-22	4.39254e-20	1.13588e-19	AT5G65640	BHLH093	beta HLH protein 93	PlantTFDB
Glyma.06G092000	Glyma.06G092000	transcription factor bHLH93	Cluster5	0.488045	5.37865	8.62519	9.90201	10.3304	10.9851	10.2264	10.2458	5.33764	7.06442	7.56136	8.39981	7.42506	7.47489	2.77416e-20	1.38953e-38	5.42211e-45	1.91858e-56	4.33596e-43	9.1625e-44	AT5G65640	BHLH093	beta HLH protein 93	PlantTFDB
Glyma.14G185100	Glyma.14G185100	transcription factor bHLH61	Cluster5	0.68133	8.23655	10.4136	11.644	11.9005	11.9889	11.5578	11.3371	3.1934	4.82819	5.09292	5.22599	4.66892	4.38905	1.45156e-16	1.97086e-48	2.99703e-55	1.11197e-58	1.55924e-44	3.29882e-38	AT5G65640	BHLH093	beta HLH protein 93	PlantTFDB
Glyma.03G105000	Glyma.03G105000	transcription factor bHLH18	Cluster5	0.254324	1.41074	1.48788	1.57738	2.4702	3.29551	2.23096	1.77247	0.311445	0.539822	3.55475	6.13569	3.24848	1.01989	1	0.943162	0.0597642	0.00528715	0.0810146	0.393463	AT4G37850	BHLH25	basic helix-loop-helix (bHLH) DNA-binding superfamily protein	PlantTFDB
Glyma.08G346300	Glyma.08G346300	transcription factor bHLH62	Cluster5	0.43396	8.25561	9.36782	9.15819	9.85677	9.74034	9.44425	9.25056	1.42712	1.15516	2.06776	1.92905	1.54147	1.28291	0.0816096	0.66723	6.0135e-07	1.68806e-05	0.0167062	0.274924	AT3G07340	CIB3	basic helix-loop-helix (bHLH) DNA-binding superfamily protein	PlantTFDB
Glyma.18G156900	Glyma.18G156900	transcription factor bHLH62	Cluster5	0.708854	7.35103	9.25262	9.31486	10.1932	10.0705	9.83283	9.81546	2.61212	2.69138	3.82009	3.66912	3.3604	3.34738	2.98133e-18	2.99844e-20	9.78149e-55	5.2337e-49	1.89278e-38	3.83089e-38	AT3G07340	CIB3	basic helix-loop-helix (bHLH) DNA-binding superfamily protein	PlantTFDB
Glyma.05G208300	Glyma.05G208300	transcription factor EGL1	Cluster5	0.41423	7.702	9.0478	8.8999	9.31996	9.39939	9.62012	9.12967	1.79313	1.59119	2.13578	2.24237	2.52251	1.88848	0.000135151	0.0049425	1.27743e-08	5.51459e-10	2.38944e-14	1.16978e-05	AT5G41315	GL3	basic helix-loop-helix (bHLH) DNA-binding superfamily protein	PlantTFDB
Glyma.03G258100	Glyma.03G258100	transcription factor MTB1	Cluster5	0.465804	3.57327	5.00919	5.79214	6.1399	5.99971	5.21102	6.43981	2.57875	3.81124	4.28366	4.14254	2.96199	4.71342	0.016431	1.20179e-05	2.86964e-07	9.81786e-07	0.00221452	7.81568e-09	AT1G01260/AT2G46510	JAM2/JAM1	basic helix-loop-helix (bHLH) DNA-binding superfamily protein/ABA-inducible BHLH-type transcription factor	TGIL
Glyma.20G216700	Glyma.20G216700	transcription factor bHLH157	Cluster5	0.414894	7.25425	8.73467	8.60118	9.22502	8.88915	7.98722	9.11536	1.94229	1.76666	2.5801	2.15025	1.00209	2.44721	0.00017917	0.0021183	5.66936e-11	2.4042e-06	1	2.36203e-09	AT1G64625	LHL3,LL1	Serine/threonine-protein kinase WNK (With No Lysine)-like protein	TGIL
Glyma.09G064200	Glyma.09G064200	putative transcription factor bHLH041	Cluster5	0.408297	2.78957	4.08639	4.05982	4.14843	4.20445	4.20172	3.40287	3.27564	3.21946	3.42599	3.55736	3.55024	1.71974	0.0141525	0.0129822	0.00649553	0.00465284	0.0050896	0.338899	AT5G56960	MHM17.7	basic helix-loop-helix (bHLH) DNA-binding family protein	TGIL
Glyma.10G156600	Glyma.10G156600	transcription factor bHLH96-like	Cluster5	0.398489	8.69249	9.69403	9.98126	11.0169	11.35	10.8561	10.4847	1.36665	1.7606	3.08647	3.51162	2.88236	2.43381	0.0963907	7.47008e-05	2.57778e-29	8.44361e-42	5.77661e-24	1.94145e-14	AT5G65320	MNA5.5	basic helix-loop-helix (bHLH) DNA-binding superfamily protein	TGIL
Glyma.19G236900	Glyma.19G236900	transcription factor bHLH94	Cluster5	0.358336	5.68954	6.47052	7.86245	8.8073	9.49815	8.44919	8.70478	1.12294	3.06227	4.27026	5.14133	3.81426	4.14143	1	1.87492e-08	2.24621e-19	4.36712e-30	1.32708e-14	6.71772e-18	AT5G65320	MNA5.5	basic helix-loop-helix (bHLH) DNA-binding superfamily protein	TGIL
Glyma.05G031800	Glyma.05G031800	transcription factor bHLH79-like	Cluster5	0.5602	4.7374	7.10709	7.18401	7.66559	7.71616	7.77932	7.82958	3.70306	3.81815	4.46399	4.53187	4.61686	4.6823	1.45643e-13	7.46482e-15	6.86634e-22	1.23781e-22	1.25398e-23	1.54195e-24	AT5G62610	MRG21.2	basic helix-loop-helix (bHLH) DNA-binding superfamily protein	TGIL
Glyma.U035800	Glyma.U035800	transcription factor bHLH168	Cluster5	0.688417	3.63665	6.38902	7.30642	7.18826	7.4918	7.11304	6.70352	5.48709	6.76269	6.56885	6.9842	6.46224	5.93492	4.95989e-07	8.06716e-11	2.83413e-10	1.48781e-11	7.32574e-10	2.35437e-08	AT4G20970	N/A	basic helix-loop-helix (bHLH) DNA-binding superfamily protein	PlantTFDB
Glyma.19G222000	PIF3	bHLH transcription factor PIF3	Cluster5	0.472291	4.08368	8.3567	8.73435	9.14785	8.70077	8.58102	8.2331	10.6258	11.1552	11.7233	11.1284	10.9356	10.4605	4.99842e-14	1.17452e-15	2.57457e-17	1.49843e-15	4.80779e-15	9.08475e-14	AT1G09530	PIF3	phytochrome interacting factor 3	PlantTFDB
Glyma.05G129400	Glyma.05G129400	transcription factor bHLH144	Cluster5	0.516642	7.02314	9.72905	10.2149	10.6834	10.7129	10.7908	10.829	4.00901	4.64315	5.24007	5.28203	5.37654	5.42774	1.93178e-58	3.08421e-86	6.54488e-117	3.84789e-119	1.45497e-124	9.13201e-128	AT1G29950	T1P2.2	basic helix-loop-helix (bHLH) DNA-binding superfamily protein	TGIL
Glyma.08G084100	Glyma.08G084100	transcription factor bHLH144	Cluster5	0.789664	6.85832	9.298	10.1858	10.6448	10.4486	10.5179	10.532	3.68652	4.84392	5.41575	5.17195	5.25483	5.27773	6.43593e-44	1.96809e-90	8.40583e-120	1.21751e-106	3.12667e-111	1.96912e-112	AT1G29950	T1P2.2	basic helix-loop-helix (bHLH) DNA-binding superfamily protein	TGIL
Glyma.03G126100	Glyma.03G126100	transcription factor bHLH106	Cluster5	0.51035	4.36616	6.57831	6.08536	6.30247	6.49182	5.97826	6.58138	3.42894	2.75756	3.05537	3.33071	2.69322	3.46829	1.04595e-06	0.000353502	2.56257e-05	1.96498e-06	0.000608273	4.81057e-07	AT2G41130/AT3G56770	T3K9.10/None	basic helix-loop-helix (bHLH) DNA-binding superfamily protein/basic helix-loop-helix (bHLH) DNA-binding superfamily protein	TGIL
Glyma.19G128900	Glyma.19G128900	transcription factor bHLH106	Cluster5	0.615872	4.73478	7.59299	7.53518	7.72755	7.90009	6.86774	7.9753	4.32593	4.28773	4.50815	4.74591	3.48928	4.8414	1.22142e-12	1.42997e-12	3.52916e-14	6.49242e-16	9.73314e-08	1.17088e-16	AT2G41130/AT3G56770	T3K9.10/None	basic helix-loop-helix (bHLH) DNA-binding superfamily protein/basic helix-loop-helix (bHLH) DNA-binding superfamily protein	TGIL
Glyma.09G203000	Glyma.09G203000	transcription factor bHLH93-like	Cluster5	0.643772	8.97319	10.7245	11.3907	11.089	11.4058	10.8402	11.0142	2.34548	3.23147	2.81453	3.24875	2.50354	2.72806	7.64354e-10	3.00489e-25	2.96154e-17	1.28621e-25	4.15297e-12	1.15021e-15	AT5G10570/AT5G65640	VIP2/BHLH093	basic helix-loop-helix (bHLH) DNA-binding superfamily protein/beta HLH protein 93	TGIL
Glyma.13G291400	Glyma.13G291400	transcription factor bHLH30	Cluster6	0.909141	6.37193	6.99828	7.27907	7.5695	8.32651	8.92569	9.48772	0.837937	1.21433	1.63155	2.62497	3.40474	4.10006	1	0.559975	0.0170359	1.36907e-10	9.50463e-22	2.25315e-35	AT1G68810	ABS5	basic helix-loop-helix (bHLH) DNA-binding superfamily protein	PlantTFDB
Glyma.20G185500	Glyma.20G185500	HLH and ACT domain-containing protein	Cluster6	0.459902	4.03033	5.91924	7.26363	8.57512	8.07707	7.42205	8.84163	3.58995	5.5741	7.27568	6.65985	5.81123	7.60417	0.000138614	9.52936e-12	8.20801e-21	3.65539e-17	8.377e-13	9.18249e-23	AT1G68810/AT3G25710	ABS5/TMO5	basic helix-loop-helix (bHLH) DNA-binding superfamily protein/basic helix-loop-helix 32	TGIL
Glyma.09G150000	Glyma.09G150000	transcription factor bHLH118	Cluster6	0.886653	3.26884	3.00302	5.11021	6.58013	8.1433	8.89828	9.33894	-0.352392	3.67082	5.80057	7.85013	8.81627	9.30773	1	0.00150699	1.91604e-08	2.00891e-15	1.60075e-19	7.33047e-22	AT4G25410	BHLH118	basic helix-loop-helix (bHLH) DNA-binding superfamily protein	PlantTFDB
Glyma.16G201400	Glyma.16G201400	transcription factor bHLH118	Cluster6	0.400825	3.53499	5.38012	7.34145	8.47516	8.10246	8.20387	8.369	6.40916	9.55333	11.128	10.6298	10.8138	10.9812	2.50903e-05	3.43099e-11	3.76598e-15	8.55545e-14	3.15136e-14	1.13722e-14	AT4G25410	BHLH118	basic helix-loop-helix (bHLH) DNA-binding superfamily protein	PlantTFDB
Glyma.13G253500	Glyma.13G253500	transcription factor bHLH25	Cluster6	0.513896	5.12707	7.75526	8.81012	10.2725	10.3018	10.4528	10.2679	4.89735	6.38958	8.21005	8.25598	8.4542	8.23829	2.59266e-13	1.64939e-24	9.78929e-43	3.85034e-43	1.90724e-45	5.76068e-43	AT4G37850	BHLH25	basic helix-loop-helix (bHLH) DNA-binding superfamily protein	PlantTFDB
Glyma.17G156100	Glyma.17G156100	transcription factor bHLH25	Cluster6	0.901789	2.04058	2.14124	2.73486	3.54559	3.83711	4.50876	5.18595	0.542055	3.07911	5.58471	5.81559	7.32243	8.27982	1	0.0740963	0.00186703	0.00128119	4.54895e-05	3.17096e-06	AT4G37850	BHLH25	basic helix-loop-helix (bHLH) DNA-binding superfamily protein	PlantTFDB
Glyma.03G086800	Glyma.03G086800	transcription factor bHLH62	Cluster6	0.39923	3.53518	5.66745	6.86591	8.4418	8.34326	8.38083	8.24709	6.88006	8.84992	11.0923	11.056	11.004	10.8383	6.18857e-06	1.46916e-09	9.31996e-15	1.34261e-14	1.98545e-14	5.01145e-14	AT3G07340	CIB3	basic helix-loop-helix (bHLH) DNA-binding superfamily protein	PlantTFDB
Glyma.16G087300	Glyma.16G087300	transcription factor bHLH62	Cluster6	0.391449	4.18899	7.25931	7.97845	9.09566	9.22936	8.92185	9.04855	6.65211	7.64849	9.11293	9.3073	8.89228	9.07873	4.89108e-08	1.02217e-10	3.47093e-15	9.17882e-16	2.32296e-14	5.47961e-15	AT3G07340	CIB3	basic helix-loop-helix (bHLH) DNA-binding superfamily protein	PlantTFDB
Glyma.03G161800	Glyma.03G161800	transcription factor EMB1444	Cluster6	0.485318	7.21142	9.96811	10.9011	12.0107	12.0417	10.9458	12.343	4.24936	5.49802	6.89941	6.95517	5.64859	7.33222	4.97843e-20	1.81555e-37	2.0298e-63	2.28328e-64	6.95276e-40	7.73086e-73	AT2G31280	CPUORF7	transcription factor bHLH155-like protein	PlantTFDB
Glyma.19G163300	Glyma.19G163300	transcription factor EMB1444	Cluster6	0.781914	6.4854	8.52116	9.67297	10.1476	10.5146	9.75841	11.1185	3.15786	4.68387	5.27609	5.79684	4.88042	6.52085	3.29101e-09	9.95064e-25	5.80198e-33	5.65589e-41	2.76541e-27	8.66816e-54	AT2G31280	CPUORF7	transcription factor bHLH155-like protein	PlantTFDB
Glyma.10G035400	Glyma.10G035400	transcription factor EMB1444	Cluster6	0.788532	8.78269	11.639	12.2945	12.4164	12.6116	12.5165	13.1629	4.23871	5.09195	5.24019	5.49969	5.36515	6.17655	1.16055e-90	4.3238e-145	8.42369e-156	1.88177e-175	3.46376e-166	1.42809e-232	AT2G31280	CPUORF7	transcription factor bHLH155-like protein	TGIL
Glyma.15G064000	Glyma.15G064000	transcription factor DYT1	Cluster6	0.452246	3.13323	3.17029	3.94715	4.90377	5.03623	4.63004	4.8804	-0.000107439	1.5625	3.23939	3.49478	2.82747	3.26287	1	0.384011	0.00124262	0.000369673	0.00872843	0.0012308	AT4G21330	DYT1	basic helix-loop-helix (bHLH) DNA-binding superfamily protein	PlantTFDB
Glyma.11G131200	Glyma.11G131200	transcription factor bHLH122	Cluster6	0.884309	9.68979	9.96355	10.1099	10.676	10.8051	11.1483	11.1612	0.350225	0.549247	1.27875	1.44825	1.88507	1.90096	1	1	0.0617889	0.00162528	1.21324e-10	5.12941e-11	AT1G51140	FBH3	basic helix-loop-helix (bHLH) DNA-binding superfamily protein	TGIL
Glyma.17G075200	Glyma.17G075200	bHLH transcription factor RHL1	Cluster6	0.501545	4.26883	7.16677	7.44329	8.14891	8.04567	8.74049	8.56169	5.13105	5.47745	6.41822	6.2909	7.18559	6.97523	3.64876e-12	2.92956e-14	2.89143e-20	2.46113e-19	8.70126e-26	3.44396e-24	AT2G24260	LRL1	LJRHL1-like 1	PlantTFDB
Glyma.09G149900	Glyma.09G149900	transcription factor bHLH118	Cluster6	0.95583	2.69955	2.44693	4.28407	6.63513	7.34779	7.96099	8.34273	-0.0879785	5.32543	9.36928	10.188	11.0472	11.5477	1	0.000846845	4.77284e-10	1.00066e-11	1.12371e-13	6.15903e-15	AT5G51790	MIO24.9	basic helix-loop-helix (bHLH) DNA-binding superfamily protein	PlantTFDB
Glyma.02G137400	Glyma.02G137400	uncharacterized LOC100527660	Cluster6	0.905154	10.4493	9.64393	10.0913	10.8914	11.4357	11.7355	11.9605	-1.09275	-0.479211	0.566548	1.26176	1.64349	1.92165	0.745474	1	1	0.0289303	8.1798e-09	6.26422e-17	AT1G05710	N/A	basic helix-loop-helix (bHLH) DNA-binding superfamily protein	PlantTFDB
Glyma.07G208000	Glyma.07G208000	transcription factor bHLH153	Cluster6	0.742941	10.0372	11.0015	11.4874	12.1558	12.2815	11.9984	12.5006	1.30917	1.94808	2.8208	2.97956	2.63027	3.25105	0.0426372	2.30095e-12	1.061e-41	4.14188e-49	1.41638e-33	1.58617e-63	AT1G05710	N/A	basic helix-loop-helix (bHLH) DNA-binding superfamily protein	PlantTFDB
Glyma.05G229500	Glyma.05G229500	transcription factor bHLH68-like	Cluster6	0.917863	9.11815	10.3723	10.0996	10.6226	10.7101	10.8724	11.3734	1.66734	1.34109	1.99809	2.11544	2.34599	2.95025	0.00336976	0.162149	3.58505e-06	2.34455e-07	3.90378e-10	5.85648e-20	AT2G20100/AT4G29100	N/A	basic helix-loop-helix (bHLH) DNA-binding superfamily protein/basic helix-loop-helix (bHLH) DNA-binding superfamily protein	TGIL
Glyma.08G036900	Glyma.08G036900	transcription factor bHLH68	Cluster6	0.925317	7.95574	9.39578	9.57953	10.2695	10.8787	11.4375	11.5841	2.04839	2.29859	3.22244	3.99204	4.68775	4.86289	4.421e-09	1.28608e-13	9.02235e-38	1.14583e-67	1.502e-102	9.46467e-113	AT2G20100/AT4G29100	N/A	basic helix-loop-helix (bHLH) DNA-binding superfamily protein/basic helix-loop-helix (bHLH) DNA-binding superfamily protein	TGIL
Glyma.04G182600	Glyma.04G182600	transcription factor bHLH162	Cluster6	0.554635	4.62529	8.80399	8.78049	9.2077	9.93338	9.80144	9.7211	8.50976	8.49584	9.04118	9.95927	9.80752	9.73483	6.91226e-13	5.17827e-13	8.5228e-15	7.04005e-18	2.61043e-17	4.54133e-17	AT4G20970	N/A	basic helix-loop-helix (bHLH) DNA-binding superfamily protein	PlantTFDB
Glyma.06G221200	Glyma.06G221200	transcription factor bHLH106	Cluster6	0.779057	3.62781	6.22445	6.5719	7.21948	8.14127	7.78438	8.03305	5.59516	6.09922	7.00658	8.23272	7.86059	8.09969	1.17912e-05	8.81635e-07	7.38459e-09	4.90234e-12	6.05183e-11	1.27806e-11	AT2G41130/AT3G56770	T3K9.10/None	basic helix-loop-helix (bHLH) DNA-binding superfamily protein/basic helix-loop-helix (bHLH) DNA-binding superfamily protein	TGIL
Glyma.11G231300	Glyma.11G231300	uncharacterized LOC100305722	Cluster6	0.803467	3.90139	6.55516	7.51349	8.85136	9.13639	9.08642	9.20961	8.04025	9.56921	11.3472	11.7984	11.675	11.8846	5.11257e-08	2.45747e-11	6.40585e-16	5.60022e-17	1.01467e-16	3.30668e-17	AT2G40200	T7M7.8	basic helix-loop-helix (bHLH) DNA-binding superfamily protein	TGIL
Glyma.14G058200	Glyma.14G058200	transcription factor bHLH51	Cluster6	0.847588	2.47596	3.2386	3.82025	4.30606	4.76044	4.20397	5.2223	3.89246	5.30254	6.35254	7.25668	6.21341	8.10591	0.0242761	0.00130161	8.52591e-05	6.14429e-06	0.000142428	3.40005e-07	AT2G40200	T7M7.8	basic helix-loop-helix (bHLH) DNA-binding superfamily protein	TGIL
Glyma.10G162300	Glyma.10G162300	transcription factor UNE12	Cluster6	0.974584	5.93972	8.45692	7.99947	8.79725	9.3999	9.57612	9.99686	3.72629	3.11832	4.17605	4.95888	5.1797	5.70857	3.32687e-27	6.27315e-17	4.81698e-37	4.68075e-57	1.6025e-63	1.49361e-80	AT4G02590	UNE12	basic helix-loop-helix (bHLH) DNA-binding superfamily protein	PlantTFDB
Glyma.20G224700	Glyma.20G224700	transcription factor UNE12	Cluster6	0.825133	8.05976	8.21444	7.96969	9.18052	9.794	10.0252	10.0489	0.151156	-0.170054	1.41474	2.2282	2.49509	2.5291	1	1	0.0757408	1.83334e-08	6.57655e-12	1.96031e-12	AT4G02590	UNE12	basic helix-loop-helix (bHLH) DNA-binding superfamily protein	PlantTFDB
Glyma.07G238300	Glyma.07G238300	transcription factor bHLH147	Cluster7	0.649023	6.57998	4.83477	5.4667	5.74446	5.81035	5.01697	4.72706	-2.45244	-1.42938	-1.06865	-0.941924	-2.04018	-2.59414	0.00174981	0.369211	1	1	0.0211511	0.000451504	AT3G06590	AIF2	basic helix-loop-helix (bHLH) DNA-binding superfamily protein	TGIL
Glyma.14G084200	Glyma.14G084200	transcription factor ALC	Cluster7	0.978949	8.77906	6.74032	6.09012	5.61124	5.45102	6.73892	7.31226	-2.55038	-3.37121	-4.1711	-4.36391	-2.54042	-1.74347	8.605e-06	9.48631e-12	1.04746e-18	2.26863e-20	7.73059e-06	0.0339057	AT5G67110	ALC	basic helix-loop-helix (bHLH) DNA-binding superfamily protein	TGIL
Glyma.15G064500	Glyma.15G064500	transcription factor bHLH112	Cluster7	0.801889	9.79549	6.88023	6.61415	8.39507	8.62238	8.4523	9.24249	-3.80252	-4.23965	-1.73966	-1.44212	-1.66142	-0.657425	9.16979e-35	3.41065e-44	0.000719955	0.053661	0.00299245	1	AT1G61660	BHLH112	basic helix-loop-helix (bHLH) DNA-binding superfamily protein	TGIL
Glyma.08G148500	Glyma.08G148500	transcription factor bHLH121	Cluster7	0.988677	10.9328	9.85624	9.39778	9.47553	9.51305	9.98258	9.88874	-1.35061	-1.96094	-1.85932	-1.80508	-1.19328	-1.31609	0.0223045	5.83685e-12	7.31979e-10	9.01179e-09	0.256435	0.0359306	AT3G19860/AT4G36060	BHLH121/BHLH11	basic helix-loop-helix (bHLH) DNA-binding superfamily protein/basic helix-loop-helix (bHLH) DNA-binding superfamily protein	TGIL
Glyma.07G013600	Glyma.07G013600	transcription factor bHLH87	Cluster7	0.888981	9.19735	6.4781	5.62759	3.58791	2.89188	2.7674	1.69606	-3.15165	-4.19904	-6.88186	-8.28882	-8.20768	-14.4053	1.16252e-09	2.81686e-19	4.2264e-43	3.03493e-41	1.26188e-40	2.35769e-21	AT3G21330	BHLH123	basic helix-loop-helix (bHLH) DNA-binding superfamily protein	PlantTFDB
Glyma.15G022000	Glyma.15G022000	transcription factor bHLH87	Cluster7	0.848311	6.97761	4.29096	4.80605	3.84014	3.28676	3.46221	2.78231	-3.45977	-2.75048	-4.05018	-5.23576	-4.7813	-6.37039	3.80969e-07	0.000167826	6.55775e-10	1.72717e-14	9.63738e-13	5.7733e-17	AT3G21330	BHLH123	basic helix-loop-helix (bHLH) DNA-binding superfamily protein	TGIL
Glyma.08G215400	Glyma.08G215400	transcription factor bHLH25	Cluster7	0.984004	3.05949	0.734755	1.01218	0.641512	0.707721	0.719598	0.941294	-5.94238	-4.45147	-6.69969	-5.91308	-5.82688	-4.0082	0.000879128	0.00374188	0.000217589	0.000745659	0.000918668	0.00795705	AT4G37850	BHLH25	basic helix-loop-helix (bHLH) DNA-binding superfamily protein	PlantTFDB
Glyma.10G007300	Glyma.10G007300	transcription factor bHLH104	Cluster7	0.909546	10.5117	8.75843	8.74205	8.5451	8.55693	8.33036	8.47714	-2.21043	-2.22095	-2.49442	-2.47566	-2.77989	-2.5776	9.3637e-14	3.44696e-14	2.21069e-20	7.58491e-20	1.16028e-27	1.58005e-22	AT3G23210/AT4G14410	BHLH34/BHLH104	basic helix-loop-helix (bHLH) DNA-binding superfamily protein/basic helix-loop-helix (bHLH) DNA-binding superfamily protein	TGIL
Glyma.20G088600	Glyma.20G088600	transcription factor bHLH104	Cluster7	0.978834	10.1943	8.92992	8.82692	9.07706	8.80708	8.96811	9.01343	-1.6194	-1.75487	-1.42278	-1.77398	-1.56953	-1.50995	3.78289e-05	2.69851e-07	0.00481892	1.35727e-07	0.000132318	0.000628779	AT3G23210/AT4G14410	BHLH34/BHLH104	basic helix-loop-helix (bHLH) DNA-binding superfamily protein/basic helix-loop-helix (bHLH) DNA-binding superfamily protein	TGIL
Glyma.20G133600	Glyma.20G133600	transcription factor bHLH84	Cluster7	0.970647	4.78055	1.85243	1.94968	1.80029	1.95854	1.30155	1.50468	-4.878	-4.74782	-4.88098	-4.74988	-6.65798	-6.14028	1.89812e-05	2.09675e-05	1.33918e-05	2.28567e-05	9.18138e-07	4.63965e-07	AT2G14760	BHLH84	basic helix-loop-helix (bHLH) DNA-binding superfamily protein	PlantTFDB
Glyma.05G134400	Glyma.05G134400	transcription factor bHLH89	Cluster7	0.984735	2.68721	1.28157	1.46541	1.62072	1.4738	2.08315	1.7698	-4.02955	-2.09957	-1.34778	-2.19869	-0.543696	-0.906943	0.0404646	0.145562	0.275227	0.130487	1	0.584653	AT2G31210	BHLH91	basic helix-loop-helix (bHLH) DNA-binding superfamily protein	TGIL
Glyma.17G082100	Glyma.17G082100	transcription factor BIM1	Cluster7	0.640499	13.9959	11.9289	12.0137	11.5295	11.2938	10.4707	10.4371	-2.51993	-2.41347	-3.05216	-3.36898	-4.45057	-4.5214	1.85839e-16	1.4674e-14	4.82776e-29	9.22667e-38	1.35891e-77	2.7277e-81	AT5G08130	BIM1	basic helix-loop-helix (bHLH) DNA-binding superfamily protein	TGIL
Glyma.14G089600	Glyma.14G089600	transcription factor bHLH74	Cluster7	0.987274	13.5937	11.7587	11.9826	11.3402	11.752	11.9275	12.1563	-2.3059	-2.01804	-2.87158	-2.32137	-2.08869	-1.79687	4.83648e-20	7.93365e-13	3.81532e-40	1.01902e-20	1.88406e-14	2.55406e-08	AT1G10120	CIB4	basic helix-loop-helix (bHLH) DNA-binding superfamily protein	TGIL
Glyma.08G156000	Glyma.08G156000	transcription factor HEC3	Cluster7	0.589161	2.05074	1.61538	1.53722	1.44142	1.33441	2.0436	1.56327	-0.769989	-0.980731	-1.77925	-5.44009	-0.0476456	-0.931344	0.98955	0.636962	0.2205	0.0121732	1	0.709486	AT4G00120/AT5G09750	EDA33/HEC3	basic helix-loop-helix (bHLH) DNA-binding superfamily protein/basic helix-loop-helix (bHLH) DNA-binding superfamily protein	TGIL
Glyma.08G239500	Glyma.08G239500	uncharacterized LOC100527723	Cluster7	0.963768	11.2658	9.67151	9.3539	9.00932	9.3769	9.23829	9.4083	-1.98386	-2.39222	-2.86803	-2.36949	-2.51602	-2.30638	1.95599e-05	6.29007e-10	1.03782e-16	1.1604e-09	1.95484e-11	6.72374e-09	AT1G35460	FBH1	basic helix-loop-helix (bHLH) DNA-binding superfamily protein	PlantTFDB
Glyma.13G341700	Glyma.13G341700	transcription factor bHLH122	Cluster7	0.990624	11.2217	9.00448	8.24001	9.25632	9.20277	9.09086	9.4782	-2.79123	-3.83265	-2.46585	-2.51878	-2.67569	-2.17608	5.95609e-26	1.37533e-60	3.41049e-18	2.50642e-19	4.74082e-23	3.23278e-12	AT2G42280	FBH4	basic helix-loop-helix (bHLH) DNA-binding superfamily protein	PlantTFDB
Glyma.19G144200	Glyma.19G144200	transcription factor bHLH130	Cluster7	0.841408	11.3049	9.82941	9.72817	10.3682	10.3075	10.871	10.4296	-1.8809	-2.02404	-1.17472	-1.25372	-0.501842	-1.07612	4.83666e-06	6.42712e-08	0.479065	0.253729	1	1	AT2G42280	FBH4	basic helix-loop-helix (bHLH) DNA-binding superfamily protein	PlantTFDB
Glyma.10G034300	Glyma.10G034300	transcription factor MTB3	Cluster7	0.543787	11.2559	10.2979	10.2109	10.0762	9.99337	9.45785	10.3151	-1.1914	-1.30392	-1.4757	-1.57869	-2.19654	-1.14086	0.728701	0.33511	0.0877703	0.0358578	7.30256e-06	0.821961	AT4G16430	JAM3	basic helix-loop-helix (bHLH) DNA-binding superfamily protein	PlantTFDB
Glyma.02G142800	Glyma.02G142800	transcription factor UNE12	Cluster7	0.980573	9.26407	8.28267	7.96411	8.02815	8.34612	8.56162	8.47435	-1.25918	-1.69097	-1.60591	-1.18072	-0.879557	-1.0074	0.189029	2.49033e-05	0.000219371	0.377609	1	1	AT1G03040/AT4G02590/AT5G58010	None/UNE12/LRL3	basic helix-loop-helix (bHLH) DNA-binding superfamily protein/basic helix-loop-helix (bHLH) DNA-binding superfamily protein/LJRHL1-like 3	TGIL
Glyma.03G158500	Glyma.03G158500	transcription factor UNE12	Cluster7	0.94208	10.0489	9.11492	9.03626	9.20262	9.32728	9.14434	9.48926	-1.19975	-1.30605	-1.08791	-0.923015	-1.16475	-0.71337	0.0739626	0.00246635	0.536857	1	0.146754	1	AT1G03040/AT4G02590/AT5G58010	None/UNE12/LRL3	basic helix-loop-helix (bHLH) DNA-binding superfamily protein/basic helix-loop-helix (bHLH) DNA-binding superfamily protein/LJRHL1-like 3	TGIL
Glyma.10G031600	Glyma.10G031600	transcription factor UNE12	Cluster7	0.993907	10.6007	9.29606	8.71796	8.94599	9.36128	9.49369	9.45784	-1.64757	-2.42277	-2.11853	-1.55349	-1.39339	-1.44017	8.97238e-06	2.14792e-23	4.36972e-15	0.000118505	0.00960169	0.00282087	AT1G03040/AT4G02590/AT5G58010	None/UNE12/LRL3	basic helix-loop-helix (bHLH) DNA-binding superfamily protein/basic helix-loop-helix (bHLH) DNA-binding superfamily protein/LJRHL1-like 3	TGIL
Glyma.03G170300	Glyma.03G170300	transcription factor PIF1	Cluster7	0.865758	11.4111	9.27911	7.90546	8.16338	7.68728	7.61381	7.02378	-2.60994	-4.40511	-4.05904	-4.68569	-4.76579	-5.64715	1.86506e-12	1.01204e-49	7.65917e-41	4.77672e-57	4.86886e-59	2.59208e-85	AT2G20180	PIF1	phytochrome interacting factor 3-like 5	PlantTFDB
Glyma.04G171600	Glyma.04G171600	transcription factor PRE4	Cluster7	0.843326	3.47831	2.21029	1.69831	1.71193	1.45814	2.84403	1.9952	-1.58951	-3.81793	-3.35835	-7.67738	-0.360368	-2.05192	0.393885	0.0151325	0.0271023	0.000241556	1	0.186416	AT3G47710	PRE4	BANQUO 3	PlantTFDB
Glyma.05G027600	Glyma.05G027600	transcription factor bHLH47-like	Cluster7	0.999623	9.26506	7.46314	6.99174	7.2498	7.48582	7.76035	7.71285	-2.32992	-3.00539	-2.63063	-2.29916	-1.91068	-1.96503	1.41676e-10	8.79295e-22	3.16117e-15	2.56144e-10	9.96473e-06	2.43242e-06	AT3G47640	PYE	basic helix-loop-helix (bHLH) DNA-binding superfamily protein	TGIL
Glyma.17G098900	Glyma.17G098900	transcription factor bHLH47	Cluster7	0.927597	8.55637	7.62455	6.9034	7.27527	7.63664	7.95589	7.51464	-1.20588	-2.20789	-1.68381	-1.19269	-0.776614	-1.33757	0.524837	1.68376e-08	0.00136146	0.49199	1	0.148776	AT3G47640	PYE	basic helix-loop-helix (bHLH) DNA-binding superfamily protein	TGIL
Glyma.01G187600	Glyma.01G187600	transcription factor SPATULA	Cluster7	0.501819	8.59344	7.59778	7.14077	6.61629	7.45029	7.02708	6.59664	-1.27753	-1.89341	-2.62141	-1.47862	-2.03978	-2.61657	0.380858	0.000197554	2.3875e-11	0.0551689	1.62144e-05	2.3496e-11	AT4G36930	SPT	basic helix-loop-helix (bHLH) DNA-binding superfamily protein	TGIL
Glyma.01G133500	Glyma.01G133500	transcription factor UNE10	Cluster7	0.944455	3.59185	2.14134	2.36405	2.29298	2.23745	2.47905	1.8038	-2.76273	-1.9361	-2.21808	-2.33755	-1.27575	-4.63214	0.0630558	0.212878	0.124396	0.108521	0.591786	0.00230368	AT4G00050	UNE10	basic helix-loop-helix (bHLH) DNA-binding superfamily protein	PlantTFDB
Glyma.17G035200	Glyma.17G035200	transcription factor bHLH148	Cluster8	0.551066	7.92066	6.80109	7.28132	7.13007	6.90675	6.60275	6.56793	-1.49608	-0.836111	-1.01112	-1.34462	-1.76345	-1.82695	0.0646311	1	1	0.20543	0.00227154	0.000824571	AT3G06590	AIF2	basic helix-loop-helix (bHLH) DNA-binding superfamily protein	TGIL
Glyma.20G248100	Glyma.20G248100	transcription factor bHLH128	Cluster8	0.783389	9.29268	9.35574	8.90837	7.73829	8.16465	8.22919	7.60941	0.0162255	-0.499917	-2.04727	-1.45215	-1.33183	-2.06922	1	1	0.00479229	0.259387	0.456709	0.00442158	AT1G05805/AT2G43140	AKS2/bHLH129	basic helix-loop-helix (bHLH) DNA-binding superfamily protein/basic helix-loop-helix (bHLH) DNA-binding superfamily protein	TGIL
Glyma.17G241000	Glyma.17G241000	transcription factor ALC	Cluster8	0.990838	8.51508	7.84392	6.69159	5.8981	5.68741	4.9928	4.48844	-0.804727	-2.26662	-3.36947	-3.69265	-4.65822	-5.54595	1	1.52589e-06	4.75136e-18	6.12599e-22	9.52761e-33	1.14549e-41	AT5G67110	ALC	basic helix-loop-helix (bHLH) DNA-binding superfamily protein	TGIL
Glyma.15G017300	Glyma.15G017300	transcription factor bHLH68	Cluster8	0.97132	4.62306	3.85072	2.65005	1.73406	1.83111	1.70746	1.39498	-0.697382	-2.70741	-5.29621	-4.3753	-5.19048	-9.41678	1	0.0373749	9.07454e-05	0.000541696	0.000138473	6.34504e-07	AT4G29100	BHLH118	basic helix-loop-helix (bHLH) DNA-binding superfamily protein	PlantTFDB
Glyma.08G197600	Glyma.08G197600	transcription factor bHLH87	Cluster8	0.942737	8.78618	8.54328	7.74854	6.24135	5.76877	4.69189	3.16491	-0.287795	-1.24776	-3.20894	-3.87098	-5.43906	-9.12629	1	0.300534	2.86817e-25	2.50708e-37	5.29117e-55	3.53524e-27	AT3G21330	BHLH123	basic helix-loop-helix (bHLH) DNA-binding superfamily protein	PlantTFDB
Glyma.09G278100	Glyma.09G278100	uncharacterized LOC100527466	Cluster8	0.693342	3.89129	3.58847	2.81027	3.52407	2.69383	3.05351	2.16854	-0.345188	-1.71803	-0.43713	-1.92305	-1.145	-5.77727	1	0.290968	1	0.192386	0.799826	0.000356769	AT4G09820	BHLH42	basic helix-loop-helix (bHLH) DNA-binding superfamily protein	PlantTFDB
Glyma.02G174800	Glyma.02G174800	transcription factor bHLH48	Cluster8	0.57284	8.66825	7.93739	8.00784	8.1686	8.17104	7.30892	7.59446	-0.937358	-0.839548	-0.619829	-0.629076	-1.74436	-1.3861	1	1	1	1	0.000587619	0.0931068	AT3G57800	BHLH60	basic helix-loop-helix (bHLH) DNA-binding superfamily protein	PlantTFDB
Glyma.03G141200	Glyma.03G141200	transcription factor bHLH48	Cluster8	0.664507	8.37787	7.63194	8.0143	7.96639	7.45852	7.02676	6.99458	-0.944938	-0.444939	-0.5067	-1.17606	-1.71759	-1.77806	1	1	1	0.701734	0.0151693	0.00785013	AT3G57800	BHLH60	basic helix-loop-helix (bHLH) DNA-binding superfamily protein	PlantTFDB
Glyma.10G093600	Glyma.10G093600	transcription factor bHLH48	Cluster8	0.933383	9.55842	8.63559	8.14514	8.38948	7.77969	6.45912	6.72195	-1.13033	-1.76189	-1.44386	-2.23705	-4.07795	-3.67253	0.883839	0.000945604	0.0612947	5.82111e-08	2.27554e-36	1.04047e-29	AT3G57800	BHLH60	basic helix-loop-helix (bHLH) DNA-binding superfamily protein	PlantTFDB
Glyma.19G143900	PTF1	transcription factor bHLH48-like	Cluster8	0.973285	9.33023	8.48614	8.41805	8.07474	7.72954	6.98439	7.21701	-1.05105	-1.13967	-1.57401	-2.03984	-3.06851	-2.73305	1	0.696291	0.0062817	5.57564e-07	6.14676e-22	1.47148e-16	AT3G57800	BHLH60	basic helix-loop-helix (bHLH) DNA-binding superfamily protein	PlantTFDB
Glyma.02G000800	Glyma.02G000800	transcription factor bHLH92	Cluster8	0.50278	3.05728	2.55642	2.09792	2.3611	2.5971	1.75553	2.26074	-0.76794	-2.14316	-1.23056	-0.659295	-6.86404	-1.21411	1	0.148932	0.613692	1	0.000369227	0.682408	AT5G43650	BHLH92	basic helix-loop-helix (bHLH) DNA-binding superfamily protein	TGIL
Glyma.05G017800	Glyma.05G017800	transcription factor BIM1	Cluster8	0.510099	11.1023	10.322	10.573	10.8658	10.4574	9.76774	9.8369	-0.978181	-0.617296	-0.296103	-0.806903	-1.69817	-1.61053	1	1	1	1	0.00078629	0.00344593	AT5G08130	BIM1	basic helix-loop-helix (bHLH) DNA-binding superfamily protein	TGIL
Glyma.04G012500	Glyma.04G012500	transcription factor bHLH63	Cluster8	0.838074	14.8023	13.0924	13.2198	11.394	11.3898	10.6429	10.4614	-2.02146	-1.89291	-4.23267	-4.25151	-5.26179	-5.54756	3.06785e-06	3.73439e-05	2.63201e-52	8.5786e-53	4.47955e-89	3.43237e-101	AT4G34530	CIB1	cryptochrome-interacting basic-helix-loop-helix 1	PlantTFDB
Glyma.06G012200	Glyma.06G012200	transcription factor bHLH63	Cluster8	0.648713	8.71498	7.59138	8.09199	8.10776	6.70742	7.07838	6.49383	-1.32804	-0.5016	-0.647774	-2.47011	-1.97939	-2.80822	0.62936	1	1	0.00173626	0.0383557	0.000133118	AT4G34530	CIB1	cryptochrome-interacting basic-helix-loop-helix 1	PlantTFDB
Glyma.01G068600	Glyma.01G068600	transcription factor bHLH49	Cluster8	0.670485	11.3341	10.3334	9.95961	9.83859	9.70012	9.6432	9.73666	-1.26446	-1.74358	-1.90944	-2.08521	-2.15588	-2.03794	0.0877531	1.73376e-08	5.24272e-12	1.37957e-16	2.31512e-18	2.28784e-15	AT1G68920	CIL1	basic helix-loop-helix (bHLH) DNA-binding superfamily protein	PlantTFDB
Glyma.03G141700	Glyma.03G141700	transcription factor bHLH130	Cluster8	0.541006	13.6883	12.3921	11.9076	11.6299	11.295	11.6046	11.2645	-1.61565	-2.23481	-2.60632	-3.07331	-2.58212	-3.07959	0.0150977	1.57784e-07	5.97992e-12	7.41142e-19	1.53859e-11	5.85747e-19	AT2G42280	FBH4	basic helix-loop-helix (bHLH) DNA-binding superfamily protein	PlantTFDB
Glyma.08G152500	Glyma.08G152500	transcription factor bHLH130	Cluster8	0.758053	12.9245	11.8433	9.71754	8.51735	9.39367	10.4583	9.66512	-1.17934	-3.84693	-5.64714	-4.39382	-2.96397	-3.90454	0.866245	2.23025e-16	1.93309e-40	1.46914e-22	1.41907e-08	5.64896e-17	AT2G42280	FBH4	basic helix-loop-helix (bHLH) DNA-binding superfamily protein	PlantTFDB
Glyma.02G175700	Glyma.02G175700	transcription factor bHLH130	Cluster8	0.918095	10.0286	8.91813	8.09507	7.30443	7.01609	7.27973	7.41293	-1.37271	-2.42814	-3.50033	-3.89643	-3.53566	-3.33972	0.0285967	5.84144e-20	1.42145e-52	3.67696e-66	3.32384e-53	8.98414e-48	AT2G42280	FBH4	basic helix-loop-helix (bHLH) DNA-binding superfamily protein	TGIL
Glyma.10G093100	Glyma.10G093100	transcription factor bHLH130	Cluster8	0.741003	9.88886	10.0821	8.22223	7.27241	7.03547	8.16695	6.96181	0.1708	-2.00367	-3.3382	-3.6801	-2.13762	-3.63421	1	0.00666666	2.31986e-10	5.60966e-13	0.00210762	1.24346e-12	AT2G42280	FBH4	basic helix-loop-helix (bHLH) DNA-binding superfamily protein	TGIL
Glyma.05G094900	Glyma.05G094900	transcription factor HEC1	Cluster8	0.957132	9.49337	9.17935	7.92462	6.99124	5.74907	4.62087	5.77817	-0.371303	-1.915	-3.1294	-4.84124	-6.70673	-4.79885	1	3.9232e-05	3.95336e-21	6.79762e-53	3.83691e-65	1.94133e-53	AT5G67060	HEC1	basic helix-loop-helix (bHLH) DNA-binding superfamily protein	PlantTFDB
Glyma.11G055300	Glyma.11G055300	transcription factor HEC1-like	Cluster8	0.553011	4.66392	5.09019	3.5082	2.31476	1.79	2.29135	1.59047	0.450969	-1.34957	-3.64355	-5.92511	-3.77866	-9.08674	1	0.565172	0.000641914	3.84441e-05	0.000516602	2.48502e-07	AT5G67060	HEC1	basic helix-loop-helix (bHLH) DNA-binding superfamily protein	PlantTFDB
Glyma.04G039500	Glyma.04G039500	transcription factor HEC1	Cluster8	0.839809	8.01122	6.40911	5.97246	5.87634	3.53969	3.37198	2.20038	-1.81749	-2.39247	-2.56979	-5.48878	-6.36078	-12.8129	0.0873321	0.00218614	0.000516531	5.06289e-18	1.39034e-20	4.737e-16	AT3G50330	HEC2	basic helix-loop-helix (bHLH) DNA-binding superfamily protein	PlantTFDB
Glyma.05G200900	ICE3	inducer of CBF expression 3	Cluster8	0.594282	5.7022	4.68737	3.71217	4.95104	3.52474	4.05385	2.70963	-1.04649	-2.90093	-0.71624	-2.96641	-2.06789	-5.50755	1	0.0067328	1	0.00527253	0.106232	5.37838e-07	AT3G26744	ICE1	basic helix-loop-helix (bHLH) DNA-binding superfamily protein	PlantTFDB
Glyma.19G102000	ICE2	inducer of CBF expression 2	Cluster8	0.5279	9.70947	7.98187	8.34082	7.8379	7.40965	7.25851	7.00402	-2.16046	-1.68364	-2.35345	-2.92084	-3.08705	-3.46413	3.57192e-06	0.00670939	3.60001e-08	1.09857e-14	7.47061e-17	7.78355e-23	AT3G26744	ICE1	basic helix-loop-helix (bHLH) DNA-binding superfamily protein	PlantTFDB
Glyma.04G200500	ICE1	inducer of CBF expression 1	Cluster8	0.881272	7.04434	5.90011	4.98848	4.33354	5.04232	3.56102	3.41849	-1.41122	-2.62883	-3.64908	-2.58038	-5.13494	-5.51128	0.446509	0.00019246	7.21592e-09	0.000295651	1.03317e-14	1.70847e-16	AT1G12860/AT3G26744	ICE2/ICE1	basic helix-loop-helix (bHLH) DNA-binding superfamily protein/basic helix-loop-helix (bHLH) DNA-binding superfamily protein	TGIL
Glyma.06G165000	ICE4	inducer of CBF expression 4	Cluster8	0.974115	7.81898	6.77104	6.13075	5.40941	4.95881	5.34438	4.11984	-1.30841	-2.15064	-3.2113	-3.84645	-3.29307	-5.35761	0.335217	5.63411e-06	1.96017e-16	3.17215e-23	4.89123e-17	1.12184e-34	AT1G12860/AT3G26744	ICE2/ICE1	basic helix-loop-helix (bHLH) DNA-binding superfamily protein/basic helix-loop-helix (bHLH) DNA-binding superfamily protein	TGIL
Glyma.16G147200	ICEE	transcription factor ICE1-like	Cluster8	0.267378	6.69917	6.23415	7.11068	6.22418	6.11996	5.36752	6.1008	-0.654306	0.500758	-0.659452	-0.808465	-1.91868	-0.834413	1	1	1	1	0.00146723	1	AT1G12860/AT3G26744	ICE2/ICE1	basic helix-loop-helix (bHLH) DNA-binding superfamily protein/basic helix-loop-helix (bHLH) DNA-binding superfamily protein	TGIL
Glyma.07G055200	Glyma.07G055200	transcription factor MTB1	Cluster8	0.983124	8.32747	7.78085	7.32405	7.04602	7.1205	6.54833	6.84037	-0.677007	-1.25813	-1.6375	-1.46247	-2.36012	-1.75803	1	0.596841	0.0926364	0.249543	0.000341694	0.0484547	AT1G01260	JAM2	basic helix-loop-helix (bHLH) DNA-binding superfamily protein	PlantTFDB
Glyma.16G023900	Glyma.16G023900	transcription factor MTB1	Cluster8	0.99042	6.01473	5.23205	4.97302	4.08762	3.93371	4.0294	3.81653	-0.966489	-1.30782	-2.82766	-3.06968	-2.82198	-3.32391	1	0.586034	0.000379735	8.43878e-05	0.000468707	1.28136e-05	AT1G01260	JAM2	basic helix-loop-helix (bHLH) DNA-binding superfamily protein	PlantTFDB
Glyma.02G148500	Glyma.02G148500	transcription factor bHLH7	Cluster8	0.869503	7.56021	6.33969	4.95696	3.83779	3.69299	3.71191	3.6619	-1.28064	-3.16545	-4.65248	-5.22388	-4.52823	-5.30406	0.746135	0.000554138	3.12457e-08	6.09098e-10	9.76606e-08	2.68568e-10	AT4G30980	LRL2	LJRHL1-like 2	PlantTFDB
Glyma.04G176900	Glyma.04G176900	helix loop helix domain-containing protein	Cluster8	0.880763	8.66683	8.02696	7.85343	7.93318	7.59442	7.61352	7.41226	-0.835074	-1.05981	-0.956972	-1.41134	-1.34998	-1.66613	1	1	1	0.103933	0.18622	0.00570343	AT5G62610	MRG21.2	basic helix-loop-helix (bHLH) DNA-binding superfamily protein	TGIL
Glyma.06G188100	Glyma.06G188100	transcription factor bHLH79	Cluster8	0.829833	10.2156	8.97008	8.68032	8.31985	7.81397	7.16068	8.18453	-1.52237	-1.89169	-2.37461	-3.02153	-3.93384	-2.48259	0.0882821	0.00132746	4.79928e-07	2.24752e-13	1.37554e-25	6.56055e-08	AT5G62610	MRG21.2	basic helix-loop-helix (bHLH) DNA-binding superfamily protein	TGIL
Glyma.02G053100	Glyma.02G053100	transcription factor bHLH111	Cluster8	0.922081	5.48638	5.23813	4.88518	4.323	3.86666	4.50423	3.77493	-0.221287	-0.607897	-1.44887	-1.94309	-1.25399	-2.69228	1	1	0.434338	0.129348	0.708922	0.0108047	AT1G27660	N/A	basic helix-loop-helix (bHLH) DNA-binding superfamily protein	PlantTFDB
Glyma.10G142600	Glyma.10G142600	transcription factor PIF3	Cluster8	0.802204	13.8288	12.3418	11.69	11.1332	10.4298	10.1907	10.051	-1.8216	-2.64258	-3.35043	-4.3103	-4.63651	-4.83684	2.77672e-06	4.24364e-22	6.75002e-44	1.98343e-84	3.85453e-101	2.75168e-112	AT1G09530	PIF3	phytochrome interacting factor 3	TGIL
Glyma.20G091200	Glyma.20G091200	transcription factor PIF3	Cluster8	0.995911	12.4532	11.5631	10.8201	9.59922	8.92897	8.7727	9.18841	-1.0741	-1.99922	-3.5877	-4.50248	-4.71579	-4.14534	0.974602	7.47561e-14	1.3258e-82	2.94304e-143	5.51265e-158	2.64403e-119	AT1G09530	PIF3	phytochrome interacting factor 3	TGIL
Glyma.04G238400	SPCH1	transcription factor SPEECHLESS	Cluster8	0.534859	3.18456	2.30888	3.13133	2.20771	1.79926	2.38993	1.68022	-1.44031	-0.0370359	-1.86118	-4.31323	-1.18014	-7.31588	0.558426	1	0.212934	0.00545475	0.744122	8.74762e-05	AT5G53210	SPCH	basic helix-loop-helix (bHLH) DNA-binding superfamily protein	TGIL
Glyma.14G178000	Glyma.14G178000	transcription factor bHLH96	Cluster8	0.800973	10.192	9.79594	9.88157	9.25353	8.53641	6.77005	6.13979	-0.478235	-0.370057	-1.14174	-2.05709	-4.5575	-5.42524	1	1	0.712395	9.86846e-06	2.01821e-44	3.12928e-62	AT1G72210	T9N14.4	basic helix-loop-helix (bHLH) DNA-binding superfamily protein	PlantTFDB
Glyma.10G026000	Glyma.10G026000	basic helix-loop-helix protein A	Cluster8	0.959734	4.89945	4.58343	4.01681	4.03632	3.29136	3.33717	2.88478	-0.373548	-1.13561	-1.09816	-2.51385	-2.0326	-3.84192	1	0.84008	0.853963	0.0303788	0.124167	0.000380031	AT4G09820	TT8	basic helix-loop-helix (bHLH) DNA-binding superfamily protein	TGIL
Glyma.02G160200	Glyma.02G160200	transcription factor PIF1	N/A	N/A	N/A	N/A	N/A	N/A	N/A	N/A	N/A	N/A	N/A	N/A	N/A	N/A	N/A	N/A	N/A	N/A	N/A	N/A	N/A	AT5G67110	ALC	basic helix-loop-helix (bHLH) DNA-binding superfamily protein	TGIL
Glyma.10G281800	Glyma.10G281800	transcription factor ABORTED MICROSPORES	N/A	N/A	N/A	N/A	N/A	N/A	N/A	N/A	N/A	N/A	N/A	N/A	N/A	N/A	N/A	N/A	N/A	N/A	N/A	N/A	N/A	AT2G16910	AMS	basic helix-loop-helix (bHLH) DNA-binding superfamily protein	TGIL
Glyma.20G107500	Glyma.20G107500	transcription factor ABORTED MICROSPORES	N/A	N/A	0.763342	0.749115	0.748484	0.750145	1.28881	1.44215	1.78869	-0.0365779	-0.0372672	-0.0357593	0.956442	1.43685	3.3941	1	1	1	0.334623	0.171865	0.092901	AT2G16910	AMS	basic helix-loop-helix (bHLH) DNA-binding superfamily protein	TGIL
Glyma.01G123000	Glyma.01G123000	transcription factor bHLH140	N/A	N/A	N/A	N/A	N/A	N/A	N/A	N/A	N/A	N/A	N/A	N/A	N/A	N/A	N/A	N/A	N/A	N/A	N/A	N/A	N/A	AT5G01310	APTX	APRATAXIN-like protein	PlantTFDB
Glyma.03G052300	Glyma.03G052300	transcription factor bHLH140	N/A	N/A	N/A	N/A	N/A	N/A	N/A	N/A	N/A	N/A	N/A	N/A	N/A	N/A	N/A	N/A	N/A	N/A	N/A	N/A	N/A	AT5G01310	APTX	APRATAXIN-like protein	PlantTFDB
Glyma.07G153600	Glyma.07G153600	transcription factor bHLH140	N/A	N/A	N/A	N/A	N/A	N/A	N/A	N/A	N/A	N/A	N/A	N/A	N/A	N/A	N/A	N/A	N/A	N/A	N/A	N/A	N/A	AT5G01310	APTX	APRATAXIN-like protein	PlantTFDB
Glyma.18G204700	Glyma.18G204700	transcription factor bHLH140	N/A	N/A	N/A	N/A	N/A	N/A	N/A	N/A	N/A	N/A	N/A	N/A	N/A	N/A	N/A	N/A	N/A	N/A	N/A	N/A	N/A	AT5G01310	APTX	APRATAXIN-like protein	PlantTFDB
Glyma.05G234500	Glyma.05G234500	transcription factor BEE 1	N/A	N/A	2.70748	2.72743	4.25998	5.37493	2.25021	2.5997	1.92665	0.00395285	1.59036	2.60871	-0.174588	-0.0727905	-0.935139	1	0.287898	0.092765	1	1	0.586773	AT1G18400	BEE1	BR enhanced expression 1	PlantTFDB
Glyma.19G132500	Glyma.19G132500	hypothetical protein	N/A	N/A	N/A	N/A	N/A	N/A	N/A	N/A	N/A	N/A	N/A	N/A	N/A	N/A	N/A	N/A	N/A	N/A	N/A	N/A	N/A	AT3G56970	BHLH038	basic helix-loop-helix (bHLH) DNA-binding superfamily protein	PlantTFDB
Glyma.01G095500	Glyma.01G095500	transcription factor bHLH71-like	N/A	N/A	N/A	N/A	N/A	N/A	N/A	N/A	N/A	N/A	N/A	N/A	N/A	N/A	N/A	N/A	N/A	N/A	N/A	N/A	N/A	AT5G46690	BHLH071	beta HLH protein 71	TGIL
Glyma.02G217800	Glyma.02G217800	transcription factor bHLH93	N/A	N/A	12.8767	12.7263	12.7056	12.3095	12.778	12.5111	12.4768	-0.190484	-0.207238	-0.720311	-0.117201	-0.441395	-0.492615	1	1	1	1	1	1	AT5G65640	BHLH093	beta HLH protein 93	PlantTFDB
Glyma.14G136500	Glyma.14G136500	hypothetical protein	N/A	N/A	N/A	N/A	N/A	N/A	N/A	N/A	N/A	N/A	N/A	N/A	N/A	N/A	N/A	N/A	N/A	N/A	N/A	N/A	N/A	AT5G65640	BHLH093	beta HLH protein 93	PlantTFDB
Glyma.07G188100	Glyma.07G188100	transcription factor bHLH112	N/A	N/A	2.49348	3.86617	3.50093	3.39057	3.33969	3.04823	3.20667	3.11013	2.24338	2.32501	2.09447	1.30077	1.61704	0.0502994	0.157398	0.129641	0.18812	0.519129	0.358312	AT1G61660	BHLH112	basic helix-loop-helix (bHLH) DNA-binding superfamily protein	PlantTFDB
Glyma.13G249800	Glyma.13G249800	transcription factor bHLH112	N/A	N/A	6.92866	7.33073	6.347	8.01229	8.06234	7.319	7.73111	0.483765	-0.828748	1.36237	1.43349	0.475907	0.991625	1	1	0.226865	0.148688	1	1	AT1G61660	BHLH112	basic helix-loop-helix (bHLH) DNA-binding superfamily protein	TGIL
Glyma.15G011100	Glyma.15G011100	hypothetical protein	N/A	N/A	N/A	N/A	N/A	N/A	N/A	N/A	N/A	N/A	N/A	N/A	N/A	N/A	N/A	N/A	N/A	N/A	N/A	N/A	N/A	AT3G19500	BHLH113	basic helix-loop-helix (bHLH) DNA-binding superfamily protein	PlantTFDB
Glyma.06G266800	Glyma.06G266800	transcription factor ILR3	N/A	N/A	10.5328	10.6183	10.55	10.5387	10.742	11.0803	10.6702	0.0961668	0.0094852	-0.00352298	0.256519	0.70148	0.171277	1	1	1	1	1	1	AT1G51070/AT5G54680	BHLH115/ILR3	basic helix-loop-helix (bHLH) DNA-binding superfamily protein/basic helix-loop-helix (bHLH) DNA-binding superfamily protein	TGIL
Glyma.12G136300	Glyma.12G136300	bHLH transcription factor	N/A	N/A	10.0795	10.0307	9.94654	10.1969	9.96029	10.0204	9.84749	-0.0646725	-0.168537	0.149437	-0.144802	-0.0744061	-0.290949	1	1	1	1	1	1	AT1G51070/AT5G54680	BHLH115/ILR3	basic helix-loop-helix (bHLH) DNA-binding superfamily protein/basic helix-loop-helix (bHLH) DNA-binding superfamily protein	TGIL
Glyma.13G286700	Glyma.13G286700	transcription factor ILR3	N/A	N/A	9.13921	8.70584	8.7614	9.2192	9.11611	9.26269	8.94478	-0.562068	-0.499737	0.092269	-0.0401677	0.154324	-0.258286	1	1	1	1	1	1	AT1G51070/AT5G54680	BHLH115/ILR3	basic helix-loop-helix (bHLH) DNA-binding superfamily protein/basic helix-loop-helix (bHLH) DNA-binding superfamily protein	TGIL
Glyma.07G171600	Glyma.07G171600	transcription factor bHLH121	N/A	N/A	7.18939	6.60854	6.21587	6.80669	7.79576	8.35965	8.15849	-0.786026	-1.27426	-0.442156	0.70867	1.42351	1.16761	1	0.533088	1	1	0.253373	0.811159	AT3G19860	BHLH121	basic helix-loop-helix (bHLH) DNA-binding superfamily protein	PlantTFDB
Glyma.12G024400	Glyma.12G024400	transcription factor bHLH121-like	N/A	N/A	6.67849	7.43985	7.49336	7.59244	7.66704	7.92262	7.82463	0.88546	0.969484	1.08937	1.18721	1.53251	1.44171	1	1	0.96999	0.712072	0.10841	0.200249	AT3G19860/AT4G36060	BHLH121/BHLH11	basic helix-loop-helix (bHLH) DNA-binding superfamily protein/basic helix-loop-helix (bHLH) DNA-binding superfamily protein	TGIL
Glyma.13G352600	Glyma.13G352600	transcription factor bHLH87	N/A	N/A	1.25547	1.80926	1.46786	1.10145	1.05706	0.90179	1.0154	0.439365	0.226217	-0.253353	-0.314984	-1.04985	-0.438496	1	1	1	1	0.269087	1	AT3G21330	BHLH123	basic helix-loop-helix (bHLH) DNA-binding superfamily protein	TGIL
Glyma.07G051500	Glyma.07G051500	transcription factor MYC2	N/A	N/A	2.98253	2.52844	2.53869	3.30242	3.69383	4.28528	2.86291	-0.931255	-0.822407	0.174078	0.628095	1.3666	-0.20012	0.964697	0.983467	1	1	0.526155	1	AT4G00870	BHLH14	basic helix-loop-helix (bHLH) DNA-binding superfamily protein	PlantTFDB
Glyma.07G116700	Glyma.07G116700	transcription factor bHLH18	N/A	N/A	2.57116	2.06519	2.85709	3.35907	2.19406	2.18289	2.04199	-0.874047	0.0597046	0.499403	-0.507463	-0.588349	-0.9952	0.842153	1	1	1	1	0.629256	AT2G22760	BHLH19	basic helix-loop-helix (bHLH) DNA-binding superfamily protein	PlantTFDB
Glyma.08G215300	Glyma.08G215300	uncharacterized LOC100527052	N/A	N/A	N/A	N/A	N/A	N/A	N/A	N/A	N/A	N/A	N/A	N/A	N/A	N/A	N/A	N/A	N/A	N/A	N/A	N/A	N/A	AT2G22760	BHLH19	basic helix-loop-helix (bHLH) DNA-binding superfamily protein	PlantTFDB
Glyma.01G198100	Glyma.01G198100	transcription factor bHLH18	N/A	N/A	0.653483	0.899585	0.912974	1.33519	0.713873	0.810087	0.557885	0.503994	0.45851	2.22772	0.14865	0.439385	-0.366816	0.99756	0.960445	0.112472	1	1	1	AT4G37850	BHLH25	basic helix-loop-helix (bHLH) DNA-binding superfamily protein	PlantTFDB
Glyma.07G027100	Glyma.07G027100	transcription factor bHLH18	N/A	N/A	N/A	N/A	N/A	N/A	N/A	N/A	N/A	N/A	N/A	N/A	N/A	N/A	N/A	N/A	N/A	N/A	N/A	N/A	N/A	AT4G37850	BHLH25	basic helix-loop-helix (bHLH) DNA-binding superfamily protein	PlantTFDB
Glyma.07G027200	Glyma.07G027200	transcription factor bHLH18	N/A	N/A	5.38301	4.40529	5.26451	6.69085	6.49251	6.4073	5.96401	-1.53517	-0.158738	1.74391	1.45335	1.41277	0.831557	0.332989	1	0.0770198	0.3197	0.387006	1	AT4G37850	BHLH25	basic helix-loop-helix (bHLH) DNA-binding superfamily protein	PlantTFDB
Glyma.07G027300	Glyma.07G027300	transcription factor bHLH25	N/A	N/A	N/A	N/A	N/A	N/A	N/A	N/A	N/A	N/A	N/A	N/A	N/A	N/A	N/A	N/A	N/A	N/A	N/A	N/A	N/A	AT4G37850	BHLH25	basic helix-loop-helix (bHLH) DNA-binding superfamily protein	PlantTFDB
Glyma.07G027400	Glyma.07G027400	transcription factor bHLH25-like	N/A	N/A	6.86426	6.16912	6.88398	7.34468	7.77442	7.97547	7.51042	-0.929628	0.00313906	0.537904	1.12962	1.38822	0.793205	1	1	1	0.921972	0.378214	1	AT4G37850	BHLH25	basic helix-loop-helix (bHLH) DNA-binding superfamily protein	PlantTFDB
Glyma.08G063900	Glyma.08G063900	transcription factor MYC4	N/A	N/A	N/A	N/A	N/A	N/A	N/A	N/A	N/A	N/A	N/A	N/A	N/A	N/A	N/A	N/A	N/A	N/A	N/A	N/A	N/A	AT4G37850	BHLH25	basic helix-loop-helix (bHLH) DNA-binding superfamily protein	PlantTFDB
Glyma.08G215500	Glyma.08G215500	transcription factor bHLH18	N/A	N/A	4.67761	3.41887	3.7356	4.30186	4.2998	3.84957	4.18751	-1.93875	-1.52357	-0.493038	-0.471826	-1.26608	-0.624671	0.140391	0.372113	1	1	0.695421	1	AT4G37850	BHLH25	basic helix-loop-helix (bHLH) DNA-binding superfamily protein	PlantTFDB
Glyma.11G043600	Glyma.11G043600	transcription factor bHLH25	N/A	N/A	N/A	N/A	N/A	N/A	N/A	N/A	N/A	N/A	N/A	N/A	N/A	N/A	N/A	N/A	N/A	N/A	N/A	N/A	N/A	AT4G37850	BHLH25	basic helix-loop-helix (bHLH) DNA-binding superfamily protein	PlantTFDB
Glyma.11G043700	Glyma.11G043700	transcription factor bHLH25	N/A	N/A	N/A	N/A	N/A	N/A	N/A	N/A	N/A	N/A	N/A	N/A	N/A	N/A	N/A	N/A	N/A	N/A	N/A	N/A	N/A	AT4G37850	BHLH25	basic helix-loop-helix (bHLH) DNA-binding superfamily protein	PlantTFDB
Glyma.13G368500	Glyma.13G368500	transcription factor bHLH25-like	N/A	N/A	N/A	N/A	N/A	N/A	N/A	N/A	N/A	N/A	N/A	N/A	N/A	N/A	N/A	N/A	N/A	N/A	N/A	N/A	N/A	AT4G37850	BHLH25	basic helix-loop-helix (bHLH) DNA-binding superfamily protein	PlantTFDB
Glyma.15G005100	Glyma.15G005100	transcription factor bHLH18	N/A	N/A	1.66325	1.47959	1.48184	1.94622	1.44544	2.04015	1.17509	-0.196095	-0.244151	0.279147	-0.175964	0.503893	-2.07637	1	1	1	1	1	0.142559	AT4G37850	BHLH25	basic helix-loop-helix (bHLH) DNA-binding superfamily protein	PlantTFDB
Glyma.18G246100	Glyma.18G246100	transcription factor bHLH25	N/A	N/A	N/A	N/A	N/A	N/A	N/A	N/A	N/A	N/A	N/A	N/A	N/A	N/A	N/A	N/A	N/A	N/A	N/A	N/A	N/A	AT4G37850	BHLH25	basic helix-loop-helix (bHLH) DNA-binding superfamily protein	PlantTFDB
Glyma.06G045800	Glyma.06G045800	hypothetical protein	N/A	N/A	N/A	N/A	N/A	N/A	N/A	N/A	N/A	N/A	N/A	N/A	N/A	N/A	N/A	N/A	N/A	N/A	N/A	N/A	N/A	AT2G14760	BHLH84	basic helix-loop-helix (bHLH) DNA-binding superfamily protein	PlantTFDB
Glyma.10G257400	Glyma.10G257400	transcription factor bHLH84	N/A	N/A	N/A	N/A	N/A	N/A	N/A	N/A	N/A	N/A	N/A	N/A	N/A	N/A	N/A	N/A	N/A	N/A	N/A	N/A	N/A	AT2G14760	BHLH84	basic helix-loop-helix (bHLH) DNA-binding superfamily protein	PlantTFDB
Glyma.10G257500	Glyma.10G257500	uncharacterized LOC100802191	N/A	N/A	N/A	N/A	N/A	N/A	N/A	N/A	N/A	N/A	N/A	N/A	N/A	N/A	N/A	N/A	N/A	N/A	N/A	N/A	N/A	AT2G14760	BHLH84	basic helix-loop-helix (bHLH) DNA-binding superfamily protein	PlantTFDB
Glyma.14G088400	Glyma.14G088400	transcription factor RSL2	N/A	N/A	N/A	N/A	N/A	N/A	N/A	N/A	N/A	N/A	N/A	N/A	N/A	N/A	N/A	N/A	N/A	N/A	N/A	N/A	N/A	AT2G14760	BHLH84	basic helix-loop-helix (bHLH) DNA-binding superfamily protein	PlantTFDB
Glyma.20G133700	Glyma.20G133700	transcription factor bHLH84	N/A	N/A	N/A	N/A	N/A	N/A	N/A	N/A	N/A	N/A	N/A	N/A	N/A	N/A	N/A	N/A	N/A	N/A	N/A	N/A	N/A	AT2G14760	BHLH84	basic helix-loop-helix (bHLH) DNA-binding superfamily protein	PlantTFDB
Glyma.16G090900	Glyma.16G090900	transcription factor bHLH91	N/A	N/A	N/A	N/A	N/A	N/A	N/A	N/A	N/A	N/A	N/A	N/A	N/A	N/A	N/A	N/A	N/A	N/A	N/A	N/A	N/A	AT2G31210	BHLH91	basic helix-loop-helix (bHLH) DNA-binding superfamily protein	PlantTFDB
Glyma.08G089100	Glyma.08G089100	transcription factor bHLH89	N/A	N/A	N/A	N/A	N/A	N/A	N/A	N/A	N/A	N/A	N/A	N/A	N/A	N/A	N/A	N/A	N/A	N/A	N/A	N/A	N/A	AT2G31210	BHLH91	basic helix-loop-helix (bHLH) DNA-binding superfamily protein	TGIL
Glyma.06G206300	Glyma.06G206300	hypothetical protein	N/A	N/A	N/A	N/A	N/A	N/A	N/A	N/A	N/A	N/A	N/A	N/A	N/A	N/A	N/A	N/A	N/A	N/A	N/A	N/A	N/A	AT5G08130	BIM1	basic helix-loop-helix (bHLH) DNA-binding superfamily protein	PlantTFDB
Glyma.01G066600	Glyma.01G066600	transcription factor BIM2-like	N/A	N/A	9.08957	9.7085	9.6885	9.75646	9.72526	10.0186	9.77371	0.812856	0.784781	0.871774	0.831259	1.22676	0.903385	1	1	1	1	0.177093	1	AT1G69010	BIM2	BES1-interacting Myc-like protein 2	TGIL
Glyma.02G123400	Glyma.02G123400	transcription factor BIM2-like	N/A	N/A	10.0427	9.89984	10.0249	10.4878	10.7424	10.9733	10.5978	-0.196244	-0.0333552	0.560675	0.895973	1.17561	0.704084	1	1	1	1	0.356173	1	AT1G69010	BIM2	BES1-interacting Myc-like protein 2	TGIL
Glyma.08G252800	Glyma.08G252800	transcription factor BIM3	N/A	N/A	9.099	8.83926	8.67254	8.86018	9.01315	9.27916	9.05594	-0.333813	-0.560568	-0.314037	-0.107078	0.231383	-0.0596316	1	1	1	1	1	1	AT5G38860	BIM3	BES1-interacting Myc-like protein 3	TGIL
Glyma.17G212900	Glyma.17G212900	hypothetical protein	N/A	N/A	N/A	N/A	N/A	N/A	N/A	N/A	N/A	N/A	N/A	N/A	N/A	N/A	N/A	N/A	N/A	N/A	N/A	N/A	N/A	AT1G59640	BPEP	transcription factor BIG PETAL P (BPE)	PlantTFDB
Glyma.04G172500	Glyma.04G172500	bHLH transcription factor	N/A	N/A	0.968616	1.73222	1.48307	1.39131	0.956349	1.56021	0.954314	3.80795	2.42211	1.36579	-0.0463707	2.3135	-0.0486431	0.0800101	0.148023	0.272073	1	0.158455	1	AT1G74500/AT3G47710	BS1/PRE4	activation-tagged BRI1(brassinosteroid-insensitive 1)-suppressor 1/BANQUO 3	TGIL
Glyma.18G123100	Glyma.18G123100	transcription factor PRE6	N/A	N/A	1.76452	2.81607	2.70298	1.80666	1.52043	2.41756	1.65009	2.19959	1.89583	-0.00435164	-1.66034	1.28298	-0.411391	0.21387	0.265108	1	0.265563	0.573694	1	AT1G74500/AT3G47710	BS1/PRE4	activation-tagged BRI1(brassinosteroid-insensitive 1)-suppressor 1/BANQUO 3	TGIL
Glyma.14G102200	Glyma.14G102200	transcription factor BEE 1	N/A	N/A	N/A	N/A	N/A	N/A	N/A	N/A	N/A	N/A	N/A	N/A	N/A	N/A	N/A	N/A	N/A	N/A	N/A	N/A	N/A	AT1G25330	CES	basic helix-loop-helix (bHLH) DNA-binding superfamily protein	TGIL
Glyma.17G223100	Glyma.17G223100	transcription factor BEE 1	N/A	N/A	N/A	N/A	N/A	N/A	N/A	N/A	N/A	N/A	N/A	N/A	N/A	N/A	N/A	N/A	N/A	N/A	N/A	N/A	N/A	AT1G25330	CES	basic helix-loop-helix (bHLH) DNA-binding superfamily protein	TGIL
Glyma.U037800	Glyma.U037800	transcription factor bHLH74	N/A	N/A	11.8885	11.2933	11.877	11.8469	11.9056	11.8387	11.9294	-0.787031	-0.0256236	-0.0722217	-0.00224022	-0.077248	0.0261719	1	1	1	1	1	1	AT1G10120	CIB4	basic helix-loop-helix (bHLH) DNA-binding superfamily protein	TGIL
Glyma.02G125200	Glyma.02G125200	transcription factor bHLH49	N/A	N/A	10.9712	10.7496	10.5953	10.6543	10.3934	10.0546	10.5137	-0.281794	-0.479225	-0.401611	-0.731876	-1.17098	-0.572584	1	1	1	1	0.306963	1	AT1G68920	CIL1	basic helix-loop-helix (bHLH) DNA-binding superfamily protein	PlantTFDB
Glyma.07G187900	Glyma.07G187900	hypothetical protein	N/A	N/A	N/A	N/A	N/A	N/A	N/A	N/A	N/A	N/A	N/A	N/A	N/A	N/A	N/A	N/A	N/A	N/A	N/A	N/A	N/A	AT4G21330	DYT1	basic helix-loop-helix (bHLH) DNA-binding superfamily protein	PlantTFDB
Glyma.13G250300	Glyma.13G250300	transcription factor DYT1	N/A	N/A	4.14924	3.81339	3.97018	4.38766	4.54207	4.28159	4.44358	-0.679135	-0.384835	0.22704	0.49691	0.109577	0.301619	1	1	1	1	1	1	AT4G21330	DYT1	basic helix-loop-helix (bHLH) DNA-binding superfamily protein	PlantTFDB
Glyma.15G063900	Glyma.15G063900	transcription factor DYT1	N/A	N/A	N/A	N/A	N/A	N/A	N/A	N/A	N/A	N/A	N/A	N/A	N/A	N/A	N/A	N/A	N/A	N/A	N/A	N/A	N/A	AT4G21330	DYT1	basic helix-loop-helix (bHLH) DNA-binding superfamily protein	PlantTFDB
Glyma.U015500	Glyma.U015500	hypothetical protein	N/A	N/A	N/A	N/A	N/A	N/A	N/A	N/A	N/A	N/A	N/A	N/A	N/A	N/A	N/A	N/A	N/A	N/A	N/A	N/A	N/A	AT4G21330	DYT1	basic helix-loop-helix (bHLH) DNA-binding superfamily protein	PlantTFDB
Glyma.04G214100	Glyma.04G214100	transcription factor HEC3	N/A	N/A	N/A	N/A	N/A	N/A	N/A	N/A	N/A	N/A	N/A	N/A	N/A	N/A	N/A	N/A	N/A	N/A	N/A	N/A	N/A	AT4G00120/AT5G09750	EDA33/HEC3	basic helix-loop-helix (bHLH) DNA-binding superfamily protein/basic helix-loop-helix (bHLH) DNA-binding superfamily protein	TGIL
Glyma.05G190600	Glyma.05G190600	transcription factor HEC3	N/A	N/A	1.05722	1.09221	1.47723	1.54904	1.58383	1.44738	1.4194	0.176288	1.34197	1.74925	1.83538	1.7638	1.22006	1	0.264523	0.174208	0.173945	0.189195	0.312175	AT4G00120/AT5G09750	EDA33/HEC3	basic helix-loop-helix (bHLH) DNA-binding superfamily protein/basic helix-loop-helix (bHLH) DNA-binding superfamily protein	TGIL
Glyma.15G032700	Glyma.15G032700	transcription factor bHLH122	N/A	N/A	10.4754	9.56628	9.51683	10.0994	9.74182	9.92787	9.80935	-1.16156	-1.22494	-0.476173	-0.927289	-0.668328	-0.84449	0.561619	0.253768	1	1	1	1	AT1G51140	FBH3	basic helix-loop-helix (bHLH) DNA-binding superfamily protein	PlantTFDB
Glyma.12G055400	Glyma.12G055400	transcription factor bHLH122	N/A	N/A	10.0772	10.8057	10.0831	9.90583	10.1162	10.8129	10.1636	0.882636	-0.0149878	-0.242021	0.0242949	0.895474	0.123112	1	1	1	1	1	1	AT1G51140	FBH3	basic helix-loop-helix (bHLH) DNA-binding superfamily protein	TGIL
Glyma.12G081200	Glyma.12G081200	hypothetical protein	N/A	N/A	N/A	N/A	N/A	N/A	N/A	N/A	N/A	N/A	N/A	N/A	N/A	N/A	N/A	N/A	N/A	N/A	N/A	N/A	N/A	AT2G28160	FIT1	FER-like regulator of iron uptake	TGIL
Glyma.13G322100	BHLH56	basic helix-loop-helix transcription factor	N/A	N/A	1.53561	1.1708	1.12406	1.09358	1.10681	2.3581	1.15398	-0.477655	-0.585638	-0.665808	-0.559594	0.825777	-0.433743	1	0.873026	0.696288	0.910637	0.683402	1	AT2G28160	FIT1	FER-like regulator of iron uptake	TGIL
Glyma.01G093400	Glyma.01G093400	transcription factor FAMA	N/A	N/A	N/A	N/A	N/A	N/A	N/A	N/A	N/A	N/A	N/A	N/A	N/A	N/A	N/A	N/A	N/A	N/A	N/A	N/A	N/A	AT3G24140	FMA	basic helix-loop-helix (bHLH) DNA-binding superfamily protein	TGIL
Glyma.02G129100	Glyma.02G129100	transcription factor FAMA	N/A	N/A	2.38146	2.83041	1.852	1.56305	1.62709	2.28851	1.62116	0.361858	-0.546151	-1.86859	-1.13099	0.0842322	-1.18389	1	1	0.193187	0.444911	1	0.429351	AT3G24140	FMA	basic helix-loop-helix (bHLH) DNA-binding superfamily protein	TGIL
Glyma.01G186700	Glyma.01G186700	transcription factor HEC2	N/A	N/A	N/A	N/A	N/A	N/A	N/A	N/A	N/A	N/A	N/A	N/A	N/A	N/A	N/A	N/A	N/A	N/A	N/A	N/A	N/A	AT3G50330	HEC2	basic helix-loop-helix (bHLH) DNA-binding superfamily protein	PlantTFDB
Glyma.08G008200	Glyma.08G008200	hypothetical protein	N/A	N/A	N/A	N/A	N/A	N/A	N/A	N/A	N/A	N/A	N/A	N/A	N/A	N/A	N/A	N/A	N/A	N/A	N/A	N/A	N/A	AT3G26744	ICE1	basic helix-loop-helix (bHLH) DNA-binding superfamily protein	PlantTFDB
Glyma.16G049400	Glyma.16G049400	transcription factor ICE1-like	N/A	N/A	4.45963	4.29914	4.52994	4.11989	3.18139	3.41003	2.97603	-0.188919	0.0119342	-0.35015	-1.43154	-1.56191	-2.52942	1	1	1	0.477064	0.399406	0.0619963	AT3G26744	ICE1	basic helix-loop-helix (bHLH) DNA-binding superfamily protein	PlantTFDB
Glyma.13G251300	Glyma.13G251300	transcription factor ILR3	N/A	N/A	N/A	N/A	N/A	N/A	N/A	N/A	N/A	N/A	N/A	N/A	N/A	N/A	N/A	N/A	N/A	N/A	N/A	N/A	N/A	AT5G54680	ILR3	basic helix-loop-helix (bHLH) DNA-binding superfamily protein	PlantTFDB
Glyma.15G062600	Glyma.15G062600	hypothetical protein	N/A	N/A	N/A	N/A	N/A	N/A	N/A	N/A	N/A	N/A	N/A	N/A	N/A	N/A	N/A	N/A	N/A	N/A	N/A	N/A	N/A	AT5G54680	ILR3	basic helix-loop-helix (bHLH) DNA-binding superfamily protein	PlantTFDB
Glyma.15G063000	Glyma.15G063000	transcription factor ILR3	N/A	N/A	1.26877	0.450188	0.44873	0.31785	0.258169	0.259184	0.447033	-0.519585	-0.548001	-0.658908	-0.719219	-0.716673	-0.523142	0.533615	0.381411	0.115112	0.0520769	0.0579262	0.458642	AT5G54680	ILR3	basic helix-loop-helix (bHLH) DNA-binding superfamily protein	PlantTFDB
Glyma.19G256700	Glyma.19G256700	transcription factor MTB1	N/A	N/A	8.22308	7.99422	8.2068	7.81371	7.68439	7.20761	7.95058	-0.253641	-0.0262025	-0.506971	-0.669178	-1.15542	-0.328491	1	1	1	1	0.833472	1	AT1G01260/AT2G46510	JAM2/JAM1	basic helix-loop-helix (bHLH) DNA-binding superfamily protein/ABA-inducible BHLH-type transcription factor	TGIL
Glyma.13G120700	Glyma.13G120700	transcription factor MTB3	N/A	N/A	10.3606	10.0287	10.0984	10.031	9.98635	9.85509	10.3387	-0.427218	-0.337368	-0.426645	-0.479017	-0.655733	-0.0255196	1	1	1	1	1	1	AT4G16430	JAM3	basic helix-loop-helix (bHLH) DNA-binding superfamily protein	PlantTFDB
Glyma.09G098300	Glyma.09G098300	bHLH transcription factor RHL1	N/A	N/A	7.61411	8.20434	7.73232	8.28766	8.58162	8.55411	8.60922	0.72532	0.104718	0.826794	1.20893	1.19222	1.2757	1	1	1	0.527882	0.602991	0.357658	AT2G24260	LRL1	LJRHL1-like 1	PlantTFDB
Glyma.02G202600	Glyma.02G202600	hypothetical protein	N/A	N/A	N/A	N/A	N/A	N/A	N/A	N/A	N/A	N/A	N/A	N/A	N/A	N/A	N/A	N/A	N/A	N/A	N/A	N/A	N/A	AT5G58010	LRL3	LJRHL1-like 3	PlantTFDB
Glyma.06G251200	Glyma.06G251200	hypothetical protein	N/A	N/A	N/A	N/A	N/A	N/A	N/A	N/A	N/A	N/A	N/A	N/A	N/A	N/A	N/A	N/A	N/A	N/A	N/A	N/A	N/A	AT5G58010	LRL3	LJRHL1-like 3	PlantTFDB
Glyma.13G105400	Glyma.13G105400	putative transcription factor bHLH041	N/A	N/A	N/A	N/A	N/A	N/A	N/A	N/A	N/A	N/A	N/A	N/A	N/A	N/A	N/A	N/A	N/A	N/A	N/A	N/A	N/A	AT5G56960	MHM17.7	basic helix-loop-helix (bHLH) DNA-binding family protein	PlantTFDB
Glyma.17G054000	Glyma.17G054000	putative transcription factor bHLH041	N/A	N/A	N/A	N/A	N/A	N/A	N/A	N/A	N/A	N/A	N/A	N/A	N/A	N/A	N/A	N/A	N/A	N/A	N/A	N/A	N/A	AT5G56960	MHM17.7	basic helix-loop-helix (bHLH) DNA-binding family protein	PlantTFDB
Glyma.13G208300	Glyma.13G208300	transcription factor MUTE	N/A	N/A	2.58209	3.37294	2.53671	1.90494	1.99602	1.91675	1.9473	0.51975	-0.0896147	-0.970841	-0.544681	-0.981342	-0.867935	1	1	0.563048	1	0.601627	0.723012	AT3G06120	MUTE	basic helix-loop-helix (bHLH) DNA-binding superfamily protein	TGIL
Glyma.01G018400	Glyma.01G018400	hypothetical protein	N/A	N/A	10.891	10.4443	10.23	10.282	10.4586	10.0785	10.5293	-0.556278	-0.828311	-0.75655	-0.519883	-0.912791	-0.435972	1	1	1	1	1	1	AT1G32640/AT4G17880/AT5G46760/AT5G46830	MYC2/MYC4/MYC3/NIG1	Basic helix-loop-helix (bHLH) DNA-binding family protein/Basic helix-loop-helix (bHLH) DNA-binding family protein/Basic helix-loop-helix (bHLH) DNA-binding family protein/calcium-binding transcription factor NIG1	TGIL
Glyma.03G101600	Glyma.03G101600	hypothetical protein	N/A	N/A	N/A	N/A	N/A	N/A	N/A	N/A	N/A	N/A	N/A	N/A	N/A	N/A	N/A	N/A	N/A	N/A	N/A	N/A	N/A	AT1G10586	N/A	basic helix-loop-helix (bHLH) DNA-binding superfamily protein	PlantTFDB
Glyma.07G083500	Glyma.07G083500	transcription factor bHLH68-like	N/A	N/A	10.3706	10.012	9.78785	10.4177	10.6412	9.96701	11.0986	-0.45239	-0.742254	0.0698778	0.336654	-0.439924	0.908592	1	1	1	1	1	1	AT2G20100/AT4G29100	N/A	basic helix-loop-helix (bHLH) DNA-binding superfamily protein/basic helix-loop-helix (bHLH) DNA-binding superfamily protein	TGIL
Glyma.16G017700	Glyma.16G017700	transcription factor bHLH57	N/A	N/A	3.11936	4.14278	3.83418	4.3916	3.57973	3.0637	2.81403	1.24426	0.80802	1.68067	0.497298	-0.316646	-0.628655	0.770668	1	0.299661	1	1	1	AT2G46810/AT3G61950/AT4G01460	N/A	basic helix-loop-helix (bHLH) DNA-binding superfamily protein/basic helix-loop-helix (bHLH) DNA-binding superfamily protein/basic helix-loop-helix (bHLH) DNA-binding superfamily protein	TGIL
Glyma.05G036800	Glyma.05G036800	transcription factor bHLH162	N/A	N/A	N/A	N/A	N/A	N/A	N/A	N/A	N/A	N/A	N/A	N/A	N/A	N/A	N/A	N/A	N/A	N/A	N/A	N/A	N/A	AT4G20970	N/A	basic helix-loop-helix (bHLH) DNA-binding superfamily protein	PlantTFDB
Glyma.06G291900	Glyma.06G291900	transcription factor bHLH162	N/A	N/A	N/A	N/A	N/A	N/A	N/A	N/A	N/A	N/A	N/A	N/A	N/A	N/A	N/A	N/A	N/A	N/A	N/A	N/A	N/A	AT4G20970	N/A	basic helix-loop-helix (bHLH) DNA-binding superfamily protein	PlantTFDB
Glyma.12G114300	Glyma.12G114300	transcription factor bHLH162	N/A	N/A	N/A	N/A	N/A	N/A	N/A	N/A	N/A	N/A	N/A	N/A	N/A	N/A	N/A	N/A	N/A	N/A	N/A	N/A	N/A	AT4G20970	N/A	basic helix-loop-helix (bHLH) DNA-binding superfamily protein	PlantTFDB
Glyma.12G205200	Glyma.12G205200	transcription factor bHLH162	N/A	N/A	N/A	N/A	N/A	N/A	N/A	N/A	N/A	N/A	N/A	N/A	N/A	N/A	N/A	N/A	N/A	N/A	N/A	N/A	N/A	AT4G20970	N/A	basic helix-loop-helix (bHLH) DNA-binding superfamily protein	PlantTFDB
Glyma.13G238300	Glyma.13G238300	transcription factor bHLH162	N/A	N/A	N/A	N/A	N/A	N/A	N/A	N/A	N/A	N/A	N/A	N/A	N/A	N/A	N/A	N/A	N/A	N/A	N/A	N/A	N/A	AT4G20970	N/A	basic helix-loop-helix (bHLH) DNA-binding superfamily protein	PlantTFDB
Glyma.13G296100	Glyma.13G296100	transcription factor bHLH162	N/A	N/A	N/A	N/A	N/A	N/A	N/A	N/A	N/A	N/A	N/A	N/A	N/A	N/A	N/A	N/A	N/A	N/A	N/A	N/A	N/A	AT4G20970	N/A	basic helix-loop-helix (bHLH) DNA-binding superfamily protein	PlantTFDB
Glyma.15G075000	Glyma.15G075000	transcription factor bHLH162	N/A	N/A	N/A	N/A	N/A	N/A	N/A	N/A	N/A	N/A	N/A	N/A	N/A	N/A	N/A	N/A	N/A	N/A	N/A	N/A	N/A	AT4G20970	N/A	basic helix-loop-helix (bHLH) DNA-binding superfamily protein	PlantTFDB
Glyma.17G090500	Glyma.17G090500	uncharacterized LOC100787505	N/A	N/A	N/A	N/A	N/A	N/A	N/A	N/A	N/A	N/A	N/A	N/A	N/A	N/A	N/A	N/A	N/A	N/A	N/A	N/A	N/A	AT4G20970	N/A	basic helix-loop-helix (bHLH) DNA-binding superfamily protein	PlantTFDB
Glyma.07G197300	Glyma.07G197300	transcription factor bHLH162	N/A	N/A	N/A	N/A	N/A	N/A	N/A	N/A	N/A	N/A	N/A	N/A	N/A	N/A	N/A	N/A	N/A	N/A	N/A	N/A	N/A	AT4G20970	N/A	basic helix-loop-helix (bHLH) DNA-binding superfamily protein	TGIL
Glyma.13G178800	Glyma.13G178800	transcription factor bHLH162	N/A	N/A	N/A	N/A	N/A	N/A	N/A	N/A	N/A	N/A	N/A	N/A	N/A	N/A	N/A	N/A	N/A	N/A	N/A	N/A	N/A	AT4G20970	N/A	basic helix-loop-helix (bHLH) DNA-binding superfamily protein	TGIL
Glyma.01G023800	Glyma.01G023800	hypothetical protein	N/A	N/A	4.59168	5.37646	5.68535	5.61508	6.01459	5.76837	5.72842	1.01757	1.54984	1.37941	2.002	1.76175	1.66931	1	0.304991	0.480379	0.0523659	0.149174	0.20827	AT4G38070	N/A	transcription factor bHLH131-like protein	PlantTFDB
Glyma.02G041000	Glyma.02G041000	transcription factor bHLH131	N/A	N/A	2.73881	3.07873	2.91801	2.62548	2.8565	3.13623	2.93285	0.390744	0.174007	-0.209459	0.105674	0.616104	0.207705	1	1	1	1	1	1	AT4G38070	N/A	transcription factor bHLH131-like protein	PlantTFDB
Glyma.04G178700	Glyma.04G178700	uncharacterized LOC100776703	N/A	N/A	7.79854	8.25814	8.23316	7.79722	7.93144	8.07788	8.09352	0.597806	0.594807	-0.00012006	0.173798	0.373292	0.384503	1	1	1	1	1	1	N/A	N/A	N/A	N/A
Glyma.07G251100	Glyma.07G251100	uncharacterized LOC102670256	N/A	N/A	N/A	N/A	N/A	N/A	N/A	N/A	N/A	N/A	N/A	N/A	N/A	N/A	N/A	N/A	N/A	N/A	N/A	N/A	N/A	N/A	N/A	N/A	N/A
Glyma.07G185300	Glyma.07G185300	transcription factor bHLH19	N/A	N/A	1.01817	0.92438	0.923741	1.2769	1.97424	1.38941	1.40995	-0.360607	-0.364724	0.585431	2.06537	0.683175	0.811232	1	1	0.747026	0.141741	0.666767	0.537062	AT2G22770	NAI1	basic helix-loop-helix (bHLH) DNA-binding superfamily protein	TGIL
Glyma.12G196900	Glyma.12G196900	transcription factor bHLH117	N/A	N/A	N/A	N/A	N/A	N/A	N/A	N/A	N/A	N/A	N/A	N/A	N/A	N/A	N/A	N/A	N/A	N/A	N/A	N/A	N/A	AT3G22100	None	basic helix-loop-helix (bHLH) DNA-binding superfamily protein	TGIL
Glyma.17G058600	Glyma.17G058600	transcription factor bHLH35	N/A	N/A	10.6235	11.0489	10.4201	9.94738	10.5519	10.6546	11.0984	0.500508	-0.189401	-0.850537	-0.054959	0.0865482	0.562851	1	1	1	1	1	1	AT4G29930/AT5G57150	None/MUL3.10	basic helix-loop-helix (bHLH) DNA-binding superfamily protein/basic helix-loop-helix (bHLH) DNA-binding superfamily protein	TGIL
Glyma.19G160900	Glyma.19G160900	transcription factor UNE12	N/A	N/A	10.6371	9.82628	9.74345	10.2694	10.4123	10.0402	10.5169	-1.04565	-1.15111	-0.473509	-0.292222	-0.759819	-0.143411	1	0.46137	1	1	1	1	AT1G03040/AT4G02590/AT5G58010	None/UNE12/LRL3	basic helix-loop-helix (bHLH) DNA-binding superfamily protein/basic helix-loop-helix (bHLH) DNA-binding superfamily protein/LJRHL1-like 3	TGIL
Glyma.10G042800	Glyma.10G042800	transcription factor PIF1	N/A	N/A	7.9254	7.73178	8.13072	7.99962	7.47897	7.84233	7.20317	-0.229033	0.256338	0.0910349	-0.574172	-0.0958666	-0.926073	1	1	1	1	1	1	AT2G20180	PIF1	phytochrome interacting factor 3-like 5	TGIL
Glyma.13G130100	Glyma.13G130100	transcription factor PIF1	N/A	N/A	8.56066	8.52368	9.02201	9.12475	8.43672	8.64459	8.55547	-0.0342883	0.679378	0.697333	-0.125097	0.12861	0.00406221	1	1	1	1	1	1	AT2G20180	PIF1	phytochrome interacting factor 3-like 5	TGIL
Glyma.02G007000	Glyma.02G007000	transcription factor PHYTOCHROME INTERACTING FACTOR-LIKE 15	N/A	N/A	N/A	N/A	N/A	N/A	N/A	N/A	N/A	N/A	N/A	N/A	N/A	N/A	N/A	N/A	N/A	N/A	N/A	N/A	N/A	AT1G09530	PIF3	phytochrome interacting factor 3	PlantTFDB
Glyma.03G227800	Glyma.03G227800	N hypothetical proteinA	N/A	N/A	N/A	N/A	N/A	N/A	N/A	N/A	N/A	N/A	N/A	N/A	N/A	N/A	N/A	N/A	N/A	N/A	N/A	N/A	N/A	AT1G09530	PIF3	phytochrome interacting factor 3	PlantTFDB
Glyma.08G303900	Glyma.08G303900	transcription factor PIF4	N/A	N/A	6.97276	6.83761	6.76488	6.68745	7.16246	7.16546	6.75403	-0.18018	-0.281577	-0.398191	0.223384	0.258565	-0.306748	1	1	1	1	1	1	AT2G43010	PIF4	phytochrome interacting factor 4	PlantTFDB
Glyma.02G282100	PIF4A	transcription factor PIF4	N/A	N/A	0.921554	1.11383	1.69658	2.06192	0.708942	0.783202	0.7042	0.241907	1.91048	2.52005	-0.585291	-0.299837	-0.612621	1	0.19716	0.119858	0.771852	1	0.736914	AT3G59060	PIF5	phytochrome interacting factor 3-like 6	PlantTFDB
Glyma.06G199600	Glyma.06G199600	transcription factor PIF7	N/A	N/A	N/A	N/A	N/A	N/A	N/A	N/A	N/A	N/A	N/A	N/A	N/A	N/A	N/A	N/A	N/A	N/A	N/A	N/A	N/A	AT5G61270	PIF7	phytochrome-interacting factor7	TGIL
Glyma.06G192300	Glyma.06G192300	transcription factor ILI4	N/A	N/A	N/A	N/A	N/A	N/A	N/A	N/A	N/A	N/A	N/A	N/A	N/A	N/A	N/A	N/A	N/A	N/A	N/A	N/A	N/A	AT3G28857	PRE5	basic helix-loop-helix (bHLH) DNA-binding family protein	PlantTFDB
Glyma.08G356900	Glyma.08G356900	hypothetical protein	N/A	N/A	N/A	N/A	N/A	N/A	N/A	N/A	N/A	N/A	N/A	N/A	N/A	N/A	N/A	N/A	N/A	N/A	N/A	N/A	N/A	AT3G28857	PRE5	basic helix-loop-helix (bHLH) DNA-binding family protein	PlantTFDB
Glyma.17G023200	Glyma.17G023200	uncharacterized LOC102663211	N/A	N/A	N/A	N/A	N/A	N/A	N/A	N/A	N/A	N/A	N/A	N/A	N/A	N/A	N/A	N/A	N/A	N/A	N/A	N/A	N/A	AT1G49770	RGE1	basic helix-loop-helix (bHLH) DNA-binding superfamily protein	PlantTFDB
Glyma.02G103100	ZOU-2	bHLH transcription factor ZOU-2	N/A	N/A	N/A	N/A	N/A	N/A	N/A	N/A	N/A	N/A	N/A	N/A	N/A	N/A	N/A	N/A	N/A	N/A	N/A	N/A	N/A	AT1G49770	RGE1	basic helix-loop-helix (bHLH) DNA-binding superfamily protein	TGIL
Glyma.02G103200	ZOU-1	bHLH transcription factor ZOU-1	N/A	N/A	N/A	N/A	N/A	N/A	N/A	N/A	N/A	N/A	N/A	N/A	N/A	N/A	N/A	N/A	N/A	N/A	N/A	N/A	N/A	AT1G49770	RGE1	basic helix-loop-helix (bHLH) DNA-binding superfamily protein	TGIL
Glyma.02G246400	Glyma.02G246400	putative transcription factor bHLH086	N/A	N/A	N/A	N/A	N/A	N/A	N/A	N/A	N/A	N/A	N/A	N/A	N/A	N/A	N/A	N/A	N/A	N/A	N/A	N/A	N/A	AT5G37800	RSL1	RHD SIX-LIKE 1	PlantTFDB
Glyma.11G217700	Glyma.11G217700	putative transcription factor bHLH086	N/A	N/A	N/A	N/A	N/A	N/A	N/A	N/A	N/A	N/A	N/A	N/A	N/A	N/A	N/A	N/A	N/A	N/A	N/A	N/A	N/A	AT5G37800	RSL1	RHD SIX-LIKE 1	PlantTFDB
Glyma.14G069700	Glyma.14G069700	putative transcription factor bHLH086	N/A	N/A	N/A	N/A	N/A	N/A	N/A	N/A	N/A	N/A	N/A	N/A	N/A	N/A	N/A	N/A	N/A	N/A	N/A	N/A	N/A	AT5G37800	RSL1	RHD SIX-LIKE 1	PlantTFDB
Glyma.04G045300	Glyma.04G045300	transcription factor RSL2	N/A	N/A	N/A	N/A	N/A	N/A	N/A	N/A	N/A	N/A	N/A	N/A	N/A	N/A	N/A	N/A	N/A	N/A	N/A	N/A	N/A	AT4G33880	RSL2	ROOT HAIR DEFECTIVE 6-LIKE 2	PlantTFDB
Glyma.06G125500	SPCH2	transcription factor SPEECHLESS-like	N/A	N/A	N/A	N/A	N/A	N/A	N/A	N/A	N/A	N/A	N/A	N/A	N/A	N/A	N/A	N/A	N/A	N/A	N/A	N/A	N/A	AT5G53210	SPCH	basic helix-loop-helix (bHLH) DNA-binding superfamily protein	TGIL
Glyma.13G040100	SPCH3	transcription factor SPEECHLESS-like	N/A	N/A	N/A	N/A	N/A	N/A	N/A	N/A	N/A	N/A	N/A	N/A	N/A	N/A	N/A	N/A	N/A	N/A	N/A	N/A	N/A	AT5G53210	SPCH	basic helix-loop-helix (bHLH) DNA-binding superfamily protein	TGIL
Glyma.14G160700	SPCH4	transcription factor SPEECHLESS-like	N/A	N/A	N/A	N/A	N/A	N/A	N/A	N/A	N/A	N/A	N/A	N/A	N/A	N/A	N/A	N/A	N/A	N/A	N/A	N/A	N/A	AT5G53210	SPCH	basic helix-loop-helix (bHLH) DNA-binding superfamily protein	TGIL
Glyma.08G166900	Glyma.08G166900	transcription factor bHLH52	N/A	N/A	N/A	N/A	N/A	N/A	N/A	N/A	N/A	N/A	N/A	N/A	N/A	N/A	N/A	N/A	N/A	N/A	N/A	N/A	N/A	AT1G30670	T5I8.12	basic helix-loop-helix (bHLH) DNA-binding superfamily protein	PlantTFDB
Glyma.08G167000	Glyma.08G167000	transcription factor bHLH52	N/A	N/A	N/A	N/A	N/A	N/A	N/A	N/A	N/A	N/A	N/A	N/A	N/A	N/A	N/A	N/A	N/A	N/A	N/A	N/A	N/A	AT1G30670	T5I8.12	basic helix-loop-helix (bHLH) DNA-binding superfamily protein	PlantTFDB
Glyma.15G260500	Glyma.15G260500	transcription factor bHLH52	N/A	N/A	N/A	N/A	N/A	N/A	N/A	N/A	N/A	N/A	N/A	N/A	N/A	N/A	N/A	N/A	N/A	N/A	N/A	N/A	N/A	AT1G30670	T5I8.12	basic helix-loop-helix (bHLH) DNA-binding superfamily protein	PlantTFDB
Glyma.02G147800	Glyma.02G147800	basic helix-loop-helix protein A	N/A	N/A	3.63152	4.75079	4.70801	3.94965	3.85661	2.97919	2.58964	1.13616	1.09754	0.253102	0.211997	-0.268717	-1.95636	0.819253	0.75503	1	1	1	0.233361	AT4G09820	TT8	basic helix-loop-helix (bHLH) DNA-binding superfamily protein	TGIL
Glyma.01G076900	Glyma.01G076900	transcription factor UNE10	N/A	N/A	2.90275	2.90631	2.89748	2.8197	2.69822	2.78654	2.21815	-0.18172	-0.219173	-0.307644	-0.512446	-0.288452	-1.97013	1	1	1	1	1	0.222898	AT4G00050	UNE10	basic helix-loop-helix (bHLH) DNA-binding superfamily protein	TGIL
Glyma.U014700	Glyma.U014700	transcription factor UNE10	N/A	N/A	N/A	N/A	N/A	N/A	N/A	N/A	N/A	N/A	N/A	N/A	N/A	N/A	N/A	N/A	N/A	N/A	N/A	N/A	N/A	AT4G00050	UNE10	basic helix-loop-helix (bHLH) DNA-binding superfamily protein	TGIL
Glyma.01G019700	Glyma.01G019700	transcription factor bHLH93	N/A	N/A	10.749	11.3715	11.8252	11.4825	11.3072	11.1339	10.4308	0.737917	1.3404	0.880058	0.673371	0.459092	-0.422675	1	0.227664	1	1	1	1	AT5G10570/AT5G65640	VIP2/BHLH093	basic helix-loop-helix (bHLH) DNA-binding superfamily protein/beta HLH protein 93	TGIL

## Sheet: bZIP
Suuplementary Table S8. Expression and cluster information of bZIP transcription factors related to callus formation.
Locus	Symbol	Description	Cluster	CScore	rlog							DEG						Adj P-val						Ortholog
					Day00	Day01	Day04	Day07	Day14	Day28	Day42	Day01	Day04	Day07	Day14	Day28	Day42	Day01	Day04	Day07	Day14	Day28	Day42	Locus	Symbol	Description	Source
Glyma.20G007700	Glyma.20G007700	G-box-binding factor 1	Cluster1	0.874381	4.32128	6.84104	6.70929	6.18235	5.88036	5.65226	5.90871	3.81886	3.62417	2.87923	2.44183	2.14296	2.50169	8.19199e-11	1.06263e-09	1.30938e-05	0.000953976	0.0100055	0.000576972	AT4G36730	GBF1	G-box binding factor 1	PlantTFDB
Glyma.12G088700	BZIP42	bZIP transcription factor	Cluster1	0.96534	4.9759	7.43439	6.67243	6.15512	4.57397	5.7833	4.96382	3.32368	2.3638	1.5889	-0.522645	1.25039	-0.0220473	6.38201e-07	0.00317187	0.206998	1	0.698636	1	AT1G08320	TGA9	bZIP transcription factor family protein	TGIL
Glyma.12G184500	TGA17	bZIP transcription factor	Cluster1	0.62794	6.36085	8.49864	6.34149	5.5064	5.91073	7.2865	4.86551	2.57768	-0.0454691	-1.13556	-0.629749	1.11735	-2.11473	0.000392159	1	0.866997	1	0.975404	0.0174334	AT1G08320	TGA9	bZIP transcription factor family protein	TGIL
Glyma.13G316900	BZIP90	bZIP transcription factor	Cluster1	0.384828	9.3185	10.1541	7.88334	7.26731	7.97822	8.63203	7.36024	0.859024	-1.46812	-2.62022	-1.66648	-0.782014	-2.4555	1	0.329944	0.000271343	0.14403	1	0.00114326	AT1G08320	TGA9	bZIP transcription factor family protein	TGIL
Glyma.06G284900	BZIP50	bZIP transcription factor bZIP50	Cluster2	0.426075	5.8705	5.78006	6.62268	6.10439	4.97082	4.55385	3.02136	-0.167393	0.86863	0.169809	-0.829603	-1.85045	-5.50109	1	1	1	1	0.140559	1.27275e-07	AT2G42380/AT3G58120	BZIP34/BZIP61	Basic-leucine zipper (bZIP) transcription factor family protein/Basic-leucine zipper (bZIP) transcription factor family protein	TGIL
Glyma.12G121000	BZIP48	bZIP transcription factor 48	Cluster2	0.437989	5.55957	5.46434	6.16717	6.09211	5.69811	3.69855	3.77835	-0.133133	0.672679	0.602334	0.251053	-2.74649	-2.80095	1	1	1	1	0.00353724	0.0023323	AT2G42380/AT3G58120	BZIP34/BZIP61	Basic-leucine zipper (bZIP) transcription factor family protein/Basic-leucine zipper (bZIP) transcription factor family protein	TGIL
Glyma.12G208400	BZIP58	transcription factor bZIP58	Cluster2	0.473552	4.3778	3.92901	6.19991	4.52119	3.75964	3.15418	2.18421	-0.450572	1.98627	0.0213156	-0.726431	-0.934829	-5.82892	1	0.174539	1	1	1	0.000407945	AT2G42380/AT3G58120	BZIP34/BZIP61	Basic-leucine zipper (bZIP) transcription factor family protein/Basic-leucine zipper (bZIP) transcription factor family protein	TGIL
Glyma.13G292800	BZIP8	bZIP transcription factor 8	Cluster2	0.715283	5.29914	4.53413	8.45139	7.78807	6.10478	3.14197	2.24794	-0.663699	3.52456	2.59883	0.903505	-2.58712	-8.688	1	0.00274891	0.0424221	1	0.0576809	4.93309e-06	AT2G42380/AT3G58120	BZIP34/BZIP61	Basic-leucine zipper (bZIP) transcription factor family protein/Basic-leucine zipper (bZIP) transcription factor family protein	TGIL
Glyma.02G236200	Glyma.02G236200	transcription factor RF2b	Cluster2	0.894772	7.08436	8.59913	9.32473	9.1934	8.74996	8.24916	8.72096	2.05554	2.99937	2.82946	2.25803	1.62885	2.22727	1.58386e-06	4.54153e-21	7.16589e-18	5.03236e-09	0.00527192	1.20293e-08	AT1G06850/AT2G40620	BZIP52/BZIP18	basic leucine-zipper 52/Basic-leucine zipper (bZIP) transcription factor family protein	TGIL
Glyma.14G204100	ZIP43	bZIP transcription factor 43	Cluster2	0.987241	7.18459	8.98619	9.47169	9.18321	8.632	7.81365	8.33706	2.31456	2.9511	2.57686	1.85175	0.765004	1.52022	1.68747e-06	3.60654e-13	4.20204e-09	0.00198101	1	0.0738591	AT1G06850/AT2G40620	BZIP52/BZIP18	basic leucine-zipper 52/Basic-leucine zipper (bZIP) transcription factor family protein	TGIL
Glyma.12G227700	Glyma.12G227700	hypothetical protein	Cluster2	0.274284	6.68311	5.49487	7.62894	5.47189	3.58691	2.47253	2.06465	-1.36734	1.03361	-1.41498	-4.00558	-6.73873	-11.107	0.566422	1	0.395791	2.53775e-08	2.2172e-11	6.61974e-12	AT3G58120	BZIP61	Basic-leucine zipper (bZIP) transcription factor family protein	PlantTFDB
Glyma.13G272500	BZIP112	putative bZIP domain class transcription factor	Cluster2	0.64692	5.16519	5.63762	8.1518	6.82971	5.33404	3.72728	3.82194	0.522235	3.72526	1.95396	0.124199	-1.47971	-1.88074	1	2.95053e-06	0.0878134	1	0.435189	0.153751	AT3G58120	BZIP61	Basic-leucine zipper (bZIP) transcription factor family protein	PlantTFDB
Glyma.04G124200	AREB3-1	ABA-RESPONSIVE ELEMENT BINDING PROTEIN3	Cluster2	0.464756	4.34495	6.30601	7.08051	6.86435	6.64564	6.4631	6.57824	3.03543	4.11748	3.83226	3.51912	3.26217	3.4663	1.76904e-06	6.00327e-14	8.96054e-12	1.55777e-09	7.10023e-08	3.41418e-09	AT3G56850	DPBF3	ABA-responsive element binding protein 3	PlantTFDB
Glyma.05G079800	Glyma.05G079800	ABSCISIC ACID-INSENSITIVE 5-like protein 2	Cluster2	0.954852	4.63372	6.31038	7.2447	6.99528	6.49356	5.97542	6.15048	2.43531	3.73858	3.47414	2.70343	1.9723	2.1984	0.000699536	1.9035e-11	1.24918e-09	3.48792e-05	0.021707	0.0040355	AT2G41070/AT3G56850	DPBF4/DPBF3	Basic-leucine zipper (bZIP) transcription factor family protein/ABA-responsive element binding protein 3	TGIL
Glyma.02G131700	BZIP1	bZIP transcription factor 1	Cluster3	0.42483	4.23568	7.22848	8.34513	9.78214	9.4794	8.86341	9.29686	7.26523	8.82576	10.7017	10.3277	9.53485	10.0999	8.7025e-08	2.34612e-11	1.86229e-16	2.66775e-15	4.21763e-13	1.21896e-14	AT1G49720	ABF1	abscisic acid responsive element-binding factor 1	PlantTFDB
Glyma.17G253200	Glyma.17G253200	bZIP transcription factor 11	Cluster3	0.952295	2.36366	2.96345	3.93092	6.55882	5.39581	4.73282	4.52954	2.52885	5.3636	9.73199	8.02744	6.87985	6.59973	0.139347	0.00092643	1.81559e-10	2.65851e-07	1.47584e-05	3.41359e-05	AT1G75390	BZIP44	basic leucine-zipper 44	PlantTFDB
Glyma.18G052500	Glyma.18G052500	transcription factor RF2b	Cluster3	0.962653	8.20887	8.40362	9.41327	10.0487	9.48208	8.65025	9.08219	0.250043	1.58299	2.38185	1.66434	0.581377	1.15533	1	0.000649541	3.7357e-17	8.5366e-05	1	0.533193	AT1G06850/AT2G40620	BZIP52/BZIP18	basic leucine-zipper 52/Basic-leucine zipper (bZIP) transcription factor family protein	TGIL
Glyma.14G197200	Glyma.14G197200	basic leucine zipper 61	Cluster3	0.984361	0.684645	0.73242	1.291	1.57094	1.59241	0.933272	0.654562	0.159943	0.783188	4.79767	0.945052	0.504402	-0.0568308	1	0.31437	0.0366588	0.176568	0.810747	1	AT3G58120	BZIP61	Basic-leucine zipper (bZIP) transcription factor family protein	PlantTFDB
Glyma.18G277100	BZIP73A	bZIP transcription factor bZIP73A	Cluster3	0.65173	2.28933	2.53616	3.90308	4.30663	4.26525	3.62773	2.73316	0.695574	4.24434	4.99374	4.9242	3.90767	1.81972	0.893799	0.0128926	0.00328506	0.00400639	0.0218311	0.225828	AT1G68880	bZIP8	basic leucine-zipper 8	TGIL
Glyma.15G049000	Glyma.15G049000	G-box-binding factor 4	Cluster3	0.980927	1.91562	1.9356	4.08868	6.3731	5.41823	2.87317	3.28003	0.401209	6.24429	9.76438	8.43882	3.92171	4.38282	1	0.000152954	6.13067e-10	1.46357e-07	0.0206911	0.00937265	AT5G44080	N/A	Basic-leucine zipper (bZIP) transcription factor family protein	PlantTFDB
Glyma.06G107300	TGA09	bZIP transcription factor 9	Cluster3	0.450406	2.4474	2.51313	3.48477	4.10351	3.62983	3.96814	3.07331	0.119549	2.41815	3.90794	2.79738	3.6073	1.61697	1	0.118668	0.00444828	0.0594279	0.0108603	0.392913	AT5G10030	OBF4	TGACG motif-binding factor 4	PlantTFDB
Glyma.10G276100	TGA12	bZIP transcription factor 12	Cluster3	0.833904	3.7683	5.09184	4.85503	6.26364	4.95049	3.08491	4.46163	1.56525	1.21128	3.3151	1.33845	-1.21338	0.657202	0.416369	0.76229	0.00021172	0.585743	0.759856	1	AT1G68640/AT3G12250/AT5G06950/AT5G06960	PAN/TGA6/TGA2/OBF5	bZIP transcription factor family protein/TGACG motif-binding factor 6/bZIP transcription factor family protein/OCS-element binding factor 5	TGIL
Glyma.20G113600	TGA26	bZIP transcription factor	Cluster3	0.509966	5.28177	5.75948	5.36728	6.25322	5.44837	3.92165	4.84023	0.599541	0.115645	1.29768	0.19967	-2.28369	-0.593592	1	1	0.515016	1	0.00839176	1	AT1G68640/AT3G12250/AT5G06950/AT5G06960	PAN/TGA6/TGA2/OBF5	bZIP transcription factor family protein/TGACG motif-binding factor 6/bZIP transcription factor family protein/OCS-element binding factor 5	TGIL
Glyma.14G167000	TGA21	bZIP transcription factor	Cluster3	0.774842	2.99952	4.24857	3.82789	5.15311	3.94342	3.99494	3.62423	2.584	1.69839	4.08458	1.90878	2.07762	1.24041	0.0417714	0.305967	6.18748e-05	0.193176	0.136332	0.705027	AT1G77920	TGA7	bZIP transcription factor family protein	PlantTFDB
Glyma.06G040400	BZIP71	transcription factor bZIP71	Cluster4	0.808856	6.16416	6.90602	7.18352	7.37428	7.75358	8.20257	7.92924	0.925889	1.3077	1.57689	2.08043	2.66447	2.33651	1	0.364286	0.0460844	0.000110344	1.59951e-09	1.42888e-06	AT1G45249/AT4G34000/AT5G42910	ABF2/ABF3	abscisic acid responsive elements-binding factor 2/abscisic acid responsive elements-binding factor 3/Basic-leucine zipper (bZIP) transcription factor family protein	TGIL
Glyma.06G022300	BZIP47	bZIP transcription factor 47	Cluster4	0.92666	3.56335	5.02547	5.29388	5.50722	6.42873	7.31232	6.94334	2.67576	3.06882	3.4107	4.73206	5.95366	5.44285	0.00758668	0.000698052	7.24215e-05	9.74481e-10	5.13154e-16	3.42817e-13	AT4G35900	ATBZIP14	Basic-leucine zipper (bZIP) transcription factor family protein	PlantTFDB
Glyma.U018600	Glyma.U018600	basic leucin zipper protein	Cluster4	0.694418	9.70695	8.50803	8.75522	9.12484	9.6785	10.2443	9.79588	-1.54548	-1.22696	-0.736957	-0.0351286	0.668551	0.14017	0.0141719	0.377834	1	1	1	1	AT3G51960	BZIP24	basic leucine zipper 24	TGIL
Glyma.11G114800	BZIP126	bZIP transcription factor ATB2	Cluster4	0.928328	9.7925	10.8079	10.9163	11.3822	11.4527	12.0884	11.5628	1.35974	1.49995	2.09078	2.1889	2.9924	2.362	0.075724	0.00572333	1.26956e-10	3.02226e-12	6.07669e-32	1.47675e-15	AT1G75390/AT2G18160/AT4G34590	bZIP44/GBF5/GBF6	basic leucine-zipper 44/basic leucine-zipper 2/G-box binding factor 6	TGIL
Glyma.08G254400	BZIP73B	BZIP transcription factor	Cluster4	0.783583	2.31293	3.10929	3.21983	3.81196	4.45737	4.6436	3.56533	4.13366	4.03012	5.75871	7.00049	7.39107	5.24331	0.0240611	0.0222075	0.00104617	6.25459e-05	2.41329e-05	0.00319453	AT1G68880	bZIP8	basic leucine-zipper 8	TGIL
Glyma.12G184400	Glyma.12G184400	hypothetical protein	Cluster4	0.882167	2.69683	2.35639	2.45815	5.01614	4.07015	6.61982	5.05364	-0.586573	-0.451131	3.57621	2.24086	5.8663	3.6813	1	1	0.000524701	0.0807151	1.80955e-10	0.000351209	AT3G44460	DPBF2	Basic-leucine zipper (bZIP) transcription factor family protein	PlantTFDB
Glyma.05G182500	TGA08	bZIP transcription factor 8	Cluster4	0.5356	3.05336	2.49377	2.17248	3.98991	4.92381	6.36506	6.23233	-1.07281	-1.91735	1.08364	2.29136	4.41126	4.28046	0.876048	0.257019	0.787463	0.0950516	8.8972e-05	0.000154673	AT5G10030/AT5G65210	OBF4/TGA1	TGACG motif-binding factor 4/bZIP transcription factor family protein	TGIL
Glyma.08G140100	BZIP24	bZIP transcription factor	Cluster4	0.895763	4.46142	4.42027	3.47152	3.4694	4.76719	6.06613	5.09485	-0.061233	-1.58489	-1.3561	0.487692	2.2037	0.828448	1	0.346736	0.542497	1	0.0394046	1	AT5G10030/AT5G65210	OBF4/TGA1	TGACG motif-binding factor 4/bZIP transcription factor family protein	TGIL
Glyma.11G236300	SOYSTGA	bZIP transcription factor	Cluster4	0.757076	10.9762	9.51607	9.52255	10.5488	11.1195	11.6927	11.1446	-1.90119	-1.91017	-0.541653	0.178496	0.896779	0.216623	1.35936e-06	6.96118e-07	1	1	1	1	AT5G10030/AT5G65210	OBF4/TGA1	TGACG motif-binding factor 4/bZIP transcription factor family protein	TGIL
Glyma.18G020900	TGA23	bZIP transcription factor	Cluster4	0.722575	10.1307	9.38384	8.91235	9.75863	10.426	10.8918	10.6015	-0.927401	-1.61918	-0.478211	0.343209	0.917706	0.559989	1	0.0140653	1	1	1	1	AT5G10030/AT5G65210	OBF4/TGA1	TGACG motif-binding factor 4/bZIP transcription factor family protein	TGIL
Glyma.01G084200	TGA01	bZIP transcription factor 1	Cluster4	0.934518	2.22099	2.3179	3.74237	3.60507	3.97755	4.96391	3.83195	0.586636	5.67249	5.27422	6.31375	8.03088	6.01663	1	0.000922334	0.00195869	0.000201361	1.50433e-06	0.000423568	AT1G68640/AT3G12250/AT5G06950/AT5G06960	PAN/TGA6/TGA2/OBF5	bZIP transcription factor family protein/TGACG motif-binding factor 6/bZIP transcription factor family protein/OCS-element binding factor 5	TGIL
Glyma.03G128200	TGA05	bZIP transcription factor 5	Cluster4	0.867549	3.41618	3.72484	4.79585	6.38685	7.07808	7.40497	6.78703	0.640347	2.7213	4.88404	5.78546	6.21243	5.40883	1	0.0134576	4.73886e-08	2.28371e-11	3.80892e-13	7.19139e-10	AT1G68640/AT3G12250/AT5G06950/AT5G06960	PAN/TGA6/TGA2/OBF5	bZIP transcription factor family protein/TGACG motif-binding factor 6/bZIP transcription factor family protein/OCS-element binding factor 5	TGIL
Glyma.02G082800	Glyma.02G082800	putative bZIP domain class transcription factor	Cluster4	0.863166	9.40932	9.68223	9.49218	9.6317	10.2225	10.7518	10.5191	0.33937	0.0872059	0.269673	1.03016	1.70024	1.40576	1	1	1	1	6.93393e-06	0.0125637	AT1G43700	SUE3, VIP1	VIRE2-interacting protein 1	TGIL
Glyma.02G176800	TGA03	bZIP transcription factor 3	Cluster4	0.911521	2.09992	1.83553	1.46946	1.61684	2.77466	3.75996	2.7172	-0.579367	-4.11046	-1.36735	0.61564	2.33209	0.495946	1	0.0429957	0.378984	1	0.136755	1	AT5G06839	TGA10	bZIP transcription factor family protein	TGIL
Glyma.13G085100	BZIP83	bZIP transcription factor	Cluster4	0.558142	3.66095	5.46916	5.8435	7.84046	7.54793	8.12214	7.47399	3.45947	3.9953	6.75308	6.365	7.10229	6.32398	0.000561521	1.94541e-05	2.80749e-16	2.53405e-14	5.43128e-18	4.13935e-14	AT1G77920	TGA7	bZIP transcription factor family protein	PlantTFDB
Glyma.11G183700	Glyma.11G183700	bZIP transcription factor	Cluster4	0.287428	7.78573	7.71717	5.82227	5.29797	6.88285	8.10618	8.28068	-0.0814173	-2.41044	-3.52982	-1.11678	0.383317	0.570519	1	9.20686e-05	3.5231e-11	0.926811	1	1	AT1G08320	TGA9	bZIP transcription factor family protein	TGIL
Glyma.04G039300	Glyma.04G039300	bZIP transcription factor TRAB1	Cluster5	0.78078	5.45932	6.96799	7.39196	7.43144	7.33059	7.27633	7.67168	2.05653	2.64185	2.69386	2.5668	2.4985	3.03351	0.00111463	1.24963e-07	4.27678e-08	4.64328e-07	1.63367e-06	4.38995e-11	AT1G45249/AT4G34000/AT5G42910	ABF2/ABF3	abscisic acid responsive elements-binding factor 2/abscisic acid responsive elements-binding factor 3/Basic-leucine zipper (bZIP) transcription factor family protein	TGIL
Glyma.11G110400	BZIP28	bZIP transcription factor bZIP28	Cluster5	0.377039	10.3966	10.7685	11.0656	11.537	11.3052	10.9279	11.6882	0.457513	0.846816	1.43596	1.14055	0.688072	1.63721	1	1	0.0348516	0.674928	1	0.00163832	AT2G21230/AT4G38900	BZIP30/BZIP29	Basic-leucine zipper (bZIP) transcription factor family protein/Basic-leucine zipper (bZIP) transcription factor family protein	TGIL
Glyma.01G069300	BZIP35	bZIP transcription factor bZIP35	Cluster5	0.304775	1.78446	1.74714	2.10272	3.0948	3.0583	2.85089	2.95081	-0.0647369	1.31122	5.86527	5.71013	4.943	5.123	1	0.405244	0.00135245	0.00195983	0.00785503	0.00568252	AT3G30530	BZIP42	basic leucine-zipper 42	PlantTFDB
Glyma.04G029600	BZIP44	bZIP transcription factor bZIP44	Cluster5	0.274696	3.40052	2.9021	5.0583	8.87455	9.40535	8.54819	8.12603	-1.83808	3.6741	8.68856	9.33505	8.27794	7.79073	0.323374	0.00190458	3.33931e-18	5.35003e-21	2.18821e-16	1.67828e-14	AT1G75390	BZIP44	basic leucine-zipper 44	PlantTFDB
Glyma.06G314400	AREB3-2	ABA-RESPONSIVE ELEMENT BINDING PROTEIN3	Cluster5	0.866082	4.86129	7.03176	7.42898	7.33215	7.37817	7.24926	7.5903	3.24451	3.78305	3.65575	3.7156	3.54709	4.0155	2.82566e-10	1.73518e-15	3.05096e-14	8.89529e-15	4.40753e-13	5.5073e-18	AT3G56850	DPBF3	ABA-responsive element binding protein 3	PlantTFDB
Glyma.08G227000	BZIP70	ABSCISIC ACID-INSENSITIVE 5-like protein 2	Cluster5	0.63981	5.10878	7.04035	7.69418	8.13136	8.1891	7.91581	8.29422	3.02679	3.90787	4.48899	4.55965	4.21705	4.6963	9.59274e-10	2.81106e-19	2.16116e-27	2.16114e-28	2.84282e-23	1.49202e-30	AT3G56850	DPBF3	ABA-responsive element binding protein 3	PlantTFDB
Glyma.03G003400	Glyma.03G003400	ABSCISIC ACID-INSENSITIVE 5-like protein 2	Cluster5	0.744401	4.56256	7.44249	8.28247	7.96639	8.23232	8.33343	8.14918	4.83836	5.96142	5.54956	5.89256	6.03066	5.79936	9.56927e-16	8.59458e-26	5.28107e-22	4.27393e-25	2.09893e-26	3.36841e-24	AT2G41070/AT3G56850	DPBF4/DPBF3	Basic-leucine zipper (bZIP) transcription factor family protein/ABA-responsive element binding protein 3	TGIL
Glyma.19G122800	FDL19	bZIP transcription factor FDL19	Cluster5	0.488925	8.35202	9.36655	9.39998	9.26676	9.31348	9.60753	9.21001	1.32659	1.3712	1.19947	1.26514	1.65028	1.14495	0.105523	0.0471033	0.350149	0.182552	0.000230763	0.599605	AT2G41070/AT3G56850	DPBF4/DPBF3	Basic-leucine zipper (bZIP) transcription factor family protein/ABA-responsive element binding protein 3	TGIL
Glyma.07G213100	Glyma.07G213100	ABSCISIC ACID-INSENSITIVE 5-like protein 4	Cluster6	0.793577	5.79868	9.041	9.76244	10.1962	10.2324	10.3868	10.6268	4.9494	5.88818	6.43587	6.47948	6.67641	6.97612	6.94456e-36	7.02178e-55	1.03389e-67	1.12377e-68	1.21598e-73	1.3006e-81	AT1G49720	ABF1	abscisic acid responsive element-binding factor 1	PlantTFDB
Glyma.U029500	Glyma.U029500	bZIP transcription factor 2	Cluster6	0.682098	2.45965	3.21795	4.33832	5.19786	4.60176	4.48106	6.20019	3.25611	6.10518	7.70385	6.59978	6.74836	9.24303	0.0609303	0.000213812	1.67176e-06	5.44229e-05	3.83285e-05	6.26105e-09	AT1G59530	BZIP4	basic leucine-zipper 4	TGIL
Glyma.14G071400	Glyma.14G071400	bZIP transcription factor 11	Cluster6	0.332488	3.68815	6.05103	7.08688	9.28631	8.51467	8.18666	9.08801	7.68483	8.98471	12.0673	11.0269	10.6805	11.9111	8.54448e-07	3.45035e-09	3.4979e-16	1.51912e-13	1.09662e-12	1.09585e-15	AT1G75390	BZIP44	basic leucine-zipper 44	PlantTFDB
Glyma.11G045900	Glyma.11G045900	bZIP transcription factor 53	Cluster6	0.643551	0.865139	0.841098	0.840009	1.47697	1.78029	0.844734	2.2241	-0.0383008	-0.0388071	2.45534	4.08421	-0.0364649	6.37891	1	1	0.152522	0.0496112	1	0.00336924	AT3G49760	BZIP5	basic leucine-zipper 5	PlantTFDB
Glyma.17G158900	Glyma.17G158900	basic leucine zipper 4	Cluster6	0.709576	1.80848	1.87471	1.87334	3.39237	3.25989	2.7265	3.69967	0.376013	0.369959	5.84487	5.64887	4.58521	6.55103	1	1	0.00156038	0.00242554	0.0141994	0.000436041	AT3G49760	BZIP5	basic leucine-zipper 5	TGIL
Glyma.04G022100	BZIP46	bZIP transcription factor bZIP46	Cluster6	0.569038	4.99242	3.53532	3.87957	4.91064	5.25221	4.9548	5.3977	-2.54265	-1.7827	-0.0878816	0.327384	0.172041	0.513004	0.0132414	0.163234	1	1	1	1	AT3G56850	DPBF3	ABA-responsive element binding protein 3	PlantTFDB
Glyma.15G222400	BZIP128	bZIP transcription factor 128	Cluster6	0.716441	4.46857	6.30943	6.94953	7.38076	7.32293	7.43649	7.72639	3.1177	4.00752	4.60112	4.51619	4.67138	5.06645	8.85195e-07	8.86731e-13	7.36929e-18	5.17861e-17	2.18814e-18	2.33429e-22	AT3G56850	DPBF3	ABA-responsive element binding protein 3	PlantTFDB
Glyma.01G177400	Glyma.01G177400	G-box-binding factor 1	Cluster6	0.305784	6.78478	9.25004	8.45117	7.47539	8.64693	8.82174	9.4093	3.37868	2.2862	0.908798	2.50235	2.73767	3.5139	2.73535e-12	0.000157209	1	9.17349e-06	3.20251e-07	8.66551e-14	AT4G36730	GBF1	G-box binding factor 1	TGIL
Glyma.08G183600	BZIP81	transcription factor bZIP81	Cluster6	0.411672	5.9361	6.43334	6.63721	7.10217	6.89491	7.31542	7.18486	0.665569	0.966764	1.5833	1.31012	1.92209	1.71231	1	1	0.0661682	0.401274	0.00305233	0.0247519	AT5G44080	N/A	Basic-leucine zipper (bZIP) transcription factor family protein	PlantTFDB
Glyma.10G223800	Glyma.10G223800	G-box-binding factor 4	Cluster6	0.599768	6.55205	8.22591	8.45166	8.58396	8.79217	8.81041	9.04253	2.36194	2.66342	2.83272	3.10465	3.15025	3.43241	2.52953e-10	3.64232e-15	3.08491e-18	1.20916e-23	1.43503e-24	3.19842e-31	AT5G44080	N/A	Basic-leucine zipper (bZIP) transcription factor family protein	PlantTFDB
Glyma.20G246400	TGA27	bZIP transcription factor	Cluster6	0.70699	9.71169	10.0068	10.0595	10.2501	10.4421	10.6834	10.6347	0.384646	0.452759	0.69942	0.950235	1.25771	1.19368	1	1	1	1	0.016814	0.0832419	AT1G68640/AT3G12250/AT5G06950/AT5G06960	PAN/TGA6/TGA2/OBF5	bZIP transcription factor family protein/TGACG motif-binding factor 6/bZIP transcription factor family protein/OCS-element binding factor 5	TGIL
Glyma.10G071700	ABI5	protein ABSCISIC ACID-INSENSITIVE 5	Cluster7	0.959698	6.49299	5.72578	5.23182	5.73299	5.64197	5.88908	5.73798	-1.06689	-1.8324	-1.0525	-1.17556	-0.863318	-1.0433	1	0.0482197	1	0.800243	1	1	AT2G36270	ABI5	Basic-leucine zipper (bZIP) transcription factor family protein	PlantTFDB
Glyma.08G115300	BZIP110	bZIP transcription factor bZIP110	Cluster7	0.987188	15.1229	12.6356	11.6512	10.8492	11.4284	12.0345	12.4565	-2.97837	-4.24861	-5.37429	-4.5764	-3.7787	-3.19865	6.56885e-16	7.43097e-41	8.29855e-73	3.24783e-49	2.8011e-30	1.35698e-19	AT4G34590	BZIP11	G-box binding factor 6	PlantTFDB
Glyma.19G126800	BZIP37	bZIP transcription factor 37	Cluster7	0.982543	11.1617	9.71561	9.91907	9.79318	10.0857	10.1354	10.325	-1.83899	-1.57213	-1.73919	-1.35342	-1.26256	-1.03932	1.77543e-07	0.000380261	3.08039e-06	0.0357336	0.145895	1	AT2G40950/AT3G10800/AT3G56660	BZIP17/BZIP28/BZIP49	Basic-leucine zipper (bZIP) transcription factor family protein/Basic-leucine zipper (bZIP) transcription factor family protein/basic region/leucine zipper motif protein 49	TGIL
Glyma.11G108100	BZIP121	bZIP transcription factor bZIP121	Cluster7	0.734162	10.9349	10.0701	9.9355	9.72812	9.95364	9.44962	10.3191	-1.08193	-1.2612	-1.53304	-1.22514	-1.7807	-0.753206	1	0.446328	0.0564102	0.535619	0.00433391	1	AT2G16770/AT4G35040	BZIP23/BZIP19	Basic-leucine zipper (bZIP) transcription factor family protein/Basic-leucine zipper (bZIP) transcription factor family protein	TGIL
Glyma.04G026200	Glyma.04G026200	bZIP transcription factor 29	Cluster7	0.867303	11.3328	10.122	10.3177	10.2471	10.6831	10.7582	10.8815	-1.56013	-1.30253	-1.39517	-0.827331	-0.72266	-0.573818	8.05747e-06	0.0204428	0.00161769	1	1	1	AT4G38900	BZIP29	Basic-leucine zipper (bZIP) transcription factor family protein	PlantTFDB
Glyma.17G255800	Glyma.17G255800	bZIP transcription factor 29	Cluster7	0.737194	12.1268	10.5044	10.4555	11.0486	11.2229	11.5824	11.7732	-2.09563	-2.16054	-1.37299	-1.14567	-0.685902	-0.44469	5.41497e-38	9.0696e-43	1.37506e-05	0.136885	1	1	AT4G38900	BZIP29	Basic-leucine zipper (bZIP) transcription factor family protein	PlantTFDB
Glyma.12G036400	BZIP21	bZIP transcription factor 21	Cluster7	0.807117	11.6496	10.5648	10.75	11.0728	11.0134	10.8274	11.2337	-1.39287	-1.14443	-0.728452	-0.80282	-1.04182	-0.520078	0.000242412	0.244726	1	1	1	1	AT2G21230/AT4G38900	BZIP30/BZIP29	Basic-leucine zipper (bZIP) transcription factor family protein/Basic-leucine zipper (bZIP) transcription factor family protein	TGIL
Glyma.05G157000	BZIP111	bZIP transcription factor bZIP111	Cluster7	0.990931	13.5627	11.1198	10.3467	9.33562	10.2517	10.6917	11.2857	-2.95172	-3.95199	-5.38285	-4.1197	-3.52901	-2.7433	5.64024e-17	2.68391e-37	4.89827e-79	2.12767e-41	8.93171e-28	5.40597e-14	AT1G75390	BZIP44	basic leucine-zipper 44	PlantTFDB
Glyma.04G010300	BZIP125	bZIP transcription factor bZIP125	Cluster7	0.970913	11.0097	9.87253	9.68176	9.55734	9.73678	10.115	9.56595	-1.43652	-1.67738	-1.84796	-1.61605	-1.1201	-1.83386	0.0266823	0.000210596	2.45212e-06	0.00077894	0.740704	4.11532e-06	AT1G75390/AT2G18160/AT4G34590	bZIP44/GBF5/GBF6	basic leucine-zipper 44/basic leucine-zipper 2/G-box binding factor 6	TGIL
Glyma.02G012700	BZIP60	bZIP transcription factor bZIP60	Cluster7	0.986968	10.5096	8.58645	8.13548	8.59116	9.04182	9.47622	9.12752	-2.45652	-3.07461	-2.44903	-1.84203	-1.28206	-1.71751	7.79039e-17	3.03968e-32	6.40529e-17	1.26372e-06	0.152404	4.10991e-05	AT3G62420	BZIP53	basic region/leucine zipper motif 53	TGIL
Glyma.10G013300	BZIP59	bZIP transcription factor bZIP59	Cluster7	0.864221	9.19712	7.98621	7.74822	8.1185	8.47124	8.79151	8.40044	-1.56378	-1.90476	-1.38931	-0.922739	-0.51862	-0.999928	0.00929208	1.12703e-05	0.0705035	1	1	1	AT3G62420	BZIP53	basic region/leucine zipper motif 53	TGIL
Glyma.02G161100	BZIP68	bZIP transcription factor bZIP68	Cluster7	0.662528	12.6969	11.2477	11.3435	12.1513	12.0027	12.0719	12.3806	-1.8706	-1.73835	-0.689077	-0.874257	-0.775718	-0.40214	2.31841e-09	3.36016e-07	1	1	1	1	AT1G42990	BZIP60	basic region/leucine zipper motif 60	TGIL
Glyma.03G193300	Glyma.03G193300	transcriptional activator hacA	Cluster7	0.680047	6.7171	5.74792	5.73829	5.79928	5.30841	5.5116	5.68045	-1.29211	-1.32746	-1.24184	-2.00189	-1.66951	-1.41443	0.583242	0.431808	0.581328	0.00593103	0.0720019	0.296491	AT1G19490	BZIP62	Basic-leucine zipper (bZIP) transcription factor family protein	TGIL
Glyma.19G193400	Glyma.19G193400	uncharacterized LOC100788624	Cluster7	0.892989	9.0136	7.20001	7.24456	6.84588	6.75994	6.68405	6.88282	-2.30611	-2.24862	-2.78376	-2.84241	-2.9899	-2.72843	2.96619e-06	5.72316e-06	1.12999e-10	3.30013e-11	1.19305e-12	3.97496e-10	AT1G19490	BZIP62	Basic-leucine zipper (bZIP) transcription factor family protein	TGIL
Glyma.03G247100	BZIP105	bZIP transcription factor bZIP105	Cluster7	0.99683	13.548	9.53526	9.09836	7.93383	9.61605	10.2328	10.4666	-4.8594	-5.47664	-7.09194	-4.80812	-3.94622	-3.59759	9.48532e-27	1.40505e-35	3.47179e-63	2.54168e-26	2.21725e-16	4.88245e-13	AT5G28770	BZIP63	bZIP transcription factor family protein	PlantTFDB
Glyma.19G244800	BZIP104	putative bZIP domain class transcription factor	Cluster7	0.995303	12.2353	7.86076	8.17332	7.19764	8.39482	8.67988	9.58752	-5.32999	-4.93081	-6.30997	-4.62104	-4.03509	-2.90534	8.98867e-18	3.70825e-15	5.42001e-26	3.88416e-13	1.10077e-09	0.000114045	AT5G28770	BZIP63	bZIP transcription factor family protein	PlantTFDB
Glyma.16G095200	BZIP93	bZIP transcription factor 93	Cluster7	0.818398	9.61496	8.84714	8.58823	8.92035	9.04469	9.3205	9.17252	-0.988371	-1.33241	-0.891363	-0.731019	-0.359642	-0.563955	1	0.0144266	1	1	1	1	AT1G32150/AT2G35530	BZIP68/BZIP16	basic region/leucine zipper transcription factor 68/basic region/leucine zipper transcription factor 16	TGIL
Glyma.14G139700	Glyma.14G139700	hypothetical protein	Cluster7	0.925157	8.5661	7.72633	7.54821	7.22001	7.48408	7.61189	7.84003	-1.05765	-1.28038	-1.76149	-1.36697	-1.22713	-0.929021	1	0.33723	0.00242983	0.174728	0.49763	1	AT5G24800	BZIP9	basic leucine zipper 9	TGIL
Glyma.20G224500	BZIP89	bZIP transcription factor bZIP89	Cluster7	0.982122	10.3115	9.16848	8.77732	8.62054	8.87389	9.01494	8.95873	-1.43886	-1.95021	-2.15012	-1.82775	-1.64337	-1.71024	0.00197507	2.2162e-12	2.28725e-17	1.04942e-09	2.62267e-06	1.64127e-07	AT3G54620/AT4G02640/AT5G28770	BZO2H4/BZO2H1/BZO2H3	basic leucine zipper 25/bZIP transcription factor family protein/bZIP transcription factor family protein	TGIL
Glyma.02G058800	BZIP115	bZIP transcription factor bZIP115	Cluster7	0.479397	11.1885	10.4774	10.3465	10.0593	10.6205	11.0785	11.0483	-0.896888	-1.05818	-1.43116	-0.703578	-0.125234	-0.168774	1	1	0.0151292	1	1	1	AT4G36730	GBF1	G-box binding factor 1	TGIL
Glyma.11G065000	SOYGBFA	G-box binding factor	Cluster7	0.66657	10.9029	9.88856	9.28436	8.58562	9.65521	10.727	9.8869	-1.25971	-2.05168	-2.95504	-1.55722	-0.206551	-1.1973	0.564806	0.000269368	7.43905e-12	0.0636458	1	0.669071	AT4G36730	GBF1	G-box binding factor 1	TGIL
Glyma.16G141500	BZIP117	bZIP transcription factor bZIP117	Cluster7	0.985016	12.5885	10.9421	10.6735	9.96304	10.4755	10.8759	10.7397	-2.06363	-2.40529	-3.41106	-2.68679	-2.15075	-2.32921	1.87982e-09	1.10797e-15	2.7441e-43	6.05657e-22	6.24652e-11	3.58996e-14	AT4G36730	GBF1	G-box binding factor 1	TGIL
Glyma.07G060400	BZIP64	bZIP transcription factor bZIP64	Cluster7	0.8008	11.5929	10.007	9.95607	9.61805	9.9279	10.934	11.1271	-1.99259	-2.06738	-2.53609	-2.1133	-0.809953	-0.566369	9.73746e-08	6.30024e-09	4.45024e-17	1.31291e-09	1	1	AT2G46270/AT4G01120	GBF3/GBF2	G-box binding factor 3/G-box binding factor 2	TGIL
Glyma.19G252600	Glyma.19G252600	common plant regulatory factor 1	Cluster7	0.920256	10.7393	10.0912	9.63915	9.80158	9.77815	10.1855	10.0144	-0.827118	-1.43299	-1.20947	-1.2416	-0.683602	-0.916192	1	0.00964847	0.260366	0.189136	1	1	AT2G46270/AT4G01120	GBF3/GBF2	G-box binding factor 3/G-box binding factor 2	TGIL
Glyma.12G045100	Glyma.12G045100	hypothetical protein	Cluster7	0.980806	3.2726	1.73195	1.36718	1.27917	1.31129	1.50287	1.17112	-2.13754	-3.48519	-4.36621	-3.96167	-2.12093	-5.07571	0.195444	0.0279688	0.00867847	0.0150679	0.169319	0.00451381	N/A	N/A	N/A	N/A
Glyma.17G197300	Glyma.17G197300	uncharacterized LOC102660746	Cluster7	0.972933	8.46526	4.6699	2.73323	2.17902	1.73074	2.43887	1.51734	-3.64953	-6.29723	-7.52203	-7.90017	-6.48041	-8.76596	0.00812621	9.15843e-07	1.24774e-08	5.15325e-09	5.39249e-07	8.89722e-10	AT1G19490	N/A	Basic-leucine zipper (bZIP) transcription factor family protein	PlantTFDB
Glyma.03G127600	TGA04	bZIP transcription factor 4	Cluster7	0.384362	12.74	11.5611	11.3829	11.773	12.1778	12.7057	12.563	-1.5156	-1.75828	-1.2399	-0.713143	-0.0434046	-0.22429	1.65824e-07	3.18905e-15	0.0189165	1	1	1	AT1G68640/AT3G12250/AT5G06950/AT5G06960	PAN/TGA6/TGA2/OBF5	bZIP transcription factor family protein/TGACG motif-binding factor 6/bZIP transcription factor family protein/OCS-element binding factor 5	TGIL
Glyma.10G296200	Glyma.10G296200	hypothetical protein	Cluster7	0.991067	11.1999	9.94023	9.7618	9.83901	10.0194	10.3708	10.2916	-1.60719	-1.84513	-1.73858	-1.503	-1.04782	-1.14716	1.10695e-14	3.31022e-27	3.01019e-21	1.33375e-10	0.868192	0.0922408	AT1G68640/AT3G12250/AT5G06950/AT5G06960	PAN/TGA6/TGA2/OBF5	bZIP transcription factor family protein/TGACG motif-binding factor 6/bZIP transcription factor family protein/OCS-element binding factor 5	TGIL
Glyma.13G193700	BZIP99	bZIP transcription factor	Cluster7	0.919206	11.9131	11.1133	10.7775	10.837	11.099	11.4752	11.1143	-1.01225	-1.45312	-1.37706	-1.03043	-0.549531	-1.01322	1	0.000584866	0.00459676	1	1	1	AT1G68640/AT3G12250/AT5G06950/AT5G06960	PAN/TGA6/TGA2/OBF5	bZIP transcription factor family protein/TGACG motif-binding factor 6/bZIP transcription factor family protein/OCS-element binding factor 5	TGIL
Glyma.19G130200	Glyma.19G130200	bZIP transcription factor	Cluster7	0.411546	13.4697	12.6199	12.2409	12.5099	12.9914	13.439	13.2653	-1.08339	-1.58632	-1.23029	-0.601233	-0.0360174	-0.255767	0.730586	8.09396e-09	0.034678	1	1	1	AT1G68640/AT3G12250/AT5G06950/AT5G06960	PAN/TGA6/TGA2/OBF5	bZIP transcription factor family protein/TGACG motif-binding factor 6/bZIP transcription factor family protein/OCS-element binding factor 5	TGIL
Glyma.03G142400	BZIP30	bZIP transcription factor 6	Cluster7	0.945082	9.96307	7.88974	5.78723	6.19828	6.80242	7.05727	5.92408	-2.51181	-5.37188	-4.78596	-3.97854	-3.59145	-5.14843	6.28406e-06	2.08773e-36	8.68158e-29	4.72873e-19	6.71733e-15	1.27425e-33	AT5G06839	TGA10	bZIP transcription factor family protein	TGIL
Glyma.19G145300	TGA25	bZIP transcription factor	Cluster7	0.986123	7.29012	5.38462	4.20383	4.5168	4.91386	5.28564	4.34206	-2.48704	-4.31436	-3.82022	-3.19612	-2.33703	-4.10709	0.00167384	2.94793e-11	5.92545e-09	3.28429e-06	0.0038394	2.49435e-10	AT5G06839	TGA10	bZIP transcription factor family protein	TGIL
Glyma.19G194500	BZIP4	bZIP transcription factor 4	Cluster8	0.901911	8.67311	7.39917	5.57371	4.2345	1.91527	3.11656	2.66935	-1.39892	-3.56237	-5.58552	-13.5783	-6.89728	-8.07449	0.507599	1.41301e-07	1.0174e-18	9.61021e-18	3.2707e-24	1.8347e-26	AT2G36270	ABI5	Basic-leucine zipper (bZIP) transcription factor family protein	TGIL
Glyma.19G216200	BZIP53B	bZIP transcription factor 53B	Cluster8	0.798611	11.0993	10.3077	10.3653	10.2287	10.006	10.0013	9.88817	-1.00639	-0.931337	-1.10866	-1.39908	-1.39241	-1.55167	1	1	0.635204	0.00796456	0.0096914	0.000173418	AT3G62420	BZIP53	basic region/leucine zipper motif 53	TGIL
Glyma.12G051200	Glyma.12G051200	probable transcription factor PosF21	Cluster8	0.617286	9.62345	8.57455	8.10799	7.89155	7.55735	7.70488	8.08451	-1.3142	-1.92679	-2.2197	-2.6629	-2.46594	-1.9444	0.181156	3.18067e-06	8.18223e-10	1.33505e-16	2.88906e-13	1.99881e-06	AT1G06070/AT2G31370	BZIP69/BZIP59	Basic-leucine zipper (bZIP) transcription factor family protein/Basic-leucine zipper (bZIP) transcription factor family protein	TGIL
Glyma.17G188500	Glyma.17G188500	basic leucine zipper 9	Cluster8	0.977462	6.46825	5.98647	5.70731	5.38957	5.54127	5.29404	4.83745	-0.542899	-0.886428	-1.37294	-1.17794	-1.55875	-2.21873	1	1	0.431324	0.807147	0.240353	0.00814875	AT5G24800	BZIP9	basic leucine zipper 9	TGIL
Glyma.08G302500	STF2	transcription factor STF2	Cluster8	0.753161	8.28702	7.53653	6.93944	7.55195	6.4876	6.62494	6.8096	-0.921363	-1.70886	-0.878279	-2.36445	-2.109	-1.86524	1	0.0226696	1	9.29587e-06	0.000330579	0.00500729	AT5G11260	HY5	Basic-leucine zipper (bZIP) transcription factor family protein	PlantTFDB
Glyma.03G081700	Glyma.03G081700	transcription factor HY5-like	Cluster8	0.880379	3.08549	3.06819	1.33906	1.3599	1.06175	1.34929	1.05378	-0.124328	-3.82368	-3.63671	-7.65181	-3.34847	-7.8331	1	0.0158693	0.0191502	0.00027467	0.0331081	0.000203733	AT3G17609	HYH	HY5-homolog	TGIL
Glyma.08G077400	BZIP10	transcription factor bZIP10	Cluster8	0.461421	8.66151	8.69976	8.78129	7.86557	7.63851	7.59303	7.40805	0.0536419	0.146347	-1.03627	-1.34205	-1.40828	-1.65005	1	1	1	0.0562835	0.0214138	0.000130291	AT5G44080	N/A	Basic-leucine zipper (bZIP) transcription factor family protein	PlantTFDB
Glyma.02G097900	TGA02	bZIP transcription factor 2	Cluster8	0.916274	7.48144	6.22192	4.26447	2.5303	1.33151	1.75946	1.28413	-1.3438	-3.54093	-6.59644	-12.3667	-8.0655	-12.5256	0.610749	1.14547e-06	1.68525e-17	1.71767e-14	2.05456e-15	7.52767e-15	AT1G68640/AT3G12250/AT5G06950/AT5G06960	PAN/TGA6/TGA2/OBF5	bZIP transcription factor family protein/TGACG motif-binding factor 6/bZIP transcription factor family protein/OCS-element binding factor 5	TGIL
Glyma.13G153200	Glyma.13G153200	protein ABSCISIC ACID-INSENSITIVE 5	N/A	N/A	5.4876	5.85323	5.16083	5.24825	4.57804	4.42149	4.38583	0.396626	-0.427767	-0.277455	-1.3738	-1.604	-1.63899	1	1	1	0.485473	0.242365	0.210956	AT2G36270	ABI5	Basic-leucine zipper (bZIP) transcription factor family protein	PlantTFDB
Glyma.02G045500	Glyma.02G045500	bZIP transcription factor 27	N/A	N/A	N/A	N/A	N/A	N/A	N/A	N/A	N/A	N/A	N/A	N/A	N/A	N/A	N/A	N/A	N/A	N/A	N/A	N/A	N/A	AT4G35900	ATBZIP14	Basic-leucine zipper (bZIP) transcription factor family protein	PlantTFDB
Glyma.03G123200	BZIP38	bZIP transcription factor 38	N/A	N/A	10.8714	10.512	10.62	10.7031	10.9648	11.0135	11.101	-0.473594	-0.330472	-0.228269	0.107543	0.174106	0.283613	1	1	1	1	1	1	AT2G40950/AT3G10800/AT3G56660	BZIP17/BZIP28/BZIP49	Basic-leucine zipper (bZIP) transcription factor family protein/Basic-leucine zipper (bZIP) transcription factor family protein/basic region/leucine zipper motif protein 49	TGIL
Glyma.12G033000	BZIP122	bZIP transcription factor bZIP122	N/A	N/A	10.2458	9.54313	9.45701	9.44946	9.53228	9.56005	9.8233	-0.906556	-1.02092	-1.03142	-0.921877	-0.865055	-0.544032	1	1	1	1	1	1	AT2G16770/AT4G35040	BZIP23/BZIP19	Basic-leucine zipper (bZIP) transcription factor family protein/Basic-leucine zipper (bZIP) transcription factor family protein	TGIL
Glyma.01G163500	Glyma.01G163500	protein FD	N/A	N/A	N/A	N/A	N/A	N/A	N/A	N/A	N/A	N/A	N/A	N/A	N/A	N/A	N/A	N/A	N/A	N/A	N/A	N/A	N/A	AT2G17770/AT4G35900	BZIP27/BZIP14	basic region/leucine zipper motif 27/Basic-leucine zipper (bZIP) transcription factor family protein	TGIL
Glyma.11G080000	Glyma.11G080000	protein FD	N/A	N/A	N/A	N/A	N/A	N/A	N/A	N/A	N/A	N/A	N/A	N/A	N/A	N/A	N/A	N/A	N/A	N/A	N/A	N/A	N/A	AT2G17770/AT4G35900	BZIP27/BZIP14	basic region/leucine zipper motif 27/Basic-leucine zipper (bZIP) transcription factor family protein	TGIL
Glyma.14G217200	BZIP3	bZIP transcription factor 3	N/A	N/A	10.5989	10.3027	10.1945	10.6896	10.7061	10.6027	11.0185	-0.383235	-0.525936	0.113467	0.135782	0.00311889	0.53173	1	1	1	1	1	1	AT4G38900	BZIP29	Basic-leucine zipper (bZIP) transcription factor family protein	PlantTFDB
Glyma.11G167600	Glyma.11G167600	hypothetical protein	N/A	N/A	N/A	N/A	N/A	N/A	N/A	N/A	N/A	N/A	N/A	N/A	N/A	N/A	N/A	N/A	N/A	N/A	N/A	N/A	N/A	AT2G42380	BZIP34	Basic-leucine zipper (bZIP) transcription factor family protein	PlantTFDB
Glyma.11G167900	Glyma.11G167900	hypothetical protein	N/A	N/A	N/A	N/A	N/A	N/A	N/A	N/A	N/A	N/A	N/A	N/A	N/A	N/A	N/A	N/A	N/A	N/A	N/A	N/A	N/A	AT2G42380	BZIP34	Basic-leucine zipper (bZIP) transcription factor family protein	PlantTFDB
Glyma.02G126100	Glyma.02G126100	basic leucine zipper 43	N/A	N/A	1.9215	2.55255	2.70886	2.81669	2.67837	2.6892	2.07453	2.03282	2.50169	2.62444	2.43486	2.246	0.582287	0.203644	0.112802	0.093348	0.117751	0.143936	0.900946	AT3G30530	BZIP42	basic leucine-zipper 42	PlantTFDB
Glyma.13G050700	Glyma.13G050700	basic leucine zipper domain-containing protein	N/A	N/A	N/A	N/A	N/A	N/A	N/A	N/A	N/A	N/A	N/A	N/A	N/A	N/A	N/A	N/A	N/A	N/A	N/A	N/A	N/A	AT3G30530/AT5G15830/AT5G38800	BZIP42/BZIP3/BZIP43	basic leucine-zipper 42/basic leucine-zipper 3/basic leucine-zipper 43	TGIL
Glyma.19G037900	BZIP25	bZIP transcription factor 25	N/A	N/A	N/A	N/A	N/A	N/A	N/A	N/A	N/A	N/A	N/A	N/A	N/A	N/A	N/A	N/A	N/A	N/A	N/A	N/A	N/A	AT3G30530/AT5G15830/AT5G38800	BZIP42/BZIP3/BZIP43	basic leucine-zipper 42/basic leucine-zipper 3/basic leucine-zipper 43	TGIL
Glyma.06G029600	Glyma.06G029600	bZIP transcription factor 44	N/A	N/A	1.85302	1.83518	2.23115	2.57537	2.11623	2.16607	2.43984	-0.022318	0.687181	1.2696	0.501282	0.643422	1.34855	1	0.933003	0.412911	1	1	0.412931	AT1G75390	BZIP44	basic leucine-zipper 44	PlantTFDB
Glyma.06G048500	Glyma.06G048500	basic leucine zipper 4	N/A	N/A	2.12547	1.58862	1.60429	1.31657	2.2336	2.87655	4.1547	-0.527725	-0.499935	-1.51161	-0.0110041	0.427132	0.830639	0.948514	0.902015	0.0993854	1	1	0.536061	AT1G75390	BZIP44	basic leucine-zipper 44	PlantTFDB
Glyma.06G010200	Glyma.06G010200	hypothetical protein	N/A	N/A	10.564	9.86951	9.99196	10.2286	10.5636	10.8011	10.8534	-0.897711	-0.742186	-0.441035	-0.0109288	0.285153	0.352597	1	1	1	1	1	1	AT1G75390/AT2G18160/AT4G34590	bZIP44/GBF5/GBF6	basic leucine-zipper 44/basic leucine-zipper 2/G-box binding factor 6	TGIL
Glyma.12G040600	BZIP124	bZIP transcription factor bZIP124	N/A	N/A	11.8993	11.1759	11.7862	12.7001	12.6332	12.9168	12.3348	-0.959002	-0.125389	1.0193	0.939592	1.28949	0.567155	1	1	1	1	0.0929306	1	AT1G75390/AT2G18160/AT4G34590	bZIP44/GBF5/GBF6	basic leucine-zipper 44/basic leucine-zipper 2/G-box binding factor 6	TGIL
Glyma.01G195800	Glyma.01G195800	basic leucine zipper 4	N/A	N/A	N/A	N/A	N/A	N/A	N/A	N/A	N/A	N/A	N/A	N/A	N/A	N/A	N/A	N/A	N/A	N/A	N/A	N/A	N/A	AT3G49760	BZIP5	basic leucine-zipper 5	PlantTFDB
Glyma.05G108200	BZIP72	bZIP transcription factor bZIP72	N/A	N/A	2.56114	2.64616	2.90879	3.21335	3.35168	3.22903	3.27117	0.130418	0.641623	1.27757	1.57423	1.42357	1.75482	1	1	0.577694	0.389942	0.507074	0.305091	AT3G49760	BZIP5	basic leucine-zipper 5	TGIL
Glyma.11G186700	Glyma.11G186700	transcription factor RF2b	N/A	N/A	8.153	8.39927	9.1348	9.2453	9.081	8.12556	8.52589	0.250192	1.20147	1.34233	1.12858	-0.106169	0.421164	1	0.42931	0.102615	0.712084	1	1	AT1G06850/AT2G40620	BZIP52/BZIP18	basic leucine-zipper 52/Basic-leucine zipper (bZIP) transcription factor family protein	TGIL
Glyma.03G073900	Glyma.03G073900	bZIP transcription factor 53	N/A	N/A	N/A	N/A	N/A	N/A	N/A	N/A	N/A	N/A	N/A	N/A	N/A	N/A	N/A	N/A	N/A	N/A	N/A	N/A	N/A	AT3G62420	BZIP53	basic region/leucine zipper motif 53	PlantTFDB
Glyma.03G219300	Glyma.03G219300	bZIP transcription factor 53A	N/A	N/A	11.7613	11.5209	11.2536	10.8873	11.073	11.4532	10.7671	-0.309952	-0.645221	-1.12286	-0.880999	-0.377771	-1.27362	1	1	0.587998	1	1	0.112028	AT3G62420	BZIP53	basic region/leucine zipper motif 53	TGIL
Glyma.11G167400	Glyma.11G167400	hypothetical protein	N/A	N/A	N/A	N/A	N/A	N/A	N/A	N/A	N/A	N/A	N/A	N/A	N/A	N/A	N/A	N/A	N/A	N/A	N/A	N/A	N/A	AT3G58120	BZIP61	Basic-leucine zipper (bZIP) transcription factor family protein	PlantTFDB
Glyma.01G013600	BZIP101	putative bZIP domain class transcription factor	N/A	N/A	9.89154	9.06938	9.14888	9.20403	9.54164	9.7809	9.81509	-1.06215	-0.963236	-0.890713	-0.449365	-0.140018	-0.0973811	0.968588	1	1	1	1	1	AT1G32150/AT2G35530	BZIP68/BZIP16	basic region/leucine zipper transcription factor 68/basic region/leucine zipper transcription factor 16	TGIL
Glyma.08G265600	BZIP87	putative bZIP domain class transcription factor	N/A	N/A	7.9508	8.14683	8.18203	8.61055	8.65848	8.99852	8.75051	0.252182	0.293759	0.855544	0.928591	1.36774	1.03783	1	1	1	1	0.0649786	1	AT1G32150/AT2G35530	BZIP68/BZIP16	basic region/leucine zipper transcription factor 68/basic region/leucine zipper transcription factor 16	TGIL
Glyma.09G208500	Glyma.09G208500	putative bZIP domain class transcription factor	N/A	N/A	9.0398	8.41154	8.45518	8.35913	8.30926	8.42966	8.54876	-0.812775	-0.737625	-0.882173	-0.944556	-0.791062	-0.634097	1	1	1	1	1	1	AT1G32150/AT2G35530	BZIP68/BZIP16	basic region/leucine zipper transcription factor 68/basic region/leucine zipper transcription factor 16	TGIL
Glyma.11G126600	Glyma.11G126600	probable transcription factor PosF21	N/A	N/A	7.76396	7.82937	7.99776	7.78009	7.51555	7.21494	7.71321	0.0891018	0.289132	0.012869	-0.317497	-0.662272	-0.0642746	1	1	1	1	1	1	AT1G06070/AT2G31370	BZIP69/BZIP59	Basic-leucine zipper (bZIP) transcription factor family protein/Basic-leucine zipper (bZIP) transcription factor family protein	TGIL
Glyma.13G345200	BZIP51	bZIP transcription factor 51	N/A	N/A	10.2548	9.99023	10.0901	10.0613	10.0926	9.87896	10.2955	-0.339463	-0.212187	-0.247878	-0.204251	-0.465847	0.0510157	1	1	1	1	1	1	AT1G06070/AT2G31370	BZIP69/BZIP59	Basic-leucine zipper (bZIP) transcription factor family protein/Basic-leucine zipper (bZIP) transcription factor family protein	TGIL
Glyma.15G029100	Glyma.15G029100	probable transcription factor PosF21	N/A	N/A	8.83004	8.31558	8.44514	8.60191	8.74686	8.75945	8.83354	-0.68177	-0.501266	-0.302538	-0.103069	-0.0758986	-0.00549629	1	1	1	1	1	1	AT1G06070/AT2G31370	BZIP69/BZIP59	Basic-leucine zipper (bZIP) transcription factor family protein/Basic-leucine zipper (bZIP) transcription factor family protein	TGIL
Glyma.04G158300	Glyma.04G158300	hypothetical protein	N/A	N/A	N/A	N/A	N/A	N/A	N/A	N/A	N/A	N/A	N/A	N/A	N/A	N/A	N/A	N/A	N/A	N/A	N/A	N/A	N/A	AT5G60830	BZIP70	basic leucine-zipper 70	TGIL
Glyma.05G017400	Glyma.05G017400	basic leucine zipper 43	N/A	N/A	N/A	N/A	N/A	N/A	N/A	N/A	N/A	N/A	N/A	N/A	N/A	N/A	N/A	N/A	N/A	N/A	N/A	N/A	N/A	AT5G60830	BZIP71	basic leucine-zipper 70	TGIL
Glyma.04G078300	BZIP61	bZIP transcription factor 61	N/A	N/A	9.49138	8.94325	9.05976	10.3279	10.4004	10.4526	9.62491	-0.753333	-0.597694	1.03363	1.11916	1.19175	0.145851	1	1	1	0.704485	0.413887	1	AT5G24800	BZIP9	basic leucine zipper 9	PlantTFDB
Glyma.06G079800	BZIP62	bZIP transcription factor bZIP62	N/A	N/A	11.0175	10.7315	10.6442	10.437	10.8276	10.7928	10.8228	-0.354225	-0.471537	-0.736064	-0.235677	-0.195234	-0.245438	1	1	1	1	1	1	AT5G24800	BZIP9	basic leucine zipper 9	PlantTFDB
Glyma.20G032700	Glyma.20G032700	light-inducible protein CPRF2	N/A	N/A	N/A	N/A	N/A	N/A	N/A	N/A	N/A	N/A	N/A	N/A	N/A	N/A	N/A	N/A	N/A	N/A	N/A	N/A	N/A	AT5G24800	BZIP9	basic leucine zipper 9	PlantTFDB
Glyma.10G162100	SBZ1	bZIP transcription factor protein SBZ1	N/A	N/A	9.5949	9.31177	9.04291	8.92363	9.02416	9.12924	9.02871	-0.362873	-0.694846	-0.868014	-0.733489	-0.581944	-0.723511	1	1	1	1	1	1	AT3G54620/AT4G02640/AT5G28770	BZO2H4/BZO2H1/BZO2H3	basic leucine zipper 25/bZIP transcription factor family protein/bZIP transcription factor family protein	TGIL
Glyma.09G086700	Glyma.09G086700	ABSCISIC ACID-INSENSITIVE 5-like protein 1	N/A	N/A	N/A	N/A	N/A	N/A	N/A	N/A	N/A	N/A	N/A	N/A	N/A	N/A	N/A	N/A	N/A	N/A	N/A	N/A	N/A	AT3G44460	DPBF2	Basic-leucine zipper (bZIP) transcription factor family protein	TGIL
Glyma.13G317000	Glyma.13G317000	BASIC LEUCINE ZIPPER67	N/A	N/A	N/A	N/A	N/A	N/A	N/A	N/A	N/A	N/A	N/A	N/A	N/A	N/A	N/A	N/A	N/A	N/A	N/A	N/A	N/A	AT3G44460	DPBF2	Basic-leucine zipper (bZIP) transcription factor family protein	TGIL
Glyma.13G075000	Glyma.13G075000	ABSCISIC ACID-INSENSITIVE 5-like protein 3	N/A	N/A	8.92567	8.25393	8.2016	8.08922	8.11966	8.15555	8.08122	-0.87184	-0.930182	-1.08964	-1.04538	-0.99144	-1.09423	1	1	0.883382	1	1	0.931215	AT2G41070	DPBF4	Basic-leucine zipper (bZIP) transcription factor family protein	PlantTFDB
Glyma.20G049200	BZIP27	bZIP transcription factor 27	N/A	N/A	8.78218	8.26518	8.1701	8.05309	8.40362	8.68966	8.53904	-0.672561	-0.796804	-0.950962	-0.494149	-0.110145	-0.316028	1	1	1	1	1	1	AT2G41070	DPBF4	Basic-leucine zipper (bZIP) transcription factor family protein	PlantTFDB
Glyma.19G067900	BZIP119	ABSCISIC ACID-INSENSITIVE 5-like protein 2	N/A	N/A	5.68885	6.80799	6.88802	6.64571	6.52673	5.56627	6.18923	1.2937	1.39476	1.06464	0.909699	-0.0436489	0.54362	0.712638	0.463926	1	1	1	1	AT2G41070/AT3G56850	DPBF4/DPBF3	Basic-leucine zipper (bZIP) transcription factor family protein/ABA-responsive element binding protein 3	TGIL
Glyma.03G255000	BZIP77	bZIP transcription factor bZIP77	N/A	N/A	8.4904	8.64318	8.68507	9.02496	9.01462	9.5176	9.29881	0.181457	0.238571	0.689954	0.662286	1.3344	1.02471	1	1	1	1	0.148963	1	AT2G46270/AT4G01120	GBF3/GBF2	G-box binding factor 3/G-box binding factor 2	TGIL
Glyma.16G029000	GBF2	G-box binding factor	N/A	N/A	10.1667	9.57513	9.52889	9.59692	9.60215	10.234	10.1204	-0.759291	-0.812429	-0.726897	-0.710835	0.0799843	-0.0466091	1	1	1	1	1	1	AT2G46270/AT4G01120	GBF3/GBF2	G-box binding factor 3/G-box binding factor 2	TGIL
Glyma.05G122400	BZIP9	bZIP transcription factor bZIP9	N/A	N/A	7.24559	7.49098	7.32064	7.23301	7.17468	6.70067	7.47043	0.330022	0.0907066	-0.0175915	-0.0943225	-0.723615	0.28664	1	1	1	1	1	1	AT1G03970	GBF4	G-box binding factor 4	PlantTFDB
Glyma.18G117100	BZIP36	bZIP transcription factor bZIP36	N/A	N/A	6.36527	6.20192	5.87635	6.88357	5.73933	5.57839	6.16763	-0.274336	-0.707107	0.5937	-0.864773	-1.01381	-0.283941	1	1	1	1	1	1	AT5G11260	HY5	Basic-leucine zipper (bZIP) transcription factor family protein	PlantTFDB
Glyma.16G092700	BZIP69	bZIP transcription factor bZIP69	N/A	N/A	N/A	N/A	N/A	N/A	N/A	N/A	N/A	N/A	N/A	N/A	N/A	N/A	N/A	N/A	N/A	N/A	N/A	N/A	N/A	AT3G17609	HYH	HY5-homolog	TGIL
Glyma.05G168100	Glyma.05G168100	bZIP transcription factor bZIP100	N/A	N/A	9.73918	10.0744	10.0363	10.0928	10.0064	10.0445	10.2299	0.436811	0.385823	0.460301	0.348682	0.400758	0.652908	1	1	1	1	1	1	AT1G35490/AT1G58110/AT4G06598	N/A	bZIP family transcription factor/Basic-leucine zipper (bZIP) transcription factor family protein/basic-leucine zipper (bZIP) transcription factor family protein	TGIL
Glyma.08G126500	BZIP63	bZIP transcription factor 63	N/A	N/A	9.82184	9.85547	9.99303	10.0745	9.95584	9.77579	10.0162	0.0446824	0.221037	0.3272	0.175105	-0.0606536	0.260571	1	1	1	1	1	1	AT1G35490/AT1G58110/AT4G06598	N/A	bZIP family transcription factor/Basic-leucine zipper (bZIP) transcription factor family protein/basic-leucine zipper (bZIP) transcription factor family protein	TGIL
Glyma.15G232000	BZIP98	bZIP transcription factor	N/A	N/A	11.115	11.1461	10.669	10.6038	11.0808	11.5658	11.3637	0.037967	-0.562098	-0.665301	-0.0453448	0.564885	0.313976	1	1	1	1	1	1	AT1G68640/AT3G12250/AT5G06950/AT5G06960	PAN/TGA6/TGA2/OBF5	bZIP transcription factor family protein/TGACG motif-binding factor 6/bZIP transcription factor family protein/OCS-element binding factor 5	TGIL
Glyma.16G168400	BZIP130	putative bZIP domain class transcription factor	N/A	N/A	8.90049	8.18694	8.18895	8.14288	9.05416	9.70512	9.37926	-0.931744	-0.933138	-1.00157	0.187764	1.02523	0.603021	1	1	1	1	1	1	AT1G43700	SUE3, VIP1	VIRE2-interacting protein 1	TGIL
Glyma.04G222200	BZIP85	bZIP transcription factor 85	N/A	N/A	7.65825	7.044	7.86419	8.27292	7.69172	7.2343	7.34451	-0.829171	0.222519	0.734483	0.0459899	-0.540471	-0.439158	1	1	1	1	1	1	AT2G40620	T2P4.3	Basic-leucine zipper (bZIP) transcription factor family protein	PlantTFDB
Glyma.10G092100	TGA11	bZIP transcription factor 11	N/A	N/A	3.04616	2.28077	2.48077	2.65139	3.22086	3.94238	3.41863	-1.96203	-0.952508	-0.727332	0.143723	1.11351	0.32638	0.268024	0.915268	1	1	0.804673	1	AT5G06839	TGA10	bZIP transcription factor family protein	TGIL
Glyma.04G254800	BZIP19	bZIP transcription factor	N/A	N/A	2.93138	2.91323	3.21342	4.11444	3.54058	2.8805	2.43236	-0.00509707	0.462675	2.01201	0.913702	0.0286056	-0.710688	1	1	0.16584	1	1	1	AT1G22070	TGA3	transcription factor TGA3	PlantTFDB
Glyma.09G184300	Glyma.09G184300	transcription factor TGA7	N/A	N/A	0.779459	0.732212	0.705435	0.865877	0.284373	0.285958	0.281135	0.00593519	-0.0141393	-0.0274251	-0.102614	-0.102604	-0.102698	1	1	1	0.61073	0.641651	0.6127	AT3G12250	TGA6	TGACG motif-binding factor 6	PlantTFDB
Glyma.13G260300	BZIP94	bZIP transcription factor bZIP94	N/A	N/A	0.620491	0.601206	1.02042	1.91964	1.39632	0.604102	0.599588	-0.0363472	0.497162	0.673288	0.611953	-0.0346525	-0.0373607	1	0.595309	0.153186	0.284171	1	1	AT3G12250	TGA6	TGACG motif-binding factor 6	PlantTFDB

## Sheet: Dof
Suuplementary Table S8. Expression and cluster information of Dof transcription factors related to callus formation.
Locus	Symbol	Description	Cluster	CScore	rlog							DEG						Adj P-val						Ortholog
					Day00	Day01	Day04	Day07	Day14	Day28	Day42	Day01	Day04	Day07	Day14	Day28	Day42	Day01	Day04	Day07	Day14	Day28	Day42	Locus	Symbol	Description	Source
Glyma.15G022800	Glyma.15G022800	dof zinc finger protein DOF3.1	Cluster1	0.825818	6.64955	7.96582	6.88428	7.29385	6.71376	6.40465	6.38374	1.71964	0.308339	0.844336	0.114914	-0.311161	-0.303433	0.0163818	1	1	1	1	1	AT4G38000	DOF4.7	DNA binding with one finger 4.7	TGIL
Glyma.05G037800	Glyma.05G037800	dof zinc finger protein DOF5.6	Cluster1	0.924135	6.06679	7.63475	6.88889	6.95866	5.97856	4.30495	4.58825	1.89983	0.919748	1.03316	-0.109026	-2.26374	-2.15071	0.0736272	1	1	1	0.0152045	0.0244797	AT5G62940	HCA2	Dof-type zinc finger DNA-binding family protein	PlantTFDB
Glyma.06G182200	Glyma.06G182200	dof zinc finger protein DOF5.6	Cluster1	0.711251	5.26994	6.94771	6.86338	6.5991	6.3808	5.97488	4.96965	2.14623	2.00605	1.63738	1.37683	0.819933	-0.600424	0.0051226	0.0120292	0.114366	0.405024	1	1	AT5G62940	HCA2	Dof-type zinc finger DNA-binding family protein	TGIL
Glyma.06G124300	Glyma.06G124300	dof zinc finger protein DOF3.5	Cluster1	0.570681	2.58584	3.17458	2.75289	3.16074	1.94048	1.9342	1.74155	0.906323	0.25134	0.823798	-1.48786	-1.49268	-5.28708	1	1	1	0.408654	0.427913	0.0075854	AT3G52440	N/A	Dof-type zinc finger DNA-binding family protein	PlantTFDB
Glyma.07G012100	Glyma.07G012100	dof zinc finger protein DOF3.1	Cluster2	0.714722	8.3397	9.02965	10.0523	9.65116	9.70426	8.62627	9.32655	0.954392	2.23382	1.72316	1.79242	0.385206	1.29794	1	1.18154e-09	0.000462033	0.000123142	1	0.214349	AT1G51700/AT3G21270	DOF1/DOF2	DOF zinc finger protein 1/DOF zinc finger protein 2	TGIL
Glyma.19G200300	Glyma.19G200300	dof zinc finger protein DOF3.5	Cluster3	0.826185	0.355281	0.33705	0.965383	1.49981	0.403199	0.414874	0.335495	-0.0403355	0.790379	4.76822	0.173596	0.186432	-0.0417788	1	0.300694	0.0463556	1	1	1	AT3G52440	N/A	Dof-type zinc finger DNA-binding family protein	PlantTFDB
Glyma.16G145000	Glyma.16G145000	dof zinc finger protein DOF3.4	Cluster3	0.406927	4.95428	5.76236	6.56523	8.48967	8.31371	7.51671	8.03264	1.35753	2.40484	4.99762	4.75235	3.84535	4.39712	0.587769	0.00296077	1.42928e-17	1.31468e-15	1.49383e-09	4.79462e-13	AT1G47655/AT3G50410/AT5G66940	None/OBP1/DOF5.8	Dof-type zinc finger DNA-binding family protein/OBF binding protein 1/Dof-type zinc finger DNA-binding family protein	TGIL
Glyma.04G158800	Glyma.04G158800	Dof22	Cluster3	0.549518	4.73654	5.76938	7.44136	8.08259	7.3257	7.1683	7.50485	1.57741	4.01749	4.79709	3.81274	3.59897	4.05696	0.238439	4.72591e-13	5.49336e-20	1.60905e-11	5.45852e-10	2.31573e-13	AT5G60850	OBP4	OBF binding protein 4	PlantTFDB
Glyma.04G168300	Glyma.04G168300	cyclic dof factor 3	Cluster4	0.616506	8.7427	6.88954	6.79964	7.79915	7.96493	9.83939	9.53734	-2.47711	-2.62382	-1.20072	-0.998644	1.35374	0.996103	1.28723e-12	5.06879e-15	0.415833	1	0.0926953	1	AT3G47500/AT5G62430	CDF3/CDF1	cycling DOF factor 3/cycling DOF factor 1	TGIL
Glyma.05G025900	Glyma.05G025900	cyclic dof factor 3	Cluster4	0.702735	2.7236	3.379	2.88668	4.41224	5.45019	7.11306	6.8658	1.03003	0.580994	2.93457	4.5178	6.69574	6.38182	1	1	0.0149496	2.42846e-05	1.64015e-11	1.81875e-10	AT3G47500/AT5G62430	CDF3/CDF1	cycling DOF factor 3/cycling DOF factor 1	TGIL
Glyma.06G194800	Glyma.06G194800	cyclic dof factor 3	Cluster4	0.52015	7.6247	6.71563	6.94677	7.78839	8.35521	9.73723	9.64226	-1.25586	-0.95905	0.151973	0.873108	2.59307	2.50046	0.610294	1	1	1	6.23745e-08	3.46404e-07	AT3G47500/AT5G62430	CDF3/CDF1	cycling DOF factor 3/cycling DOF factor 1	TGIL
Glyma.05G158200	Glyma.05G158200	uncharacterized LOC100527802	Cluster4	0.972329	3.37904	3.44725	4.64284	6.93049	7.99682	8.60194	7.45698	-0.0569306	1.97534	5.27025	6.6547	7.46761	5.9716	1	0.125076	6.0338e-11	5.59318e-18	6.06949e-23	3.11957e-14	AT1G29160/AT2G34140	COG1/CDF4	Dof-type zinc finger DNA-binding family protein/Dof-type zinc finger DNA-binding family protein	TGIL
Glyma.15G215500	Glyma.15G215500	cyclic dof factor 3	Cluster5	0.571875	2.55718	3.62134	3.93661	4.53541	4.22427	3.95099	4.55174	4.87714	5.70405	6.96343	6.40298	5.81691	7.00769	0.00421784	0.000505031	1.44519e-05	8.07033e-05	0.0004024	1.42414e-05	AT5G39660	CDF2	cycling DOF factor 2	PlantTFDB
Glyma.08G358100	Glyma.08G358100	dof zinc finger protein DOF2.4	Cluster5	0.398016	4.43646	6.15458	5.72066	5.94569	5.9415	6.00342	6.31643	2.02622	1.37926	1.70917	1.75038	1.82569	2.25702	0.0451083	0.487598	0.143051	0.12794	0.0970926	0.0101106	AT2G37590/AT5G02460	DOF2.4/PEAR2	DNA binding with one finger 2.4/Dof-type zinc finger DNA-binding family protein	TGIL
Glyma.18G176300	Glyma.18G176300	dof zinc finger protein DOF2.4	Cluster5	0.242277	3.97162	6.27184	5.32484	5.90839	5.44748	4.88448	6.42032	3.65821	2.25976	3.14977	2.45138	1.72558	3.86192	1.75255e-06	0.0213099	7.85839e-05	0.00785333	0.193632	1.7735e-07	AT2G37590/AT5G02460	DOF2.4/PEAR2	DNA binding with one finger 2.4/Dof-type zinc finger DNA-binding family protein	TGIL
Glyma.13G177500	Glyma.13G177500	dof zinc finger protein DOF1.4	Cluster5	0.859896	7.11069	7.80351	8.08251	8.33325	8.27751	7.88535	8.15805	0.9313	1.30059	1.64395	1.56016	1.1153	1.40393	1	0.279393	0.00716584	0.0221051	0.886748	0.118883	AT1G28310	F3H9.4	Dof-type zinc finger DNA-binding family protein	PlantTFDB
Glyma.04G183700	Glyma.04G183700	dof zinc finger protein DOF5.6	Cluster5	0.457271	3.27905	5.91052	6.51372	6.45333	6.43705	5.96739	7.0472	6.24501	7.12314	7.02968	7.08116	6.36964	7.87779	1.00092e-05	2.24825e-07	2.87759e-07	2.55733e-07	4.69581e-06	7.67998e-09	AT5G62940	HCA2	Dof-type zinc finger DNA-binding family protein	TGIL
Glyma.02G062700	Glyma.02G062700	dof zinc finger protein DOF3.4	Cluster5	0.26657	7.3438	8.5508	7.58763	8.31902	8.47553	7.44103	8.59544	1.55277	0.297209	1.27231	1.45808	0.195909	1.61456	0.0818034	1	0.423316	0.137271	1	0.0397042	AT1G47655/AT3G50410/AT5G66940	None/OBP1/DOF5.8	Dof-type zinc finger DNA-binding family protein/OBF binding protein 1/Dof-type zinc finger DNA-binding family protein	TGIL
Glyma.06G206400	Glyma.06G206400	hypothetical protein	Cluster5	0.455277	2.66007	4.3548	4.31026	5.33184	4.76078	4.20338	5.13465	6.08995	6.01439	7.85637	7.04022	6.14888	7.517	0.000421156	0.000379407	1.95294e-06	2.51159e-05	0.000283154	6.48182e-06	AT5G60850	OBP4	OBF binding protein 4	PlantTFDB
Glyma.15G082400	Glyma.15G082400	dof zinc finger protein DOF1.5	Cluster6	0.842828	5.22078	6.84865	8.79708	8.72141	9.46532	9.8975	9.95224	2.64413	5.32373	5.24041	6.18271	6.72261	6.79363	1.22832e-05	2.92792e-33	4.12276e-32	2.96372e-47	2.44074e-57	7.99255e-59	AT1G29160	COG1	Dof-type zinc finger DNA-binding family protein	PlantTFDB
Glyma.13G230200	DOF10	dof zinc finger protein DOF1.5-like	Cluster6	0.432531	3.96415	5.47549	8.37922	9.07947	9.5614	9.6009	9.29875	5.97719	10.71	11.6537	12.2947	12.3635	11.9769	8.34215e-05	3.86174e-14	9.85562e-17	1.59532e-18	1.07792e-18	1.43706e-17	AT1G29160	COG1	Dof-type zinc finger DNA-binding family protein	PlantTFDB
Glyma.07G053900	Glyma.07G053900	Dof17	Cluster6	0.775013	6.19983	6.57376	7.04763	8.27205	8.56876	7.8824	9.72746	0.510306	1.16755	2.79357	3.20516	2.38594	4.66479	1	0.802168	2.64315e-07	2.66323e-10	8.67657e-05	5.22045e-26	AT3G61850	DAG1	Dof-type zinc finger DNA-binding family protein	PlantTFDB
Glyma.12G072400	Glyma.12G072400	dof zinc finger protein DOF2.1	Cluster6	0.947499	7.05347	10.2588	10.2167	10.3606	11.14	11.2221	11.8003	4.80843	4.75462	4.93798	5.93561	6.0609	6.75285	2.57309e-62	4.01382e-61	3.66166e-67	5.22908e-105	2.48922e-110	9.86852e-143	AT2G28510	DOF2.1	Dof-type zinc finger DNA-binding family protein	TGIL
Glyma.U021300	Glyma.U021300	dof zinc finger protein DOF2.1	Cluster6	0.946144	8.45026	9.55845	9.49462	9.72281	10.4829	10.3145	10.998	1.47456	1.40319	1.68143	2.67159	2.55006	3.32017	0.104302	0.160224	0.00924118	6.23173e-11	1.57152e-09	9.11368e-20	AT2G28510	DOF2.1	Dof-type zinc finger DNA-binding family protein	TGIL
Glyma.15G044800	Glyma.15G044800	dof zinc finger protein DOF5.3	Cluster6	0.869222	5.68875	9.5067	9.81535	10.6807	10.8272	10.4926	11.5266	6.86338	7.29439	8.39017	8.58162	8.18371	9.4464	2.46611e-33	2.25887e-38	2.18394e-52	6.05601e-55	1.72913e-49	8.11144e-68	AT2G28510	DOF2.1	Dof-type zinc finger DNA-binding family protein	TGIL
Glyma.13G329000	Glyma.13G329000	Dof11	Cluster6	0.702266	4.36616	7.77245	8.85474	9.4327	9.25581	8.78815	10.3929	7.94708	9.4402	10.1992	9.99657	9.45032	11.4196	7.69722e-09	2.19053e-12	2.02687e-14	8.03529e-14	2.16713e-12	8.0727e-18	AT2G28510	DOF2.1	Dof-type zinc finger DNA-binding family protein	TGIL
Glyma.03G258800	Glyma.03G258800	dof zinc finger protein DOF2.5	Cluster6	0.97634	8.48278	8.79327	9.38091	10.5459	11.2941	11.3682	12.0374	0.404115	1.21775	2.752	3.69488	3.85967	4.62103	1	0.521984	1.02627e-12	4.3319e-28	2.08363e-31	1.2928e-49	AT4G00940	DOF4.1	Dof-type zinc finger DNA-binding family protein	TGIL
Glyma.19G257500	Glyma.19G257500	Dof18	Cluster6	0.95121	7.20549	8.70922	9.78875	10.5657	10.991	10.8913	11.8905	2.24536	3.72911	4.75762	5.27673	5.28542	6.38913	6.81383e-05	4.21146e-19	4.65905e-35	7.01448e-45	4.8567e-45	1.51477e-70	AT4G00940	DOF4.1	Dof-type zinc finger DNA-binding family protein	TGIL
Glyma.04G233300	Glyma.04G233300	Dof21	Cluster6	0.488585	5.05083	6.23892	5.89068	6.21604	6.07909	5.76765	6.83934	1.47005	0.967209	1.48465	1.29297	0.997008	2.35166	0.444678	1	0.339569	0.618581	1	0.0071404	AT4G24060	DOF4.6	Dof-type zinc finger DNA-binding family protein	PlantTFDB
Glyma.06G131500	Glyma.06G131500	Dof21b	Cluster6	0.759493	4.27903	4.18933	4.38364	5.36197	5.02785	5.09008	6.09864	-0.132001	0.172855	1.61688	1.11904	1.22385	2.84644	1	1	0.216687	0.935143	0.761046	0.000221245	AT4G24060	DOF4.6	Dof-type zinc finger DNA-binding family protein	PlantTFDB
Glyma.07G198900	Glyma.07G198900	dof zinc finger protein DOF1.4	Cluster6	0.955202	5.93178	5.72788	6.2482	6.6602	7.23007	6.93091	7.80098	-0.225356	0.364457	0.891137	1.64796	1.57685	2.42165	1	1	1	0.160908	0.226838	0.00159145	AT1G28310	F3H9.4	Dof-type zinc finger DNA-binding family protein	PlantTFDB
Glyma.13G182700	Glyma.13G182700	dof zinc finger protein DOF4.6	Cluster6	0.985991	4.37976	4.30741	7.04909	8.53877	9.05204	9.16814	9.55965	-0.0856399	4.2498	6.1871	6.8248	6.96719	7.46031	1	2.35037e-12	1.51955e-29	9.1734e-37	1.71462e-38	6.45287e-45	AT1G28310	F3H9.4	Dof-type zinc finger DNA-binding family protein	PlantTFDB
Glyma.13G177600	Glyma.13G177600	Dof9	Cluster6	0.769222	2.54975	3.33311	4.30378	5.49406	6.53923	5.18409	7.0122	3.33646	5.83991	7.7859	9.33521	7.37774	10.0454	0.0502649	0.000289691	6.3953e-07	1.47325e-09	3.14617e-06	5.975e-11	AT1G28310	F3H9.4	Dof-type zinc finger DNA-binding family protein	PlantTFDB
Glyma.03G007900	Glyma.03G007900	hypothetical protein	Cluster7	0.865647	11.7835	10.1692	9.60596	9.26534	9.42598	9.31733	9.55708	-1.99008	-2.71096	-3.18463	-2.9687	-3.08047	-2.78668	3.76478e-07	3.04761e-19	2.8822e-30	6.93785e-25	1.81376e-27	7.69321e-21	AT5G39660	CDF2	cycling DOF factor 2	PlantTFDB
Glyma.19G118000	Glyma.19G118000	zf-Dof domain-containing protein	Cluster7	0.980805	10.5236	8.96297	8.43996	8.37736	8.87733	8.70662	9.32507	-1.98899	-2.69736	-2.78772	-2.09499	-2.29382	-1.50327	2.27126e-06	1.8996e-16	3.93539e-18	1.01808e-07	3.45122e-10	0.0192386	AT5G39660	CDF2	cycling DOF factor 2	PlantTFDB
Glyma.17G101000	Glyma.17G101000	cyclic dof factor 3	Cluster7	0.701577	9.05509	6.25556	6.21694	6.91142	7.04978	8.7103	8.41695	-3.73479	-3.79398	-2.79484	-2.6048	-0.44158	-0.785622	8.28198e-35	1.78685e-36	8.57188e-18	1.10233e-14	1	1	AT3G47500/AT5G62430	CDF3/CDF1	cycling DOF factor 3/cycling DOF factor 1	TGIL
Glyma.10G173700	Glyma.10G173700	dof zinc finger protein DOF4.6	Cluster7	0.343901	8.02088	7.0724	6.4309	6.82122	7.30143	8.22965	7.33156	-1.23548	-2.15641	-1.57129	-0.903154	0.247679	-0.866937	0.532654	4.69559e-06	0.0244271	1	1	1	AT1G64620/AT4G24060	COG1/CDF4	Dof-type zinc finger DNA-binding family protein/Dof-type zinc finger DNA-binding family protein	TGIL
Glyma.08G195300	Glyma.08G195300	uncharacterized LOC778103	Cluster7	0.757219	9.24274	7.84473	8.28529	8.28704	8.33844	7.91419	8.81048	-1.79833	-1.21268	-1.21752	-1.13677	-1.68682	-0.521193	0.000533007	0.463915	0.424791	0.735398	0.00263159	1	AT1G51700/AT3G21270	DOF1/DOF2	DOF zinc finger protein 1/DOF zinc finger protein 2	TGIL
Glyma.13G237500	Glyma.13G237500	dof zinc finger protein DOF1.4	Cluster7	0.910696	10.2818	8.28957	8.71653	8.78274	8.55152	8.59252	7.99696	-2.49733	-1.92299	-1.84353	-2.14957	-1.97532	-2.82723	8.95406e-07	0.00236734	0.00511459	0.000132997	0.00132105	1.21864e-09	AT1G28310	F3H9.4	Dof-type zinc finger DNA-binding family protein	TGIL
Glyma.01G183000	Glyma.01G183000	dof zinc finger protein DOF5.1	Cluster7	0.936291	8.39162	7.66857	7.36231	7.18586	7.53713	7.52929	7.59168	-0.919588	-1.3478	-1.5836	-1.11748	-1.1176	-1.03169	1	0.155737	0.00998359	0.819096	0.841213	1	AT5G65590	SCAP1	Dof-type zinc finger DNA-binding family protein	PlantTFDB
Glyma.15G075800	Glyma.15G075800	dof zinc finger protein DOF1.6	Cluster7	0.898801	6.51461	4.81619	4.09392	4.26219	4.74198	5.06921	5.86399	-2.1927	-3.48366	-3.19313	-2.30305	-1.49312	-0.699525	0.0387533	2.46065e-05	0.000145051	0.0187388	0.38531	1	AT5G60200	TMO6	TARGET OF MONOPTEROS 6	PlantTFDB
Glyma.13G237600	Glyma.13G237600	dof zinc finger protein PBF	Cluster7	0.965411	6.1303	4.86177	4.5165	4.30849	4.25803	4.47028	4.60117	-1.59891	-2.19426	-2.57881	-2.09049	-2.12238	-1.9819	0.364004	0.0467567	0.00948419	0.0665543	0.0622356	0.0987589	AT5G60200	TMO6	TARGET OF MONOPTEROS 6	PlantTFDB
Glyma.16G022900	Glyma.16G022900	dof zinc finger protein DOF2.5	Cluster8	0.428078	7.07208	6.16527	7.13215	6.67548	6.0366	5.28131	4.96622	-1.18533	0.0701259	-0.491577	-1.3761	-2.37472	-2.96747	0.801935	1	1	0.268441	1.94199e-05	2.48548e-09	AT3G61850	DAG1	Dof-type zinc finger DNA-binding family protein	PlantTFDB
Glyma.15G071400	Glyma.15G071400	dof zinc finger protein DOF3.4	Cluster8	0.576681	9.32685	8.86177	8.44084	7.90341	8.52312	8.18055	8.71468	-0.568554	-1.1251	-1.84368	-0.999957	-1.44338	-0.770783	1	0.791561	0.00013817	1	0.0602601	1	AT1G51700	DOF1	DOF zinc finger protein 1	PlantTFDB
Glyma.11G059300	Glyma.11G059300	dof zinc finger protein DOF5.3	Cluster8	0.967493	7.91789	7.59952	7.20505	6.97696	6.58853	6.54511	6.07367	-0.403604	-0.910456	-1.21434	-1.747	-1.76609	-2.51289	1	1	0.508164	0.00435757	0.00374731	1.10344e-08	AT1G51700	DOF1	DOF zinc finger protein 1	PlantTFDB
Glyma.18G289700	Glyma.18G289700	dof zinc finger protein DOF2.4	Cluster8	0.814206	7.33997	7.28571	7.01684	6.72606	6.11127	6.15141	5.99867	-0.0894754	-0.418428	-0.802325	-1.68698	-1.56348	-1.82658	1	1	1	0.021745	0.0672789	0.00537598	AT2G37590	DOF2.4	DNA binding with one finger 2.4	PlantTFDB
Glyma.17G089300	Glyma.17G089300	dof zinc finger protein DOF5.6	Cluster8	0.922512	7.08277	5.94895	5.35311	4.43478	4.1244	4.43527	3.94856	-1.39377	-2.24086	-3.63614	-4.16136	-3.44611	-4.42659	0.490053	0.00584175	2.61476e-08	1.37631e-10	2.34427e-07	6.06051e-12	AT5G62940	HCA2	Dof-type zinc finger DNA-binding family protein	PlantTFDB
Glyma.11G140200	Glyma.11G140200	dof zinc finger protein DOF3.6	Cluster8	0.822908	6.48388	5.30212	5.17838	5.28004	4.34953	4.27891	3.19909	-1.53972	-1.6879	-1.56427	-2.75126	-3.14689	-5.57971	0.313011	0.145765	0.223764	0.000273394	1.45024e-05	1.04184e-12	AT3G55370	OBP3	OBF-binding protein 3	TGIL
Glyma.12G063800	Glyma.12G063800	dof zinc finger protein DOF3.6	Cluster8	0.987341	7.62992	6.56621	6.08422	5.23395	4.47197	4.51563	4.11615	-1.28129	-1.90286	-3.10823	-4.17914	-4.13006	-4.91863	0.677595	0.0312653	6.79026e-07	1.63052e-12	4.02446e-12	1.123e-16	AT3G55370	OBP3	OBF-binding protein 3	TGIL
Glyma.13G335200	Glyma.13G335200	dof zinc finger protein DOF3.6	Cluster8	0.885261	7.18704	7.12976	6.39276	5.93566	5.28515	4.77976	4.3594	-0.0723365	-0.976458	-1.62194	-2.58258	-3.10958	-4.09292	1	1	0.112192	6.84246e-05	2.79324e-07	1.3449e-12	AT3G55370	OBP3	OBF-binding protein 3	TGIL
Glyma.15G039300	Glyma.15G039300	dof zinc finger protein DOF3.6	Cluster8	0.993591	7.4552	6.72961	6.30905	6.13204	5.44185	5.26188	5.28972	-0.914292	-1.51832	-1.76684	-2.73707	-3.07046	-3.02789	1	0.111484	0.0139547	6.48367e-08	3.86889e-10	4.29145e-10	AT3G55370	OBP3	OBF-binding protein 3	TGIL
Glyma.17G180600	Glyma.17G180600	dof zinc finger protein DOF5.7	Cluster8	0.799582	8.59189	8.57158	8.09614	6.93943	6.43954	5.98794	4.01976	0.00146085	-0.563771	-2.02163	-2.70898	-3.30764	-6.65087	1	1	0.00212335	3.79287e-07	1.87987e-11	4.43096e-33	AT5G60200	TMO6	TARGET OF MONOPTEROS 6	PlantTFDB
Glyma.19G023200	Glyma.19G023200	C2C2-Zn Dof transcription factor	N/A	N/A	6.45933	5.79731	6.10352	6.19416	6.07834	6.05925	5.43524	-0.947618	-0.508679	-0.390011	-0.563868	-0.428933	-1.50249	1	1	1	1	1	0.295043	AT5G39660	CDF2	cycling DOF factor 2	PlantTFDB
Glyma.08G228900	Glyma.08G228900	cyclic dof factor 1	N/A	N/A	8.00559	8.63189	8.55987	8.15207	8.27435	8.54834	8.45337	0.763027	0.690606	0.147907	0.317572	0.659303	0.534148	1	1	1	1	1	1	AT5G39660	CDF2	cycling DOF factor 2	PlantTFDB
Glyma.20G035200	Glyma.20G035200	cyclic dof factor 1	N/A	N/A	5.95939	5.64168	6.00902	7.15464	6.10521	5.00954	5.69745	-0.484512	-0.0578535	1.30499	0.0492388	-1.43432	-0.227696	1	1	0.57947	1	0.444737	1	AT5G39660	CDF2	cycling DOF factor 2	PlantTFDB
Glyma.07G229600	Glyma.07G229600	cyclic dof factor 2	N/A	N/A	5.91654	5.76995	5.81565	6.57576	6.12295	5.84652	6.12301	-0.336091	-0.230809	0.721013	0.156656	-0.23375	0.142953	1	1	1	1	1	1	AT5G39660	CDF2	cycling DOF factor 2	PlantTFDB
Glyma.13G062500	Glyma.13G062500	cyclic dof factor 2	N/A	N/A	5.26284	5.98534	6.30248	6.34447	6.02156	5.74215	5.56578	0.956939	1.41018	1.47896	1.02753	0.616704	0.405569	1	0.287469	0.18547	1	1	1	AT5G39660	CDF2	cycling DOF factor 2	PlantTFDB
Glyma.09G237000	Glyma.09G237000	cyclic dof factor 2	N/A	N/A	10.7961	10.1731	10.1358	10.0997	10.2883	10.1808	11.0203	-0.784928	-0.83755	-0.897989	-0.648429	-0.764696	0.266166	1	1	1	1	1	1	AT5G39660	CDF2	cycling DOF factor 2	TGIL
Glyma.18G260500	Glyma.18G260500	cyclic dof factor 2	N/A	N/A	8.98168	8.22667	8.31325	8.90174	8.86091	9.3969	9.37855	-0.993129	-0.876645	-0.105161	-0.159883	0.524927	0.512776	1	1	1	1	1	1	AT5G39660	CDF2	cycling DOF factor 2	TGIL
Glyma.01G049400	Glyma.01G049400	cyclic dof factor 1	N/A	N/A	3.49835	2.38285	2.33291	2.32106	2.42881	2.71602	3.26319	-1.68988	-2.31172	-2.40188	-1.84141	-1.03539	-0.19407	0.371449	0.114583	0.092328	0.24703	0.856745	1	AT3G47500	CDF3	cycling DOF factor 3	PlantTFDB
Glyma.02G108600	Glyma.02G108600	cyclic dof factor 1	N/A	N/A	3.99911	3.36119	3.59562	4.81621	4.47292	5.03512	5.59602	-0.786844	-0.551104	1.03208	0.763623	1.34027	2.26035	1	1	0.957576	1	0.607487	0.0595945	AT3G47500	CDF3	cycling DOF factor 3	PlantTFDB
Glyma.08G115900	Glyma.08G115900	hypothetical protein	N/A	N/A	1.60818	1.0634	0.83497	0.837046	1.27846	1.08338	1.78445	-0.373187	-0.799604	-0.789035	-0.215073	-0.345389	0.116521	1	0.11945	0.120424	1	1	1	AT2G34140	CDF4	Dof-type zinc finger DNA-binding family protein	PlantTFDB
Glyma.20G216600	Glyma.20G216600	dof zinc finger protein DOF4.6	N/A	N/A	9.27572	8.71403	8.7282	9.52958	9.57005	9.52133	10.0854	-0.739564	-0.730403	0.310148	0.358385	0.300185	1.00781	1	1	1	1	1	1	AT1G64620/AT4G24060	COG1/CDF4	Dof-type zinc finger DNA-binding family protein/Dof-type zinc finger DNA-binding family protein	TGIL
Glyma.07G198800	Glyma.07G198800	dof zinc finger protein DOF2.2	N/A	N/A	N/A	N/A	N/A	N/A	N/A	N/A	N/A	N/A	N/A	N/A	N/A	N/A	N/A	N/A	N/A	N/A	N/A	N/A	N/A	AT1G51700	DOF1	DOF zinc finger protein 1	PlantTFDB
Glyma.07G193900	Glyma.07G193900	dof zinc finger protein DOF3.2	N/A	N/A	4.53475	4.13096	4.40989	5.0141	4.45665	4.97717	4.68182	-0.632953	-0.144545	0.683902	-0.085948	0.708997	0.237425	1	1	1	1	1	1	AT1G51700	DOF1	DOF zinc finger protein 1	PlantTFDB
Glyma.13G241900	Glyma.13G241900	Dof26	N/A	N/A	5.28837	4.25836	5.68957	6.47313	6.05437	5.63085	4.8933	-1.6187	0.457167	1.38266	0.825862	0.557698	-0.613077	0.331549	1	0.481469	1	1	1	AT1G51700	DOF1	DOF zinc finger protein 1	PlantTFDB
Glyma.19G199200	Glyma.19G199200	Dof16	N/A	N/A	0.510673	0.490195	1.1498	1.93515	0.771029	0.493296	0.488458	-0.0357729	0.760313	4.28457	0.468139	-0.0340842	-0.0367463	1	0.302659	0.0575252	0.878478	1	1	AT1G21340	DOF1.2	Dof-type zinc finger DNA-binding family protein	TGIL
Glyma.02G092700	Glyma.02G092700	dof zinc finger protein DOF2.4	N/A	N/A	7.96631	8.10943	8.05686	7.9327	7.73314	7.59476	7.4414	0.18831	0.135599	-0.0178231	-0.268343	-0.427734	-0.62454	1	1	1	1	1	1	AT2G37590	DOF2.4	DNA binding with one finger 2.4	PlantTFDB
Glyma.13G352000	Glyma.13G352000	dof zinc finger protein DOF3.1	N/A	N/A	6.92314	6.99335	7.01221	7.12267	7.10977	6.8054	7.13526	0.0584982	0.0903236	0.220082	0.215516	-0.142026	0.256511	1	1	1	1	1	1	AT4G38000	DOF4.7	DNA binding with one finger 4.7	TGIL
Glyma.15G076000	Glyma.15G076000	dof zinc finger protein DOF1.4	N/A	N/A	6.32299	5.89643	6.56011	6.54441	6.14035	6.10085	5.49695	-0.537281	0.2908	0.273062	-0.198664	-0.248331	-1.11168	1	1	1	1	1	0.990206	AT1G28310	F3H9.4	Dof-type zinc finger DNA-binding family protein	TGIL
Glyma.04G239500	Glyma.04G239500	dof zinc finger protein DOF3.5	N/A	N/A	N/A	N/A	N/A	N/A	N/A	N/A	N/A	N/A	N/A	N/A	N/A	N/A	N/A	N/A	N/A	N/A	N/A	N/A	N/A	AT3G52440	N/A	Dof-type zinc finger DNA-binding family protein	PlantTFDB
Glyma.02G195700	Glyma.02G195700	dof zinc finger protein DOF3.5	N/A	N/A	N/A	N/A	N/A	N/A	N/A	N/A	N/A	N/A	N/A	N/A	N/A	N/A	N/A	N/A	N/A	N/A	N/A	N/A	N/A	AT3G52440	N/A	Dof-type zinc finger DNA-binding family protein	TGIL
Glyma.10G082000	Glyma.10G082000	dof zinc finger protein DOF3.5	N/A	N/A	N/A	N/A	N/A	N/A	N/A	N/A	N/A	N/A	N/A	N/A	N/A	N/A	N/A	N/A	N/A	N/A	N/A	N/A	N/A	AT3G52440	N/A	Dof-type zinc finger DNA-binding family protein	TGIL
Glyma.08G276300	Glyma.08G276300	dof zinc finger protein DOF5.7	N/A	N/A	N/A	N/A	N/A	N/A	N/A	N/A	N/A	N/A	N/A	N/A	N/A	N/A	N/A	N/A	N/A	N/A	N/A	N/A	N/A	AT3G55370	OBP3	OBF-binding protein 3	PlantTFDB
Glyma.05G018100	Glyma.05G018100	dof zinc finger protein DOF5.4	N/A	N/A	N/A	N/A	N/A	N/A	N/A	N/A	N/A	N/A	N/A	N/A	N/A	N/A	N/A	N/A	N/A	N/A	N/A	N/A	N/A	AT5G60850	OBP4	OBF binding protein 4	TGIL
Glyma.17G081800	Glyma.17G081800	Dof4	N/A	N/A	6.4795	6.18466	6.46181	6.7548	6.39349	5.69644	5.25057	-0.370031	-0.0175073	0.351158	-0.103516	-1.06074	-1.61378	1	1	1	1	1	0.102439	AT5G60850	OBP4	OBF binding protein 4	TGIL
Glyma.18G150800	Glyma.18G150800	dof zinc finger protein DOF5.7	N/A	N/A	N/A	N/A	N/A	N/A	N/A	N/A	N/A	N/A	N/A	N/A	N/A	N/A	N/A	N/A	N/A	N/A	N/A	N/A	N/A	AT5G65590	SCAP1	Dof-type zinc finger DNA-binding family protein	PlantTFDB
Glyma.01G021100	Glyma.01G021100	dof zinc finger protein DOF5.7	N/A	N/A	2.62011	2.77121	3.37136	4.03695	3.33853	2.23543	1.98107	0.17923	0.850398	2.06079	0.848406	-0.630861	-2.87206	1	1	0.168271	1	1	0.088843	AT5G65590	SCAP1	Dof-type zinc finger DNA-binding family protein	TGIL
Glyma.09G201000	Glyma.09G201000	dof zinc finger protein DOF5.7	N/A	N/A	2.90724	3.89093	3.21694	3.56311	3.93261	4.15378	3.06043	1.65488	0.419483	1.04066	1.72355	2.19116	0.458176	0.401039	1	0.823147	0.297861	0.126132	1	AT5G65590	SCAP1	Dof-type zinc finger DNA-binding family protein	TGIL

## Sheet: E2F_DP
Suuplementary Table S8. Expression and cluster information of E2F/DP transcription factors related to callus formation.
Locus	Symbol	Description	Cluster	CScore	rlog							DEG						Adj P-val						Ortholog
					Day00	Day01	Day04	Day07	Day14	Day28	Day42	Day01	Day04	Day07	Day14	Day28	Day42	Day01	Day04	Day07	Day14	Day28	Day42	Locus	Symbol	Description	Source
Glyma.10G078200	Glyma.10G078200	transcription factor E2FA	Cluster2	0.849106	6.0959	7.43515	7.81598	7.47927	7.27178	6.83459	7.40333	1.60625	2.1169	1.65416	1.40593	0.801091	1.56475	0.113826	0.00122164	0.0623418	0.289647	1	0.123329	AT2G36010	E2FA	E2F transcription factor 3	TGIL
Glyma.04G024800	Glyma.04G024800	transcription factor E2FC	Cluster2	0.966201	5.58472	7.76136	8.02015	7.97469	7.33931	6.52168	6.89163	2.98902	3.32956	3.2691	2.42491	1.30909	1.85207	5.21352e-12	2.566e-16	1.39521e-15	8.30554e-07	0.396664	0.00465614	AT1G47870	E2FC	winged-helix DNA-binding transcription factor family protein	TGIL
Glyma.06G024900	Glyma.06G024900	transcription factor E2FC	Cluster2	0.955364	7.29109	8.18574	8.71511	8.59928	8.2388	7.45045	8.0979	1.18356	1.87098	1.7239	1.24783	0.291348	1.06432	0.717917	0.000405675	0.00334524	0.421832	1	1	AT1G47870	E2FC	winged-helix DNA-binding transcription factor family protein	TGIL
Glyma.17G093600	Glyma.17G093600	E2F transcription factor-like E2FE	Cluster2	0.730631	4.54883	8.14909	8.75862	8.82269	8.52841	7.42334	8.06296	5.99135	6.77995	6.86887	6.49063	5.11552	5.89135	4.54044e-20	1.02281e-26	1.39316e-27	2.99382e-24	3.67918e-14	1.72913e-19	AT3G48160	E2FE	DP-E2F-like 1	TGIL
Glyma.05G033400	Glyma.05G033400	E2F transcription factor-like E2FE	Cluster5	0.752422	5.4395	6.23846	7.06079	7.27936	7.04125	7.10198	6.90033	1.14291	2.28908	2.60962	2.28245	2.37776	2.0739	0.977863	9.58723e-05	8.18806e-07	0.000102302	3.12644e-05	0.0012684	AT3G48160	E2FE	DP-E2F-like 1	TGIL
Glyma.04G178300	Glyma.04G178300	E2F transcription factor-like E2FE	Cluster5	0.42941	7.36802	8.63221	8.86436	8.70826	8.62126	8.37592	8.6878	1.67633	1.97178	1.76867	1.65679	1.3329	1.74601	0.00060677	2.64442e-07	5.28394e-05	0.000668803	0.119158	9.78227e-05	AT3G01330/AT5G14960	E2FF	DP-E2F-like protein 3/DP-E2F-like 2	TGIL
Glyma.01G228100	Glyma.01G228100	transcription factor-like protein DPB	Cluster7	0.924692	9.63651	8.85275	8.57034	8.54453	8.65716	9.0393	9.11378	-0.99328	-1.37997	-1.40937	-1.26195	-0.75951	-0.666639	1	0.0102138	0.00496008	0.0939451	1	1	AT5G02470/AT5G03415	DPA/DPB	Transcription factor DP/Transcription factor DP	TGIL
Glyma.11G091900	Glyma.11G091900	transcription factor-like protein DPB-like	Cluster7	0.868938	10.6562	10.1224	9.92936	9.70932	9.92984	10.2233	10.1891	-0.686531	-0.941299	-1.23979	-0.942554	-0.554217	-0.597594	1	1	0.0177245	1	1	1	AT5G02470/AT5G03415	DPA/DPB	Transcription factor DP/Transcription factor DP	TGIL
Glyma.12G093400	Glyma.12G093400	transcription factor E2FB	Cluster7	0.879832	9.52161	8.35364	8.46211	8.65606	8.69672	8.96399	9.09933	-1.52251	-1.37626	-1.11633	-1.05631	-0.716604	-0.541563	5.33318e-05	0.00385901	0.494692	0.958896	1	1	AT5G22220	E2FB	E2F transcription factor 1	TGIL
Glyma.02G198700	Glyma.02G198700	transcription factor E2FA	Cluster8	0.883451	8.72066	8.28654	8.35794	7.82591	7.87886	7.22672	7.88615	-0.534495	-0.435915	-1.12976	-1.04872	-1.8693	-1.0426	1	1	0.790705	1	0.00106472	1	AT2G36010	E2FA	E2F transcription factor 3	TGIL
Glyma.06G186800	Glyma.06G186800	E2F transcription factor-like E2FE	Cluster8	0.652126	11.5175	10.7899	10.8182	10.7179	10.6642	10.5687	10.4719	-0.936212	-0.899627	-1.02984	-1.09102	-1.22569	-1.35299	1	1	1	0.636636	0.0756184	0.00290503	AT3G01330/AT5G14960	E2FF	DP-E2F-like protein 3/DP-E2F-like 2	TGIL
Glyma.11G010800	Glyma.11G010800	transcription factor-like protein DPB	N/A	N/A	9.8334	9.56874	9.32044	9.25341	9.39509	9.54465	9.64769	-0.355508	-0.665425	-0.759913	-0.579011	-0.382878	-0.249472	1	1	1	1	1	1	AT5G02470/AT5G03415	DPA/DPB	Transcription factor DP/Transcription factor DP	TGIL
Glyma.12G018000	Glyma.12G018000	transcription factor-like protein DPB-like	N/A	N/A	9.33274	9.75796	9.85289	9.82185	9.85618	9.81518	10.0526	0.558064	0.678948	0.643747	0.683504	0.633495	0.938361	1	1	1	1	1	1	AT5G02470/AT5G03415	DPA/DPB	Transcription factor DP/Transcription factor DP	TGIL
Glyma.11G180100	Glyma.11G180100	transcription factor E2FB	N/A	N/A	8.34224	7.25697	7.56673	7.78457	7.50838	7.55273	7.50932	-1.45798	-1.02103	-0.725391	-1.07337	-1.03404	-1.10425	0.0715924	1	1	1	1	0.922549	AT5G22220	E2FB	E2F transcription factor 1	TGIL

## Sheet: EIL
Suuplementary Table S8. Expression and cluster information of EIL transcription factors related to callus formation.
Locus	Symbol	Description	Cluster	CScore	rlog							DEG						Adj P-val						Ortholog
					Day00	Day01	Day04	Day07	Day14	Day28	Day42	Day01	Day04	Day07	Day14	Day28	Day42	Day01	Day04	Day07	Day14	Day28	Day42	Locus	Symbol	Description	Source
Glyma.13G076700	Glyma.13G076700	protein ETHYLENE INSENSITIVE 3	Cluster4	0.38285	13.4338	12.3837	12.2293	12.5724	12.876	13.6459	13.0147	-1.33741	-1.54428	-1.07887	-0.696765	0.2682	-0.508456	0.0436905	0.000361314	0.82618	1	1	1	AT2G27050/AT3G20770/AT5G21120	EIL1/EIN3/EIL2	ETHYLENE-INSENSITIVE3-like 1/Ethylene insensitive 3 family protein/ETHYLENE-INSENSITIVE3-like 2	TGIL
Glyma.02G274600	Glyma.02G274600	ETHYLENE INSENSITIVE 3-like 1 protein	Cluster5	0.639776	11.132	12.3628	12.5519	13.169	13.1606	13.0974	13.0776	1.62227	1.87048	2.66083	2.65712	2.63353	2.55794	0.00895403	0.000117322	5.99636e-14	7.87249e-14	1.92421e-13	2.56111e-12	AT2G27050/AT3G20770/AT5G21120	EIL1/EIN3/EIL2	ETHYLENE-INSENSITIVE3-like 1/Ethylene insensitive 3 family protein/ETHYLENE-INSENSITIVE3-like 2	TGIL
Glyma.20G051500	Glyma.20G051500	protein ETHYLENE INSENSITIVE 3	Cluster7	0.707855	13.9714	12.4423	12.6259	13.2836	13.1439	13.6929	13.2021	-1.96291	-1.70523	-0.856146	-1.03919	-0.342571	-0.95069	6.1285e-11	1.67127e-06	1	1	1	1	AT2G27050/AT3G20770/AT5G21120	EIL1/EIN3/EIL2	ETHYLENE-INSENSITIVE3-like 1/Ethylene insensitive 3 family protein/ETHYLENE-INSENSITIVE3-like 2	TGIL
Glyma.13G342500	Glyma.13G342500	ETHYLENE INSENSITIVE 3-like 3 protein	Cluster7	0.998058	12.5176	11.041	10.5914	10.6677	10.9288	11.0375	10.9788	-1.84432	-2.43784	-2.34158	-1.99888	-1.85671	-1.93334	1.03406e-13	1.35067e-37	5.55554e-33	6.34518e-19	3.16076e-14	1.01518e-16	AT1G73730	EIL3	ETHYLENE-INSENSITIVE3-like 3	TGIL
Glyma.05G180300	Glyma.05G180300	putative ETHYLENE INSENSITIVE 3-like 4 protein	Cluster7	0.883343	13.8608	11.296	9.67499	6.70897	6.65591	6.71401	7.02258	-2.92874	-4.83872	-8.95436	-9.01937	-8.85782	-8.40735	1.12302e-08	1.45035e-30	4.5578e-115	2.2108e-116	1.59932e-112	1.23087e-103	AT5G10120	EIL4	Ethylene insensitive 3 family protein	PlantTFDB
Glyma.08G137800	Glyma.08G137800	putative ETHYLENE INSENSITIVE 3-like 4 protein	Cluster7	0.907939	10.6038	7.88705	6.96476	5.18919	4.13227	4.10174	4.27551	-3.22031	-4.39372	-6.7652	-8.38942	-8.12432	-8.06032	1.86428e-09	3.32094e-20	9.00012e-49	1.63652e-60	5.52131e-59	2.57716e-61	AT5G10120	EIL4	Ethylene insensitive 3 family protein	PlantTFDB
Glyma.11G239000	Glyma.11G239000	putative ETHYLENE INSENSITIVE 3-like 4 protein	Cluster7	0.941166	10.8651	7.31633	4.01032	1.75137	1.31011	1.61794	1.73964	-3.0934	-6.94694	-11.2766	-15.4403	-11.767	-10.7362	0.00156599	7.29499e-18	6.10772e-22	1.28098e-20	1.72123e-18	2.04289e-25	AT5G10120	EIL4	Ethylene insensitive 3 family protein	PlantTFDB
Glyma.18G018400	Glyma.18G018400	putative ETHYLENE INSENSITIVE 3-like 4 protein	Cluster7	0.903219	10.6619	8.01573	7.58913	6.9588	6.28312	6.03062	6.40851	-3.17002	-3.77084	-4.6119	-5.55149	-5.83332	-5.34659	1.97835e-17	1.98372e-27	9.77335e-44	2.20651e-63	1.99337e-68	5.99488e-60	AT5G10120	EIL4	Ethylene insensitive 3 family protein	PlantTFDB
Glyma.06G314000	Glyma.06G314000	probable basic-leucine zipper transcription factor J	N/A	N/A	N/A	N/A	N/A	N/A	N/A	N/A	N/A	N/A	N/A	N/A	N/A	N/A	N/A	N/A	N/A	N/A	N/A	N/A	N/A	AT2G27050	EIL1	ETHYLENE-INSENSITIVE3-like 1	PlantTFDB
Glyma.14G041500	Glyma.14G041500	ETHYLENE INSENSITIVE 3-like 1 protein	N/A	N/A	13.3596	12.872	12.7736	13.1219	13.0759	13.1036	12.828	-0.624114	-0.747661	-0.296737	-0.359404	-0.308517	-0.666507	1	1	1	1	1	1	AT2G27050/AT3G20770/AT5G21120	EIL1/EIN3/EIL2	ETHYLENE-INSENSITIVE3-like 1/Ethylene insensitive 3 family protein/ETHYLENE-INSENSITIVE3-like 2	TGIL
Glyma.15G031800	Glyma.15G031800	ETHYLENE INSENSITIVE 3-like 3 protein	N/A	N/A	9.98061	9.93484	9.74137	9.90629	10.0648	10.458	10.5272	-0.0598462	-0.316715	-0.0944207	0.113085	0.623768	0.7048	1	1	1	1	1	1	AT1G73730	EIL3	ETHYLENE-INSENSITIVE3-like 3	TGIL
Glyma.13G076800	Glyma.13G076800	ETHYLENE INSENSITIVE 3-like 1 protein	N/A	N/A	10.9126	10.7867	10.9648	11.1593	11.4102	11.9405	11.569	-0.163388	0.0750097	0.32011	0.641581	1.31121	0.846451	1	1	1	1	0.056966	1	AT3G20770	EIN3	Ethylene insensitive 3 family protein	PlantTFDB

[truncated: 7 more sheets: ERF, GRAS, LBD, MYB, NAC, WOX, WRKY]
