# Supplementary material for: Uncovering transcriptional reprogramming during callus development in soybean: insights and implications
Source: Front Plant Sci. 2023 Aug 4;14:1239917. doi: 10.3389/fpls.2023.1239917 (PMC10436568; doi:10.3389/fpls.2023.1239917)
Supplement: Supplementary file 9 [file Table_9.xlsx]

## Sheet: Table S9
Suuplementary Table S9. List of genes involved in manually classified gene ontology.
Locus	Day00	Day01	Day04	Day14	Day28	Day42	GO Category	Description	Group
Glyma.03G199100	-5.59645	1.12251	1.06872	-2.04465	-4.35395	-4.41125	Amino acid/protein metabolism	lysosomal Pro-X carboxypeptidase	Group1
Glyma.14G061800	-2.21208	2.52179	1.57523	-4.31714	-3.78368	-4.86445	Amino acid/protein metabolism	uncharacterized acetyltransferase At3g50280	Group1
Glyma.02G244000	-2.28822	2.32083	1.91481	-2.52791	-4.30295	-4.69445	Amino acid/protein metabolism	glutamine synthetase cytosolic isozyme 2	Group1
Glyma.07G132800	-5.38931	1.3904	1.51501	-6.07185	-6.00669	-4.3551	Amino acid/protein metabolism	RHOMBOID-like protein	Group1
Glyma.09G155500	-3.82947	3.87143	2.78659	-3.82547	-4.01106	-8.30976	Amino acid/protein metabolism	KTI-2_kunitz trypsin protease inhibitor	Group1
Glyma.17G161500	-1.01199	1.39311	1.19239	-2.06141	-3.77477	-5.69342	Amino acid/protein metabolism	BTB/POZ domain-containing protein NPY4	Group1
Glyma.20G015600	-5.54139	2.3666	3.46931	-7.18573	-5.27181	-5.47338	Amino acid/protein metabolism	serine carboxypeptidase-like 50	Group1
Glyma.11G151800	-3.27515	2.24358	1.56215	-3.17243	-5.2609	-6.75142	Carbohydrate metabolism	cellulose synthase-like protein G2	Group1
Glyma.07G142700	-1.31405	2.29632	1.61904	-1.76984	-7.92981	-3.82477	Carbohydrate metabolism	FBP-fructose-1,6-bisphosphatase	Group1
Glyma.13G087800	-4.42703	2.32276	2.31454	-2.77648	-5.22255	-7.16358	Carbohydrate metabolism	2,3-bisphosphoglycerate-dependent phosphoglycerate mutase	Group1
Glyma.18G138300	-5.55429	3.15897	1.25421	-2.21342	-6.17168	-3.19594	Cell homeostasis	2-methylene-furan-3-one reductase	Group1
Glyma.02G132100	-3.75727	1.4528	1.27849	-1.37287	-3.64644	-2.84315	Cell homeostasis	NIR-nitrate reductase	Group1
Glyma.02G256800	-9.09594	2.0076	1.5013	-2.02108	-5.07226	-5.25577	Cell homeostasis	cytochrome P450 90A1	Group1
Glyma.03G008100	-1.72031	3.07792	2.97067	-3.59883	-6.8233	-4.39213	Cell homeostasis	cytochrome P450 86A8	Group1
Glyma.05G203300	-1.41583	2.78813	1.97585	-3.24765	-7.92245	-8.13035	Cell homeostasis	hydroxysteroid 11-beta-dehydrogenase 1-like protein-like	Group1
Glyma.07G069500	-1.08121	1.70901	2.42161	-2.97759	-4.09056	-4.77748	Cell homeostasis	cytochrome P450 86A8	Group1
Glyma.07G212800	-3.69419	2.89882	2.28302	-1.19433	-2.69128	-1.9344	Cell homeostasis	ferredoxin--nitrite reductase, chloroplastic	Group1
Glyma.08G145900	-1.09716	1.80729	1.53716	-1.96403	-4.93204	-3.21288	Cell homeostasis	probable mannitol dehydrogenase-like	Group1
Glyma.11G003200	-1.9159	1.56924	1.30798	-2.56812	-7.64362	-3.44972	Cellular metabolism	gibberellin 2-beta-dioxygenase 4	Group1
Glyma.06G283800	-3.56767	1.33677	1.64352	-1.9801	-2.97209	-3.73734	Cellular metabolism	protein trichome birefringence-like 39	Group1
Glyma.07G028500	-2.05191	2.01828	1.36219	-1.23635	-1.59253	-1.30442	Cellular metabolism	pyrophosphate-energized vacuolar membrane proton pump	Group1
Glyma.07G264200	-1.58959	2.02481	2.10554	-1.70662	-3.69086	-6.47187	Cellular metabolism	1-aminocyclopropane-1-carboxylate oxidase	Group1
Glyma.08G311900	-7.21483	2.75905	1.38167	-3.83873	-5.50711	-9.88202	Cellular metabolism	spermidine hydroxycinnamoyl transferase	Group1
Glyma.10G043700	-1.99934	1.65517	1.10589	-1.19111	-5.09187	-4.93718	Cellular metabolism	retinol dehydrogenase 12-like	Group1
Glyma.15G175800	-2.79876	2.17956	1.2928	-2.09904	-1.58628	-4.93235	Cellular metabolism	mechanosensitive ion channel protein 10	Group1
Glyma.16G120300	-3.03557	4.17295	2.41566	-3.74984	-2.36367	-5.73031	Cellular metabolism	N/A	Group1
Glyma.17G009800	-7.01017	1.49039	1.26153	-2.28988	-4.42187	-4.89694	Cellular metabolism	1-aminocyclopropane-1-carboxylate oxidase	Group1
Glyma.18G260900	-3.34937	2.05223	3.30401	-2.11868	-5.55779	-5.18726	Development	expansin-A1	Group1
Glyma.03G209700	-2.52537	1.55779	1.8597	-5.80941	-7.61631	-7.8242	Development	CASP-like protein 1E1(lignin polymerization)	Group1
Glyma.07G040800	-7.75327	1.91541	2.68943	-3.14847	-4.28488	-6.28983	Development	protein DRO1-like	Group1
Glyma.10G226800	-7.04502	2.04197	1.67133	-1.84123	-3.99332	-7.87032	Development	Mt_transmembrane protein	Group1
Glyma.12G065900	-1.61084	1.60505	1.17456	-1.56689	-3.72137	-3.61953	Development	protein UPSTREAM OF FLC	Group1
Glyma.15G008000	-8.39964	1.96338	1.94827	-1.61557	-3.56129	-8.26316	Development	epidermal patterning factor-like protein 8	Group1
Glyma.18G077800	-7.44959	1.91486	1.15909	-1.90491	-5.86155	-2.9811	Development	transmembrane protein	Group1
Glyma.19G212600	-5.00028	2.51595	1.12432	-1.06345	-2.80377	-3.60717	Development	pectinesterase	Group1
Glyma.19G222900	-8.18364	2.24088	5.37802	-3.31534	-8.80104	-9.00894	Development	expansin-A17	Group1
Glyma.06G058500	-1.71927	2.0898	1.69066	-3.21451	-4.56875	-4.80162	Fatty acid/lipid metabolism	3-ketoacyl-CoA synthase 10	Group1
Glyma.14G193100	-1.65359	1.79215	2.31641	-2.14565	-4.28791	-3.67243	Fatty acid/lipid metabolism	dehydrodolichyl diphosphate synthase 2	Group1
Glyma.02G049200	-10.35	2.13109	1.8646	-2.15462	-5.27054	-5.10917	Hormone response	SAUR-like auxin-responsive family protein	Group1
Glyma.19G022500	-2.83196	2.14892	2.66862	-2.20446	-5.04522	-2.83647	Hormone response	gibberellin-regulated protein 34	Group1
Glyma.06G035700	-3.26997	1.08666	1.0182	-1.98155	-2.96167	-7.71649	Regulation of transcription	probable transcription factor KAN4	Group1
Glyma.10G077800	-4.6414	2.17794	1.71282	-3.76037	-5.05076	-7.05824	Regulation of transcription	transcription repressor OFP6	Group1
Glyma.02G181100	-2.58041	1.78897	1.56315	-1.45675	-4.03006	-3.74954	Regulation of transcription	zinc finger protein WIP2	Group1
Glyma.10G035000	-2.25943	3.1534	1.58122	-1.37156	-3.05158	-1.50694	Regulation of transcription	LOB domain-containing protein 16	Group1
Glyma.13G121300	-3.21288	2.05899	1.39203	-1.95469	-4.81071	-3.36006	Regulation of transcription	LOB domain-containing protein 16	Group1
Glyma.18G155000	-1.70369	1.95108	1.56016	-2.35448	-2.98829	-4.06248	Regulation of transcription	B3 domain-containing transcription factor VRN1	Group1
Glyma.19G021400	-9.43665	2.37508	1.49626	-1.84375	-7.20179	-5.93887	Regulation of transcription	N/A	Group1
Glyma.14G031200	-3.75693	1.94369	2.11701	-2.12166	-4.13918	-3.63127	Secondary metabolism	phytoene synthase 2, chloroplastic	Group1
Glyma.02G004800	-1.59594	2.45765	2.06339	-1.93333	-3.91725	-3.8145	Signal transduction and perception	neurogenic locus notch-like protein	Group1
Glyma.02G145600	-3.64607	2.34419	1.52279	-1.14768	-2.63964	-4.42819	Signal transduction and perception	type I inositol polyphosphate 5-phosphatase 4	Group1
Glyma.03G035600	-1.07768	3.51539	2.46903	-3.43885	-5.83077	-7.94825	Signal transduction and perception	non-specific lipid-transfer protein 1	Group1
Glyma.05G075800	-6.96212	2.34805	1.21491	-1.57977	-3.6358	-3.92114	Signal transduction and perception	probable inactive leucine-rich repeat receptor-like protein kinase	Group1
Glyma.08G114700	-2.52759	1.85913	1.12338	-1.09702	-2.03499	-1.90526	Signal transduction and perception	IQ domain-containing protein IQM2	Group1
Glyma.11G149200	-1.26328	2.10955	1.50936	-1.54959	-2.11044	-1.10765	Signal transduction and perception	protein IQ-DOMAIN 39	Group1
Glyma.13G266200	-4.28767	3.4759	3.29864	-4.97021	-4.90506	-5.11295	Signal transduction and perception	probable LRR receptor-like serine/threonine-protein kinase	Group1
Glyma.15G258200	-2.14554	1.09313	1.42926	-1.95697	-3.6882	-8.74014	Signal transduction and perception	zinc finger protein CONSTANS-LIKE 4	Group1
Glyma.10G264000	-1.85364	1.033	1.8119	-2.52168	-5.92362	-5.71933	Stress response and defense	heavy metal-associated isoprenylated plant protein 37	Group1
Glyma.11G150400	-2.31035	1.67064	1.32829	-2.23821	-3.13076	-7.17664	Stress response and defense	disease resistance response protein 1	Group1
Glyma.03G036200	-8.6727	1.67077	1.3866	-2.19571	-4.10738	-3.51947	Transport	protein DETOXIFICATION 53	Group1
Glyma.03G135200	-2.04183	2.39719	2.61995	-1.87787	-3.98131	-3.17478	Transport	ABC Transporter G family member 15	Group1
Glyma.10G006700	-9.01844	1.86079	1.45549	-1.73477	-8.67406	-6.39695	Transport	PHT1-3- inorganic phosphate Transporter 1-3	Group1
Glyma.13G324600	-1.82396	3.03805	2.5804	-2.62923	-2.85536	-6.6587	Transport	cyclic nucleotide-gated ion channel-like protein	Group1
Glyma.18G299200	-6.86842	1.87196	1.28698	-1.36561	-3.10342	-3.0731	Transport	major facilitator superfamily protein	Group1
Glyma.03G199200	-3.19551	2.03407	1.61096	-1.78549	-3.3781	-6.46594	Unknown function	N/A	Group1
Glyma.18G031900	-5.41029	3.29072	1.49726	-2.40615	-6.02768	-5.27378	Unknown function	hypothetical protein	Group1
Glyma.01G160800	-2.01025	1.50281	3.40088	-4.28375	-6.08525	-6.29314	Unknown function	N/A	Group1
Glyma.03G031600	-7.97961	2.18444	2.21149	-1.38041	-4.28803	-3.9473	Unknown function	N/A	Group1
Glyma.04G005100	-8.18396	1.50685	1.6026	-2.85778	-2.76864	-5.35443	Unknown function	N/A	Group1
Glyma.06G011300	-1.23036	1.11131	2.17285	-3.64956	-5.29333	-4.32655	Unknown function	N/A	Group1
Glyma.07G151200	-4.09999	2.53356	1.27588	-1.40581	-4.50388	-5.79702	Unknown function	N/A	Group1
Glyma.08G366600	-7.4952	1.78224	1.73466	-2.06563	-5.2824	-4.73713	Unknown function	N/A	Group1
Glyma.09G279700	-7.18005	3.71896	1.92619	-2.51095	-4.95054	-1.82301	Unknown function	N/A	Group1
Glyma.11G159200	-4.63781	2.80563	1.86425	-3.32562	-7.11623	-7.32412	Unknown function	N/A	Group1
Glyma.16G163900	-10.3784	1.89557	1.01696	-1.09976	-4.7643	-2.20055	Unknown function	N/A	Group1
Glyma.17G027500	-1.49712	1.61507	1.51189	-1.16166	-2.53172	-3.60108	Unknown function	N/A	Group1
Glyma.18G176700	-2.64908	1.049	1.10882	-1.20513	-1.14721	-2.00848	Unknown function	N/A	Group1
Glyma.01G022600	-4.7359	-1.9412	-1.52514	1.51977	2.44309	2.46784	Amino acid/protein metabolism	putative U-box domain-containing protein 50	Group2
Glyma.01G152300	-7.24666	-2.82347	-2.72569	1.90026	3.29781	4.12112	Amino acid/protein metabolism	protein kinase domain-containing protein	Group2
Glyma.01G173800	-4.42217	-2.02348	-1.72412	2.19845	2.30641	2.10094	Amino acid/protein metabolism	U-box domain-containing protein 5	Group2
Glyma.05G099900	-6.08549	-3.16385	-5.02029	2.33541	3.29976	2.8508	Amino acid/protein metabolism	protein kinase domain-containing protein	Group2
Glyma.06G017600	-1.58309	-1.92516	-2.34216	2.90897	3.52046	3.48353	Amino acid/protein metabolism	probable serine/threonine-protein kinase PIX13	Group2
Glyma.08G123500	-3.96808	-2.68849	-1.6438	2.25733	3.44123	3.11341	Amino acid/protein metabolism	protein kinase domain-containing protein	Group2
Glyma.08G321400	-3.44706	-1.71426	-1.7693	4.31569	5.34197	5.82082	Amino acid/protein metabolism	aspartyl protease family protein	Group2
Glyma.09G055700	-6.03606	-6.78463	-2.15023	2.55081	3.82082	4.64148	Amino acid/protein metabolism	protein kinase domain-containing protein	Group2
Glyma.11G083800	-3.44922	-7.0436	-3.64507	3.51678	5.66218	6.03307	Amino acid/protein metabolism	probable acyl-activating enzyme 1, peroxisomal	Group2
Glyma.13G224000	-8.24646	-7.13248	-4.71921	2.52483	2.64534	3.22795	Amino acid/protein metabolism	N/A	Group2
Glyma.14G087500	-3.43096	-3.1063	-3.12336	2.04269	2.94216	2.71601	Amino acid/protein metabolism	subtilisin-like protease SBT1.7	Group2
Glyma.15G088000	-9.32419	-5.22208	-2.47962	2.5061	2.94942	3.3897	Amino acid/protein metabolism	heat shock 70kDa protein-like	Group2
Glyma.15G121100	-5.04544	-5.79401	-3.9841	3.85827	5.24554	3.57842	Amino acid/protein metabolism	U-box domain-containing protein 35	Group2
Glyma.15G161500	-5.12302	-3.0164	-2.47099	3.21768	3.2161	3.90226	Amino acid/protein metabolism	protein kinase	Group2
Glyma.16G086400	-5.67656	-6.42513	-4.02429	2.35436	3.92679	3.79539	Amino acid/protein metabolism	Mt_putative non-specific serine/threonine protein kinase	Group2
Glyma.18G231500	-3.58159	-2.16066	-2.03794	2.2366	4.51316	2.71351	Amino acid/protein metabolism	BBI-1-putative Bowman-Birk type protease inhibitor	Group2
Glyma.18G244100	-2.13949	-1.64194	-2.51503	3.19724	3.78331	4.08668	Amino acid/protein metabolism	calreticulin-3	Group2
Glyma.19G203900	-7.0632	-5.35565	-2.15442	3.07113	4.13176	3.56299	Amino acid/protein metabolism	MATH domain and coiled-coil domain-containing protein	Group2
Glyma.04G091200	-7.17158	-5.76639	-1.81376	1.8014	3.18588	2.10559	Carbohydrate metabolism	probable rhamnogalacturonate lyase B	Group2
Glyma.05G128300	-4.95208	-5.70063	-5.74089	3.48745	1.99866	1.70568	Carbohydrate metabolism	X8 domain-containing protein	Group2
Glyma.09G028000	-7.73239	-4.7908	-5.03639	2.81637	3.07249	3.0962	Carbohydrate metabolism	alpha-glucosidase	Group2
Glyma.09G037100	-9.33861	-5.00411	-5.04076	2.33689	4.51837	2.17559	Carbohydrate metabolism	glucan endo-1,3-beta-glucosidase, basic isoform	Group2
Glyma.09G062600	-7.07208	-6.85889	-4.17948	3.778	4.90885	2.98274	Carbohydrate metabolism	xyloglucan endotransglucosylase/hydrolase 2	Group2
Glyma.10G154400	-2.68457	-2.50826	-2.40937	1.99063	1.99508	2.59699	Carbohydrate metabolism	mannosylglycoprotein endo-beta-mannosidase	Group2
Glyma.12G054200	-8.08911	-3.57581	-1.64947	1.87503	2.35093	2.09801	Carbohydrate metabolism	cyanogenic beta-glycosidase	Group2
Glyma.14G222600	-2.61699	-2.45438	-3.38869	1.64088	2.19725	2.70259	Carbohydrate metabolism	alpha-amylase-like	Group2
Glyma.15G133600	-9.0026	-9.75119	-3.80142	2.07011	2.74658	1.64902	Carbohydrate metabolism	N/A	Group2
Glyma.15G169100	-9.47348	-10.2221	-6.01763	3.77653	6.05671	3.47538	Carbohydrate metabolism	xyolglucan endotransglycosylase	Group2
Glyma.01G089800	-4.08933	-4.83789	-3.91635	2.77427	5.12423	3.25326	Cell homeostasis	TauD domain-containing protein	Group2
Glyma.01G222700	-5.61743	-3.92834	-1.5461	1.61225	2.95796	1.78251	Cell homeostasis	respiratory burst oxidase homolog protein A	Group2
Glyma.03G020400	-4.44536	-2.8024	-2.82053	3.32255	4.82125	4.73981	Cell homeostasis	N/A	Group2
Glyma.03G021600	-4.72064	-1.50899	-1.5366	3.05257	4.72835	4.73655	Cell homeostasis	cytochrome P450 704C1	Group2
Glyma.03G066600	-5.3853	-3.4192	-2.25573	1.78902	2.80024	2.04181	Cell homeostasis	aldo-keto reductase family protein	Group2
Glyma.10G230600	-6.39612	-2.51363	-3.09952	1.80654	2.24288	2.30744	Cell homeostasis	heavy-metal-associated domain-containing protein	Group2
Glyma.12G059200	-3.05087	-5.63846	-5.67872	2.91349	5.89707	5.70422	Cell homeostasis	tropinone reductase homolog	Group2
Glyma.12G059300	-8.65697	-6.02698	-5.66469	2.68871	4.38613	2.42983	Cell homeostasis	tropinone reductasehomolog	Group2
Glyma.12G106900	-5.85414	-3.92547	-4.19187	2.44683	2.8683	2.43076	Cell homeostasis	external alternative NAD(P)H-ubiquinone oxidoreductase B3, mitochondrial	Group2
Glyma.14G015100	-4.51178	-4.54635	-2.78706	1.88723	2.93735	2.51741	Cell homeostasis	cytochrome P450 71D10	Group2
Glyma.14G051700	-2.96024	-3.7088	-3.74905	4.53411	5.75645	4.39631	Cell homeostasis	Mt_heavy metal transport/detoxification superfamily protein	Group2
Glyma.16G178500	-1.86598	-5.86264	-4.42464	2.00237	3.45917	2.18885	Cell homeostasis	heavy metal-associated isoprenylated plant protein 39	Group2
Glyma.17G125400	-4.21118	-3.48093	-4.11022	2.38771	6.62828	6.25496	Cell homeostasis	cytochrome P450 71A1	Group2
Glyma.01G130800	-6.10181	-6.85039	-2.191	3.45721	6.23951	5.1229	Cellular metabolism	peroxidase P7	Group2
Glyma.02G053500	-4.50258	-4.28934	-5.29139	2.93151	3.5715	3.45044	Cellular metabolism	AAA domain-containing protein	Group2
Glyma.02G053600	-4.28706	-3.42351	-2.57335	1.51946	2.01642	2.31348	Cellular metabolism	AAA-ATPase	Group2
Glyma.02G054000	-4.75699	-5.50555	-5.5458	1.75887	3.70194	3.39961	Cellular metabolism	AAA-ATPase	Group2
Glyma.06G137000	-8.20523	-5.10885	-5.10845	3.39671	3.51208	1.99905	Cellular metabolism	protein DOWNY MILDEW RESISTANCE 6	Group2
Glyma.06G272200	-4.60656	-2.48207	-1.65262	1.7421	2.90772	2.55137	Cellular metabolism	long-chain-alcohol oxidase FAO1	Group2
Glyma.07G078000	-8.60604	-6.43382	-1.87623	2.04066	2.51311	2.17518	Cellular metabolism	AAA domain-containing protein	Group2
Glyma.08G180600	-5.9703	-5.75709	-2.45542	3.13441	4.64104	4.69305	Cellular metabolism	aminotransferase ALD1, chloroplastic	Group2
Glyma.09G130900	-2.66936	-6.14344	-7.14549	2.14048	2.84142	2.59804	Cellular metabolism	HMA domain-containing protein	Group2
Glyma.09G168900	-2.90822	-3.37847	-1.99099	1.5181	1.63598	1.82562	Cellular metabolism	glutamate decarboxylase	Group2
Glyma.13G029200	-6.64835	-7.37254	-6.24412	3.77281	5.19928	4.34349	Cellular metabolism	serine carboxypeptidase-like 40	Group2
Glyma.14G056500	-9.46332	-2.75504	-2.04894	2.13986	2.37017	1.89311	Cellular metabolism	cytosolic endo-beta-N-acetylglucosaminidase 1	Group2
Glyma.15G156200	-4.56428	-5.31284	-5.3531	2.90837	4.66523	4.3593	Cellular metabolism	serine carboxypeptidase-like	Group2
Glyma.15G160600	-11.3986	-7.48589	-5.01764	2.18447	3.19348	4.02041	Cellular metabolism	Ankyrin repeat domain-containing protein	Group2
Glyma.16G019900	-8.91771	-2.71798	-2.16294	2.5064	4.0949	2.95675	Cellular metabolism	probable L-gulonolactone oxidase 6	Group2
Glyma.16G133600	-5.16695	-2.75591	-2.05036	1.78137	2.91793	3.65109	Cellular metabolism	AAA-ATPase	Group2
Glyma.18G211000	-8.00929	-3.1882	-1.76882	2.66449	3.67587	2.22121	Cellular metabolism	cationic peroxidase 1	Group2
Glyma.01G221200	-7.22332	-3.66023	-3.35466	3.6751	5.02857	4.53926	Development	Mt_PLAC8 family protein	Group2
Glyma.02G246900	-2.38728	-4.92563	-3.06198	1.88171	3.26354	3.36488	Development	Mt_transmembrane protein, putative	Group2
Glyma.03G050100	-4.89946	-3.26053	-2.61178	1.64756	2.58222	2.54592	Development	ferritin-2, chloroplastic	Group2
Glyma.05G136600	-5.4468	-2.7596	-2.46354	1.97066	2.93685	3.61601	Development	N/A	Group2
Glyma.06G194600	-5.52533	-1.62668	-1.6984	2.6814	2.21935	4.69951	Development	transmembrane protein	Group2
Glyma.06G239900	-7.25307	-3.16293	-3.05803	2.57109	4.4354	3.36112	Development	early nodulin-like protein 2-like	Group2
Glyma.07G017400	-5.91003	-5.69681	-3.84751	2.17779	4.0548	3.843	Development	Mt_transmembrane protein, putative	Group2
Glyma.08G023700	-5.95878	-5.4289	-1.82108	1.51609	1.67336	2.41184	Development	calcineurin B-like protein 7	Group2
Glyma.10G113700	-6.32596	-4.08611	-2.28446	1.81662	3.50864	2.21551	Development	N/A	Group2
Glyma.11G022500	-3.7377	-4.48626	-3.56472	2.13893	4.45291	4.47972	Development	Mt_PLAC8 family protein	Group2
Glyma.11G155000	-9.54739	-10.296	-4.63371	2.66411	2.41086	1.96761	Development	Mt_early nodulin-12A protein, putative	Group2
Glyma.15G092900	-4.28087	-5.02944	-5.0697	3.94369	6.37406	3.80001	Development	transmembrane protein	Group2
Glyma.16G011400	-5.18616	-7.86995	-3.50723	1.92404	4.84604	3.87731	Development	dormancy-associated protein homolog 3-like	Group2
Glyma.U009200	-7.03408	-2.07036	-2.31123	2.08621	3.47004	2.84716	Development	BEL1-like homeodomain protein 1	Group2
Glyma.06G187300	-8.84046	-5.74328	-3.29456	3.16107	4.47494	4.48058	Fatty acid/lipid metabolism	protein EDS1L	Group2
Glyma.12G030600	-4.83999	-2.91788	-3.34136	1.57134	2.94732	1.56692	Fatty acid/lipid metabolism	PI-PLC X-box domain-containing protein DDB	Group2
Glyma.07G043000	-5.0339	-6.74665	-2.59374	2.43712	5.2342	4.38428	Hormone response	dormancy-associated protein homolog 4, auxin associated protein	Group2
Glyma.15G174400	-1.89661	-2.0895	-2.32611	1.88557	2.56602	2.93683	Regulation of transcription	zinc finger CCCH domain-containing protein 48	Group2
Glyma.02G086100	-6.63442	-2.82856	-2.03617	1.70616	2.07136	2.45602	Regulation of transcription	RNA-dependent RNA polymerase1	Group2
Glyma.02G254200	-7.81493	-4.58265	-2.68053	1.70485	1.78806	2.23501	Regulation of transcription	MYB transcription factor MYB83	Group2
Glyma.03G006600	-4.88123	-3.78152	-1.80927	3.259	3.90896	2.59277	Regulation of transcription	transcription factor MYB30	Group2
Glyma.03G183900	-5.72207	-2.72041	-1.96804	1.65626	3.44985	2.08733	Regulation of transcription	transcription factor RAX2	Group2
Glyma.03G197900	-4.77972	-3.89673	-1.55296	2.80968	4.73572	5.4526	Regulation of transcription	NAC domain-containing protein 90	Group2
Glyma.04G049300	-10.0204	-8.9152	-2.3889	1.90557	2.18699	2.16972	Regulation of transcription	homeobox-leucine zipper protein HOX15	Group2
Glyma.04G134200	-6.75812	-10.3841	-3.19233	1.70243	2.35591	2.34135	Regulation of transcription	VQ domain-containing protein	Group2
Glyma.04G159300	-9.09518	-6.98919	-5.12236	2.29397	3.24473	3.10841	Regulation of transcription	truncated transcription factor CAULIFLOWER A	Group2
Glyma.04G218700	-5.52326	-6.27182	-6.31208	4.13279	4.89889	4.34985	Regulation of transcription	WRKY transcription factor 21	Group2
Glyma.04G223300	-8.18198	-7.96877	-2.48112	3.86423	4.82986	4.92983	Regulation of transcription	WRKY transcription factor 58	Group2
Glyma.05G184500	-8.0795	-8.82809	-2.23784	3.05628	3.21211	2.47443	Regulation of transcription	WRKY DNA-binding domain-containing protein	Group2
Glyma.05G192500	-6.18587	-5.97265	-3.53772	1.91694	2.28864	3.05217	Regulation of transcription	NAC domain-containing protein 104	Group2
Glyma.05G237200	-5.65878	-3.66065	-1.67777	1.8999	2.83204	3.52338	Regulation of transcription	protein SAR DEFICIENT2-like	Group2
Glyma.06G147100	-7.65566	-6.92419	-4.96726	3.42055	4.32102	5.19196	Regulation of transcription	WRKY transcription factor 51	Group2
Glyma.06G205800	-5.61039	-6.35895	-5.43741	1.70398	2.05135	2.24252	Regulation of transcription	AP1A-agamous-like MADS-box protein AGL8	Group2
Glyma.06G299900	-3.61697	-4.36553	-4.40579	5.36586	4.81735	4.30764	Regulation of transcription	transcription factor MYB30	Group2
Glyma.08G044400	-4.92712	-2.23501	-1.62271	1.84764	2.7085	2.99286	Regulation of transcription	protein SAR DEFICIENT1	Group2
Glyma.08G078500	-10.3414	-6.91897	-2.41092	1.6836	2.02227	1.90888	Regulation of transcription	protein LIGHT-DEPENDENT SHORT HYPOCOTYLS 4	Group2
Glyma.09G150000	-6.06382	-6.81282	-2.02771	1.99531	2.94348	3.42731	Regulation of transcription	transcription factor bHLH118	Group2
Glyma.10G165800	-8.56975	-3.57081	-2.07633	2.15793	2.45809	3.32767	Regulation of transcription	Mt_myb transcription factor	Group2
Glyma.11G096600	-3.45886	-2.40282	-2.44244	1.72117	2.361	2.95633	Regulation of transcription	NAC domain-containing protein	Group2
Glyma.11G142900	-4.79908	-2.73816	-1.91978	1.90974	5.2906	3.83764	Regulation of transcription	transcription factor MYB59	Group2
Glyma.12G183900	-2.3706	-3.75097	-2.89086	2.36315	2.47133	3.22158	Regulation of transcription	zinc finger protein WIP3	Group2
Glyma.13G267500	-4.34634	-5.0949	-5.13516	4.93637	4.39091	3.00492	Regulation of transcription	probable WRKY transcription factor 70	Group2
Glyma.13G317200	-5.35151	-5.13828	-3.70513	2.61789	3.13294	2.41321	Regulation of transcription	zinc finger protein WIP3	Group2
Glyma.14G051600	-7.02748	-7.77606	-5.37776	4.17597	5.33045	5.19936	Regulation of transcription	metal ion-binding protein, putative	Group2
Glyma.14G103100	-6.69667	-7.44526	-6.52373	5.30183	5.5855	4.91963	Regulation of transcription	probable WRKY transcription factor 40	Group2
Glyma.16G026400	-4.3036	-3.15918	-2.59349	2.21164	2.75429	3.03815	Regulation of transcription	WRKY transcription factor 60	Group2
Glyma.17G056300	-6.21424	-6.96281	-3.34036	1.66545	2.57783	3.19497	Regulation of transcription	homeobox-leucine zipper protein HAT22	Group2
Glyma.17G222500	-4.78929	-5.53788	-4.61634	5.99097	6.18889	5.52612	Regulation of transcription	WRKY transcription factor 630	Group2
Glyma.17G224800	-4.11058	-4.85913	-5.86118	3.46532	3.77309	3.70266	Regulation of transcription	probable WRKY transcription factor 50	Group2
Glyma.18G042000	-3.34253	-5.05287	-4.13133	3.10752	3.68892	3.22412	Regulation of transcription	agamous-like MADS-box protein AGL80	Group2
Glyma.18G213200	-10.0378	-8.93434	-7.65067	3.43157	4.16435	4.25609	Regulation of transcription	WRKY transcription factor 57	Group2
Glyma.19G021900	-4.97564	-2.26856	-2.58096	2.3045	3.77081	4.84655	Regulation of transcription	putative NAC domain-containing protein 94	Group2
Glyma.19G164100	-6.09646	-2.31272	-2.14585	2.70308	4.36335	2.46848	Regulation of transcription	ethylene-responsive transcription factor 1B	Group2
Glyma.09G048700	-6.64295	-7.39153	-2.50266	2.27044	3.28928	1.7696	Secondary metabolism	isoflavone 2'-hydroxylase	Group2
Glyma.09G127200	-4.81224	-5.56081	-2.75173	2.56365	5.62773	5.74666	Secondary metabolism	isoflavone 7-O-glucosyntransferase UGT9	Group2
Glyma.09G162500	-2.72066	-6.93879	-3.55122	5.78055	6.65516	6.64882	Secondary metabolism	miraculin	Group2
Glyma.09G162600	-4.6199	-6.33027	-2.21957	4.52033	5.12935	5.90517	Secondary metabolism	homologue Glyma.09G162700	Group2
Glyma.09G162700	-4.49522	-7.47152	-2.89219	5.21327	6.06709	5.5896	Secondary metabolism	miraculin	Group2
Glyma.09G162800	-2.27417	-4.0325	-2.50186	3.82385	4.08701	4.41106	Secondary metabolism	miraculin	Group2
Glyma.13G221900	-3.14196	-6.10825	-3.14823	2.86307	5.53835	3.77841	Secondary metabolism	N/A	Group2
Glyma.13G302500	-9.8388	-6.42388	-1.62647	1.82027	2.54426	2.31854	Secondary metabolism	coumaroyl-CoA:anthocyanidin 3-O-glucoside-6"-O-coumaroyltransferase 2	Group2
Glyma.16G065700	-3.33426	-4.08281	-4.12307	2.24099	4.33136	4.42652	Signal transduction and perception	MDIS1-interacting receptor like kinase 2	Group2
Glyma.16G171600	-7.69297	-3.06496	-1.54095	2.02713	2.18764	2.47605	Signal transduction and perception	leucine-rich repeat receptor-like protein kinase PXL1	Group2
Glyma.U002300	-1.79665	-3.28712	-2.09296	2.03959	3.39219	2.87324	Signal transduction and perception	receptor-like protein EIX1	Group2
Glyma.01G144300	-6.06201	-3.3755	-1.98705	3.53701	5.18629	4.95463	Signal transduction and perception	calmodulin-like protein 7	Group2
Glyma.01G152200	-5.71246	-3.02644	-3.64833	2.23952	3.75705	4.30479	Signal transduction and perception	protein kinase domain-containing protein, putative LRR receptor-like serine/threonine-protein kinase	Group2
Glyma.02G033000	-5.86183	-4.74561	-4.21434	2.17849	2.62044	2.68317	Signal transduction and perception	ADP-ribosyl cyclase/cyclic ADP-ribose hydrolase	Group2
Glyma.02G043500	-6.67421	-2.51662	-2.0476	1.86715	2.38169	2.79492	Signal transduction and perception	F-box protein	Group2
Glyma.02G183500	-3.95195	-2.7124	-2.42706	2.96554	4.7001	4.7972	Signal transduction and perception	rust resistance kinase Lr10	Group2
Glyma.03G016000	-5.91977	-4.2334	-2.05453	2.19535	3.73725	4.16077	Signal transduction and perception	C2 domain-containing protein	Group2
Glyma.03G016200	-5.5919	-6.34046	-1.53277	2.61939	3.5413	2.7208	Signal transduction and perception	C2 domain-containing protein	Group2
Glyma.03G047900	-2.15396	-6.08781	-6.12807	3.30857	5.23429	5.59405	Signal transduction and perception	ADP-ribosyl cyclase/cyclic ADP-ribose hydrolase	Group2
Glyma.03G090200	-8.11407	-4.41804	-2.21118	1.61609	2.55133	2.60797	Signal transduction and perception	G-type lectin S-receptor-like serine/threonine-protein kinase	Group2
Glyma.03G090500	-7.79949	-5.37201	-2.24	1.69397	2.96741	3.00368	Signal transduction and perception	G-type lectin S-receptor-like serine/threonine-protein kinase LECRK3	Group2
Glyma.04G155400	-5.97764	-5.76441	-1.65938	1.9189	1.70376	3.19974	Signal transduction and perception	GTD-binding domain-containing protein	Group2
Glyma.04G190400	-10.248	-4.77785	-2.51269	2.77614	3.7073	4.13788	Signal transduction and perception	leucine-rech repeat receptor-like serine/threonine/tyrosine-protein kinase SOBIR1	Group2
Glyma.04G244000	-2.95643	-3.70499	-3.74525	4.41132	6.12815	6.4317	Signal transduction and perception	Mt_wall-associated receptor kinase-like protein	Group2
Glyma.05G119500	-7.31244	-4.54227	-2.92284	2.5479	3.18735	3.09121	Signal transduction and perception	BRASSINOSTEROID INSENSITIVE 1-associated receptor kinase1	Group2
Glyma.05G119600	-2.25899	-6.82136	-5.89983	2.70679	4.14976	3.3694	Signal transduction and perception	BRASSINOSTEROID INSENSITIVE 1-associated receptor kinase1	Group2
Glyma.06G119300	-1.9888	-2.39402	-1.71603	2.00612	3.1251	2.77488	Signal transduction and perception	putative wall-associated receptor kinase-like 16	Group2
Glyma.06G255900	-11.1409	-3.53707	-2.15153	1.86528	2.56253	2.20506	Signal transduction and perception	G-type lectin S-receptor-like serine/threonine-protein kinase	Group2
Glyma.06G261800	-8.12024	-8.86882	-3.29672	1.5088	1.71966	1.91365	Signal transduction and perception	G-type lectin S-receptor-like serine/threonine-protein kinase	Group2
Glyma.06G262400	-8.84166	-9.59024	-4.1889	2.3535	3.21356	3.75703	Signal transduction and perception	receptor-like serine/threonine-protein kinase	Group2
Glyma.06G263700	-7.38884	-5.27996	-3.00004	2.85548	3.60794	3.24495	Signal transduction and perception	probable disease resistance protein RPP1	Group2
Glyma.06G264100	-6.41207	-5.35564	-3.15126	1.86525	2.30817	2.62891	Signal transduction and perception	disease resistance protein (TIR-NBS-LRR class)	Group2
Glyma.06G264200	-8.95125	-6.26623	-2.54669	2.16859	2.95485	3.00097	Signal transduction and perception	NB-ARC domain-containing protein	Group2
Glyma.06G265200	-6.774	-2.96274	-1.57893	1.7581	2.06028	2.37994	Signal transduction and perception	disease resistance protein RLM3	Group2
Glyma.07G037000	-9.92048	-2.06452	-1.60302	2.11462	2.97011	2.83929	Signal transduction and perception	disease resistance protein RML1A	Group2
Glyma.07G067900	-4.06618	-3.97146	-1.70431	1.92684	2.42157	2.55016	Signal transduction and perception	TIR domain-containing protein	Group2
Glyma.07G078100	-11.9057	-6.13608	-2.01495	2.22801	3.28705	2.47301	Signal transduction and perception	EF-hand domain-containing protein	Group2
Glyma.07G143500	-8.14619	-7.57797	-3.25705	3.22267	4.73931	4.63174	Signal transduction and perception	LRRNT_2 domain-containing protein	Group2
Glyma.07G143900	-5.51624	-7.22659	-6.30506	3.45119	4.84196	4.67305	Signal transduction and perception	receptor-like protein 15	Group2
Glyma.07G144100	-5.64325	-6.39182	-1.77502	2.95503	4.27365	4.28365	Signal transduction and perception	receptor-like protein 13	Group2
Glyma.07G229500	-5.61986	-3.94525	-6.40869	2.52014	2.6798	4.23354	Signal transduction and perception	probable calcium-binding protein CML 45	Group2
Glyma.08G060900	-1.84542	-2.77159	-2.92038	2.59108	4.41723	3.95454	Signal transduction and perception	N/A	Group2
Glyma.08G307400	-5.66948	-3.96806	-3.02572	1.87211	4.34254	3.20697	Signal transduction and perception	G-type lectin S-receptor-like serine/threonine-protein kinase LECRK4	Group2
Glyma.09G018900	-8.56447	-9.31307	-8.39153	4.51951	6.23927	5.42386	Signal transduction and perception	probable leucine-rich repeat receptor-like protein kinase	Group2
Glyma.09G054200	-8.74601	-5.20353	-1.68511	1.78157	2.44131	2.06123	Signal transduction and perception	ankyrin repeat -containing protein ITN1	Group2
Glyma.09G099100	-2.05627	-3.99419	-1.77886	2.46248	3.87547	4.12403	Signal transduction and perception	G-type lectin S-receptor-like serine/threonine-protein kinase	Group2
Glyma.09G182200	-6.78582	-2.77433	-1.91589	2.09184	4.11674	3.51247	Signal transduction and perception	leaf rust 10 disease-resistance locus receptor-like protein kinase-like 2.4	Group2
Glyma.09G236800	-5.57493	-2.7777	-2.09708	1.67518	2.38765	2.6226	Signal transduction and perception	probable calcium-binding protein CML 45	Group2
Glyma.09G243600	-3.86675	-4.61531	-4.65556	3.37182	4.93182	5.82129	Signal transduction and perception	MDIS1-interacting receptor like kinase2	Group2
Glyma.10G010100	-3.0905	-3.39769	-3.06702	3.78033	3.37512	2.48604	Signal transduction and perception	putative NIM1-interacting family protein	Group2
Glyma.10G169300	-3.27581	-3.44733	-2.18465	2.35158	3.31637	3.59543	Signal transduction and perception	putative F-box protein PP2-B12	Group2
Glyma.10G228000	-4.31236	-5.06092	-5.10118	3.45527	4.54242	5.18891	Signal transduction and perception	receptor-like protein EIX2	Group2
Glyma.10G253200	-12.2343	-5.06364	-2.13979	1.52245	2.43034	2.37477	Signal transduction and perception	cysteine-rich receptor-like protein kinase	Group2
Glyma.10G253300	-9.93457	-4.34675	-1.67071	1.79772	2.47125	2.78175	Signal transduction and perception	cysteine-rich receptor-like protein kinase	Group2
Glyma.11G206700	-9.27491	-3.84955	-2.43753	1.92715	3.08714	2.76421	Signal transduction and perception	cysteine-rich receptor-like protein kinase	Group2
Glyma.11G207000	-4.47085	-4.46677	-2.76274	2.34145	2.34578	2.25486	Signal transduction and perception	cysteine-rich receptor-like protein kinase	Group2
Glyma.12G047900	-1.87725	-5.42374	-2.68808	1.9588	3.12265	3.11041	Signal transduction and perception	extra-large guanine nucleotide-binding protein 1	Group2
Glyma.12G198000	-6.11885	-6.86742	-4.47144	3.11567	4.05766	3.2709	Signal transduction and perception	G-type lectin S-receptor-like serine/threonine-protein kinase	Group2
Glyma.12G198100	-3.85327	-6.46442	-3.66019	3.04418	3.95298	3.32425	Signal transduction and perception	G-type lectin S-receptor-like serine/threonine-protein kinase	Group2
Glyma.13G003500	-4.85465	-5.60322	-4.68168	3.36354	4.36894	4.44542	Signal transduction and perception	receptor-like protein EIX2	Group2
Glyma.13G033900	-1.70482	-2.35133	-1.70966	1.69722	2.59357	2.54323	Signal transduction and perception	rust resistance kinase Lr10	Group2
Glyma.13G035900	-9.86323	-9.65003	-8.80053	4.20325	3.76058	4.13672	Signal transduction and perception	wall-associated receptor kinase 2	Group2
Glyma.13G166900	-5.29466	-5.1472	-2.3912	3.88137	5.69551	5.53173	Signal transduction and perception	receptor-like serine/threonine-protein kinase	Group2
Glyma.13G167000	-4.61314	-5.36171	-3.54756	3.94804	5.21772	5.36189	Signal transduction and perception	G-type lectin S-receptor-like serine/threonine-protein kinase LECRK1	Group2
Glyma.13G268100	-3.05942	-3.26669	-1.92283	2.37665	3.06806	3.41149	Signal transduction and perception	probable LRR receptor-like serine/threonine-protein kinase	Group2
Glyma.13G303800	-1.5496	-4.20339	-3.97075	2.17521	2.86658	3.02468	Signal transduction and perception	G-type lectin S-receptor-like serine/threonine-protein kinase	Group2
Glyma.13G358900	-8.92029	-3.81534	-1.5362	1.51492	2.28945	1.7029	Signal transduction and perception	G-type lectin S-receptor-like serine/threonine-protein kinase CES101	Group2
Glyma.14G042300	-5.13893	-6.84928	-5.03644	1.92945	3.58652	2.59281	Signal transduction and perception	LRRNT_2 domain-containing protein	Group2
Glyma.15G021400	-8.60006	-6.90776	-3.89303	1.58811	2.87717	2.90599	Signal transduction and perception	stress-induced receptor-like kinase2	Group2
Glyma.15G161600	-7.76077	-4.65756	-1.58125	2.20801	3.3122	3.79285	Signal transduction and perception	G-type lectin S-receptor-like serine/threonine-protein kinase	Group2
Glyma.15G237200	-6.83743	-5.14906	-4.18421	3.68987	5.65906	5.53776	Signal transduction and perception	probable leucine-rich repeat receptor-like protein kinase	Group2
Glyma.16G064200	-4.25138	-2.56617	-1.74661	2.43805	3.32635	3.27869	Signal transduction and perception	protein kinase domain-containing protein	Group2
Glyma.16G065200	-6.02286	-3.56941	-3.1068	1.64653	2.61935	2.55111	Signal transduction and perception	protein kinase domain-containing protein	Group2
Glyma.16G078800	-2.1938	-3.74317	-5.02509	1.54645	2.37649	1.97603	Signal transduction and perception	receptor-like protein kinase 5	Group2
Glyma.16G086500	-8.50664	-5.39939	-1.52415	1.99312	3.19413	2.82096	Signal transduction and perception	TMV resistance protein N	Group2
Glyma.16G125600	-3.32257	-4.07112	-4.11138	3.95551	6.47845	5.36707	Signal transduction and perception	LRRNT_2 domain-containing protein	Group2
Glyma.16G126100	-3.01772	-3.76628	-3.80654	4.62135	5.79896	5.43797	Signal transduction and perception	receptor-like protein EIX2	Group2
Glyma.16G170900	-4.78982	-5.53839	-2.13896	4.08158	5.79161	5.48539	Signal transduction and perception	receptor-like protein EIX2	Group2
Glyma.16G172300	-4.06366	-4.81223	-2.41241	4.48712	5.97205	6.09215	Signal transduction and perception	receptor-like EIX2	Group2
Glyma.16G174000	-6.54972	-3.27564	-2.15844	2.00892	3.67417	2.71386	Signal transduction and perception	receptor-like protein EIX2	Group2
Glyma.16G174800	-5.35008	-3.64643	-2.09811	1.85622	3.982	3.09019	Signal transduction and perception	receptor-like protein EIX2	Group2
Glyma.16G183500	-1.6234	-3.37279	-3.84667	2.7401	4.46707	3.91174	Signal transduction and perception	receptor-like protein EIX2	Group2
Glyma.16G186600	-2.24709	-2.98248	-4.33274	2.06189	3.88605	3.35522	Signal transduction and perception	receptor-like EIX1	Group2
Glyma.16G187300	-2.92584	-2.74058	-2.30003	1.85587	2.62783	3.17645	Signal transduction and perception	LRRNT_2 domain-containing protein	Group2
Glyma.16G190600	-6.13855	-3.22848	-2.15812	1.52724	2.77336	1.57841	Signal transduction and perception	receptor-like EIX1	Group2
Glyma.16G191500	-3.37687	-4.12542	-4.16568	2.82381	4.61173	3.30892	Signal transduction and perception	LRRNT_2 domain-containing protein	Group2
Glyma.16G201900	-4.24723	-4.99579	-5.03605	3.97361	6.9758	6.94148	Signal transduction and perception	cysteine-rich receptor-like protein kinase 25	Group2
Glyma.16G202400	-5.07684	-3.65065	-4.86047	2.90033	4.80848	4.59487	Signal transduction and perception	cysteine-rich receptor-like protein kinase 48	Group2
Glyma.16G218300	-4.43796	-3.39498	-2.69983	3.24658	4.22697	4.65279	Signal transduction and perception	probable cyclic nucleotide-gated ion channel 20, chloroplastic	Group2
Glyma.17G214200	-4.95536	-4.74213	-2.31078	1.80066	3.83534	2.42523	Signal transduction and perception	rust resistance kinase Lr10	Group2
Glyma.17G214700	-4.8045	-4.59127	-1.93404	2.20201	3.2431	2.75303	Signal transduction and perception	rust resistance kinase Lr10	Group2
Glyma.17G214900	-3.44777	-3.34055	-3.52723	3.36234	4.82262	3.88938	Signal transduction and perception	rust resistance kinase Lr10	Group2
Glyma.17G224300	-7.41721	-9.12759	-3.79699	3.2913	4.47136	3.91863	Signal transduction and perception	lectin-like receptor kinase	Group2
Glyma.17G224500	-2.24294	-3.27885	-2.18803	1.9479	2.1781	2.7654	Signal transduction and perception	N/A	Group2
Glyma.17G239300	-6.82754	-2.93897	-3.05069	2.28822	3.53642	2.78552	Signal transduction and perception	MT_Serine/Threonine kinase, plant-type protein, putative	Group2
Glyma.18G046300	-7.1761	-7.92468	-4.11534	2.93935	4.93133	3.33765	Signal transduction and perception	N/A	Group2
Glyma.18G093800	-7.63886	-5.94975	-1.65654	1.84475	2.89237	2.70717	Signal transduction and perception	disease resistance protein RPM1	Group2
Glyma.18G216800	-7.59164	-3.78774	-4.50363	2.48386	3.14479	3.37544	Signal transduction and perception	probable LRR receptor-like serine/threonine-protein kinase	Group2
Glyma.18G221300	-1.93139	-3.68789	-2.72286	2.73293	3.6379	4.78932	Signal transduction and perception	calmodulin-like protein 7	Group2
Glyma.18G254300	-6.73758	-6.52436	-3.87201	3.28975	3.72167	4.22471	Signal transduction and perception	probable leucine-rich repeat receptor-like protein kinase	Group2
Glyma.18G254400	-4.38773	-4.1745	-4.21475	3.43969	5.21906	5.79932	Signal transduction and perception	N/A	Group2
Glyma.18G254500	-3.9649	-4.71346	-4.75372	4.08951	5.41477	5.91772	Signal transduction and perception	probable leucine-rich repeat receptor-like protein kinase	Group2
Glyma.18G254600	-4.7651	-4.55187	-3.11508	2.86355	4.25427	4.90197	Signal transduction and perception	probable leucine-rich repeat receptor-like protein kinase	Group2
Glyma.19G042600	-5.68682	-6.43539	-2.29331	3.18783	4.42306	3.30854	Signal transduction and perception	NB-ARC domain-containing protein	Group2
Glyma.20G008000	-3.75445	-4.50301	-4.54327	2.92044	5.33408	4.85244	Signal transduction and perception	extra-large guanine nucleotide-binding protein 1	Group2
Glyma.20G138700	-4.06531	-3.01429	-4.261	1.84778	3.18568	2.03265	Signal transduction and perception	N/A	Group2
Glyma.20G139000	-4.63077	-5.37934	-5.41959	4.90809	6.19238	2.96988	Signal transduction and perception	cysteine-rich receptor-like protein kinase	Group2
Glyma.20G140200	-6.21868	-6.96883	-4.54122	3.01948	4.54897	4.12901	Signal transduction and perception	cysteine-rich receptor-like protein kinase	Group2
Glyma.20G140300	-8.84	-5.41638	-4.18286	2.30109	3.81325	3.16938	Signal transduction and perception	cysteine-rich receptor-like protein kinase 25	Group2
Glyma.20G149500	-5.02388	-4.81065	-2.63204	2.42981	4.56455	2.76931	Signal transduction and perception	leucine-rich repeat extensin-like protein 6	Group2
Glyma.U007900	-2.86361	-3.61314	-3.5078	2.52147	3.71736	3.36882	Signal transduction and perception	receptor-like EIX2	Group2
Glyma.U012600	-8.44209	-9.19068	-3.37006	3.56922	4.86357	4.6986	Signal transduction and perception	NB-ARC domain disease resistance protein	Group2
Glyma.16G135200	-7.22347	-2.71598	-2.18448	2.51651	4.05579	3.87085	Stress response and defense	disease resistance protein RUN1	Group2
Glyma.05G165600	-3.64423	-4.21873	-2.53848	1.96753	3.03778	2.93808	Stress response and defense	disease resistance protein	Group2
Glyma.07G073800	-4.39013	-3.54962	-1.85126	1.79143	2.98034	2.37481	Stress response and defense	(+)-neomenthol dehydrogenase	Group2
Glyma.07G074400	-5.49222	-3.3585	-1.85948	2.14692	4.6349	3.86373	Stress response and defense	(+)-neomenthol dehydrogenase	Group2
Glyma.10G261200	-4.91908	-4.29742	-3.20146	2.10866	2.31941	2.82606	Stress response and defense	BSP domain-containing protein	Group2
Glyma.15G145700	-8.32167	-2.61735	-2.58961	2.60234	2.59214	2.76157	Stress response and defense	class-10 pathogenesis-related protein 1	Group2
Glyma.15G232400	-6.80613	-3.388	-2.13072	2.46304	3.40323	2.86532	Stress response and defense	disease resistance protein RML1A	Group2
Glyma.16G137200	-6.84559	-5.90172	-2.24001	2.34356	3.05857	2.99216	Stress response and defense	resistance protein LM12	Group2
Glyma.17G245500	-2.12333	-1.85	-1.58826	1.53777	2.24486	1.58461	Stress response and defense	probable disease resistance protein	Group2
Glyma.18G195200	-7.39236	-4.9621	-3.31994	3.47641	5.45772	4.98415	Stress response and defense	disease resistance protein	Group2
Glyma.01G083000	-1.80024	-1.93315	-2.51177	2.11317	3.17212	3.73835	Transport	N/A	Group2
Glyma.04G240200	-6.21397	-3.28868	-6.041	1.56601	3.5037	2.8922	Transport	N/A	Group2
Glyma.06G203900	-5.96345	-5.71541	-3.99329	1.8857	3.02195	3.27483	Transport	exocyst complex component EXO70E2	Group2
Glyma.07G016200	-4.86448	-2.44091	-2.47751	3.86909	4.14316	5.16381	Transport	ABC transporter domain-containing protein	Group2
Glyma.08G326300	-3.98502	-4.73358	-4.77384	2.26536	5.47698	4.65946	Transport	ABC transmembrane type-1 domain-containing protein	Group2
Glyma.09G261200	-7.84972	-7.63651	-2.46542	2.37546	3.44634	2.92898	Transport	FT-interacting protein 1	Group2
Glyma.11G097000	-6.68599	-3.99235	-2.91419	3.00535	2.94239	2.7609	Transport	lysine histidine transporter-like 8	Group2
Glyma.15G012000	-6.04028	-5.66898	-3.45775	2.0589	1.87684	1.83912	Transport	pleiotropic drug resistance protein 1	Group2
Glyma.16G062500	-7.46646	-5.36454	-3.14935	2.58872	4.20805	3.88318	Transport	lysine histidine transporter 1	Group2
Glyma.18G249100	-8.5815	-6.1512	-2.74295	2.18602	2.76843	2.14568	Transport	PRA1 family protein F2-like	Group2
Glyma.19G002300	-2.85444	-4.02811	-2.8492	2.7926	2.90268	2.06761	Transport	AAI domain-containing protein	Group2
Glyma.20G032500	-6.61807	-3.50727	-6.44511	4.55869	6.10819	6.56713	Transport	PHO1 family protein	Group2
Glyma.06G264800	-9.25452	-6.5695	-3.17932	1.70179	2.49896	2.76835	Unknown function	N/A	Group2
Glyma.09G159000	-3.25215	-3.99999	-2.36025	3.1056	3.31591	2.93134	Unknown function	uncharacterized LOC100815851	Group2
Glyma.16G188700	-6.4016	-5.28947	-2.08682	1.53747	2.20277	2.15461	Unknown function	hypothetical protein	Group2
Glyma.19G052900	-3.03386	-3.14422	-2.68315	1.53499	1.74088	2.98751	Unknown function	hypothetical protein	Group2
Glyma.01G024300	-2.8629	-4.37903	-5.88703	3.45379	5.34827	5.03276	Unknown function	N/A	Group2
Glyma.01G069000	-7.82783	-4.92003	-4.06242	2.43282	3.05583	3.66244	Unknown function	N/A	Group2
Glyma.02G125800	-8.99228	-4.10169	-4.59428	2.84914	2.96664	3.96113	Unknown function	N/A	Group2
Glyma.02G125900	-8.09127	-2.39418	-2.46445	1.7045	1.91641	2.62398	Unknown function	N/A	Group2
Glyma.02G233400	-5.8118	-6.56037	-3.42058	2.04654	2.7359	4.34615	Unknown function	N/A	Group2
Glyma.02G309000	-5.88901	-6.63758	-2.52	2.58525	3.40718	2.6236	Unknown function	N/A	Group2
Glyma.04G046000	-4.43435	-2.12345	-1.73783	2.05902	3.83117	2.41488	Unknown function	N/A	Group2
Glyma.04G244700	-3.41156	-5.51765	-3.20606	1.83805	2.68674	2.81138	Unknown function	N/A	Group2
Glyma.04G244800	-3.82654	-4.57509	-4.61535	5.15303	4.52925	2.34719	Unknown function	N/A	Group2
Glyma.05G128800	-7.58842	-8.33701	-3.18568	3.58634	4.37379	4.83051	Unknown function	N/A	Group2
Glyma.05G198800	-5.24009	-1.65463	-2.37291	2.09109	2.86966	3.21112	Unknown function	N/A	Group2
Glyma.06G073500	-1.79463	-4.09899	-1.55457	2.2744	3.29599	3.03517	Unknown function	N/A	Group2
Glyma.06G264700	-7.50168	-8.25026	-2.97148	2.03893	2.66902	2.95977	Unknown function	N/A	Group2
Glyma.06G303900	-6.35371	-7.10228	-4.29058	3.03989	5.1214	3.9929	Unknown function	N/A	Group2
Glyma.06G304700	-6.80921	-7.55779	-4.41358	3.04758	4.64128	4.46157	Unknown function	N/A	Group2
Glyma.06G306200	-6.50483	-8.14764	-2.26027	2.53473	3.04349	2.94045	Unknown function	N/A	Group2
Glyma.07G067800	-3.49231	-2.91963	-1.54132	2.08363	2.68554	2.84865	Unknown function	N/A	Group2
Glyma.07G144000	-4.74531	-5.49387	-5.53413	2.76277	4.5308	4.59503	Unknown function	N/A	Group2
Glyma.09G053700	-6.91286	-8.62324	-6.81536	4.11288	4.51543	3.99747	Unknown function	N/A	Group2
Glyma.09G054100	-6.12794	-6.87652	-5.95498	4.83251	6.00638	6.52524	Unknown function	N/A	Group2
Glyma.09G054600	-7.53392	-5.10684	-2.26361	4.52738	6.74164	6.59602	Unknown function	N/A	Group2
Glyma.10G005800	-6.40247	-7.15106	-4.76644	4.69432	5.52425	6.11688	Unknown function	N/A	Group2
Glyma.10G024000	-4.1646	-4.06171	-2.88756	2.3546	3.62097	2.58695	Unknown function	N/A	Group2
Glyma.10G196900	-5.53693	-6.2855	-3.15129	3.9172	4.82556	4.9318	Unknown function	N/A	Group2
Glyma.11G017500	-4.69083	-5.43939	-5.47965	2.07716	5.67305	5.36407	Unknown function	N/A	Group2
Glyma.12G020900	-8.0544	-2.82342	-2.79803	2.07316	3.48684	2.86731	Unknown function	N/A	Group2
Glyma.12G224000	-8.01802	-7.80481	-5.14622	3.34527	4.39699	4.32141	Unknown function	N/A	Group2
Glyma.13G029300	-5.01499	-5.76356	-5.80381	3.6056	4.5124	4.3401	Unknown function	N/A	Group2
Glyma.13G065200	-7.99604	-4.73183	-1.65236	1.79502	2.20825	2.26416	Unknown function	N/A	Group2
Glyma.13G152800	-10.1502	-6.72605	-3.57942	1.99402	2.39494	2.87929	Unknown function	N/A	Group2
Glyma.13G277500	-10.3124	-4.71085	-1.98283	1.60391	2.07473	1.72731	Unknown function	N/A	Group2
Glyma.13G302600	-7.121	-7.86957	-1.69671	2.03301	3.61129	3.79497	Unknown function	N/A	Group2
Glyma.14G117300	-7.48685	-4.57608	-4.61785	2.32726	2.81042	2.01927	Unknown function	N/A	Group2
Glyma.15G160300	-10.4973	-8.07007	-4.4565	2.66769	3.04583	3.27507	Unknown function	N/A	Group2
Glyma.15G228200	-6.23539	-6.98398	-7.02424	4.2243	5.23363	4.27596	Unknown function	N/A	Group2
Glyma.15G228300	-6.73214	-7.48073	-5.09466	4.85725	5.98699	4.49887	Unknown function	N/A	Group2
Glyma.16G135300	-3.35399	-4.10255	-4.1428	2.41343	3.91093	4.38952	Unknown function	N/A	Group2
Glyma.18G247600	-8.49522	-3.99576	-1.67737	3.12422	3.09158	2.19612	Unknown function	N/A	Group2
Glyma.19G032500	-5.92456	-2.70912	-1.99948	1.73925	2.6236	1.67754	Unknown function	N/A	Group2
Glyma.20G083700	-7.50895	-3.79958	-2.38998	1.70832	2.3678	2.37271	Unknown function	N/A	Group2
Glyma.U028900	-8.46481	-4.27477	-4.08287	1.8514	3.52357	1.86535	Unknown function	N/A	Group2
Glyma.U030900	-5.04849	-2.9972	-2.00831	1.98484	2.58619	2.8094	Unknown function	N/A	Group2
